# Supplementary material for: Epigenomic identification of vernalization cis-regulatory elements in winter wheat
Source: Genome Biol. 2024 Jul 30;25:200. doi: 10.1186/s13059-024-03342-3 (PMC11290141; doi:10.1186/s13059-024-03342-3)
Supplement: Supplementary file 1 — Additional file 1: Table S1. Statistical information of ATAC-seq, ChIP-seq and RNA-seq data. [file 13059_2024_3342_MOESM1_ESM.xlsx]

## Sheet: Table S1
Additional file1: Table S1: Statistical information of ATAC-seq, ChIP-seq and RNA-seq data.
ATAC-seq	Total Raw Reads	Trimmed Reads	Aligned Reads (MAPQ>10)	Removed Duplicates Reads	Reads on Chromosome
Leaf_rep1	82679798	81845692	44364492	25373068	25002314
Leaf_rep2	65511468	64585000	39013448	27484683	27097045
Axillary_bud_rep1	243487482	234960182	127985638	77614629	76265334
Axillary_bud_rep2	461229130	449302180	258392739	155838117	153359138
Shoot_apex_rep1	124237682	123010600	67408132	42091042	41267058
Shoot_apex_rep2	135613134	134059426	73960555	43952208	43075831
Vernalized_leaf_rep1	130487204	129514644	60312505	46287434	45639607
Vernalized_leaf_rep2	128605030	126871074	61558469	44382651	43592595
Vernalized_axillary_bud_rep1	316195374	307967064	172637999	99784838	125064162
Vernalized_axillary_bud_rep2	412123680	401628824	230660873	127150953	98127628
Vernalized_shoot_apex_rep1	96919754	93408838	42706962	32885092	32295983
Vernalized_shoot_apex_rep2	79723146	77150260	30060971	21659991	21255119
ChIP-seq	Total Raw Reads	Trimmed Reads	Aligned Reads (MAPQ>10)	Removed Duplicates Reads	Reads on Chromosome
Leaf_H3K27ac_rep1	37056436	36613398	25010939	15979200	15779746
Leaf_H3K27ac_rep2	77043402	74126272	32707268	24777507	24634495
Leaf_H3K27me3_rep1	125480706	119303972	74949211	62380807	61056403
Leaf_H3K27me3_rep2	73646160	72953294	46360689	38536504	37530235
Leaf_H3K36me3_rep1	24656180	24428076	15922184	14184181	14090960
Leaf_H3K36me3_rep2	75886110	74457214	51321626	40035116	39751493
Leaf_H3K4me3_rep1	141288870	124232184	88665748	71104401	70635496
Leaf_H3K4me3_rep2	153094434	151757578	81788394	74797576	76375614
Vernalized_leaf_H3K27ac_rep1	195307944	165986166	109707733	89360280	88561120
Vernalized_leaf_H3K27ac_rep2	70128750	68830560	48836819	35229993	34842396
Vernalized_leaf_H3K27me3_rep1	193651758	158263084	89102471	71266934	69396316
Vernalized_leaf_H3K27me3_rep2	72160880	70426608	42810621	23664443	22988960
Vernalized_leaf_H3K36me3_rep1	191495410	159774978	99661446	76979400	76313515
Vernalized_leaf_H3K36me3_rep2	48686792	48235458	30265003	21242588	21014667
Vernalized_leaf_H3K4me3_rep1	175489708	144100872	93465406	73314454	72678054
Vernalized_leaf_H3K4me3_rep2	62923260	62170128	37562227	29085988	28813792
RNA-seq	Total Raw Reads	Trimmed Reads	mapping(%)
Leaf_rep1	36722655	35063999	0.9492
Leaf_rep2	36267810	34928963	0.9525
Axillary_bud_rep1	42748170	41825883	0.9457
Axillary_bud_rep2	48413105	47452762	0.9468
Shoot_apex_rep1	34441834	33646279	0.9452
Shoot_apex_rep2	44762053	44069579	0.9309
Vernalized_leaf_rep1	42264894	41245501	0.9438
Vernalized_leaf_rep2	37172260	36347219	0.948
Vernalized_axillary_bud_rep1	55185886	54008418	0.942
Vernalized_axillary_bud_rep2	57721138	56554500	0.9443
Vernalized_shoot_apex_rep1	41047018	39467478	0.9443
Vernalized_shoot_apex_rep2	49827916	48983651	0.9341
