# Supplementary material for: Epigenomic identification of vernalization cis-regulatory elements in winter wheat
Source: Genome Biol. 2024 Jul 30;25:200. doi: 10.1186/s13059-024-03342-3 (PMC11290141; doi:10.1186/s13059-024-03342-3)
Supplement: Supplementary file 3 — Additional file 3: Table S2. The identified ACRs from different tissues. [file 13059_2024_3342_MOESM3_ESM.xlsx]

## Sheet: Leaf
Additional file 3: Table S2: The identified ACRs from different tissues.
Chr	Start	End
1A	31009	31259
1A	170048	170598
1A	227005	227445
1A	237876	238124
1A	256846	257096
1A	289289	289606
1A	316614	316864
1A	321532	321782
1A	944382	944606
1A	1143741	1144610
1A	1156929	1158766
1A	1162207	1162657
1A	1163853	1164524
1A	1167635	1167973
1A	1188805	1189228
1A	1190314	1190678
1A	1190846	1191396
1A	1204222	1204701
1A	1204921	1205511
1A	1206060	1206303
1A	1212703	1213253
1A	1231571	1232086
1A	1232447	1233397
1A	1238261	1238681
1A	1244822	1245472
1A	1297582	1298198
1A	1313038	1313902
1A	1315064	1315314
1A	1335366	1335586
1A	1336176	1336590
1A	1336901	1337848
1A	1347475	1347913
1A	1348092	1348542
1A	1376426	1376776
1A	1645261	1647658
1A	1699457	1699925
1A	2544342	2544792
1A	2800896	2801469
1A	3119340	3119880
1A	3121418	3121800
1A	3130205	3130685
1A	3224741	3225044
1A	3371003	3371253
1A	3378073	3378365
1A	3387721	3388056
1A	3391152	3391412
1A	3391565	3392091
1A	3433249	3433600
1A	3447460	3447910
1A	3694248	3694549
1A	3695563	3695886
1A	3696132	3696375
1A	4060224	4060842
1A	4061467	4062104
1A	4062767	4063195
1A	4064243	4065126
1A	5490981	5491351
1A	6439904	6440119
1A	6441470	6441772
1A	6638797	6639219
1A	6790198	6790712
1A	7178303	7178950
1A	7331120	7331363
1A	7331528	7331778
1A	7641740	7642874
1A	7653893	7654437
1A	7658277	7658596
1A	7663754	7665104
1A	7665485	7666094
1A	7666257	7666954
1A	7669968	7670208
1A	7693918	7694217
1A	7694455	7694705
1A	7695632	7695982
1A	7773903	7774161
1A	7777693	7778143
1A	7809249	7809619
1A	7811290	7811540
1A	7813164	7813485
1A	7837841	7839035
1A	7839632	7840277
1A	8124237	8124687
1A	8132708	8132917
1A	8134376	8134894
1A	8244627	8244962
1A	8245207	8245421
1A	8255780	8256037
1A	8259620	8260174
1A	8266100	8266550
1A	8325494	8326192
1A	8326364	8327730
1A	8330789	8331865
1A	9103661	9103872
1A	9110531	9111481
1A	9209004	9209454
1A	9237147	9237516
1A	9254875	9255925
1A	9256672	9256897
1A	9258885	9259963
1A	9355421	9356373
1A	9357635	9359185
1A	9376319	9376769
1A	9377225	9377454
1A	9537847	9538185
1A	9573523	9573735
1A	9583381	9583631
1A	9588820	9589644
1A	9816720	9817147
1A	9974747	9975418
1A	9978249	9978599
1A	9979243	9979941
1A	10050059	10050509
1A	10055061	10055285
1A	10057822	10058171
1A	10059041	10059591
1A	10060522	10060826
1A	10065400	10066572
1A	10067778	10067986
1A	10068579	10069312
1A	10072044	10072394
1A	10118011	10118254
1A	10121992	10122342
1A	10122931	10123481
1A	10129316	10130491
1A	10130670	10131038
1A	10131193	10132943
1A	10133420	10133770
1A	10135013	10135663
1A	10150813	10153363
1A	10159256	10159684
1A	10160022	10160872
1A	10165754	10166504
1A	10244721	10245171
1A	10475077	10475327
1A	10476100	10476450
1A	10477566	10478142
1A	10648363	10648713
1A	10648881	10649399
1A	10972739	10972962
1A	11073681	11073949
1A	11532360	11532603
1A	11556811	11557050
1A	11572578	11572989
1A	11644847	11645179
1A	11661299	11661949
1A	11665497	11665805
1A	11731975	11732300
1A	11954616	11954922
1A	12005413	12005625
1A	12006801	12007619
1A	12036725	12037055
1A	12088646	12089269
1A	12099127	12099350
1A	12144405	12144728
1A	12161389	12162235
1A	12163641	12163880
1A	12166177	12166507
1A	12303206	12303451
1A	12303671	12303921
1A	12304099	12304441
1A	12305277	12305524
1A	12306680	12306958
1A	12307669	12308142
1A	12310047	12311697
1A	12363455	12363871
1A	12369911	12370663
1A	12370981	12371631
1A	12372522	12372872
1A	12376104	12376354
1A	12502476	12502781
1A	13760994	13761244
1A	13761931	13762881
1A	13767243	13767693
1A	13768082	13768632
1A	13859096	13860546
1A	13860901	13862716
1A	13863955	13864424
1A	13865481	13865753
1A	14068058	14068375
1A	14110349	14110687
1A	14111056	14111449
1A	14128865	14129698
1A	14504159	14504481
1A	14507284	14507534
1A	14518631	14518864
1A	15438579	15439129
1A	15516443	15517067
1A	16390559	16390821
1A	16391034	16391284
1A	16931655	16932594
1A	17257966	17258416
1A	18312033	18312283
1A	19063172	19063722
1A	20076184	20076610
1A	20091655	20091954
1A	20094133	20094524
1A	20433501	20433751
1A	20864791	20865000
1A	20866705	20867055
1A	20896136	20896386
1A	20935183	20935420
1A	20975459	20975809
1A	20976347	20976549
1A	20976821	20977560
1A	20981114	20981564
1A	20997650	20998200
1A	21022465	21023515
1A	21034785	21035137
1A	21058812	21059062
1A	21081215	21082817
1A	21083128	21083478
1A	21083694	21086228
1A	21089295	21089914
1A	21090200	21091463
1A	21091851	21092180
1A	21096190	21096659
1A	21097285	21097895
1A	21098112	21098730
1A	21104543	21104762
1A	21106149	21106399
1A	21145973	21146223
1A	22291255	22292273
1A	22293854	22294204
1A	22300953	22301570
1A	22333176	22333421
1A	22333652	22333902
1A	22356935	22357236
1A	22455356	22455660
1A	22462848	22463137
1A	22558470	22558712
1A	22560258	22560467
1A	22570377	22570927
1A	22578420	22578648
1A	22595691	22596197
1A	22616686	22617012
1A	22617744	22618280
1A	22634027	22634528
1A	22657118	22657450
1A	23138502	23138752
1A	23156569	23157319
1A	23307660	23307910
1A	23339237	23339568
1A	23344583	23344924
1A	23394303	23395017
1A	23408462	23408812
1A	23414035	23414385
1A	23414967	23415206
1A	23965431	23965716
1A	23970072	23970322
1A	24085644	24085942
1A	24303152	24303389
1A	24439405	24439821
1A	24806654	24806904
1A	24937194	24937688
1A	25307649	25307898
1A	25473552	25473820
1A	25539062	25539334
1A	25701318	25701541
1A	26051162	26051466
1A	26961489	26963036
1A	26964855	26966505
1A	26967481	26968016
1A	26971128	26971414
1A	26972689	26973813
1A	27248297	27248647
1A	27249085	27249865
1A	27250132	27250404
1A	27252999	27254617
1A	27274479	27274796
1A	27340570	27340920
1A	27358736	27359291
1A	27395356	27396006
1A	28360456	28361323
1A	28364114	28365264
1A	28610169	28610829
1A	28622415	28622849
1A	28655190	28655513
1A	28659434	28659947
1A	28663101	28663617
1A	28707905	28708251
1A	28713873	28715184
1A	28717135	28717368
1A	28717531	28717908
1A	28737566	28737816
1A	28740528	28740772
1A	28762091	28763141
1A	28898287	28898500
1A	28927701	28928051
1A	28935299	28935549
1A	28935767	28936190
1A	28940444	28940822
1A	28973966	28974616
1A	29049976	29050226
1A	29050693	29051309
1A	29804900	29805249
1A	30294938	30295169
1A	30638222	30638772
1A	30773121	30773627
1A	30805431	30805751
1A	30808886	30809102
1A	30967955	30968262
1A	31030873	31031092
1A	31151319	31151569
1A	31178955	31179380
1A	31182260	31182510
1A	31186305	31186570
1A	31246554	31247404
1A	31777447	31777840
1A	31781161	31781811
1A	31799126	31799676
1A	32084410	32084749
1A	32085504	32086744
1A	32086945	32087195
1A	32092882	32093132
1A	32094599	32095149
1A	32105519	32106169
1A	32290869	32291646
1A	32375663	32376323
1A	32453862	32454605
1A	32476362	32476657
1A	32866048	32866258
1A	32889465	32890392
1A	32893068	32893311
1A	32894605	32894936
1A	32895434	32895911
1A	33369333	33369583
1A	33370180	33372955
1A	33374953	33375291
1A	33377619	33378069
1A	33461406	33461639
1A	34149988	34150464
1A	34158417	34158872
1A	34271897	34272114
1A	34289877	34290119
1A	34408694	34409629
1A	34409844	34411071
1A	34415579	34416070
1A	34980779	34981008
1A	35141392	35141942
1A	35147199	35147555
1A	35281099	35281734
1A	35602224	35602467
1A	35931097	35931452
1A	35931621	35932055
1A	35932318	35932568
1A	35944249	35944499
1A	36270881	36271527
1A	36280969	36281219
1A	36515023	36515664
1A	36561734	36561990
1A	36598634	36598876
1A	36600913	36601239
1A	36604259	36605593
1A	36763692	36764442
1A	36765008	36765258
1A	36765821	36766151
1A	36774280	36774490
1A	36776089	36776839
1A	37267489	37267732
1A	37477733	37478383
1A	37480717	37481831
1A	37523090	37523307
1A	38322476	38322978
1A	38484885	38485177
1A	38657993	38658811
1A	38728122	38732848
1A	38733046	38733596
1A	38735665	38736070
1A	38845286	38846236
1A	38846398	38846748
1A	38850210	38850660
1A	38852382	38853030
1A	38854701	38857839
1A	38858332	38858868
1A	38859536	38862059
1A	39137590	39137955
1A	39184066	39184360
1A	39402207	39402657
1A	39871969	39872219
1A	39873286	39873822
1A	39897105	39897545
1A	40540900	40541150
1A	40541383	40541786
1A	40964387	40965837
1A	41020771	41020990
1A	41361799	41362529
1A	41713568	41713926
1A	41739236	41739481
1A	41739995	41740941
1A	41741201	41741649
1A	41747297	41747647
1A	42150434	42151568
1A	42246087	42246437
1A	42251525	42251853
1A	42252352	42252702
1A	42253733	42253955
1A	42255504	42256285
1A	42449001	42449329
1A	42506045	42506390
1A	42545544	42546314
1A	42547499	42548349
1A	42549530	42550421
1A	42551958	42552214
1A	42749319	42749534
1A	44407804	44408247
1A	44444652	44444899
1A	44445115	44445612
1A	44451113	44451466
1A	44754337	44754661
1A	45114124	45114474
1A	45124061	45124398
1A	45132045	45132874
1A	45298062	45299773
1A	45501219	45501669
1A	45540724	45541477
1A	45542220	45542567
1A	45543914	45545107
1A	45545557	45548954
1A	45793519	45794069
1A	46233984	46234232
1A	47201587	47201795
1A	47270797	47271257
1A	47271518	47271963
1A	47349312	47350301
1A	47577470	47577920
1A	47797343	47797640
1A	47806019	47806968
1A	47808322	47808572
1A	48109267	48109908
1A	48575012	48576162
1A	48580956	48581196
1A	48591029	48593102
1A	48594066	48595016
1A	48598203	48599155
1A	48600085	48600495
1A	48739428	48739771
1A	48770207	48770457
1A	48779965	48780309
1A	48783530	48787185
1A	48787382	48787797
1A	48788197	48788418
1A	48789988	48791462
1A	48793244	48793594
1A	48974048	48974398
1A	48988683	48988954
1A	48991274	48991523
1A	48994373	48995023
1A	48997548	48997798
1A	48998148	48998698
1A	49094509	49094737
1A	49095085	49095619
1A	49095774	49095989
1A	49096263	49097865
1A	49098027	49098270
1A	49099677	49099946
1A	49102993	49103730
1A	49147142	49147551
1A	49149585	49149835
1A	49238890	49239540
1A	49239890	49240140
1A	49253921	49254222
1A	49322962	49323312
1A	49324642	49325270
1A	49354657	49354907
1A	49367104	49367424
1A	49525488	49525738
1A	49531832	49534228
1A	49896639	49897988
1A	49959936	49960569
1A	49961314	49961764
1A	49993442	49993682
1A	49994217	49995340
1A	49998950	49999848
1A	50440454	50440887
1A	50490942	50491192
1A	50520185	50520738
1A	50845756	50845969
1A	51332773	51333085
1A	51697284	51697834
1A	51702764	51703714
1A	51706685	51706935
1A	52059791	52060241
1A	52227159	52227730
1A	52228686	52229046
1A	52230042	52230386
1A	52232157	52232595
1A	52235285	52237055
1A	52237635	52238357
1A	52238576	52239493
1A	52242842	52244058
1A	52247931	52248226
1A	52423892	52424132
1A	52435440	52435873
1A	52520457	52520963
1A	52528145	52528474
1A	52570520	52571170
1A	52826692	52826942
1A	52842273	52842552
1A	52893709	52893959
1A	53023595	53024645
1A	53026182	53026506
1A	53186717	53188367
1A	53188863	53189864
1A	53450640	53450851
1A	53453683	53454028
1A	53454650	53455059
1A	53455386	53455636
1A	53457051	53457801
1A	53507995	53508345
1A	53548692	53549004
1A	53659756	53660047
1A	53673942	53674250
1A	53864881	53865193
1A	54000419	54001163
1A	54021590	54022040
1A	54027065	54027901
1A	54074879	54075929
1A	54077356	54079192
1A	54083038	54083750
1A	54084099	54084409
1A	54348773	54349437
1A	54355250	54355592
1A	54605166	54605421
1A	54693367	54693717
1A	55424276	55424503
1A	55920566	55920794
1A	55959272	55959924
1A	56588717	56588967
1A	56589537	56589860
1A	56615818	56616068
1A	56616276	56616826
1A	56617071	56618921
1A	56848114	56848327
1A	56912174	56912386
1A	56913959	56914484
1A	56984176	56984393
1A	56985260	56985787
1A	57189670	57189963
1A	57212682	57212883
1A	57220746	57221078
1A	57297475	57297719
1A	57297882	57298232
1A	57394663	57395013
1A	57762901	57764088
1A	57769412	57769615
1A	57770327	57770597
1A	57771183	57771498
1A	57772548	57773168
1A	57794317	57794558
1A	57837411	57838340
1A	58069059	58069780
1A	58070922	58071172
1A	58121918	58122468
1A	58125679	58125929
1A	58169535	58170336
1A	58170583	58171457
1A	58172790	58173216
1A	58177476	58178226
1A	58188368	58188584
1A	58188778	58189287
1A	58189590	58189836
1A	58199279	58199716
1A	58251750	58252060
1A	58254159	58254633
1A	58297742	58297992
1A	58358651	58359379
1A	58362060	58362330
1A	58368638	58368873
1A	58629719	58630169
1A	58753111	58753456
1A	58791724	58792866
1A	58908033	58908449
1A	58950009	58950346
1A	59157406	59157722
1A	59303714	59303980
1A	59506549	59506771
1A	59509955	59510472
1A	59588547	59588756
1A	59607885	59608491
1A	59612829	59613479
1A	59614583	59614950
1A	59615875	59616225
1A	59850853	59851068
1A	59851362	59851712
1A	59860500	59860757
1A	59924632	59925130
1A	60057119	60057460
1A	60278406	60279556
1A	60350620	60350970
1A	60352329	60355084
1A	60358560	60359310
1A	60505096	60505346
1A	60529658	60530222
1A	60530840	60531856
1A	60536805	60541155
1A	60574503	60575823
1A	60710730	60711089
1A	60735505	60736403
1A	60736719	60737269
1A	60737485	60738128
1A	60804852	60805087
1A	60953536	60953752
1A	60954141	60954462
1A	60954837	60955270
1A	60955926	60956876
1A	61004678	61004887
1A	61575527	61576295
1A	61576920	61577139
1A	62194831	62195251
1A	62609085	62610224
1A	62612899	62613115
1A	62613779	62614116
1A	62617966	62618495
1A	63054435	63054645
1A	63330592	63331042
1A	63349141	63349491
1A	63478528	63478795
1A	63480699	63481225
1A	63511520	63512273
1A	63737156	63738101
1A	63740065	63740278
1A	63741099	63743459
1A	63744045	63745195
1A	63746139	63747173
1A	63747616	63748149
1A	63748871	63749125
1A	63750247	63750594
1A	63753322	63753672
1A	63755146	63755593
1A	63806771	63807221
1A	63807419	63807626
1A	63850122	63850560
1A	63853651	63853894
1A	64404435	64404665
1A	64407544	64407773
1A	64408647	64409197
1A	64544103	64545432
1A	64556855	64557578
1A	64591458	64592402
1A	64592727	64594177
1A	64594879	64595813
1A	64599393	64599775
1A	64644351	64644584
1A	64812977	64813284
1A	65035041	65035412
1A	65260947	65261697
1A	65392445	65392646
1A	65615669	65615979
1A	65616206	65617456
1A	65650145	65650575
1A	65758315	65759965
1A	65789944	65790594
1A	65867094	65868244
1A	65890666	65891016
1A	65904252	65904702
1A	66174435	66175353
1A	66175789	66177728
1A	66696476	66698125
1A	66881467	66881817
1A	66884465	66885615
1A	66885889	66886342
1A	66889032	66891138
1A	66892021	66892426
1A	66893054	66893271
1A	66894527	66895292
1A	66899656	66900779
1A	67137085	67137328
1A	67210389	67210939
1A	67465994	67466644
1A	67467180	67467530
1A	67468095	67468416
1A	67689177	67689427
1A	68537641	68537987
1A	69185681	69185921
1A	69193281	69193490
1A	69389754	69390124
1A	69757746	69758696
1A	70040020	70040270
1A	70041160	70041560
1A	70699765	70700059
1A	70701166	70701463
1A	71060179	71060605
1A	71442652	71442893
1A	71561758	71562095
1A	71689596	71690246
1A	71790245	71790495
1A	72607642	72608738
1A	72778329	72778979
1A	72782519	72783969
1A	72785745	72786189
1A	72786940	72787565
1A	72790717	72791436
1A	73184653	73185181
1A	73185447	73185861
1A	73294689	73295746
1A	73300030	73300480
1A	73301974	73302285
1A	73322123	73322721
1A	73354026	73354276
1A	73355897	73356347
1A	73356663	73357097
1A	73996691	73997141
1A	74029102	74029419
1A	74247179	74247529
1A	74428019	74428369
1A	74443358	74444020
1A	74737471	74738184
1A	75714858	75715087
1A	75739226	75739645
1A	76022215	76022846
1A	76501242	76501579
1A	76503838	76504178
1A	76763727	76764041
1A	77114961	77116011
1A	77302766	77303116
1A	77555825	77556113
1A	77583335	77584052
1A	77607332	77607682
1A	77787570	77788715
1A	77794738	77795203
1A	77795387	77796037
1A	78328399	78328638
1A	78328950	78329177
1A	78330935	78331464
1A	78334874	78335624
1A	78963663	78964119
1A	78964271	78964920
1A	79089296	79089672
1A	79090292	79091509
1A	79106759	79107609
1A	79107840	79108646
1A	79168023	79168230
1A	79169036	79170051
1A	79694634	79695084
1A	79705177	79705380
1A	79829311	79830050
1A	79932244	79932794
1A	79933042	79933292
1A	82327639	82327989
1A	82517166	82517551
1A	82529680	82530114
1A	82535327	82535593
1A	82952643	82952993
1A	82960452	82961120
1A	83815345	83816076
1A	83928852	83929273
1A	84274607	84274857
1A	84275161	84275611
1A	85344425	85344775
1A	85346326	85346651
1A	85829227	85829596
1A	86235223	86235568
1A	86237348	86237578
1A	86241098	86241948
1A	86242207	86242957
1A	86554929	86555165
1A	86560027	86560266
1A	86570013	86570263
1A	86570689	86571202
1A	86571465	86571715
1A	86571985	86572235
1A	86573464	86573901
1A	86637298	86637598
1A	86639056	86639606
1A	86640409	86641573
1A	87197782	87198306
1A	89011460	89011714
1A	89011896	89012105
1A	89012340	89012590
1A	90163503	90163781
1A	90175252	90175641
1A	90294404	90295508
1A	90319517	90319861
1A	90998719	90999039
1A	91048618	91048968
1A	91098634	91099784
1A	91705755	91706305
1A	92564592	92565205
1A	92567745	92568210
1A	92576090	92576525
1A	92576776	92577026
1A	92740847	92741197
1A	93401669	93402436
1A	93693292	93694442
1A	93698077	93698376
1A	93889429	93889779
1A	94101226	94101476
1A	94115912	94116229
1A	94123038	94123262
1A	94248592	94249142
1A	94503088	94503408
1A	95050691	95051626
1A	95114416	95115251
1A	95182737	95183556
1A	95314560	95314810
1A	95315124	95315932
1A	95438053	95439303
1A	95835492	95835924
1A	95860847	95861097
1A	96365530	96365842
1A	96437857	96438417
1A	96453145	96453380
1A	96461110	96461429
1A	96474713	96475092
1A	96477414	96477636
1A	96489108	96489382
1A	96848174	96848424
1A	97200681	97200991
1A	97201247	97201666
1A	97569230	97569680
1A	97646424	97646859
1A	97796896	97798694
1A	97798893	97801219
1A	97801577	97801832
1A	97802656	97803606
1A	97803784	97804105
1A	97804501	97805551
1A	97805770	97806290
1A	97809106	97810756
1A	97810942	97812169
1A	97812651	97813000
1A	97849669	97849877
1A	97853646	97853896
1A	97855751	97857457
1A	97863690	97864040
1A	97868375	97868695
1A	97956551	97956801
1A	98019883	98020113
1A	98032302	98032991
1A	98057612	98058230
1A	98232654	98233004
1A	98233207	98233457
1A	98233784	98234334
1A	98248141	98248769
1A	98487291	98487514
1A	98651582	98651978
1A	98929512	98929940
1A	99014121	99014361
1A	99101969	99102819
1A	99230746	99231105
1A	99721823	99722173
1A	99853480	99853730
1A	99864041	99864279
1A	99864700	99865045
1A	99866979	99869929
1A	99870386	99871329
1A	99873444	99873794
1A	99901087	99901337
1A	99902020	99902229
1A	99904484	99904831
1A	99996039	99996289
1A	100041046	100042268
1A	100103792	100104042
1A	100107891	100108441
1A	100137831	100138075
1A	100203879	100204900
1A	100319404	100319654
1A	100353139	100353360
1A	101104549	101104881
1A	101196528	101197141
1A	101333977	101334527
1A	101335632	101335882
1A	101667283	101668111
1A	101767500	101767967
1A	102162819	102163245
1A	102168573	102168803
1A	102171770	102172169
1A	102360582	102362264
1A	102363994	102364339
1A	102365261	102365480
1A	102365999	102366349
1A	102367399	102367673
1A	103315038	103315367
1A	103326133	103326494
1A	103626573	103626831
1A	103627839	103628042
1A	103687107	103687420
1A	103721396	103721929
1A	104230407	104230628
1A	104376641	104376847
1A	104377539	104378430
1A	104379280	104379680
1A	104433370	104433646
1A	104536575	104536781
1A	104930990	104931232
1A	105302909	105303159
1A	105902915	105903249
1A	105912840	105913253
1A	106219244	106219594
1A	107012256	107012549
1A	107110791	107111217
1A	107482305	107482924
1A	107528166	107528816
1A	107775554	107775804
1A	107932408	107932637
1A	108069844	108070082
1A	108083975	108084366
1A	108174020	108174691
1A	108309896	108310146
1A	108769304	108769651
1A	108790879	108791229
1A	108921683	108924033
1A	109416519	109417269
1A	109418245	109418477
1A	109431370	109431743
1A	109986546	109986980
1A	110058364	110058612
1A	110059009	110059364
1A	110062413	110063064
1A	110063245	110063489
1A	110071027	110071395
1A	110158069	110158719
1A	110282980	110283201
1A	110284287	110284716
1A	111122537	111122741
1A	111133206	111134387
1A	111153962	111154163
1A	111160394	111160628
1A	111430226	111430532
1A	111697430	111697680
1A	111786226	111786475
1A	111787076	111787626
1A	111973824	111974538
1A	111980749	111980999
1A	111989936	111990760
1A	112027156	112027692
1A	112633958	112634528
1A	112819250	112819873
1A	113229088	113229494
1A	113249239	113249689
1A	113251949	113252499
1A	113474870	113475120
1A	113534000	113534250
1A	113605795	113606166
1A	113874315	113874965
1A	113880464	113881209
1A	113881604	113882240
1A	114059403	114059753
1A	114063328	114063551
1A	114544272	114544804
1A	114546506	114546943
1A	115307774	115308023
1A	115357452	115357702
1A	115368803	115369361
1A	115557054	115558021
1A	115939585	115939913
1A	116258461	116258899
1A	116259101	116259527
1A	116371360	116372223
1A	116372500	116372720
1A	117193912	117194349
1A	117194766	117195008
1A	117197881	117198614
1A	117247539	117248389
1A	117885050	117885400
1A	117889737	117890187
1A	117890714	117891070
1A	117902380	117902627
1A	117912087	117912537
1A	117981579	117981829
1A	117992824	117994367
1A	118288349	118288599
1A	118289082	118290232
1A	118503883	118504196
1A	118559577	118559986
1A	118808797	118809147
1A	118843915	118844165
1A	119492908	119493458
1A	119559368	119559685
1A	119591380	119592313
1A	119635584	119635834
1A	119738852	119740261
1A	119740498	119740754
1A	119952627	119953045
1A	120019305	120019522
1A	120376673	120377371
1A	120377579	120378137
1A	121045124	121045474
1A	121045692	121045942
1A	121048820	121049183
1A	121129820	121130425
1A	121132299	121132641
1A	121137677	121137892
1A	121189931	121190137
1A	121251300	121251750
1A	121740137	121740467
1A	121740681	121740914
1A	121742625	121743188
1A	121745349	121746291
1A	122363939	122364855
1A	122533960	122534489
1A	122541220	122542426
1A	123994921	123995471
1A	124010476	124012859
1A	124013085	124013651
1A	124179158	124179384
1A	124180369	124182019
1A	124188289	124189139
1A	124189389	124190515
1A	124428377	124428882
1A	124477998	124478248
1A	124785559	124787803
1A	124891490	124892440
1A	124897804	124898026
1A	124995911	124996533
1A	124996781	124997031
1A	125103541	125105136
1A	125105400	125107319
1A	125110221	125110906
1A	125158400	125158650
1A	125823465	125823679
1A	126013792	126014113
1A	126014468	126014818
1A	126330352	126330702
1A	126543039	126543357
1A	126730555	126732083
1A	127073963	127074263
1A	127077189	127079779
1A	127129324	127129663
1A	127375133	127375383
1A	127375747	127376036
1A	127831326	127831673
1A	127832903	127833153
1A	128494361	128494992
1A	128634111	128634661
1A	128825169	128825601
1A	129003414	129003964
1A	129084975	129085425
1A	129085613	129085963
1A	129385022	129385672
1A	129390693	129392327
1A	129995277	129995565
1A	129999528	130000078
1A	130129761	130130311
1A	130149104	130149354
1A	130150147	130151197
1A	130742510	130742929
1A	130743113	130744463
1A	131238787	131239063
1A	131251450	131251668
1A	131280108	131280476
1A	131280647	131281197
1A	131519966	131520218
1A	131521370	131522401
1A	131926924	131927313
1A	131961418	131961838
1A	132157141	132157538
1A	132783704	132784002
1A	132790399	132790900
1A	132791154	132791389
1A	132795306	132795556
1A	133151082	133151444
1A	133153280	133153515
1A	133166794	133167107
1A	133517412	133517662
1A	133517857	133518136
1A	134000184	134000617
1A	134618910	134619436
1A	134943350	134943620
1A	134956310	134956560
1A	135099080	135099436
1A	135445084	135445784
1A	135453490	135453799
1A	135528006	135529065
1A	135961992	135962222
1A	135966399	135968049
1A	135968316	135968534
1A	137227351	137227601
1A	137412441	137412691
1A	137855401	137855828
1A	137860413	137861244
1A	137916284	137917409
1A	137926074	137926424
1A	137933224	137933574
1A	137938088	137938335
1A	138212914	138213140
1A	138225421	138225671
1A	138228129	138228579
1A	138228857	138229607
1A	138235288	138236753
1A	138254398	138254648
1A	138254819	138255305
1A	138256124	138258021
1A	138320744	138321207
1A	139558088	139558300
1A	139724521	139724971
1A	140366607	140367243
1A	140367607	140368026
1A	140371982	140372545
1A	140373829	140374986
1A	140881051	140881264
1A	140958139	140958869
1A	140959312	140960562
1A	140989525	140990036
1A	141265776	141266026
1A	141266372	141266622
1A	141293196	141293552
1A	141437353	141437802
1A	142102413	142103017
1A	142886647	142887167
1A	142888638	142889464
1A	142889648	142890298
1A	142930260	142930510
1A	142931200	142931627
1A	142985797	142986087
1A	142986347	142986796
1A	143272271	143272910
1A	143280986	143281258
1A	143292637	143292898
1A	143613013	143613263
1A	144481423	144481738
1A	144481912	144482420
1A	144780027	144781177
1A	145194370	145194620
1A	145370043	145370291
1A	145988523	145988777
1A	146630671	146630994
1A	146634937	146635163
1A	146635447	146635797
1A	146637496	146637846
1A	146943770	146944093
1A	146952141	146953149
1A	146953784	146954107
1A	147099545	147099815
1A	147345514	147345764
1A	147352864	147353409
1A	147354997	147355247
1A	147356629	147357779
1A	148262328	148262533
1A	148266963	148267406
1A	148603192	148603442
1A	148604112	148604643
1A	148610506	148611356
1A	148953513	148953863
1A	149123947	149124184
1A	149243866	149244076
1A	149251436	149251986
1A	149514568	149515620
1A	149801033	149801240
1A	150006521	150008771
1A	150454607	150455319
1A	150792303	150792545
1A	150899436	150900881
1A	150901903	150902324
1A	151874237	151875295
1A	151877346	151877557
1A	152451385	152451713
1A	153186442	153187691
1A	153337054	153337782
1A	153338421	153338745
1A	153339899	153340349
1A	153340668	153340968
1A	153580414	153581064
1A	153582748	153583098
1A	153583982	153584632
1A	153584825	153585075
1A	153585635	153586997
1A	154658859	154659780
1A	155078472	155078907
1A	155085742	155086148
1A	155691544	155693473
1A	155697429	155698096
1A	155849978	155850328
1A	156545056	156545287
1A	157280647	157280982
1A	157281200	157281650
1A	157352161	157352531
1A	157511260	157511510
1A	159557015	159557244
1A	160540081	160540396
1A	160689011	160689255
1A	161949333	161950155
1A	162876414	162877064
1A	162999787	163000123
1A	163208991	163209320
1A	163209647	163209848
1A	163383753	163384103
1A	163390335	163390654
1A	163392104	163392354
1A	163622682	163623032
1A	163669606	163669956
1A	163695653	163696756
1A	163888228	163889078
1A	164008400	164008621
1A	164168850	164170090
1A	165172667	165172929
1A	165179088	165179538
1A	165743661	165743911
1A	165909187	165909828
1A	166315287	166316237
1A	168261032	168261246
1A	168486279	168486493
1A	168494545	168494758
1A	168547694	168548149
1A	168553258	168553744
1A	168555993	168556493
1A	168742102	168743152
1A	169643863	169644099
1A	170463638	170463957
1A	171034268	171034688
1A	171035474	171035716
1A	171036652	171037002
1A	171193759	171194531
1A	171266698	171267039
1A	171464135	171464351
1A	171470265	171470515
1A	171799769	171800133
1A	172184902	172185235
1A	172786330	172787066
1A	172801911	172802149
1A	173467310	173467937
1A	173779374	173780719
1A	173975518	173975724
1A	174006313	174006663
1A	174006824	174007374
1A	175178821	175179371
1A	175300848	175301098
1A	175301269	175301544
1A	175301703	175302132
1A	175795642	175796519
1A	175865120	175865533
1A	177464676	177465326
1A	177465993	177466687
1A	177475787	177476419
1A	177483112	177483562
1A	177718941	177719189
1A	178080825	178081458
1A	178491161	178492311
1A	178660967	178661217
1A	179422648	179423213
1A	180000507	180000808
1A	180127238	180128488
1A	180232618	180233787
1A	180412747	180413585
1A	180629257	180629658
1A	181752905	181753136
1A	181757251	181757458
1A	181763539	181763828
1A	181778404	181779115
1A	182075838	182076340
1A	182076801	182077051
1A	182125235	182125485
1A	183118323	183118740
1A	183215900	183216150
1A	183216449	183216772
1A	183437598	183438603
1A	183542710	183543022
1A	183543716	183543930
1A	184695534	184696284
1A	184858929	184859249
1A	184890758	184891035
1A	185141441	185141891
1A	185145934	185146245
1A	185844160	185844389
1A	186719582	186719832
1A	186738132	186738714
1A	186740125	186740463
1A	186750674	186751124
1A	186751310	186751660
1A	186996458	186997108
1A	187532865	187533299
1A	188141405	188141858
1A	188143508	188143724
1A	188149816	188150069
1A	188151834	188152040
1A	188213874	188214234
1A	188446225	188446443
1A	188454154	188454454
1A	188557555	188558074
1A	189709716	189710166
1A	189722145	189722504
1A	189953208	189953511
1A	189958225	189958562
1A	191123369	191123901
1A	191124378	191125089
1A	191472687	191472907
1A	191498457	191498806
1A	191862446	191863197
1A	193516688	193518520
1A	194385578	194385820
1A	194386142	194386476
1A	195984102	195984604
1A	195984873	195985101
1A	196747268	196747708
1A	196748447	196748970
1A	197253158	197253989
1A	197279644	197279987
1A	199419001	199419329
1A	199422437	199422687
1A	199423062	199423398
1A	201197963	201198340
1A	201746838	201747184
1A	202025916	202026531
1A	202033548	202033780
1A	202731308	202731558
1A	202731864	202732916
1A	203318480	203318930
1A	203319147	203319397
1A	203361056	203361306
1A	203361656	203362006
1A	203770485	203770706
1A	203771569	203771863
1A	203772466	203772816
1A	203821234	203821884
1A	204295847	204296853
1A	204421591	204422941
1A	204674862	204675112
1A	204675362	204675810
1A	204841665	204841885
1A	205524178	205524718
1A	205557065	205557423
1A	205557600	205558235
1A	205875492	205875742
1A	206171894	206172344
1A	206174116	206174336
1A	206203266	206203616
1A	206236404	206236728
1A	206792393	206792943
1A	206805334	206805541
1A	206952759	206953236
1A	207903113	207904037
1A	208127820	208128370
1A	208128733	208129236
1A	208136179	208136748
1A	208204678	208204987
1A	208207470	208210566
1A	208212189	208212635
1A	208214299	208214622
1A	208217658	208217985
1A	208218660	208219866
1A	208418045	208418295
1A	208473879	208474861
1A	208702492	208703934
1A	208881011	208881294
1A	208892156	208892405
1A	208895343	208895782
1A	208900452	208900698
1A	208901506	208901856
1A	208905857	208906107
1A	208906311	208906561
1A	208906759	208907109
1A	208919086	208919753
1A	209041777	209042027
1A	209042508	209042732
1A	209362785	209363230
1A	212017326	212017565
1A	212025669	212026596
1A	212027051	212027624
1A	212350244	212350453
1A	212778314	212778578
1A	213255595	213256068
1A	213257460	213257692
1A	213899374	213899702
1A	213902306	213903156
1A	213918822	213919836
1A	213925436	213925672
1A	213933153	213933375
1A	213933734	213934019
1A	216406416	216407163
1A	216413963	216415313
1A	216416826	216417331
1A	216425436	216425688
1A	216450009	216450237
1A	216456333	216456950
1A	217614056	217614499
1A	218080820	218081266
1A	219370308	219370758
1A	219381316	219381766
1A	219382837	219383487
1A	219383713	219383956
1A	219386228	219387238
1A	219724420	219725089
1A	219985854	219987004
1A	219987836	219988774
1A	219995750	219996500
1A	220049203	220049453
1A	220049812	220050062
1A	220167808	220168909
1A	220176425	220176928
1A	220741548	220742798
1A	221291063	221291313
1A	221584981	221585531
1A	221672671	221674116
1A	221708347	221708797
1A	221712311	221712552
1A	221759006	221759350
1A	221759652	221759948
1A	221785955	221787105
1A	221794744	221796332
1A	221816558	221817666
1A	221817817	221818167
1A	222281153	222281562
1A	222281778	222282926
1A	222352488	222352838
1A	222356831	222357281
1A	222357472	222357705
1A	222363111	222363371
1A	222363894	222364917
1A	222365639	222366005
1A	222370076	222370568
1A	222370982	222371261
1A	222377136	222377659
1A	222379993	222380413
1A	222755778	222756914
1A	222915984	222916600
1A	223080062	223080466
1A	223452578	223452839
1A	223828165	223828771
1A	223846849	223847073
1A	223853624	223855074
1A	223863398	223863725
1A	223865765	223866115
1A	223935777	223936352
1A	223936785	223937049
1A	223942580	223942799
1A	223944306	223944553
1A	223946043	223946269
1A	223946561	223946871
1A	223949032	223949550
1A	223991458	223991808
1A	223992758	223993122
1A	223996966	223997818
1A	224061214	224061464
1A	224093175	224093885
1A	224094529	224095079
1A	224098918	224099467
1A	224531700	224531948
1A	224536252	224537402
1A	224715998	224716248
1A	224716529	224716779
1A	224724084	224724305
1A	224803481	224803843
1A	224824815	224825165
1A	224827544	224827885
1A	224843977	224844927
1A	224845387	224845589
1A	225506878	225507115
1A	225662155	225663405
1A	225889585	225890845
1A	226153114	226153364
1A	226164161	226164606
1A	226169216	226169428
1A	226477255	226477864
1A	226649505	226649886
1A	227269438	227269649
1A	227295227	227296077
1A	227613220	227614686
1A	228088758	228089008
1A	229002353	229002603
1A	229002904	229003354
1A	229234858	229235091
1A	229417723	229418558
1A	229579428	229580283
1A	230306138	230306588
1A	230480825	230481075
1A	230481244	230481479
1A	230568843	230569089
1A	231110606	231111647
1A	231405482	231405832
1A	231406093	231406343
1A	231969159	231970060
1A	232065914	232066264
1A	232332631	232333508
1A	232344865	232345161
1A	232511425	232511790
1A	232731126	232731576
1A	233926169	233926419
1A	234087494	234087741
1A	234209715	234210265
1A	234215084	234215334
1A	234218035	234218344
1A	234223051	234223801
1A	234228227	234228877
1A	234237686	234237936
1A	234241476	234243008
1A	234251360	234251683
1A	234255717	234256049
1A	234256375	234257853
1A	234258121	234258635
1A	234260203	234260553
1A	234797367	234797987
1A	234798241	234798512
1A	234806499	234806850
1A	234996740	234997034
1A	235229314	235230242
1A	235841417	235841767
1A	235846243	235847018
1A	236400006	236400247
1A	236715627	236716041
1A	236889828	236890178
1A	236890455	236890831
1A	236924605	236924814
1A	236942486	236943416
1A	237004889	237005139
1A	237005423	237005773
1A	237227922	237228634
1A	237231178	237231753
1A	237326697	237326973
1A	237329640	237330294
1A	237436858	237437608
1A	237521364	237521620
1A	237521900	237522750
1A	237528836	237529145
1A	237529328	237530278
1A	237735845	237736584
1A	237744258	237744736
1A	237745032	237748665
1A	238075113	238075373
1A	238082008	238082730
1A	238100653	238101208
1A	238203850	238204080
1A	238205322	238207034
1A	238210939	238211212
1A	238652400	238653150
1A	238666385	238666697
1A	238667420	238669155
1A	238676890	238678140
1A	238678407	238680062
1A	238680566	238680916
1A	238683281	238683931
1A	238791288	238791552
1A	238882389	238882733
1A	238954112	238955641
1A	238965059	238965409
1A	238999724	239000074
1A	239001227	239002077
1A	239105616	239106066
1A	239864094	239864395
1A	239866527	239867177
1A	239869182	239869832
1A	239896502	239896952
1A	239899068	239899341
1A	239900010	239900260
1A	239900558	239901008
1A	239907816	239909204
1A	240306042	240306347
1A	240313960	240315034
1A	240315433	240315679
1A	240494261	240494477
1A	241312445	241313371
1A	241314150	241316301
1A	241321384	241321634
1A	241322331	241324730
1A	241677792	241678209
1A	241679117	241680367
1A	241748994	241749622
1A	241992781	241993528
1A	242009298	242009648
1A	242649065	242650515
1A	242715643	242715960
1A	242716145	242716495
1A	242790857	242791279
1A	243058502	243059305
1A	243143642	243144592
1A	243160644	243161094
1A	243161875	243162486
1A	243162990	243163740
1A	243165415	243166539
1A	243166723	243167040
1A	243498470	243498920
1A	243617679	243618198
1A	243618494	243619256
1A	243673102	243674268
1A	243991518	243991911
1A	243992106	243992421
1A	244312238	244312488
1A	244503704	244504422
1A	244512932	244513269
1A	244551690	244551940
1A	244552696	244553091
1A	244558598	244559348
1A	244564279	244564713
1A	244564928	244565178
1A	244566351	244566597
1A	244590275	244592106
1A	245057251	245057889
1A	245058059	245058309
1A	245115212	245116162
1A	245120633	245120880
1A	245516481	245517208
1A	245518345	245519295
1A	245519930	245520286
1A	245526983	245527333
1A	245536466	245537216
1A	245742853	245743287
1A	245968932	245969182
1A	245969551	245969982
1A	246192618	246192868
1A	246276320	246276870
1A	246277169	246277919
1A	246689521	246692412
1A	246692858	246693908
1A	246892216	246892466
1A	246892631	246893053
1A	248432909	248434212
1A	248434462	248434859
1A	248877414	248877942
1A	248882022	248882471
1A	248882651	248882888
1A	249041494	249042689
1A	249043034	249043243
1A	249168269	249169158
1A	249169458	249169711
1A	249369544	249370294
1A	249377859	249378109
1A	249381485	249382019
1A	249383382	249383806
1A	249384009	249384363
1A	249428152	249428560
1A	249430145	249430388
1A	249491379	249491793
1A	249659799	249660185
1A	249744542	249744873
1A	250091025	250091529
1A	250550514	250550914
1A	250695154	250695877
1A	251334763	251335085
1A	251341937	251342387
1A	251347381	251347673
1A	251368282	251368632
1A	251381817	251382067
1A	251382284	251382531
1A	251399175	251399525
1A	251563874	251564278
1A	251568368	251568618
1A	251594401	251594651
1A	251691342	251691864
1A	251918399	251919549
1A	252285418	252286508
1A	252772262	252772466
1A	252774141	252774691
1A	252797380	252801266
1A	252830801	252831051
1A	253014426	253014673
1A	253377987	253378437
1A	253384343	253384673
1A	253690249	253690484
1A	253720285	253720735
1A	253721798	253722448
1A	253902627	253904163
1A	253908845	253909206
1A	254180667	254180898
1A	254349162	254349512
1A	254350789	254351039
1A	254351830	254352095
1A	254375212	254375943
1A	254386938	254387196
1A	254541116	254542366
1A	254549169	254549419
1A	254661988	254663113
1A	254960142	254961192
1A	255034563	255035393
1A	255632626	255633774
1A	255673964	255674314
1A	255845332	255846382
1A	255846617	255846867
1A	255847266	255848216
1A	255849251	255850278
1A	255899921	255900282
1A	256028056	256028406
1A	256033077	256033340
1A	256677410	256678260
1A	256698599	256698849
1A	256704487	256705434
1A	256708093	256708320
1A	256736251	256736701
1A	256736986	256737536
1A	256819131	256819681
1A	256823067	256823680
1A	256826135	256827355
1A	257363753	257363984
1A	257414677	257415989
1A	257551673	257552023
1A	257566391	257566598
1A	257573706	257574068
1A	257574233	257575283
1A	257958873	257960423
1A	257968791	257969141
1A	257975111	257975469
1A	257984799	257985225
1A	258156885	258157207
1A	258158350	258158634
1A	258160825	258161333
1A	258174687	258174898
1A	258738112	258738881
1A	258857364	258857580
1A	258857850	258858700
1A	258859616	258859820
1A	258862225	258863060
1A	258870244	258870494
1A	258874499	258874918
1A	259049303	259049553
1A	259140785	259141705
1A	259477593	259479043
1A	260248085	260248420
1A	260833893	260834143
1A	260840710	260840942
1A	260938174	260938624
1A	260938813	260939450
1A	261053517	261053967
1A	261054226	261054892
1A	261248367	261248888
1A	261249612	261250041
1A	261369401	261370414
1A	261374911	261375561
1A	261695100	261695924
1A	261933309	261933618
1A	261935583	261936133
1A	262014774	262015187
1A	262016508	262016715
1A	262291379	262291828
1A	262442198	262442848
1A	262768693	262769343
1A	262825360	262825883
1A	262841727	262842501
1A	262855021	262855894
1A	264223342	264223792
1A	264392636	264392886
1A	264394781	264395128
1A	264986511	264986747
1A	265007929	265008579
1A	265032876	265034312
1A	265039873	265041723
1A	265066837	265067798
1A	265094523	265094773
1A	265645340	265648290
1A	265648768	265651379
1A	266183860	266184110
1A	266197838	266198888
1A	267141820	267142028
1A	267153865	267154075
1A	267171290	267171894
1A	267176884	267177734
1A	267186441	267187591
1A	267264964	267265314
1A	267345457	267346018
1A	267412053	267412576
1A	267883045	267883282
1A	268530440	268530668
1A	268591649	268593370
1A	268929863	268931210
1A	268932068	268932878
1A	268936933	268937256
1A	269304223	269305141
1A	269582595	269583045
1A	270575597	270575869
1A	271133813	271134263
1A	271881307	271882214
1A	271891255	271891605
1A	272211779	272212326
1A	272609935	272610566
1A	272612805	272614171
1A	274661796	274662046
1A	274662364	274662614
1A	274781054	274781504
1A	274952914	274954127
1A	274970696	274971346
1A	275054135	275054381
1A	275054573	275055123
1A	275774811	275775149
1A	275811857	275812463
1A	276301914	276302264
1A	276323882	276324590
1A	276491874	276492115
1A	276568712	276569472
1A	276576873	276577770
1A	276577927	276579676
1A	276801973	276802423
1A	276802843	276803864
1A	276804028	276805878
1A	276865060	276865347
1A	277073808	277074158
1A	277074635	277074844
1A	277232219	277232669
1A	277413977	277414927
1A	277468594	277469888
1A	277588085	277588350
1A	277628778	277629428
1A	277641033	277642042
1A	277651842	277652240
1A	278139823	278141998
1A	278146245	278146670
1A	278158145	278158485
1A	278230163	278230472
1A	278360221	278360635
1A	278460898	278461448
1A	279688063	279688500
1A	279731848	279732698
1A	279739040	279739747
1A	279744112	279744331
1A	279745513	279745961
1A	279747549	279747756
1A	279831555	279832408
1A	279832576	279832955
1A	279833184	279833961
1A	279901464	279904202
1A	279906453	279907703
1A	280216100	280216310
1A	280276561	280276978
1A	280601589	280602479
1A	280602693	280603605
1A	280603782	280604597
1A	280849711	280850454
1A	280851423	280851711
1A	281398478	281399084
1A	281890932	281891182
1A	281892110	281892543
1A	281894648	281895191
1A	282219131	282220581
1A	282552649	282553099
1A	282553729	282554836
1A	282693113	282693463
1A	283058598	283058920
1A	283059205	283059479
1A	283575240	283575656
1A	283575932	283576172
1A	283719658	283720102
1A	283819829	283820079
1A	283842880	283843130
1A	283846575	283846904
1A	283847284	283847519
1A	284163217	284163654
1A	284171112	284171562
1A	284337175	284337574
1A	284856555	284856904
1A	284903923	284904273
1A	284906047	284906797
1A	284914858	284915245
1A	285351748	285351998
1A	285634885	285635235
1A	285635421	285635998
1A	285993426	285993676
1A	285994588	285994938
1A	285997307	285997538
1A	285998029	285999003
1A	286083268	286083818
1A	286088103	286088668
1A	286234869	286235081
1A	287680681	287681002
1A	287702032	287702382
1A	287707760	287708082
1A	288479264	288479490
1A	288861748	288862598
1A	288870960	288871206
1A	288872024	288873074
1A	289333969	289334219
1A	289633789	289634298
1A	290198736	290198982
1A	290588943	290589193
1A	290589444	290589704
1A	291228795	291229345
1A	291230402	291230652
1A	291733845	291734092
1A	291979548	291980293
1A	291980686	291981116
1A	292078221	292078470
1A	292087958	292088789
1A	292089776	292090561
1A	292091049	292091499
1A	292496868	292498718
1A	292499048	292499326
1A	292753826	292754453
1A	292755177	292755527
1A	292761110	292761860
1A	292766013	292766263
1A	292766779	292767052
1A	292881773	292881974
1A	292888280	292888499
1A	293726648	293726883
1A	294140276	294141626
1A	294860901	294861310
1A	295457781	295458304
1A	295989812	295990262
1A	295994837	295995067
1A	296211193	296211805
1A	296965129	296965761
1A	297049228	297049456
1A	297258585	297259351
1A	297374767	297375001
1A	297376511	297376946
1A	297377516	297377866
1A	297381423	297381773
1A	297740384	297740928
1A	297744492	297745188
1A	297745536	297746235
1A	297747601	297750205
1A	297750657	297751407
1A	298033471	298034411
1A	298106142	298106492
1A	298107295	298107510
1A	298107959	298108912
1A	298110071	298110421
1A	298116272	298116487
1A	298152171	298152620
1A	298601832	298602082
1A	298636555	298636805
1A	299270187	299271037
1A	299271851	299272178
1A	299624304	299624538
1A	299650351	299650770
1A	300003189	300004532
1A	300856766	300857016
1A	300859925	300860267
1A	300927990	300928440
1A	301192742	301193252
1A	301195734	301198180
1A	301198686	301200229
1A	301207975	301208825
1A	301212162	301212585
1A	301628343	301628669
1A	301779669	301780219
1A	301832375	301832839
1A	301857544	301857751
1A	301899092	301899642
1A	302200506	302201228
1A	302957651	302958601
1A	303727402	303728709
1A	303729856	303730576
1A	303780952	303782895
1A	303796654	303797319
1A	303864363	303864708
1A	304046836	304047086
1A	304995791	304996041
1A	305363488	305363805
1A	305367869	305368319
1A	305605899	305607017
1A	305607353	305608703
1A	306117767	306118217
1A	306141885	306142235
1A	306142715	306143465
1A	306553126	306553472
1A	306983563	306983824
1A	307033554	307033804
1A	308312808	308313232
1A	308346080	308347430
1A	308352809	308353969
1A	308570820	308571288
1A	308574427	308574667
1A	308576071	308576421
1A	308778224	308778440
1A	308779441	308779658
1A	308788588	308788838
1A	308816028	308816975
1A	309398587	309399293
1A	309401224	309401874
1A	309403315	309403765
1A	309465882	309466832
1A	309744043	309744337
1A	309747454	309747863
1A	309748016	309748566
1A	309761611	309762061
1A	309762735	309763185
1A	309789312	309789938
1A	309791364	309791614
1A	310246349	310247364
1A	310252748	310252998
1A	310870217	310870572
1A	311584302	311584552
1A	311584807	311585057
1A	311808669	311809019
1A	311845859	311846084
1A	312159802	312160573
1A	312160948	312161998
1A	312607625	312607975
1A	312609679	312610429
1A	312612711	312613861
1A	312722472	312723422
1A	312725509	312725725
1A	312726054	312726604
1A	312743868	312744940
1A	312771599	312771834
1A	312773053	312773475
1A	312776361	312777606
1A	313161188	313161394
1A	313161976	313162326
1A	313234477	313235654
1A	313236128	313236569
1A	313293147	313293582
1A	313317631	313318063
1A	313318225	313318475
1A	313492289	313492739
1A	313594454	313594835
1A	313744045	313744344
1A	313901880	313902478
1A	314231032	314232722
1A	314427491	314429456
1A	314433092	314433379
1A	314479394	314479644
1A	314479863	314480113
1A	315260621	315260871
1A	315390977	315391403
1A	315839283	315839902
1A	316892391	316893454
1A	316901263	316901617
1A	316902008	316902220
1A	316953339	316955273
1A	316955466	316955860
1A	317809453	317810103
[truncated: 126,916 more rows]

## Sheet: Axillary bud
chr	start	end
1A	28306	28510
1A	31006	31256
1A	65818	66068
1A	170017	170645
1A	227111	227445
1A	237850	238100
1A	256839	257089
1A	259040	259290
1A	289289	289625
1A	1143647	1145197
1A	1146247	1146497
1A	1156936	1160186
1A	1161836	1164586
1A	1167172	1168322
1A	1170300	1171250
1A	1174974	1175224
1A	1176788	1177738
1A	1188707	1189457
1A	1190307	1191657
1A	1195979	1196829
1A	1198879	1200029
1A	1204048	1205498
1A	1206014	1206764
1A	1208684	1208934
1A	1209284	1209534
1A	1209884	1210434
1A	1211684	1213534
1A	1232494	1234144
1A	1235841	1236191
1A	1236741	1238891
1A	1244853	1245403
1A	1297552	1298302
1A	1298652	1298902
1A	1312701	1313950
1A	1314634	1315384
1A	1335280	1335530
1A	1336020	1337770
1A	1338120	1338670
1A	1340020	1340470
1A	1341457	1342007
1A	1342457	1342707
1A	1347344	1350294
1A	1377533	1377883
1A	1645213	1646663
1A	1646859	1647609
1A	2540492	2540942
1A	2542192	2542442
1A	2543996	2544746
1A	2666357	2666807
1A	2800856	2801306
1A	2801797	2802047
1A	2804852	2805102
1A	2941976	2942226
1A	2946187	2946437
1A	2946887	2947537
1A	3118666	3120016
1A	3120353	3120703
1A	3121253	3121703
1A	3225956	3226198
1A	3261827	3262677
1A	3368871	3369121
1A	3369371	3369821
1A	3376540	3376790
1A	3377256	3377506
1A	3377750	3378600
1A	3380050	3380500
1A	3380950	3383400
1A	3387416	3388366
1A	3393574	3393824
1A	3431275	3431525
1A	3433250	3433682
1A	3447487	3447837
1A	3449887	3450437
1A	4045565	4045815
1A	5490798	5491648
1A	5495535	5496685
1A	6409187	6409837
1A	6439198	6439448
1A	6440840	6441090
1A	6637792	6638042
1A	6638792	6639242
1A	6640827	6641077
1A	6790118	6790768
1A	6791318	6791768
1A	6792963	6793213
1A	7184654	7185704
1A	7201870	7202120
1A	7328540	7328890
1A	7329140	7329790
1A	7330085	7331835
1A	7531319	7531569
1A	7640629	7643279
1A	7644560	7645010
1A	7645260	7645710
1A	7649501	7649951
1A	7652337	7652787
1A	7653137	7654587
1A	7655237	7655687
1A	7657060	7658110
1A	7663903	7666753
1A	7667622	7667872
1A	7682045	7682295
1A	7685572	7686214
1A	7686984	7687334
1A	7688750	7689700
1A	7693640	7695890
1A	7833909	7834759
1A	7838428	7839078
1A	7839511	7840461
1A	7850894	7851344
1A	7855041	7855291
1A	7962101	7962351
1A	8091134	8091584
1A	8118538	8119488
1A	8124487	8124737
1A	8238145	8239095
1A	8244089	8245539
1A	8247129	8247379
1A	8251783	8252033
1A	8252594	8253444
1A	8255704	8256154
1A	8256461	8256811
1A	8257543	8258193
1A	8258727	8258977
1A	8259500	8260650
1A	8262127	8263077
1A	8263442	8263892
1A	8264142	8267292
1A	8325517	8327267
1A	8633458	8634008
1A	8713582	8713932
1A	8726543	8726993
1A	8730662	8730912
1A	9103312	9104862
1A	9110629	9111579
1A	9112129	9112479
1A	9114673	9115723
1A	9118952	9119202
1A	9124145	9125295
1A	9207732	9208282
1A	9208732	9209382
1A	9253749	9257699
1A	9258853	9259403
1A	9332750	9333400
1A	9351215	9351665
1A	9544359	9544809
1A	9557234	9557784
1A	9572347	9574597
1A	9583013	9584063
1A	9585717	9587167
1A	9588417	9589667
1A	9590217	9590467
1A	9643967	9645017
1A	9972270	9972620
1A	9973815	9974057
1A	9974355	9975705
1A	9979322	9979972
1A	10045623	10047473
1A	10048023	10048473
1A	10049023	10049373
1A	10049623	10051373
1A	10051623	10052273
1A	10054529	10055879
1A	10057129	10058279
1A	10059029	10059579
1A	10060464	10060814
1A	10065160	10070710
1A	10071360	10073610
1A	10074193	10074643
1A	10087791	10088241
1A	10130908	10132958
1A	10146536	10146786
1A	10150022	10153072
1A	10157995	10161145
1A	10165317	10166667
1A	10244600	10245150
1A	10399039	10399389
1A	10399722	10399972
1A	10402131	10402881
1A	10467108	10467350
1A	10467693	10470543
1A	10473626	10473876
1A	10474726	10476476
1A	10476926	10478976
1A	10967209	10967459
1A	10968009	10968559
1A	10968809	10969159
1A	10969351	10970201
1A	10972197	10973047
1A	11163533	11163783
1A	11222613	11223363
1A	11225074	11225324
1A	11250734	11250984
1A	11532271	11532621
1A	11551512	11551762
1A	11571363	11572013
1A	11572263	11573313
1A	11643793	11644043
1A	11659054	11659704
1A	11660990	11662440
1A	11662690	11662940
1A	11664818	11665868
1A	11717935	11718166
1A	11731983	11732333
1A	11893796	11894746
1A	11931684	11932328
1A	11933042	11934392
1A	12006580	12007730
1A	12036372	12036922
1A	12037531	12037881
1A	12038431	12038881
1A	12088403	12089753
1A	12093359	12093709
1A	12094059	12094509
1A	12095879	12097629
1A	12098014	12098464
1A	12099214	12099464
1A	12103125	12103475
1A	12103725	12103975
1A	12108842	12109092
1A	12132076	12133217
1A	12138224	12139174
1A	12141777	12143027
1A	12143970	12144920
1A	12146440	12146890
1A	12161400	12163122
1A	12163620	12164040
1A	12164646	12165281
1A	12166534	12167084
1A	12307114	12309064
1A	12309314	12311764
1A	12312314	12312664
1A	12313014	12313664
1A	12317759	12318509
1A	12361830	12362180
1A	12362491	12364341
1A	12369240	12371890
1A	12372240	12372990
1A	12502439	12503589
1A	12588558	12588768
1A	12914874	12915224
1A	13009717	13010067
1A	13081134	13081984
1A	13250185	13250735
1A	13266554	13266904
1A	13669730	13669980
1A	13670230	13670980
1A	13671630	13672380
1A	13673053	13673603
1A	13742951	13743401
1A	13756994	13757244
1A	13768198	13768448
1A	13821714	13822064
1A	13822498	13822748
1A	13859987	13860437
1A	13860987	13862337
1A	14045456	14046106
1A	14054903	14055253
1A	14068025	14068470
1A	14128797	14129728
1A	14139536	14139786
1A	14143645	14144095
1A	14145809	14146659
1A	14157386	14158079
1A	14237893	14238143
1A	14478118	14478368
1A	14507621	14507937
1A	14518562	14518812
1A	15186415	15186965
1A	15190820	15191670
1A	15438032	15439182
1A	15441245	15441495
1A	16038343	16038593
1A	16390597	16391347
1A	16931215	16932865
1A	16933415	16933765
1A	16934315	16934665
1A	16941361	16941611
1A	16941973	16942410
1A	17792498	17793348
1A	18288268	18288618
1A	18289414	18289664
1A	18458683	18459333
1A	18484615	18486365
1A	18489560	18489810
1A	19063199	19063749
1A	20091727	20091977
1A	20158474	20158824
1A	20174326	20174576
1A	20179537	20180187
1A	20183305	20183955
1A	20245543	20246493
1A	20415467	20415917
1A	20416796	20417146
1A	20542622	20542972
1A	20864729	20865179
1A	20865929	20867779
1A	20873842	20874392
1A	20895682	20896632
1A	20898262	20898812
1A	20911226	20911576
1A	20911866	20912416
1A	20922372	20923222
1A	20934026	20934276
1A	20942405	20942655
1A	20946266	20946616
1A	20972294	20972544
1A	20973104	20973554
1A	20974677	20975027
1A	20975377	20976127
1A	20976377	20979227
1A	20979477	20980627
1A	20981045	20982695
1A	20983345	20983795
1A	20988399	20988910
1A	20997078	20999928
1A	21021804	21024054
1A	21025404	21025654
1A	21029384	21029734
1A	21034667	21035517
1A	21048868	21050518
1A	21081791	21083441
1A	21083675	21085225
1A	21085675	21085925
1A	21251102	21251652
1A	21322157	21322607
1A	21404302	21404752
1A	22240307	22240557
1A	22240835	22241085
1A	22290830	22292680
1A	22293930	22295180
1A	22300978	22301528
1A	22332249	22334199
1A	22334449	22335199
1A	22356262	22357312
1A	22462566	22463116
1A	22534467	22534717
1A	22589403	22589653
1A	22595193	22596243
1A	22614883	22615633
1A	22616683	22617233
1A	22617683	22618233
1A	22632002	22632252
1A	22633578	22635023
1A	22656653	22657903
1A	22788670	22788909
1A	22818606	22818856
1A	22821659	22821909
1A	23137725	23137975
1A	23138225	23138875
1A	23140834	23141384
1A	23156373	23157723
1A	23186343	23187093
1A	23307528	23308178
1A	23339129	23339562
1A	23408261	23409511
1A	23411929	23412779
1A	23413729	23415279
1A	23416003	23416953
1A	23420486	23422836
1A	23423386	23423936
1A	23541050	23542198
1A	23816525	23817975
1A	23827901	23828351
1A	23850292	23850742
1A	23904236	23904486
1A	23905434	23905784
1A	23965273	23966523
1A	23969545	23970395
1A	23976581	23976831
1A	23977081	23977331
1A	24078156	24079106
1A	24085269	24086319
1A	24130284	24130934
1A	24139646	24141496
1A	24148346	24148996
1A	24302683	24303533
1A	24311535	24311785
1A	24318905	24319355
1A	24323625	24323875
1A	24325140	24325490
1A	24325960	24326210
1A	24439407	24439757
1A	24806503	24806853
1A	24937128	24937778
1A	24946779	24947029
1A	25307396	25308646
1A	25538837	25539687
1A	25544396	25546046
1A	25701224	25701874
1A	25709012	25709462
1A	25922040	25922390
1A	25923440	25924164
1A	26050321	26050671
1A	26051121	26051471
1A	26195849	26196099
1A	26196349	26197565
1A	26316269	26316511
1A	26961381	26963331
1A	26964981	26966231
1A	26967376	26967726
1A	26971097	26971447
1A	26972824	26973774
1A	27050052	27050502
1A	27132741	27133091
1A	27248101	27248651
1A	27249031	27250681
1A	27251035	27251285
1A	27252824	27254774
1A	27257511	27257761
1A	27258155	27258805
1A	27308705	27308955
1A	27327161	27327711
1A	27340535	27340985
1A	27341335	27341585
1A	27358510	27359460
1A	27395159	27396409
1A	27752703	27752910
1A	28610082	28610832
1A	28620151	28620901
1A	28621151	28621401
1A	28622151	28623201
1A	28653944	28656394
1A	28658743	28659993
1A	28663115	28663965
1A	28707881	28708631
1A	28710234	28710884
1A	28711230	28712680
1A	28713230	28719080
1A	28737486	28737836
1A	28740505	28740855
1A	28757058	28758608
1A	28759224	28759474
1A	28760224	28760674
1A	28761024	28763774
1A	28924984	28925234
1A	28935853	28936103
1A	28945715	28946065
1A	28973880	28974630
1A	29039872	29040222
1A	29049936	29051386
1A	29186317	29186567
1A	29191054	29191404
1A	29191654	29192904
1A	29248244	29248494
1A	29607462	29607812
1A	29613181	29613431
1A	29627647	29627861
1A	29804375	29805225
1A	30117161	30118111
1A	30132765	30133315
1A	30179348	30179598
1A	30191269	30192619
1A	30193069	30194119
1A	30541522	30542372
1A	30542822	30543072
1A	30571550	30572587
1A	30637922	30638972
1A	30772895	30773633
1A	30779676	30779926
1A	30793168	30794218
1A	30805125	30805775
1A	30808922	30809172
1A	30967873	30968923
1A	30975876	30977026
1A	31027282	31027632
1A	31151155	31151805
1A	31178838	31179488
1A	31179893	31180343
1A	31185871	31186421
1A	31246830	31247380
1A	31250604	31250854
1A	31254486	31254836
1A	31777435	31777885
1A	31780732	31782382
1A	32083549	32083799
1A	32084247	32084797
1A	32085347	32086697
1A	32105667	32106417
1A	32280524	32280974
1A	32281824	32282574
1A	32290170	32292120
1A	32295371	32296421
1A	32296678	32297328
1A	32375608	32377058
1A	32379459	32380809
1A	32451082	32451332
1A	32452862	32453312
1A	32453579	32455429
1A	32456079	32456329
1A	32476310	32476726
1A	32525340	32526890
1A	32534034	32534784
1A	32865910	32866260
1A	32889434	32890446
1A	32891134	32891484
1A	32894072	32896322
1A	33204607	33204857
1A	33370150	33372300
1A	33374580	33375930
1A	33377563	33378113
1A	33385612	33385862
1A	33399653	33399903
1A	33460682	33461632
1A	33855259	33857009
1A	33861335	33861546
1A	33864756	33865006
1A	34146145	34146695
1A	34149577	34150527
1A	34158201	34159051
1A	34174132	34174682
1A	34271391	34272241
1A	34289078	34289328
1A	34289678	34290228
1A	34408397	34411747
1A	34415524	34416574
1A	34517320	34518370
1A	34918107	34919357
1A	34919986	34920236
1A	34921398	34922248
1A	34980699	34981549
1A	34984782	34985232
1A	35141330	35142180
1A	35146655	35147405
1A	35159030	35159380
1A	35280922	35282672
1A	35528202	35528552
1A	35529425	35529775
1A	35537539	35537889
1A	35543243	35543993
1A	35602176	35603126
1A	35931108	35932658
1A	35937378	35938328
1A	35944128	35944978
1A	35948898	35949148
1A	36266000	36266250
1A	36270260	36271910
1A	36280441	36281491
1A	36515000	36515650
1A	36561606	36562556
1A	36569800	36570850
1A	36595285	36595635
1A	36600815	36601465
1A	36602415	36603665
1A	36603915	36605765
1A	36610595	36610845
1A	36612880	36613530
1A	36755999	36756949
1A	36763119	36766469
1A	36767253	36767803
1A	36771721	36773271
1A	36773621	36778171
1A	37465208	37466258
1A	37477174	37478524
1A	37480689	37482139
1A	37499488	37499738
1A	37505057	37505607
1A	37511705	37513255
1A	38484108	38485258
1A	38636561	38636811
1A	38658153	38658803
1A	38708680	38709030
1A	38710009	38710659
1A	38718138	38718988
1A	38728242	38728492
1A	38731784	38732534
1A	38733385	38733635
1A	38735513	38736063
1A	38845254	38846204
1A	38846554	38847004
1A	38851161	38851811
1A	38852047	38852997
1A	38854630	38858080
1A	38859030	38861380
1A	38861630	38861880
1A	39182874	39183624
1A	39184057	39184403
1A	39402151	39402701
1A	39406405	39406755
1A	39407196	39408946
1A	39410196	39410527
1A	39513332	39513582
1A	39654364	39654614
1A	39870696	39871246
1A	39871964	39872714
1A	39873064	39873814
1A	40139221	40139471
1A	40540873	40541723
1A	40914272	40914622
1A	40963274	40966224
1A	41019867	41020317
1A	41020767	41021017
1A	41053484	41054034
1A	41361786	41362636
1A	41711436	41714086
1A	41719463	41719813
1A	41738932	41739682
1A	41739932	41742382
1A	41743594	41745644
1A	41746694	41748044
1A	41756848	41757698
1A	41757948	41758298
1A	41760367	41760617
1A	42150449	42151599
1A	42218525	42218775
1A	42227987	42228337
1A	42246047	42246397
1A	42251338	42251688
1A	42449009	42449559
1A	42505917	42506367
1A	42510961	42512311
1A	42512761	42513311
1A	42514261	42514611
1A	42526148	42526598
1A	42544128	42544378
1A	42545165	42546372
1A	42547541	42548591
1A	42550041	42550491
1A	42551860	42552310
1A	42638145	42638995
1A	42641117	42641367
1A	42642254	42642504
1A	42642960	42643610
1A	42749215	42749565
1A	44362920	44363170
1A	44364820	44365170
1A	44366875	44367225
1A	44407844	44408594
1A	44450513	44451563
1A	44754245	44755295
1A	45255617	45255867
1A	45298180	45299330
1A	45500818	45502068
1A	45540248	45542660
1A	45544209	45544859
1A	45545209	45545759
1A	45547210	45549160
1A	45586643	45587493
1A	45759065	45759415
1A	45793387	45794037
1A	45818013	45818263
1A	46232090	46232440
1A	46233910	46234560
1A	46239506	46240356
1A	46276460	46276710
1A	47194215	47194765
1A	47202432	47202682
1A	47214918	47215368
1A	47270907	47271157
1A	47271707	47271957
1A	47349417	47349767
1A	47350117	47350467
1A	47378248	47378598
1A	47457375	47457725
1A	47458075	47458425
1A	47577399	47578349
1A	47587884	47588534
1A	47794477	47794710
1A	47806077	47807022
1A	47808683	47809333
1A	47827712	47828062
1A	48108691	48109925
1A	48574704	48576854
1A	48581356	48581606
1A	48582099	48583149
1A	48590524	48595474
1A	48597770	48599520
1A	48600106	48600956
1A	48703445	48704095
1A	48704480	48704730
1A	48730167	48730417
1A	48730767	48731117
1A	48738729	48739779
1A	48764793	48765043
1A	48769091	48769541
1A	48770243	48770793
1A	48779324	48779574
1A	48779924	48780474
1A	48782143	48788093
1A	48790069	48791919
1A	48792169	48792519
1A	48792769	48793619
1A	48962474	48962724
1A	48965910	48966260
1A	48973957	48974807
1A	48975057	48975807
1A	48979357	48979607
1A	48988433	48989183
1A	48989733	48990083
1A	48990533	48991667
1A	48994116	48995066
1A	48996016	48999566
1A	49004455	49004705
1A	49093508	49093758
1A	49094008	49095058
1A	49097096	49097846
1A	49102046	49103796
1A	49147190	49148140
1A	49148920	49149369
1A	49149541	49149791
1A	49237492	49237942
1A	49238192	49238542
1A	49238892	49240242
1A	49244604	49245654
1A	49253741	49254291
1A	49268705	49269955
1A	49287716	49289766
1A	49292615	49293765
1A	49300391	49301341
1A	49322952	49324302
1A	49324552	49325002
1A	49346197	49347047
1A	49351562	49352112
1A	49353119	49353369
1A	49353719	49355469
1A	49364986	49365236
1A	49366503	49367753
1A	49378177	49378427
1A	49378677	49379127
1A	49517037	49517887
1A	49518237	49518587
1A	49523502	49524752
1A	49525102	49526252
1A	49526802	49527052
1A	49531370	49534620
1A	49888845	49889295
1A	49889545	49889795
1A	49890045	49890795
1A	49891545	49892195
1A	49892844	49893194
1A	49965779	49966229
1A	49991276	49992426
1A	49992876	49995726
1A	49997717	49999927
1A	50000475	50000925
1A	50438974	50439724
1A	50490874	50491624
1A	50519465	50521415
1A	50845597	50845947
1A	50926771	50927094
1A	51697493	51697743
1A	51700011	51700961
1A	52059562	52060512
1A	52226653	52230703
1A	52230953	52232603
1A	52234743	52236993
1A	52237443	52238293
1A	52238502	52239652
1A	52242522	52244772
1A	52245261	52246211
1A	52246500	52247250
1A	52247845	52248095
1A	52453675	52454425
1A	52533686	52534036
1A	52559127	52559677
1A	52569244	52569694
1A	52570409	52571059
1A	52575086	52575336
1A	52826625	52826975
1A	52827225	52827675
1A	52840651	52840889
1A	52841082	52841532
1A	52842286	52842636
1A	52893191	52893641
1A	52893891	52894341
1A	53019030	53019280
1A	53023273	53025423
1A	53026109	53026659
1A	53189323	53189873
1A	53454448	53454698
1A	53455248	53455498
1A	53456148	53458398
1A	53460745	53462895
1A	53463645	53464095
1A	53471142	53472392
1A	53505167	53505417
1A	53507900	53508750
1A	53546015	53546254
1A	53855689	53856539
1A	53856889	53857539
1A	53857797	53858647
1A	53864622	53865572
1A	53895809	53896059
1A	53896887	53897137
1A	53897387	53897637
1A	53901207	53902757
1A	53903507	53903757
1A	53912567	53912817
1A	53995747	53995997
1A	54000538	54000888
1A	54011257	54012107
1A	54019825	54020175
1A	54021425	54022575
1A	54026485	54028235
1A	54072975	54073525
1A	54073875	54074325
1A	54075175	54075425
1A	54077412	54077762
1A	54078012	54079262
1A	54082727	54083877
1A	54348519	54349769
1A	54354767	54355617
1A	54604929	54605379
1A	55424125	55425475
1A	55432868	55433918
1A	55959311	55960561
1A	56588733	56589939
1A	56610955	56611605
1A	56613905	56614355
1A	56615626	56616076
1A	56616326	56619576
1A	56868158	56868408
1A	56884233	56884483
1A	56914025	56914572
1A	56983922	56984172
1A	56985264	56985714
1A	57184885	57185535
1A	57188933	57190183
1A	57191773	57192623
1A	57193973	57194323
1A	57390533	57391383
1A	57394675	57395425
1A	57399555	57400205
1A	57400555	57400905
1A	57405641	57405991
1A	57640120	57640370
1A	57681767	57682017
1A	57740804	57741154
1A	57761427	57762077
1A	57762898	57764248
1A	57768289	57768539
1A	57769089	57770739
1A	57771189	57771839
1A	57772539	57773089
1A	57793565	57793915
1A	57837232	57838782
1A	58068961	58070111
1A	58121210	58122860
1A	58125297	58126247
1A	58157345	58157595
1A	58163333	58163583
1A	58167792	58168842
1A	58169392	58171540
1A	58172055	58173305
1A	58176508	58178858
1A	58187631	58191181
1A	58192694	58193244
1A	58198829	58200879
1A	58203855	58204505
1A	58233542	58233892
1A	58234142	58234392
1A	58251715	58252065
1A	58253892	58254642
1A	58291141	58291991
1A	58297535	58298385
1A	58342931	58343281
1A	58358591	58359341
1A	58361823	58362373
1A	58365167	58365517
1A	58368270	58369020
1A	58389476	58389700
1A	58625872	58626222
1A	58629258	58630208
1A	58701135	58701485
1A	58707193	58707443
1A	58713439	58713689
1A	58716421	58717071
1A	58747557	58748007
1A	58752969	58753619
1A	58791276	58793126
1A	58860208	58860758
1A	58901820	58902660
1A	58908163	58908513
1A	58931223	58931773
1A	58935287	58935537
1A	58949984	58950434
1A	59138690	59138940
1A	59157457	59157707
1A	59303783	59304333
1A	59510024	59510474
1A	59510824	59511174
1A	59588121	59588771
1A	59598241	59598891
1A	59607224	59607574
1A	59607824	59608474
1A	59612549	59616399
1A	59850500	59851650
1A	59860483	59861033
1A	59924773	59925023
1A	59931965	59932215
1A	60056462	60056812
1A	60057062	60057512
1A	60188660	60188910
1A	60278362	60279812
1A	60287314	60287564
1A	60350575	60351004
1A	60351947	60355597
1A	60358058	60359308
1A	60529654	60530204
1A	60530854	60531304
1A	60536833	60538383
1A	60538933	60539583
1A	60540433	60541083
1A	60574178	60575828
1A	60706373	60706923
1A	60710214	60711264
1A	60734696	60735046
1A	60735296	60738846
1A	60804542	60805292
1A	60915813	60916063
1A	61025961	61026211
1A	61090927	61091977
1A	61343104	61343754
1A	61344409	61345259
1A	61391735	61391985
1A	62013207	62014157
1A	62609071	62610421
1A	62612771	62614921
1A	62618047	62619097
1A	62794496	62794846
1A	62795496	62795746
1A	62961770	62962020
1A	63005168	63005918
1A	63006214	63006464
1A	63045830	63046580
1A	63047945	63048195
1A	63054122	63055972
1A	63058654	63060404
1A	63293222	63293472
1A	63295980	63296430
1A	63746667	63747317
1A	63747767	63748117
1A	63748628	63749178
1A	63749847	63750597
1A	63752625	63753775
1A	63755125	63756075
1A	63870614	63870964
1A	64543800	64545550
1A	64548086	64548436
1A	64556084	64557634
1A	64583074	64583324
1A	64586032	64586282
1A	64590254	64595304
1A	64598670	64600920
1A	64692159	64692409
1A	64694184	64694834
1A	64807990	64808240
1A	64813019	64813669
1A	64885542	64885792
1A	65035052	65035402
1A	65072273	65072523
1A	65260882	65261732
1A	65393260	65393610
1A	65395147	65395397
1A	65615652	65617602
1A	65757910	65758960
1A	65759510	65759960
1A	65788572	65788822
1A	65846861	65847073
1A	65866624	65868274
1A	66173768	66178718
1A	66329340	66329679
1A	66444709	66444959
1A	66445209	66445959
1A	66615079	66615429
1A	66696464	66698114
1A	66859307	66859757
1A	66885196	66885646
1A	66885896	66886246
1A	66888979	66892229
1A	66899414	66900864
1A	67136998	67137748
1A	67210567	67210917
1A	67466034	67466584
1A	67683129	67683679
1A	67687263	67689413
1A	67698676	67699026
1A	67826062	67826312
1A	68375413	68375663
1A	68840690	68841040
1A	69048134	69049384
1A	69185015	69186165
1A	69186555	69186805
1A	69193221	69193471
1A	69387413	69387663
1A	69389552	69390201
1A	69390542	69390992
1A	69394681	69394931
1A	69757454	69758704
1A	70041219	70041569
1A	70699638	70700388
1A	70701238	70701488
1A	71085850	71086500
1A	71086950	71088000
1A	71095563	71096113
1A	71442562	71442912
1A	71443462	71443712
1A	71561146	71562896
1A	71689527	71690077
1A	71694771	71695321
1A	71724999	71725349
1A	71790284	71790534
1A	72607636	72608786
1A	72676502	72676752
1A	72677066	72677316
1A	72777980	72779330
1A	72790667	72791417
1A	73184606	73185856
1A	73294586	73295336
1A	73299072	73301522
1A	73301840	73302590
1A	73306110	73306660
1A	73316964	73317514
1A	73321451	73323401
1A	73353866	73354916
1A	73355932	73357082
1A	73996675	73997025
1A	74029199	74029549
1A	74247199	74247449
1A	74274893	74275143
1A	74280215	74280565
1A	74340951	74341201
1A	74424210	74425360
1A	74427556	74427806
1A	74443302	74444352
1A	74737441	74738191
1A	74750985	74751335
1A	75253103	75253453
1A	75516748	75516998
1A	75715368	75715618
1A	75728654	75728904
1A	75739092	75739742
1A	76021915	76022865
1A	76031236	76031586
1A	76493001	76493351
1A	76500894	76501644
1A	76503695	76504145
1A	76825497	76825747
1A	77069499	77069849
1A	77095396	77095646
1A	77114882	77116032
1A	77160193	77160643
1A	77302727	77303077
1A	77583328	77584078
1A	77607234	77607484
1A	77787578	77788628
1A	77793558	77794008
1A	77795847	77796197
1A	78323159	78323809
1A	78325895	78327145
1A	78327695	78329245
1A	78330595	78331645
1A	78334720	78335970
1A	79106962	79107212
1A	79688284	79689234
1A	79694195	79695145
1A	79697331	79698581
1A	79705083	79705433
1A	79769935	79770285
1A	79770635	79770885
1A	79829281	79830531
1A	79932222	79933472
1A	80190058	80190308
1A	80195353	80195603
1A	80296842	80297292
1A	80564516	80564866
1A	80565518	80565868
1A	80566118	80566768
1A	80682930	80683180
1A	82125215	82125965
1A	82132314	82132764
1A	82184586	82185236
1A	82327485	82328635
1A	82517014	82517964
1A	82527940	82528690
1A	82528940	82530890
1A	82531240	82531490
1A	82535108	82535658
1A	82946404	82947454
1A	82952511	82953529
1A	82960216	82961266
1A	82962067	82962317
1A	83815090	83816940
1A	83820828	83822578
1A	83835761	83836211
1A	83928759	83929709
1A	84274692	84275642
1A	85031821	85032071
1A	85034830	85035680
1A	85039555	85039805
1A	85040136	85040386
1A	85342809	85346759
1A	85347109	85347343
1A	85825994	85826244
1A	85834072	85834422
1A	86234480	86235030
1A	86559691	86560441
1A	86571889	86572939
1A	86573497	86574047
1A	86575297	86575747
1A	86610905	86611155
1A	86638936	86639786
1A	86640470	86641820
1A	87197695	87198345
1A	88345409	88345859
1A	88871129	88871379
1A	88875855	88876805
1A	89011405	89012655
1A	89438472	89439322
1A	89441088	89441338
1A	90110079	90110329
1A	90157594	90158044
1A	90163519	90163969
1A	90180641	90180991
1A	90294388	90295438
1A	90319387	90320537
1A	90998719	90998969
1A	90999974	91000524
1A	91040420	91040870
1A	91048550	91049300
1A	91051776	91052426
1A	91058675	91059425
1A	91098523	91099973
1A	91158314	91158564
1A	91498911	91499161
1A	91602163	91602413
1A	91602763	91603013
1A	91670841	91671191
1A	91705690	91706640
1A	92564030	92566280
1A	92566530	92568980
1A	92570430	92571480
1A	92574892	92575742
1A	92575992	92577342
1A	92740590	92742040
1A	93397405	93397855
1A	93549342	93549692
1A	93692579	93694429
1A	93697692	93698342
1A	93888479	93889829
1A	94101022	94102072
1A	94106456	94107006
1A	94114764	94115114
1A	94115564	94116314
1A	94117019	94117569
1A	94118219	94118669
1A	94122747	94123797
1A	94244839	94245452
1A	94248833	94249183
1A	94503020	94503570
1A	94583913	94584151
1A	94584815	94585065
1A	95050000	95051950
1A	95064338	95064788
1A	95114357	95115307
1A	95182822	95183672
1A	95311375	95312825
1A	95313375	95313625
1A	95313875	95314125
1A	95314375	95316225
1A	95395894	95396244
1A	95396694	95396944
1A	95437992	95439342
1A	95820398	95820848
1A	95832481	95833031
1A	95835040	95835990
1A	95853363	95854013
1A	95860802	95861052
1A	96140481	96140831
1A	96361660	96362310
1A	96362760	96363210
1A	96363760	96364110
1A	96365111	96366761
1A	96427613	96428663
1A	96437904	96438654
1A	96442193	96442543
1A	96445508	96446358
1A	96452413	96453363
1A	96453613	96454063
1A	96455113	96455763
1A	96459200	96459650
1A	96461092	96461442
1A	96461689	96462339
1A	96467730	96468980
1A	96474426	96475176
1A	96477254	96477804
1A	96489082	96489432
1A	96739369	96740219
1A	96742258	96742508
1A	96742758	96743008
1A	96848126	96848776
1A	97163800	97164050
1A	97181765	97182015
1A	97200531	97201681
1A	97569223	97569473
1A	97646301	97647251
1A	97792330	97792680
1A	97796970	97797820
1A	97803118	97803568
1A	97809290	97810640
1A	97811190	97811440
1A	97811898	97812348
1A	97812598	97812948
1A	97849130	97849780
1A	97853983	97854433
1A	97855183	97858333
1A	97863747	97864097
1A	97864747	97864997
1A	97865890	97866740
1A	97867819	97869169
1A	98019380	98020130
1A	98022041	98023891
1A	98030983	98032833
1A	98056496	98056746
1A	98057096	98058246
1A	98232605	98234655
1A	98242013	98242263
1A	98247201	98249451
1A	98584565	98584815
1A	98651578	98652028
1A	98928861	98930011
1A	98983127	98984177
1A	99007611	99007861
1A	99010420	99011070
1A	99013999	99014749
1A	99017400	99019450
1A	99101746	99102886
1A	99138521	99138971
1A	99147183	99147633
1A	99152970	99153220
1A	99230846	99231092
1A	99293586	99293936
1A	99704698	99704948
1A	99721116	99722166
1A	99853464	99854214
1A	99866875	99870025
1A	99870375	99871325
1A	99908812	99909162
1A	99995577	99996627
1A	100103726	100104076
1A	100137781	100139131
1A	100203460	100204810
1A	100297004	100297254
1A	100364147	100364497
1A	100365520	100365970
1A	100372556	100372806
1A	100373056	100373306
1A	100883504	100884454
1A	101104545	101105095
1A	101195761	101197111
1A	101320740	101321390
1A	101324786	101325136
1A	101325386	101325936
1A	101333149	101336299
1A	101381937	101382187
1A	101666629	101668079
1A	101672241	101672491
1A	101673732	101673982
1A	101767169	101767919
1A	102162742	102163692
1A	102359433	102362983
1A	102364533	102365383
1A	102366033	102366383
1A	102366599	102366849
1A	102368829	102369079
1A	102371619	102372069
1A	103311225	103312075
1A	103314025	103314475
1A	103314825	103315375
1A	103326094	103326644
1A	103629328	103629778
1A	103635053	103635303
1A	103686931	103687381
1A	103721090	103722240
1A	103978589	103979539
1A	104207959	104208409
1A	104223237	104223487
1A	104225529	104225779
1A	104242804	104243033
1A	104377016	104377266
1A	104377482	104378432
1A	104379482	104380132
1A	104433375	104433725
1A	104433975	104434225
1A	104930813	104931363
1A	104936875	104937225
1A	105299427	105299977
1A	105902879	105903129
1A	105912786	105913436
1A	106218687	106220137
1A	106220387	106220937
1A	106230149	106230599
1A	106529575	106529825
1A	107011701	107012629
1A	107093336	107094086
1A	107110628	107111178
1A	107111760	107112010
1A	107223214	107223564
1A	107466375	107466625
1A	107482235	107482785
1A	107528122	107528972
1A	107644341	107644991
1A	107907015	107907565
1A	107907815	107908065
1A	107932207	107933057
1A	108069846	108070196
1A	108070446	108071096
1A	108075152	108075402
1A	108075952	108076302
1A	108083995	108084445
1A	108173715	108174365
1A	108310347	108310597
1A	108544085	108544535
1A	108544785	108545035
1A	108666666	108668216
1A	108686899	108687149
1A	108690780	108691430
1A	108696941	108697791
1A	108755509	108756159
1A	108759219	108759448
1A	108766364	108767014
1A	108769228	108769978
1A	108780593	108781443
1A	108790828	108791478
1A	108796531	108796781
1A	108922689	108924039
1A	109416561	109417311
1A	109418287	109418537
1A	109431470	109431720
1A	109573633	109573883
1A	109981897	109982547
1A	109985814	109986064
1A	109986517	109986967
1A	110058060	110058910
1A	110062818	110063568
1A	110071071	110071421
1A	110280064	110280414
1A	110282833	110284383
1A	110284633	110285683
1A	111122459	111122809
1A	111132855	111134405
1A	111140196	111140446
1A	111153823	111154173
1A	111154423	111154673
1A	111429404	111430454
1A	111622948	111623298
1A	111697384	111698634
1A	111786429	111786779
1A	111787029	111788579
1A	111797227	111797877
1A	111972544	111974594
1A	111980596	111981146
1A	111989878	111990728
1A	112027109	112027959
1A	112201013	112201563
1A	112634138	112634588
1A	112819207	112820057
1A	112934835	112935185
1A	112941514	112941764
1A	113228935	113229685
1A	113246251	113246601
1A	113246875	113247425
1A	113247675	113248025
1A	113248275	113252425
1A	113474739	113476089
1A	113533688	113534738
1A	113691793	113692443
1A	113850356	113851006
1A	113855397	113856547
1A	113857530	113858080
1A	113859325	113860375
1A	113874266	113874981
1A	113880736	113882486
1A	114059370	114060220
1A	114063180	114063630
1A	114543792	114547518
1A	114547982	114548232
1A	115307254	115308104
1A	115357447	115357797
1A	115368592	115369842
1A	115557710	115558060
1A	115564194	115564844
1A	115975206	115975656
1A	116258451	116259301
1A	116371094	116372244
1A	116372439	116372689
1A	117185368	117185718
1A	117193469	117195119
1A	117197993	117198543
1A	117247509	117248359
1A	117884976	117885326
1A	117885851	117886090
1A	117889202	117891252
1A	117902296	117903246
1A	117911558	117912808
1A	117981635	117981885
1A	117992783	117994333
1A	118288210	118291460
1A	118503900	118504550
1A	118508900	118510050
1A	118559377	118559927
1A	118808804	118809454
1A	118819046	118819476
1A	118843901	118844351
1A	118846286	118846936
1A	119491943	119492293
1A	119492844	119493994
1A	119559332	119560582
1A	119590850	119591100
1A	119591313	119592363
1A	119635446	119636596
1A	119738826	119740976
1A	119952614	119952964
1A	120018099	120018849
1A	120019263	120019713
1A	120021521	120021971
1A	120376851	120377201
1A	120377704	120378154
1A	121044890	121045440
1A	121132066	121132616
1A	121132866	121133216
1A	121137527	121137977
1A	121189816	121190953
1A	121467140	121467390
1A	121745318	121746368
1A	121876989	121877339
1A	122364452	122364802
1A	122533351	122534501
1A	122541165	122542515
1A	123552216	123553166
1A	123993919	123994269
1A	124010515	124013865
1A	124017497	124018147
1A	124180338	124182088
1A	124187529	124190479
1A	124428314	124428864
1A	124477909	124478441
1A	124785666	124787816
1A	124885285	124886635
1A	124891450	124892800
1A	124897101	124898151
1A	124995939	124997089
1A	125103156	125107906
1A	125108972	125111022
1A	125147913	125148163
1A	125149312	125150062
1A	125823475	125824425
1A	126013771	126014821
1A	126323243	126324093
1A	126329688	126331238
1A	126511626	126511976
1A	126513426	126514276
1A	126514995	126515245
1A	126542735	126543685
1A	126548197	126548624
1A	126730576	126732126
1A	126858483	126859019
1A	127077208	127079858
1A	127095628	127096478
1A	127128449	127128699
1A	127129292	127129740
1A	127351946	127352196
1A	127355966	127357116
1A	127375094	127376144
1A	127756384	127757134
1A	127830769	127831681
1A	127832124	127833974
1A	127838073	127838723
1A	128043934	128044279
1A	128044900	128045150
1A	128494065	128495015
1A	128624392	128625142
1A	128637636	128637986
1A	128728679	128729929
1A	128825189	128825639
1A	129003522	129003872
1A	129084852	129086002
1A	129391333	129392337
1A	129995318	129995568
1A	129999476	130000026
1A	130130020	130130270
1A	130481792	130482842
1A	130742465	130742815
1A	130743165	130743415
1A	130913179	130913429
1A	131280087	131281037
1A	131521204	131522454
1A	131926173	131927419
1A	131960998	131962848
1A	131971333	131971883
1A	132130508	132131158
1A	132135405	132136455
1A	132156552	132157702
1A	132480242	132480592
1A	132480942	132481192
1A	132485144	132486394
1A	132526338	132526888
1A	132783599	132784049
1A	132784299	132784549
1A	132790086	132792736
1A	132794602	132795952
1A	132796402	132796852
1A	132797102	132797352
1A	132800731	132801081
1A	133126371	133126621
1A	133148177	133148527
1A	133148877	133150827
1A	133152279	133154129
1A	133165668	133165918
1A	133166268	133167518
1A	133170507	133170757
1A	133173896	133174146
1A	133412088	133412438
1A	133417903	133418753
1A	133517308	133518258
1A	133999922	134001172
1A	134618358	134619508
1A	134943076	134944126
1A	134949491	134949941
1A	134950391	134951041
1A	134955444	134955674
1A	134955926	134957176
1A	134963786	134964136
1A	135098140	135099122
1A	135444338	135445888
1A	135452630	135453880
1A	135523739	135524089
1A	135527732	135529069
1A	135966375	135967525
1A	135971478	135971728
1A	137211757	137212107
1A	137231000	137231750
1A	137302546	137302796
1A	137303777	137304027
1A	137855129	137855779
1A	137856129	137856479
1A	137859767	137861217
1A	137916238	137917788
1A	137926013	137926863
1A	137933214	137933664
1A	138212217	138213267
1A	138225409	138225959
1A	138226209	138228459
1A	138228809	138229959
1A	138235232	138236682
1A	138254531	138258781
1A	138319622	138321772
1A	139552306	139553056
1A	139553341	139553591
1A	139554441	139554791
1A	139557895	139558345
1A	139724358	139725008
1A	139725258	139725808
1A	139726258	139726708
1A	140362602	140362952
1A	140366587	140367237
1A	140367523	140368173
1A	140371974	140375224
1A	140958029	140961079
1A	140962929	140963179
1A	140989057	140989307
1A	140989557	140990007
1A	141258662	141259712
1A	141265731	141266781
1A	141293170	141294520
1A	141431004	141431754
1A	141432579	141433029
1A	141437411	141437861
1A	142102281	142103531
1A	142886409	142890359
1A	142903828	142904478
1A	142904728	142904978
1A	142930256	142930606
1A	142931156	142931606
1A	142985792	142986042
1A	142986392	142986742
1A	142987092	142987342
1A	143272000	143272850
1A	143273250	143274400
1A	143280891	143281841
1A	143292486	143292936
1A	143748450	143748800
1A	143810064	143810914
1A	144481408	144482458
1A	144780014	144780564
1A	144780814	144781164
1A	145193463	145194713
1A	145380822	145381072
1A	145988516	145988766
1A	146631545	146631995
1A	146634959	146635409
1A	146942441	146942791
1A	146943646	146944496
1A	146946373	146946623
1A	146947373	146947623
1A	146952259	146953409
1A	146953659	146954509
1A	147098763	147099913
1A	147345002	147345852
1A	147348578	147348828
1A	147352596	147353946
1A	147356288	147358138
1A	147674516	147674866
1A	147682431	147683581
1A	147914870	147915420
1A	148143739	148143989
1A	148261991	148262841
1A	148266952	148267402
1A	148271195	148271745
1A	148604062	148604612
1A	148607466	148611416
1A	148952417	148953967
1A	148954317	148954634
1A	149123972	149124222
1A	149242938	149243188
1A	149243438	149243888
1A	149251434	149252484
1A	149256710	149257060
1A	149357691	149358041
1A	149514229	149515679
1A	149781039	149782073
1A	149800267	149800517
1A	149801067	149801617
1A	149864256	149865006
1A	150006539	150008889
1A	150454604	150455354
1A	150532874	150533124
1A	150887250	150887600
1A	150890689	150890939
1A	150900310	150900760
1A	151873718	151875168
1A	151875418	151876268
1A	151877289	151877639
1A	151877989	151878239
1A	152442537	152443887
1A	152450872	152452122
1A	152463127	152463377
1A	153186325	153187675
1A	153336887	153337937
1A	153580540	153581390
1A	153585911	153586561
1A	153586811	153588435
1A	153593394	153594144
1A	154007578	154007928
1A	154658272	154658522
1A	154658827	154659777
1A	155068459	155068909
1A	155078457	155078907
1A	155083149	155083999
1A	155085722	155086172
1A	155142962	155143412
1A	155691560	155692810
1A	155697323	155698173
1A	156095954	156096204
1A	157280566	157281690
1A	157311607	157312357
1A	157316566	157317016
1A	157352128	157352678
1A	157511289	157512139
1A	157828345	157828695
1A	157829023	157829373
1A	157834817	157835260
1A	157962826	157963376
1A	159519230	159519780
1A	159556907	159557457
1A	160540007	160541057
1A	160688287	160689337
1A	161949364	161950414
1A	162651827	162652462
1A	162722142	162722392
1A	162876266	162877116
1A	163208929	163209979
1A	163377888	163378638
1A	163381017	163382767
1A	163383117	163384467
1A	163388711	163390061
1A	163390311	163390550
1A	163390983	163391417
1A	163391988	163392538
1A	163396973	163397323
1A	163622481	163623531
1A	163668768	163670018
1A	163695419	163696869
1A	163745546	163746296
1A	163888106	163889056
1A	164168797	164170547
1A	164471063	164471413
1A	164471899	164472149
1A	164739607	164740857
1A	165171432	165175382
1A	165179023	165179773
1A	166315064	166316114
1A	166322334	166322584
1A	167160203	167160453
1A	167804752	167805002
1A	168260703	168261253
1A	168486224	168486574
1A	168547754	168548604
1A	168552875	168556425
1A	168590011	168590861
1A	168741828	168743278
1A	169643318	169644068
1A	169653779	169654729
1A	170462986	170463936
1A	171033929	171035279
1A	171193711	171194620
1A	171266621	171267671
1A	171799730	171800080
1A	171892994	171893644
1A	172184730	172185580
1A	172413922	172414272
1A	172786318	172786968
1A	172892241	172892891
1A	172895067	172895517
1A	172966852	172968002
1A	173466980	173467230
1A	173467480	173467930
1A	173779358	173781008
1A	174006263	174007413
1A	174518826	174519876
1A	175173296	175173546
1A	175178222	175178472
1A	175178722	175179572
1A	175179922	175180372
1A	175300805	175302155
1A	175543133	175543383
1A	175795809	175796559
1A	175864999	175866149
1A	176449459	176449709
1A	177464662	177466612
1A	177475810	177476060
1A	177482525	177482775
1A	177483125	177483575
1A	177485780	177486530
1A	177488413	177489763
1A	177718235	177719385
1A	178080808	178082058
1A	178491091	178492441
1A	179422455	179423605
1A	179534858	179537908
1A	180000429	180001679
1A	180127225	180128375
1A	180232631	180233781
1A	180407897	180408447
1A	180412142	180413992
1A	180629270	180629820
1A	181112328	181113278
1A	181753472	181754322
1A	181777887	181778937
1A	182075372	182077122
1A	182125126	182125576
1A	183118253	183119403
1A	183215825	183216852
1A	183437656	183438606
1A	183542672	183544122
1A	184695211	184696361
1A	184858145	184859295
1A	184890716	184891766
1A	185141276	185142226
1A	185145959	185146509
1A	185518747	185518997
1A	185844203	185844753
1A	185848645	185849095
1A	186325882	186326132
1A	186712773	186714723
1A	186719036	186720086
1A	186727757	186728107
1A	186737701	186742051
1A	186750043	186752393
1A	186988713	186988963
1A	186996425	186997275
1A	187531850	187533300
1A	188132185	188132735
1A	188141882	188142132
1A	188151485	188152335
1A	188214031	188214346
1A	188222957	188223207
1A	188227836	188228186
1A	188446139	188447189
1A	188454078	188455128
1A	188557455	188558605
1A	189320945	189321495
1A	189709484	189710334
1A	189721604	189722754
1A	189958148	189958598
1A	191123488	191123738
1A	191124092	191125142
1A	191862310	191863225
1A	193516742	193517492
1A	194385545	194385795
1A	194386145	194386495
1A	195983831	195985181
1A	196747268	196747718
1A	196748353	196749003
1A	197253137	197254387
1A	198056705	198056955
1A	199418415	199419353
1A	199422529	199423479
1A	201197315	201198451
1A	201746734	201747184
1A	201805500	201805850
1A	201853311	201854561
1A	201866144	201866394
1A	202025646	202027096
1A	202032457	202033907
1A	202101768	202102218
1A	202731218	202731568
1A	202731864	202732714
1A	203318341	203319391
1A	203324546	203325496
1A	203361027	203362277
1A	203771558	203773008
1A	203821282	203822232
1A	204295801	204297051
1A	204421574	204422924
1A	204472307	204472957
1A	204473303	204473953
1A	204674541	204675791
1A	204825861	204826411
1A	204829075	204829725
1A	204830075	204830325
1A	205520912	205521162
1A	205524170	205525120
1A	205557027	205558477
1A	205874929	205876379
1A	206171645	206174595
1A	206202564	206203614
1A	206791936	206793186
1A	206805066	206805416
1A	206952167	206953217
1A	207903146	207904496
1A	208127769	208129619
1A	208131679	208131929
1A	208207437	208210587
1A	208212462	208213312
1A	208215200	208215450
1A	208216400	208216850
1A	208218000	208218250
1A	208218500	208220850
1A	208473845	208474895
1A	208702381	208706331
1A	208880701	208881651
1A	208886091	208886341
1A	208893401	208893651
1A	208906571	208907121
1A	208913479	208913929
1A	209041745	209043395
1A	209353374	209354124
1A	209362775	209363325
1A	212017031	212018981
1A	212019831	212022881
1A	212023631	212024681
1A	212024931	212027781
1A	212383464	212383814
1A	213254254	213256104
1A	213901697	213903247
1A	213910499	213910749
1A	213913636	213913886
1A	213915025	213915475
1A	213918025	213919775
1A	213927949	213928299
1A	213933627	213935077
1A	216406074	216407424
1A	216407674	216407924
1A	216414005	216415555
1A	216449378	216449628
1A	216456388	216457038
1A	217610042	217610392
1A	217614125	217614475
1A	218080828	218081178
1A	218081528	218081768
1A	218221672	218222322
1A	218305184	218305534
1A	218309165	218309715
1A	218522684	218523034
1A	218528867	218530117
1A	219363671	219364121
1A	219380149	219380499
1A	219380749	219382080
1A	219382931	219384581
1A	219386049	219387899
1A	219724273	219725423
1A	219893828	219895078
1A	219900123	219900673
1A	219985858	219990008
1A	219990547	219990797
1A	219995214	219996564
1A	220049087	220049537
1A	220049787	220050137
1A	220167315	220168965
1A	220175502	220176952
1A	220741009	220742959
1A	221291034	221292084
1A	221584470	221585720
1A	221672787	221674125
1A	221695533	221696390
1A	221704186	221704436
1A	221707188	221709638
1A	221711107	221711457
1A	221758870	221760004
1A	221785869	221787119
1A	221794685	221796635
1A	221816156	221818465
1A	222281215	222283165
1A	222345630	222346980
1A	222352395	222352745
1A	222355495	222355945
1A	222356295	222357745
1A	222362815	222363465
1A	222363815	222365965
1A	222369192	222371642
1A	222376884	222377834
1A	222379668	222380618
1A	222381139	222381389
1A	222755768	222756918
1A	222915888	222916638
1A	223079293	223080543
1A	223443526	223444076
1A	223444326	223444676
1A	223449522	223450672
1A	223452383	223452833
1A	223819514	223819964
1A	223823520	223823770
1A	223827662	223829112
1A	223846338	223847088
1A	223853302	223855052
1A	223856402	223857052
1A	223937116	223937966
1A	223940879	223941129
1A	223948629	223949879
1A	223987586	223988236
1A	223991112	223993362
1A	223996801	223997651
1A	224093232	224093882
1A	224094432	224095282
1A	224096332	224096582
1A	224098479	224099429
1A	224334066	224335016
1A	224531743	224531993
1A	224536150	224537500
1A	224660980	224661219
1A	224661564	224661993
1A	224715310	224716860
1A	224723606	224725056
1A	224801590	224801940
1A	224802149	224802499
1A	224806634	224806984
1A	224807434	224807684
1A	224823670	224825020
1A	224826240	224826690
1A	224826940	224828190
1A	224843922	224845372
1A	225506767	225507317
1A	225516807	225517557
1A	225662271	225663421
1A	225889483	225890833
1A	226164223	226165573
1A	226476902	226478152
1A	226648677	226649927
1A	227257285	227257735
1A	227268282	227269632
1A	227294734	227296184
1A	227452426	227453476
1A	227613163	227614613
1A	228088253	228089003
1A	228529586	228530036
1A	228806895	228807645
1A	229002348	229003398
1A	229234156	229234406
1A	229234807	229235257
1A	229240372	229240722
1A	229417736	229418586
1A	229578859	229579109
1A	229579359	229580309
1A	230131880	230132830
1A	230144061	230145311
1A	230153282	230153632
1A	230162347	230162997
1A	230165174	230165624
1A	230166913	230167263
1A	230305130	230305480
1A	230306209	230307759
1A	230467780	230468030
1A	230472560	230472910
1A	230480742	230482092
1A	230547623	230548173
1A	230548592	230548942
1A	230567636	230569086
1A	231110471	231111712
1A	231405340	231406590
1A	231969099	231970249
1A	232065908	232066258
1A	232074389	232075339
1A	232086258	232086808
1A	232090550	232091200
1A	232103187	232103437
1A	232104820	232105370
1A	232330223	232330773
1A	232332925	232333775
[truncated: 173,600 more rows]

## Sheet: Shoot apex
chr	start	end
1A	31030	31280
1A	36384	36720
1A	127807	128027
1A	128254	128474
1A	170031	170642
1A	227057	227407
1A	237837	238183
1A	254595	254855
1A	274985	275390
1A	281105	281329
1A	282595	282833
1A	282993	283285
1A	284760	285169
1A	289309	289559
1A	293082	293430
1A	1190630	1190845
1A	1232695	1232916
1A	1298656	1298885
1A	1645329	1646079
1A	1675576	1675874
1A	1699448	1700028
1A	1701102	1701402
1A	1702111	1702601
1A	2543728	2544670
1A	2800721	2801471
1A	2807860	2808261
1A	2815424	2815889
1A	2946917	2947541
1A	3110178	3110404
1A	3225959	3226161
1A	3262241	3262460
1A	3368665	3368996
1A	3369361	3369815
1A	3370176	3370636
1A	3377882	3378566
1A	3429938	3430188
1A	3431668	3431907
1A	3433294	3433575
1A	3447449	3448240
1A	3449959	3450209
1A	5490896	5491660
1A	5495966	5496567
1A	6438788	6439138
1A	6439685	6440081
1A	6790031	6790481
1A	6791014	6791588
1A	7641758	7642793
1A	7658440	7658664
1A	7664375	7665025
1A	7665182	7665694
1A	7666384	7666628
1A	7773380	7773847
1A	8119105	8119340
1A	8159650	8160717
1A	8244398	8245255
1A	8246879	8247622
1A	8249148	8249559
1A	8252912	8253792
1A	8255775	8256192
1A	8256374	8258237
1A	8258793	8259040
1A	8259954	8260422
1A	8262380	8262629
1A	8265939	8267044
1A	8268828	8269540
1A	8325603	8325945
1A	8326775	8327030
1A	8377660	8377918
1A	8713530	8713811
1A	8726418	8726988
1A	9089896	9090550
1A	9110584	9110867
1A	9111137	9111587
1A	9112021	9112678
1A	9115078	9115677
1A	9118537	9118770
1A	9124729	9124944
1A	9195738	9196005
1A	9236262	9236535
1A	9572343	9572554
1A	9583242	9583672
1A	9583883	9584123
1A	9585877	9586703
1A	9588839	9589635
1A	9590274	9590517
1A	10057660	10058296
1A	10067968	10068254
1A	10087737	10088176
1A	10129470	10129751
1A	10158003	10158366
1A	11530185	11530498
1A	11572801	11573051
1A	11931756	11932217
1A	12088646	12089013
1A	12143933	12144183
1A	12161733	12162222
1A	12165397	12165874
1A	12171472	12172395
1A	12172620	12173664
1A	12310093	12310766
1A	12310994	12311520
1A	12355926	12356214
1A	12363432	12364278
1A	12369652	12369859
1A	12370063	12371766
1A	12372532	12372772
1A	12502178	12503571
1A	12503864	12504298
1A	12506075	12506301
1A	13250153	13250471
1A	13670368	13670762
1A	13743002	13743410
1A	13768186	13768468
1A	13860048	13860443
1A	13861028	13862722
1A	14068159	14068376
1A	14128905	14129155
1A	14129359	14129586
1A	14139135	14139493
1A	14507571	14507947
1A	15438367	15438965
1A	16040725	16040971
1A	16391032	16391237
1A	16408921	16409181
1A	16931693	16932156
1A	16932345	16932643
1A	16941971	16942346
1A	17792972	17793222
1A	18288412	18288613
1A	18485017	18485342
1A	18485543	18486215
1A	19063634	19063861
1A	20179593	20179995
1A	20415460	20415663
1A	20416735	20416985
1A	20865909	20867644
1A	20874014	20874261
1A	20885818	20886029
1A	20895796	20896046
1A	20912661	20912969
1A	20922695	20922974
1A	20932187	20932638
1A	20974684	20975121
1A	20975388	20975899
1A	20977618	20977844
1A	20978163	20978418
1A	20981121	20982171
1A	20997631	20998243
1A	21022459	21023423
1A	21034784	21034987
1A	21058779	21059029
1A	21079837	21080271
1A	21080439	21086989
1A	21089300	21091483
1A	21095305	21096800
1A	21097123	21100998
1A	21103926	21104846
1A	21105223	21105546
1A	21106604	21107327
1A	21107840	21108220
1A	21322482	21322724
1A	21352725	21352970
1A	22291224	22292567
1A	22301071	22301421
1A	22333179	22333903
1A	22334067	22334317
1A	22334817	22335028
1A	22336561	22336878
1A	22337509	22337724
1A	22356361	22357369
1A	22595688	22596224
1A	22614794	22615424
1A	22615639	22615889
1A	22616686	22617236
1A	22657206	22657421
1A	22666816	22667448
1A	22788648	22788871
1A	22818326	22818579
1A	23156649	23157366
1A	23158612	23158898
1A	23164848	23165059
1A	23186480	23186716
1A	23187381	23187628
1A	23344425	23344839
1A	23346071	23346381
1A	23408354	23408834
1A	23411511	23412191
1A	23413646	23414896
1A	23416124	23416874
1A	23417620	23417878
1A	23420613	23420822
1A	23421270	23422018
1A	23629383	23629969
1A	23850124	23850377
1A	23965511	23965791
1A	23966031	23966681
1A	23970072	23970395
1A	24078344	24078622
1A	24085390	24086338
1A	24130253	24130903
1A	24132558	24132805
1A	24148383	24148933
1A	24302768	24303423
1A	24319031	24319455
1A	24319742	24319945
1A	24323694	24323943
1A	24439405	24439855
1A	25307414	25308159
1A	25308390	25308736
1A	25538639	25539652
1A	25701072	25701916
1A	26050318	26051468
1A	26962452	26962940
1A	26972707	26973811
1A	27248290	27248560
1A	27249111	27249900
1A	27254072	27254508
1A	27340611	27340908
1A	27358450	27359200
1A	27395419	27396027
1A	28204772	28205222
1A	28205381	28205594
1A	28516213	28516463
1A	28517689	28518203
1A	28610161	28610784
1A	28622420	28622753
1A	28707837	28708320
1A	28713070	28713403
1A	28713803	28715320
1A	28715817	28717109
1A	28717318	28718996
1A	28740531	28740781
1A	28761104	28761499
1A	28761772	28763322
1A	28927784	28928289
1A	28945870	28946079
1A	28972359	28972574
1A	28973819	28974572
1A	29048972	29049653
1A	29049946	29051689
1A	29607534	29607814
1A	29615121	29615371
1A	29627741	29628065
1A	29804838	29805506
1A	29819393	29819712
1A	30191864	30192135
1A	30638285	30638970
1A	30769219	30769694
1A	30778327	30778534
1A	30968696	30968919
1A	31151143	31151593
1A	31249041	31250021
1A	31798806	31799028
1A	31799397	31799675
1A	32084558	32084934
1A	32085581	32086043
1A	32105887	32106424
1A	32281865	32282115
1A	32290739	32291423
1A	32375625	32376490
1A	32453873	32454472
1A	32534132	32534440
1A	32535539	32535874
1A	32889493	32890371
1A	32895152	32896190
1A	33204668	33204899
1A	33368659	33368892
1A	33369311	33373522
1A	33374392	33375293
1A	33375447	33375797
1A	33377661	33378066
1A	33386523	33386867
1A	33854390	33854685
1A	33855349	33855799
1A	33864696	33865077
1A	33893950	33894336
1A	34146136	34146339
1A	34150126	34150538
1A	34158357	34158858
1A	34289661	34290282
1A	34335003	34335531
1A	34404715	34404982
1A	34408348	34411870
1A	34415588	34416221
1A	34517358	34517629
1A	34918187	34918537
1A	34969864	34970081
1A	34980733	34981083
1A	34984815	34985121
1A	35141313	35141711
1A	35145765	35146036
1A	35146639	35146948
1A	35147223	35147582
1A	35152946	35153276
1A	35281510	35281853
1A	35282028	35282787
1A	35511850	35512063
1A	35528208	35528546
1A	35529466	35529675
1A	35884899	35885215
1A	35931262	35931475
1A	35944155	35944428
1A	35944797	35945047
1A	36270713	36271523
1A	36280975	36281296
1A	36514975	36515676
1A	36595319	36595526
1A	36600815	36601147
1A	36603979	36605612
1A	36610758	36611063
1A	36613239	36613770
1A	36620503	36620853
1A	36763776	36764626
1A	36765014	36765680
1A	36767312	36767578
1A	36774496	36774749
1A	36775166	36775400
1A	36776212	36776811
1A	36777042	36777557
1A	37465189	37465939
1A	37511909	37512614
1A	38349247	38349870
1A	38484972	38485342
1A	38845509	38846234
1A	38850955	38851857
1A	38852506	38852900
1A	38855533	38855911
1A	38856135	38857018
1A	38859527	38860374
1A	39402267	39402736
1A	39873506	39873718
1A	39893483	39893787
1A	40541471	40541734
1A	40963541	40964167
1A	40964516	40964719
1A	40965438	40965777
1A	41362175	41362643
1A	41712657	41712985
1A	41738933	41739453
1A	41739757	41740807
1A	41741044	41741279
1A	41741907	41742240
1A	41746612	41746830
1A	42107957	42108343
1A	42150520	42151170
1A	42217756	42218041
1A	42227968	42228255
1A	42526226	42526576
1A	42526797	42527000
1A	42544064	42544394
1A	42545589	42546266
1A	42550017	42550265
1A	44362078	44362306
1A	44364866	44365822
1A	44445303	44445558
1A	44754346	44754611
1A	45540606	45541957
1A	45542188	45542435
1A	45544437	45544835
1A	45545512	45546136
1A	45547532	45548438
1A	45548627	45549215
1A	45793747	45793960
1A	47194122	47194454
1A	47270818	47271333
1A	47349241	47350305
1A	47457415	47457622
1A	47577471	47578031
1A	47798488	47798738
1A	47806125	47806995
1A	47808663	47809193
1A	47827712	47828080
1A	48108857	48109088
1A	48109256	48109890
1A	48575073	48576595
1A	48581408	48581748
1A	48590864	48593012
1A	48594061	48595181
1A	48595512	48595762
1A	48768695	48768970
1A	48769232	48769463
1A	48781987	48782514
1A	48783599	48784756
1A	48785461	48786259
1A	48786604	48787746
1A	48787905	48788146
1A	48790085	48792543
1A	48965924	48966174
1A	48974544	48974786
1A	48988529	48989169
1A	48994295	48995145
1A	48997287	48997844
1A	48998510	48998945
1A	49103110	49103328
1A	49238703	49240182
1A	49244478	49244716
1A	49258988	49259238
1A	49268543	49268874
1A	49269097	49269301
1A	49322889	49323618
1A	49324146	49324572
1A	49352692	49352946
1A	49354438	49354888
1A	49367051	49367435
1A	49377597	49377800
1A	49524043	49524264
1A	49532281	49532684
1A	49532881	49534183
1A	49961603	49961853
1A	49991744	49991964
1A	49993345	49995487
1A	49999223	49999873
1A	50000518	50000904
1A	50439049	50439270
1A	50440631	50441212
1A	50490911	50491261
1A	50519296	50521024
1A	52060114	52060585
1A	52226684	52227892
1A	52228522	52228982
1A	52235207	52238252
1A	52238561	52239342
1A	52242712	52245018
1A	52539667	52539961
1A	52559189	52559433
1A	52570427	52570825
1A	52826694	52826944
1A	52841115	52841323
1A	52842298	52842504
1A	53018915	53019247
1A	53021494	53022015
1A	53024025	53024375
1A	53189330	53190148
1A	53454418	53454987
1A	53456391	53457994
1A	53460893	53461334
1A	53461570	53461920
1A	53462597	53462803
1A	53508267	53508881
1A	53857910	53858280
1A	53864857	53865081
1A	54010853	54011946
1A	54019645	54020054
1A	54021795	54021997
1A	54027192	54027812
1A	54075292	54075652
1A	54083076	54083761
1A	54084473	54084757
1A	54349071	54349327
1A	55424295	55424576
1A	55433016	55433352
1A	55959204	55960488
1A	56589573	56589823
1A	56590823	56591169
1A	56614097	56614337
1A	56616461	56618948
1A	56868250	56868795
1A	56914015	56914435
1A	57189674	57189943
1A	57394658	57395252
1A	57399578	57400220
1A	57681751	57682001
1A	57761471	57761746
1A	57762952	57763844
1A	57769376	57769613
1A	57769770	57770049
1A	57773011	57773294
1A	57837406	57838786
1A	58069130	58069446
1A	58122025	58122251
1A	58125635	58125909
1A	58189545	58190033
1A	58199038	58199856
1A	58254073	58254661
1A	58297716	58298360
1A	58361470	58361693
1A	58792669	58792883
1A	58949968	58950227
1A	59210540	59212872
1A	59510132	59510389
1A	59588126	59588376
1A	59607138	59607499
1A	59613018	59613516
1A	59860535	59860741
1A	60278389	60279639
1A	60352859	60353109
1A	60354230	60354998
1A	60358524	60359731
1A	60529642	60529867
1A	60537632	60538134
1A	60574558	60575747
1A	60736035	60736356
1A	60736964	60737183
1A	60738326	60738875
1A	60804541	60805162
1A	61090812	61091344
1A	62013399	62014824
1A	62607903	62608209
1A	62609014	62611553
1A	62611906	62612211
1A	62613145	62613914
1A	62614306	62614762
1A	62618107	62619058
1A	62619353	62619567
1A	63054439	63055089
1A	63055326	63056186
1A	63746653	63746903
1A	63748675	63748988
1A	63753034	63753346
1A	64544433	64544888
1A	64545046	64545248
1A	64556395	64557576
1A	64590327	64591272
1A	64591559	64594355
1A	64599393	64599626
1A	64600805	64601139
1A	64813025	64813475
1A	64885586	64885819
1A	64985668	64985881
1A	65035350	65035757
1A	65261309	65261580
1A	65327938	65328189
1A	65616500	65617569
1A	65658455	65658788
1A	65758126	65759998
1A	65845578	65845952
1A	66174388	66175326
1A	66176903	66178069
1A	66696472	66696742
1A	66697263	66697866
1A	66881099	66881383
1A	66881990	66882298
1A	66885202	66885546
1A	66889494	66889980
1A	66899577	66900819
1A	67210304	67210954
1A	67466013	67466412
1A	68993100	68993330
1A	69048965	69049187
1A	69132151	69132481
1A	69186579	69186829
1A	69757873	69758317
1A	70699824	70700056
1A	71084852	71085202
1A	71085936	71086149
1A	71086477	71086702
1A	71095923	71096153
1A	71689505	71690150
1A	71694687	71695195
1A	71718250	71718472
1A	72607658	72608762
1A	72778277	72779082
1A	73294693	73295236
1A	73322101	73323051
1A	74424814	74425042
1A	74443414	74443616
1A	74737407	74738157
1A	75729017	75729387
1A	76022135	76022864
1A	76501293	76501519
1A	76503799	76504149
1A	76957127	76957523
1A	77114949	77115928
1A	77583395	77583601
1A	77607294	77607622
1A	77788077	77788695
1A	77793668	77793937
1A	77794861	77795095
1A	77795543	77796082
1A	78328531	78329222
1A	78334997	78335362
1A	79694663	79695070
1A	79697462	79697744
1A	79829274	79829929
1A	79932344	79933369
1A	82327553	82327887
1A	82517074	82517741
1A	82529648	82530159
1A	82952513	82952762
1A	82960848	82961092
1A	82962018	82962250
1A	83815631	83815842
1A	85346328	85346619
1A	86559820	86560134
1A	86638863	86641812
1A	87197829	87198179
1A	90163109	90163359
1A	90163542	90163961
1A	90294502	90295424
1A	90319512	90319721
1A	91051968	91052181
1A	91098677	91100527
1A	91671552	91671774
1A	92564586	92565176
1A	92576193	92577027
1A	92740418	92740760
1A	92741231	92741798
1A	93692683	93692955
1A	93693323	93693577
1A	93889233	93889783
1A	94101243	94101490
1A	94123040	94123765
1A	94248855	94249130
1A	94503120	94503370
1A	95049982	95050877
1A	95114905	95115147
1A	95182879	95183541
1A	95311785	95312035
1A	95312286	95312622
1A	95314627	95316159
1A	95396443	95396892
1A	95438028	95439739
1A	95441975	95442194
1A	95820405	95820741
1A	96140517	96140816
1A	96366071	96366295
1A	96437786	96438187
1A	96441708	96442173
1A	96452951	96453216
1A	96461111	96461443
1A	96468252	96468534
1A	96477212	96477462
1A	96477773	96478083
1A	96739717	96740467
1A	97200626	97201879
1A	97809279	97809783
1A	97810431	97810721
1A	97811158	97811406
1A	97855719	97855924
1A	97856164	97857578
1A	97857736	97857985
1A	97866315	97866552
1A	97867830	97868504
1A	98019873	98020093
1A	98030914	98032893
1A	98057281	98058231
1A	98232607	98234117
1A	98248200	98248750
1A	98651605	98651931
1A	99138521	99138837
1A	99721136	99722207
1A	99853469	99853928
1A	99854510	99855506
1A	99855698	99856041
1A	99863371	99863697
1A	99866944	99869737
1A	99870427	99871341
1A	99873092	99873718
1A	99917271	99917480
1A	100203298	100203721
1A	100267133	100267557
1A	100353165	100353405
1A	101196175	101197325
1A	101334045	101334300
1A	102162476	102163221
1A	102359486	102360039
1A	102360514	102362813
1A	102364512	102365018
1A	102366114	102366326
1A	102366509	102366804
1A	103315157	103315377
1A	104377034	104377253
1A	104377525	104378043
1A	104379487	104379698
1A	104433158	104433708
1A	104433874	104434102
1A	105912839	105913713
1A	106218521	106218847
1A	106219146	106219731
1A	106231554	106231788
1A	107011772	107011998
1A	107012363	107012613
1A	107093468	107093938
1A	107528160	107528810
1A	107644325	107644575
1A	107907290	107907567
1A	107907858	107908100
1A	108069807	108070158
1A	108084074	108084367
1A	108310314	108310547
1A	108755864	108756152
1A	109416581	109417026
1A	109432301	109432541
1A	109986585	109986876
1A	110056255	110056559
1A	110058414	110058958
1A	110063088	110063438
1A	111429826	111430405
1A	111698067	111698515
1A	111787430	111787840
1A	111973214	111973432
1A	111973621	111974348
1A	111980752	111981048
1A	111990012	111991010
1A	112027224	112027554
1A	112201074	112201770
1A	112819319	112819628
1A	112821247	112821491
1A	112934804	112935065
1A	113248968	113250204
1A	113251464	113251794
1A	113251979	113252192
1A	113254589	113254820
1A	113534067	113534430
1A	113692042	113692263
1A	113850463	113850735
1A	113855391	113856404
1A	113881648	113882170
1A	114544672	114544927
1A	114545997	114547195
1A	115368914	115369363
1A	115564517	115564833
1A	116258110	116259198
1A	116371169	116372011
1A	117198181	117198432
1A	117247612	117248168
1A	117890932	117891406
1A	117902227	117902918
1A	117912117	117912654
1A	117993238	117995041
1A	118288924	118290974
1A	118559440	118559967
1A	118716294	118716639
1A	119492888	119493505
1A	119560269	119560561
1A	119591387	119592307
1A	119738853	119740003
1A	119952637	119952984
1A	120018366	120018871
1A	120021709	120021974
1A	121189831	121190120
1A	121875530	121875929
1A	122533410	122533677
1A	122533840	122534471
1A	122541182	122543067
1A	123995281	123996314
1A	124010546	124013329
1A	124017470	124017782
1A	124180664	124182101
1A	124189221	124189471
1A	124189897	124190514
1A	124428327	124428877
1A	124785804	124786041
1A	124787108	124787750
1A	124885828	124886070
1A	124891607	124892551
1A	124996197	124996440
1A	124996602	124996936
1A	125105134	125105390
1A	125105572	125107556
1A	125110548	125111098
1A	126013984	126014334
1A	126178680	126178925
1A	126330184	126331055
1A	126513921	126514129
1A	126542778	126543379
1A	126730991	126731252
1A	127077518	127078992
1A	127079439	127079659
1A	127095717	127096067
1A	127756444	127756657
1A	127832724	127832996
1A	127838260	127838469
1A	128494510	128494734
1A	128624659	128625154
1A	128825244	128825790
1A	128826637	128826843
1A	129085029	129085266
1A	129391988	129392222
1A	130482571	130482882
1A	130742484	130743688
1A	130744155	130744440
1A	131280398	131280958
1A	131521688	131522434
1A	131927106	131927325
1A	131961551	131961987
1A	132130437	132130863
1A	132135755	132136277
1A	132157078	132157605
1A	132794693	132794904
1A	132795383	132795902
1A	133125484	133125691
1A	133149103	133149322
1A	133149797	133150004
1A	133152292	133153042
1A	133162749	133162981
1A	133166253	133167120
1A	133174759	133174980
1A	133517476	133517707
1A	133517985	133518212
1A	134000134	134000559
1A	134619147	134619405
1A	134943397	134943726
1A	135098159	135099176
1A	135508208	135508547
1A	135523693	135523943
1A	135527877	135528463
1A	135528619	135528984
1A	135966082	135969025
1A	137211778	137212128
1A	137855275	137855710
1A	137860397	137861162
1A	137861392	137861598
1A	137917059	137917789
1A	137926190	137926440
1A	137933314	137933864
1A	138225243	138225901
1A	138226085	138230169
1A	138231210	138231429
1A	138235198	138236058
1A	138254950	138255797
1A	138257027	138257280
1A	138258000	138258550
1A	138320630	138321257
1A	138716669	138716880
1A	139552352	139552875
1A	140372238	140372464
1A	140373129	140375181
1A	140958456	140958695
1A	140959424	140960588
1A	140989133	140989365
1A	140989731	140989951
1A	141266360	141266581
1A	141294084	141294342
1A	142886505	142886975
1A	142887143	142887414
1A	142888386	142890452
1A	142903791	142904008
1A	142985832	142986055
1A	142986429	142986779
1A	143264924	143265331
1A	143272005	143273150
1A	143273354	143274053
1A	143284343	143284550
1A	143284758	143285040
1A	146634903	146635390
1A	146952645	146952889
1A	147099232	147099639
1A	147345346	147345864
1A	147356429	147358179
1A	148262068	148262691
1A	148605514	148605718
1A	148607832	148608577
1A	148610644	148611342
1A	148953138	148953923
1A	149243021	149243320
1A	149243486	149243736
1A	149251502	149251893
1A	149252162	149252812
1A	149257173	149257449
1A	149509989	149510339
1A	149514664	149515658
1A	150006536	150008571
1A	150454652	150455260
1A	150887154	150887481
1A	150899775	150900578
1A	151875670	151875899
1A	151878529	151878803
1A	153335781	153336968
1A	153337153	153337488
1A	153580568	153581125
1A	153588149	153588483
1A	154658859	154659781
1A	155081339	155081547
1A	155691652	155692502
1A	155697648	155697974
1A	156536898	156537344
1A	156538352	156538571
1A	156545021	156545266
1A	157280741	157280991
1A	157281293	157281568
1A	157316645	157317018
1A	157415634	157415984
1A	160540192	160540397
1A	160688618	160688841
1A	162999830	163000118
1A	163374950	163375183
1A	163388828	163389065
1A	163669414	163669904
1A	163695790	163696659
1A	163888762	163888967
1A	164168838	164170415
1A	164471121	164471340
1A	165172220	165172728
1A	165179093	165179679
1A	165909227	165909673
1A	166315031	166315928
1A	168486261	168486613
1A	168547829	168548329
1A	168553293	168555026
1A	168742287	168743355
1A	170463474	170463821
1A	171034533	171034774
1A	171034978	171035328
1A	171193706	171194172
1A	171799789	171800035
1A	173467539	173467789
1A	173779355	173780505
1A	174006321	174007271
1A	175178765	175180348
1A	175301353	175301566
1A	175301718	175301954
1A	175795782	175796534
1A	177718937	177719326
1A	178491208	178491458
1A	180127331	180128781
1A	180232615	180233069
1A	180412894	180413198
1A	180413400	180413643
1A	181113009	181113595
1A	182075492	182076904
1A	183118065	183118671
1A	183437387	183438508
1A	183543667	183544007
1A	184695361	184695666
1A	184695963	184696197
1A	184858897	184859207
1A	184891290	184891605
1A	185145969	185146223
1A	185848518	185848821
1A	186325086	186325397
1A	186713543	186713867
1A	186719506	186720104
1A	186727931	186728138
1A	186737278	186737489
1A	186737949	186738852
1A	186740353	186741263
1A	186741435	186741921
1A	186750691	186752381
1A	186996334	186997056
1A	187531895	187533289
1A	188132178	188132486
1A	188446217	188446444
1A	188454182	188455081
1A	188557527	188557777
1A	189709589	189710004
1A	189722010	189722560
1A	189958228	189958478
1A	191123373	191123893
1A	191124172	191125667
1A	191862418	191862788
1A	193516708	193518249
1A	194385578	194386489
1A	195984192	195985038
1A	196746363	196746574
1A	196746930	196747680
1A	196748353	196748603
1A	197253195	197253741
1A	199418315	199418699
1A	199418851	199419354
1A	199422437	199423448
1A	201197413	201197665
1A	201198121	201198356
1A	201865796	201866337
1A	201867202	201867411
1A	202026000	202026350
1A	202026663	202026896
1A	202032518	202033054
1A	202033339	202033806
1A	202077028	202077406
1A	202101834	202102184
1A	202730747	202731062
1A	202731289	202731585
1A	202731922	202732779
1A	203135250	203135511
1A	203318217	203319400
1A	203361054	203362303
1A	203771540	203771848
1A	203804977	203805186
1A	203810768	203811175
1A	203821554	203822264
1A	204295827	204297016
1A	204298345	204298690
1A	204421340	204422990
1A	204472379	204472817
1A	204674786	204675208
1A	204675483	204675760
1A	204676945	204677214
1A	204826084	204826293
1A	205488448	205488898
1A	205524212	205524750
1A	205557091	205558267
1A	205875128	205877348
1A	206171933	206172422
1A	206174402	206174628
1A	206202668	206203550
1A	206792300	206792836
1A	206952429	206953085
1A	207903143	207904280
1A	208127830	208129269
1A	208205781	208206552
1A	208207512	208209285
1A	208209517	208209725
1A	208217985	208218232
1A	208218696	208220936
1A	208474069	208474871
1A	208702501	208704795
1A	208880602	208881252
1A	208882718	208882963
1A	208901273	208901522
1A	208906565	208907003
1A	208913494	208913932
1A	208919537	208919949
1A	209040889	209041113
1A	209042075	209042911
1A	209363012	209363348
1A	212017719	212018256
1A	212019602	212020736
1A	212020980	212022230
1A	212025140	212027749
1A	213252179	213252409
1A	213255848	213256287
1A	213256591	213257096
1A	213257334	213257584
1A	213870040	213870677
1A	213901608	213903316
1A	213910517	213910746
1A	213913658	213913960
1A	213919074	213919309
1A	213934043	213934858
1A	216405957	216406726
1A	216413925	216414155
1A	216414310	216414755
1A	216449396	216450039
1A	216450729	216451675
1A	216456458	216456967
1A	216457670	216458568
1A	217614040	217614692
1A	218080855	218081768
1A	218305299	218305514
1A	218522760	218522961
1A	219364344	219364694
1A	219380795	219381845
1A	219382949	219384468
1A	219386220	219387632
1A	219724374	219725277
1A	219985833	219987065
1A	219987252	219988760
1A	219995204	219996564
1A	220049129	220049979
1A	220167799	220168964
1A	220175812	220176951
1A	220741008	220741231
1A	220741552	220742842
1A	221291097	221291467
1A	221291801	221292258
1A	221584552	221585615
1A	221672324	221674582
1A	221695625	221695826
1A	221707655	221709176
1A	221758885	221759992
1A	221785896	221787120
1A	221794511	221796274
1A	221816332	221816782
1A	221816943	221818479
1A	222281210	222281468
1A	222281785	222283340
1A	222345919	222346487
1A	222346665	222346975
1A	222352368	222353088
1A	222354158	222354506
1A	222355486	222356077
1A	222356911	222357119
1A	222363629	222366036
1A	222369615	222371539
1A	222371702	222372045
1A	222377204	222377901
1A	222379868	222380743
1A	222381201	222381621
1A	222755854	222756108
1A	222756378	222756596
1A	222919088	222919338
1A	223079406	223080400
1A	223443662	223444005
1A	223452188	223452776
1A	223819256	223819475
1A	223828295	223828534
1A	223846177	223846496
1A	223846835	223847520
1A	223853086	223855136
1A	223856368	223856754
1A	223937143	223937471
1A	223949032	223949771
1A	223991493	223992427
1A	223992643	223993344
1A	223997057	223997875
1A	224093163	224093447
1A	224098758	224099386
1A	224536243	224536517
1A	224536732	224537282
1A	224715427	224716747
1A	224723689	224723932
1A	224801631	224801840
1A	224814598	224815120
1A	224819436	224820022
1A	224822704	224822929
1A	224824105	224824455
1A	224844098	224844848
1A	225506950	225507230
1A	225662473	225663486
1A	225889604	225889954
1A	225890299	225890849
1A	226163765	226165572
1A	227262486	227262690
1A	227295305	227296021
1A	227452629	227452879
1A	227614163	227614777
1A	228806877	228807292
1A	229002358	229003392
1A	229234166	229234432
1A	229239701	229240044
1A	229240374	229240775
1A	229417863	229418113
1A	229578859	229579166
1A	229579399	229580737
1A	230132006	230132256
1A	230140947	230141297
1A	230304999	230305349
1A	230466836	230467081
1A	230472513	230472771
1A	230480861	230481797
1A	230561454	230561840
1A	231110537	231111613
1A	231405516	231405966
1A	231969124	231969353
1A	232065818	232066100
1A	232088284	232088513
1A	232102709	232103147
1A	232330084	232331076
1A	232332997	232333956
1A	232343914	232345129
1A	232345456	232345759
1A	232459934	232460184
1A	232511106	232511315
1A	232731946	232732162
1A	234208623	234208851
1A	234209659	234210332
1A	234241840	234242573
1A	234257648	234257879
1A	234797288	234797529
1A	234808054	234808263
1A	235229178	235230118
1A	235650631	235651038
1A	235845280	235845505
1A	235845863	235847142
1A	236715816	236716049
1A	236889828	236890771
1A	236925046	236925434
1A	236942537	236943529
1A	237004896	237005791
1A	237227936	237228387
1A	237231230	237231455
1A	237327930	237328158
1A	237328876	237329226
1A	237329749	237330892
1A	237436806	237438414
1A	237513880	237514112
1A	237514773	237514986
1A	237519833	237520574
1A	237521351	237523977
1A	237528840	237531044
1A	237736112	237736562
1A	237744426	237748626
1A	238081605	238082661
1A	238206494	238207093
1A	238210736	238211114
1A	238651931	238653937
1A	238666994	238669144
1A	238677124	238677620
1A	238677773	238678291
1A	238679174	238679917
1A	238683045	238684081
1A	238690728	238691558
1A	238870419	238870749
1A	239107824	239108030
1A	239108535	239108785
1A	239864056	239864263
1A	239866560	239866792
1A	239869095	239870065
1A	239889274	239889509
1A	239899030	239899780
1A	239905891	239906795
1A	239907571	239909221
1A	240314199	240315326
1A	240316733	240316983
1A	241182842	241183069
1A	241309318	241309535
1A	241311378	241313328
1A	241314185	241314706
1A	241321860	241322110
1A	241322384	241324056
1A	241324418	241324836
1A	241335138	241335348
1A	241679414	241680561
1A	241680797	241680998
1A	241748994	241749730
1A	241992454	241993304
1A	242647991	242650491
1A	242790263	242791195
1A	243058210	243059310
1A	243143626	243143911
1A	243144189	243144611
1A	243148524	243148892
1A	243165775	243165998
1A	243166177	243166427
1A	243166663	243167217
1A	243624570	243624903
1A	243625163	243625413
1A	243673435	243674251
1A	243991453	243991903
1A	243992118	243992319
1A	244201389	244202017
1A	244311615	244311865
1A	244312133	244312783
1A	244496624	244497012
1A	244498397	244499319
1A	244499490	244499793
1A	244503704	244504399
1A	244551700	244551950
1A	244552181	244552531
1A	244552696	244553266
1A	244558293	244559444
1A	244564208	244566044
1A	244587726	244588047
1A	244590246	244591805
1A	244601887	244602237
1A	245057282	245058560
1A	245114755	245115616
1A	245115805	245116055
1A	245118850	245119152
1A	245119392	245119599
1A	245120267	245120842
1A	245516814	245517249
1A	245518411	245519261
1A	245534147	245534376
1A	245536650	245537059
1A	245537402	245537831
1A	245742918	245743188
1A	245969304	245969817
1A	246130382	246130632
1A	246183675	246184422
1A	246192104	246192400
1A	246192635	246193375
1A	246276351	246277796
1A	246678492	246678779
1A	246693061	246693269
1A	246693424	246693874
1A	246892352	246893002
1A	248421913	248422115
1A	248432462	248434112
1A	248881793	248882822
1A	249041661	249042626
1A	249168273	249168793
1A	249369465	249369728
1A	249381673	249381982
1A	249429979	249430524
1A	249436006	249436259
1A	249659697	249659914
1A	249744608	249744916
1A	250550504	250551082
1A	250695070	250695377
1A	251018286	251018567
1A	251219101	251219325
1A	251308135	251308372
1A	251308712	251309211
1A	251341569	251342381
1A	251342696	251343219
1A	251381703	251381912
1A	251563833	251564116
1A	251594414	251594651
1A	251691135	251691513
1A	251918450	251919465
1A	251944298	251944602
1A	252100704	252101041
1A	252278822	252279133
1A	252279460	252279914
1A	252286035	252286746
1A	252465333	252465563
1A	252517909	252518124
1A	252774144	252774810
1A	252797538	252797816
1A	252798363	252799828
1A	252800124	252801259
1A	252830200	252830899
1A	253013812	253014557
1A	253378087	253378376
1A	253720276	253720504
1A	253729710	253730306
1A	253899967	253900177
1A	253902817	253903494
1A	253903660	253904196
1A	253908464	253909533
1A	254178560	254178789
1A	254347727	254347991
1A	254349191	254349753
1A	254386765	254386994
1A	254541420	254542353
1A	254662041	254663113
1A	254960573	254961706
1A	255005968	255006173
1A	255034571	255035893
1A	255488558	255488865
1A	255632727	255633137
1A	255845472	255846410
1A	255847418	255847624
1A	255899959	255900191
1A	256677468	256678118
1A	256704479	256705426
1A	256707618	256707842
1A	256736007	256737031
1A	256737233	256737570
1A	256823135	256823403
1A	256826154	256826680
1A	257414653	257414903
1A	257415107	257415370
1A	257415544	257415757
1A	257574412	257575272
1A	257575916	257576337
1A	257958978	257960184
1A	257977315	257977516
1A	258175077	258175406
1A	258738170	258738450
1A	258865030	258865319
1A	258880511	258880918
1A	259141171	259141562
1A	259477593	259479368
1A	260248426	260248635
1A	260839524	260839901
1A	260840331	260840581
1A	261053559	261054884
1A	261137781	261137991
1A	261369313	261370363
1A	261375179	261375484
1A	261695711	261695915
1A	261934614	261934858
1A	261935566	261936081
1A	262014864	262015077
1A	262016324	262016667
1A	262017180	262017426
1A	262291468	262291718
1A	262768468	262770115
1A	262818666	262818901
1A	262841710	262842506
1A	262855137	262855370
1A	262862535	262862752
1A	265040202	265041106
1A	265066816	265067094
1A	265067308	265067647
1A	265644151	265644368
1A	265645503	265646996
1A	265648966	265649548
1A	266198166	266199005
1A	267171369	267171719
1A	267176909	267177751
1A	267181055	267181402
1A	267186083	267187741
1A	267345380	267345725
1A	267353271	267353526
1A	267412051	267412586
1A	268381880	268382157
1A	268529700	268530184
1A	268592810	268593295
1A	268929745	268931115
1A	269304268	269305640
1A	269993260	269993629
1A	271133925	271134181
1A	272211398	272211611
1A	272211840	272212290
1A	272603740	272604196
1A	272609925	272610534
1A	274952914	274953547
1A	274953713	274954122
1A	274968966	274969215
1A	274970101	274971118
1A	275769500	275769750
1A	276324150	276324451
1A	276568737	276569387
1A	276577343	276577544
1A	276578189	276579897
1A	276802238	276802919
1A	276803614	276804064
1A	276804381	276804591
1A	276804781	276804983
1A	277232345	277232609
1A	277414060	277415110
1A	277468767	277469713
1A	277628988	277629254
1A	277641716	277642176
1A	277651701	277651946
1A	278140383	278141543
1A	278360227	278360501
1A	278370904	278371420
1A	279732007	279732714
1A	279742914	279743203
1A	279745532	279745814
1A	279746849	279747822
1A	279824991	279825626
1A	279831859	279832803
1A	279835098	279835319
1A	279901412	279904431
1A	279906714	279908919
1A	280157239	280157447
1A	280215972	280216891
1A	280217071	280218316
1A	280265283	280265500
1A	280276548	280276893
1A	280601391	280601639
1A	280601837	280604607
1A	280604764	280605213
1A	281894667	281895021
1A	282219409	282220787
1A	282552790	282553099
1A	282693251	282693657
1A	282702629	282702844
1A	283059228	283059715
1A	283575322	283575533
1A	283847415	283847641
1A	284163817	284164019
1A	284905428	284906236
1A	284906479	284906697
1A	284907108	284907312
1A	285206028	285206278
1A	285206487	285207255
1A	285207414	285207662
1A	287684328	287684778
1A	287685886	287686094
1A	287708224	287708451
1A	289633792	289634242
1A	290198641	290199010
1A	290588086	290588427
1A	291229994	291230651
1A	291540456	291540675
1A	291673598	291673849
1A	291979470	291981024
1A	292091037	292091361
1A	292497527	292498735
1A	292498975	292499321
1A	292766080	292766400
1A	292888617	292889023
1A	293726648	293726876
1A	293727181	293727695
1A	294140232	294141682
1A	295989947	295990297
1A	296112377	296112627
1A	296964996	296965704
1A	297049177	297049498
1A	297740384	297740956
1A	297743812	297744237
1A	297748821	297749371
1A	297749556	297749801
1A	297750869	297751419
1A	298033520	298034152
1A	298108070	298108504
1A	298116022	298116597
1A	299270349	299270649
1A	299270879	299271084
1A	299271869	299272154
1A	299624218	299624506
1A	299650980	299651256
1A	300002426	300002806
1A	300002974	300004990
1A	300926625	300926833
1A	301192748	301193319
1A	301194354	301194751
1A	301195751	301196643
1A	301199830	301200456
1A	301208171	301208500
1A	301212190	301213112
1A	301779721	301780171
1A	301899207	301899530
1A	302030570	302030858
1A	303727916	303728930
1A	303729681	303730624
1A	303780928	303781887
1A	305006703	305007014
1A	305368044	305368288
1A	305541686	305542349
1A	306142891	306143494
1A	306144361	306144647
1A	306552576	306553597
1A	306983555	306983763
1A	307490722	307490993
1A	308347043	308347276
1A	308353434	308353764
1A	308783104	308783314
1A	308816294	308816792
1A	309398424	309398756
1A	309398919	309399159
1A	309453269	309453515
1A	309463313	309463863
1A	309465860	309466418
1A	310245996	310247855
1A	310249814	310250062
1A	310255174	310255379
1A	310256375	310256578
1A	310257100	310258042
1A	310870118	310870858
1A	310872126	310872376
1A	311055937	311056187
1A	311584264	311584598
1A	311808721	311809271
1A	311845455	311845689
1A	311845890	311846095
1A	311846394	311846596
1A	312609929	312610154
1A	312613035	312613385
1A	312726061	312726409
1A	312743859	312744403
1A	312744574	312744781
1A	312776511	312777375
1A	313161703	313161934
1A	313293079	313293378
1A	313293881	313294106
1A	313317726	313318290
1A	313490707	313490947
1A	313901659	313901967
1A	314230158	314230573
1A	314230737	314232610
1A	314427491	314428383
1A	314513977	314514227
1A	314881142	314881793
1A	315271869	315272119
1A	315839508	315839848
1A	316892094	316892300
1A	316893042	316893316
1A	317809687	317809983
1A	317810139	317810689
1A	318540712	318541160
1A	319077283	319080011
1A	319189683	319190220
1A	319252702	319254186
1A	319319874	319320120
1A	319321008	319321274
1A	319334296	319334746
1A	319337002	319339239
1A	319502173	319502523
1A	320221824	320222033
1A	320225131	320225444
1A	320331588	320331793
1A	320337981	320338216
1A	320404783	320404985
1A	320479750	320480400
1A	320506181	320507182
1A	321400342	321400607
1A	321400857	321401144
1A	321412225	321413275
1A	322832233	322832441
1A	322832705	322833427
1A	323176148	323176418
1A	323199627	323199841
1A	323205353	323205585
1A	323210509	323210718
1A	323254564	323254775
1A	323641945	323642300
1A	323645354	323645557
1A	323651491	323651908
1A	323891625	323892438
1A	323893995	323894806
1A	323960817	323961135
1A	324378465	324378811
1A	324382844	324383094
1A	324394930	324396421
1A	324490024	324490374
1A	324497823	324498473
1A	324501831	324502037
1A	324569585	324570400
1A	324609273	324609523
1A	324619192	324619492
1A	324733717	324733949
1A	324734137	324734601
1A	324741122	324742158
1A	325031620	325032270
1A	325039416	325039736
1A	326322645	326322967
1A	326328316	326329194
1A	327004512	327004731
1A	327005061	327005460
1A	327015432	327016882
1A	327273576	327273868
1A	327525292	327525890
1A	327530757	327531007
1A	327531158	327531646
1A	327993241	327993691
1A	327994014	327994336
1A	328094550	328094999
1A	328244143	328244460
1A	329239312	329239910
1A	329634714	329635587
1A	330686342	330686627
1A	333133482	333134113
1A	335034374	335034715
1A	335544287	335544723
1A	335995553	335996312
1A	336218372	336218689
1A	336611077	336611706
1A	337129735	337130881
1A	337148614	337148921
1A	337300055	337300348
1A	337658495	337658745
1A	337662056	337662377
1A	337716945	337717733
1A	337981398	337981812
1A	337984886	337985220
1A	337987298	337987499
1A	338212829	338213332
1A	338213486	338215258
1A	338581571	338582459
1A	338833337	338833687
1A	338833918	338834295
1A	338834514	338835064
1A	338835378	338835696
1A	338836451	338839952
1A	339099123	339099360
1A	339482667	339482880
1A	339483077	339483527
1A	340410648	340411690
1A	340412131	340414236
1A	340414495	340414715
1A	341014067	341014417
1A	341014634	341015108
1A	341015958	341016192
1A	341017330	341017599
1A	341017956	341018827
1A	341153237	341154190
1A	341178484	341178733
1A	341867374	341868135
1A	341871935	341872182
1A	341872403	341872727
1A	341873130	341873466
1A	341873767	341874234
1A	341917524	341918367
1A	342384618	342384916
1A	342386168	342386441
1A	342386935	342387572
1A	342592607	342593396
1A	342878416	342878686
1A	343028348	343029457
1A	343030438	343030679
1A	343031489	343031782
1A	343680504	343680727
1A	343685882	343686419
1A	343721768	343722718
1A	343722926	343723214
1A	344117764	344118450
1A	344289032	344290432
1A	344295770	344296529
1A	344488419	344488690
1A	344491400	344492675
1A	344492999	344493249
1A	344497722	344498462
1A	345108148	345108416
1A	345116527	345116916
1A	345171669	345173197
1A	345297623	345297828
1A	345299076	345299501
1A	345663018	345664156
1A	345666642	345666996
1A	345787686	345787933
1A	346683648	346684595
1A	347189154	347189523
1A	347319816	347320480
1A	347321327	347321540
1A	347629795	347630016
1A	347647921	347648460
1A	347914453	347914842
1A	348301101	348301418
1A	348394510	348394733
1A	348395860	348396109
1A	348396530	348396839
1A	348400686	348401527
1A	348721266	348721767
1A	349350228	349350462
1A	349350871	349351664
1A	349354681	349354954
1A	349357920	349358541
1A	349360688	349361829
1A	350399347	350399675
1A	350400440	350400690
1A	350400873	350402429
1A	350403633	350403849
1A	350899618	350899968
1A	350900203	350900610
1A	351430942	351431392
1A	351597614	351598380
1A	351882526	351882826
1A	351883005	351883275
1A	351883495	351884180
1A	351884893	351885188
1A	351886096	351886951
1A	352851840	352852228
1A	352877048	352878240
1A	353081552	353081760
1A	353251632	353252079
1A	353256775	353257075
1A	353630384	353630788
1A	353631080	353632290
1A	353633639	353636165
1A	353636323	353638010
1A	354307998	354308222
1A	354540989	354541221
1A	354823650	354823859
1A	354940002	354940593
1A	354948372	354948797
1A	355348402	355348604
1A	355627476	355627789
1A	355628391	355628641
1A	355718157	355718396
1A	355719359	355719571
1A	355722651	355722905
1A	356476528	356476861
1A	357060683	357061085
1A	357061334	357061552
1A	357061870	357062359
1A	357065161	357065410
1A	357174028	357174232
1A	357174603	357174886
1A	357416205	357416796
1A	357417204	357418009
1A	357432882	357433168
1A	357781484	357781712
1A	358182463	358182717
1A	358182985	358184482
1A	358437013	358437363
1A	358736633	358737285
1A	358772129	358772342
1A	358808043	358808362
1A	359575684	359576316
1A	361192947	361193185
1A	362207903	362208165
1A	362209708	362210525
1A	362402535	362403037
1A	362593386	362593843
1A	362619102	362619314
1A	362619556	362620706
1A	362623726	362623949
1A	362861395	362862129
1A	363052246	363052550
1A	363169981	363170504
1A	363364236	363364986
1A	363446080	363446523
1A	363451165	363451715
1A	364230368	364230998
1A	364631424	364631634
1A	364655078	364657316
1A	364878287	364878496
1A	364894037	364894364
1A	364935945	364936195
1A	364937547	364938099
1A	364938580	364939210
1A	365005217	365005586
1A	365448795	365449043
1A	365450555	365451012
1A	366115001	366115273
1A	366129440	366129790
1A	366272964	366273492
1A	366276934	366278380
1A	366544611	366545225
1A	367870012	367870462
1A	368113166	368113400
1A	368357344	368358433
1A	368364012	368364420
1A	368802584	368802917
1A	368803119	368803646
1A	368807376	368808184
1A	368830988	368832569
1A	368972080	368972915
1A	368974056	368974700
1A	369082818	369083103
1A	369273159	369273361
1A	369499313	369499722
1A	370092290	370092714
1A	370097155	370097465
1A	370097930	370099683
1A	370099844	370100275
1A	370100654	370101022
1A	370102728	370103490
1A	370226579	370227859
1A	371160492	371160922
1A	371177690	371178440
1A	371220071	371220290
1A	371948388	371948638
1A	371948864	371950154
1A	372069510	372070898
1A	372171219	372172152
1A	372236090	372236426
1A	372241408	372241628
1A	372242506	372242784
1A	372248022	372248516
1A	372554084	372554936
1A	372594686	372595048
1A	372595362	372595769
1A	372642479	372642918
1A	372643135	372644627
1A	372748159	372749239
1A	372892810	372893140
1A	372893536	372893979
1A	372908755	372910096
1A	372942069	372942319
1A	373261465	373261815
1A	373263958	373264889
1A	373312508	373313542
1A	373313747	373314666
1A	373322201	373322837
1A	374178510	374178711
1A	374250983	374252134
1A	374276898	374277150
1A	374570919	374571369
1A	374676295	374676496
1A	374686075	374686625
1A	374690656	374690863
1A	374933260	374934518
1A	375111231	375111474
1A	375324327	375324546
1A	375466472	375472011
1A	376134855	376135363
1A	376475907	376476121
1A	376506644	376507228
1A	376508120	376508561
1A	376512817	376513094
1A	376754583	376755355
1A	376757875	376758124
1A	376784507	376784957
1A	377502516	377502736
1A	377504185	377504435
1A	377611982	377612222
1A	377613832	377614555
1A	377617173	377617509
1A	379469733	379469993
1A	379470937	379471426
1A	379501044	379502753
1A	380888572	380889419
1A	380890858	380891272
1A	380937860	380938375
1A	381097592	381098657
1A	381100647	381100876
1A	381101566	381101794
1A	381273621	381273838
1A	381302375	381302887
1A	382252429	382253301
1A	382588602	382588838
1A	382925501	382925747
1A	384763528	384763739
1A	385271727	385272026
1A	385661023	385661273
1A	386244853	386245249
1A	386480321	386480771
1A	386724110	386724755
1A	386725023	386725241
1A	387029302	387029711
1A	387029977	387031022
1A	387031318	387031749
1A	387032784	387033883
1A	387359964	387360168
1A	387517042	387517607
1A	387517909	387518233
1A	387518550	387518760
1A	387524178	387525012
1A	387543558	387544429
1A	387566543	387567413
1A	387833008	387833318
1A	387836942	387837214
1A	387837811	387838103
1A	387838847	387839987
1A	387840414	387840735
1A	387841241	387842183
1A	387911155	387912264
1A	387934579	387935415
1A	387935582	387935932
1A	387936205	387938198
1A	387955862	387956158
1A	388163247	388163753
1A	388837009	388837559
1A	388843761	388845375
1A	388848914	388849302
1A	388850846	388851277
1A	388851438	388852254
1A	388856170	388856466
1A	388940149	388940442
1A	388944792	388945704
1A	389073596	389073846
1A	390084702	390084910
1A	390085120	390086052
1A	390638298	390638536
1A	390696035	390700393
1A	390702413	390704467
1A	390704799	390705231
1A	390706359	390706825
1A	390708036	390709015
1A	390709417	390710025
1A	390710330	390710880
1A	391235196	391236257
1A	391245043	391245692
1A	391249142	391249455
1A	391256450	391256659
1A	391259789	391260836
1A	391851305	391851545
1A	392084912	392085126
1A	392750632	392750938
1A	392751237	392751842
1A	393458896	393459158
1A	393459337	393459740
1A	393459921	393460911
1A	394302026	394302257
1A	394319248	394319850
1A	394329013	394329514
1A	394818242	394818672
1A	395171668	395172821
1A	395182119	395182350
1A	395461653	395462089
1A	395462865	395463945
1A	396104991	396105294
1A	396106838	396107052
1A	396236823	396237047
1A	396239228	396239796
1A	396288217	396288439
1A	396289763	396289993
1A	396421223	396421773
1A	396432320	396433281
1A	397775977	397776410
1A	398049716	398050569
1A	398051203	398051851
1A	398053857	398054294
1A	398119081	398119343
1A	398119761	398120455
1A	398122043	398122293
1A	398122692	398123007
1A	398810460	398810748
1A	399231119	399231369
1A	399243787	399243993
1A	399434570	399434818
1A	399471713	399472879
1A	399473713	399474506
1A	399488203	399489576
1A	399592904	399593297
1A	399598622	399598844
1A	399823358	399823888
1A	399897547	399897867
1A	399898306	399898710
1A	400475848	400476998
1A	400960389	400962003
1A	400965356	400965606
1A	400974972	400975292
1A	402213549	402213772
1A	402252655	402252859
1A	402805047	402805576
1A	402950247	402950765
1A	402950921	402951171
1A	403022685	403024795
1A	403025323	403025964
1A	403026148	403027326
1A	403038076	403038526
1A	403231926	403233038
1A	403663210	403663611
1A	403831265	403831915
1A	403832344	403832554
1A	404390511	404391821
1A	404472537	404473587
1A	404474829	404475048
1A	404476110	404476594
1A	404922690	404923010
1A	404923288	404923538
1A	404923775	404924192
1A	404927018	404927368
1A	404927645	404927850
1A	404929331	404930081
1A	405376344	405376687
1A	405377577	405377821
1A	405516187	405516722
1A	405819726	405819954
1A	405867851	405868452
1A	406140608	406140977
1A	406141183	406141995
1A	406143609	406143951
1A	406176096	406177001
1A	407335652	407336033
1A	407336791	407337729
1A	407519936	407520659
1A	408188109	408188358
1A	409834690	409835060
1A	409839093	409839324
1A	409954553	409955003
1A	410516999	410517218
1A	410518154	410518490
1A	410525925	410526651
1A	412043510	412043829
1A	412451166	412451379
1A	412453245	412453625
1A	412465217	412465421
1A	412830427	412830777
1A	412831274	412831593
1A	413878137	413878527
1A	415303953	415304701
1A	415304891	415305202
1A	415649155	415649606
1A	415649828	415650053
1A	415650768	415650977
1A	415826936	415828024
1A	417397763	417398013
1A	417548851	417549441
[truncated: 130,697 more rows]

## Sheet: Vernalized leaf
chr	start	end
1A	7561	8082
1A	17012	17250
1A	31010	31260
1A	68969	69205
1A	170313	170619
1A	183697	183947
1A	227005	227445
1A	237861	238139
1A	256865	257115
1A	289291	289606
1A	361239	361440
1A	945616	946066
1A	1143912	1144662
1A	1147421	1147698
1A	1157335	1157785
1A	1158120	1158370
1A	1159553	1160116
1A	1164047	1164583
1A	1171569	1171770
1A	1190271	1191225
1A	1204936	1205474
1A	1205906	1206756
1A	1228916	1229694
1A	1231584	1232087
1A	1232676	1233326
1A	1233784	1234164
1A	1236558	1236972
1A	1245917	1246267
1A	1297574	1298124
1A	1307269	1308519
1A	1313010	1313258
1A	1313414	1313960
1A	1315016	1315450
1A	1334097	1334446
1A	1336303	1336505
1A	1336922	1337750
1A	1341628	1341978
1A	1348508	1348824
1A	1644772	1644983
1A	1646977	1647427
1A	1654782	1655132
1A	2677448	2677778
1A	2800905	2801355
1A	2815723	2815973
1A	3130293	3130619
1A	3386069	3386618
1A	3387495	3388673
1A	3390187	3390737
1A	3433209	3433659
1A	3682264	3682514
1A	4053582	4053973
1A	4060248	4060595
1A	4061449	4062061
1A	4062849	4063199
1A	4064183	4064933
1A	4066598	4066848
1A	5496038	5496279
1A	6440922	6441264
1A	7178315	7178565
1A	7185559	7186009
1A	7328560	7328873
1A	7330624	7331274
1A	7331502	7331823
1A	7414985	7415233
1A	7645249	7645799
1A	7655895	7656498
1A	7656737	7659270
1A	7659507	7660315
1A	7663386	7668611
1A	7669148	7670598
1A	7674546	7674932
1A	7815647	7816162
1A	7837864	7838314
1A	7838492	7839042
1A	8144624	8144963
1A	8192667	8192916
1A	8237092	8237442
1A	8239229	8239679
1A	8244542	8245160
1A	8253378	8253928
1A	8257686	8257936
1A	8259635	8259875
1A	8266180	8266979
1A	8268864	8269214
1A	8325544	8327640
1A	8328152	8328524
1A	8329005	8329630
1A	8329795	8330045
1A	8330722	8333072
1A	8341240	8341469
1A	8729123	8729437
1A	9103614	9103856
1A	9110503	9111435
1A	9258881	9259831
1A	9345718	9346368
1A	9354380	9354730
1A	9355253	9356803
1A	9357172	9359310
1A	9477936	9478186
1A	9478919	9479458
1A	9553768	9554005
1A	9585654	9586001
1A	9588710	9589574
1A	9842032	9842582
1A	9955363	9955669
1A	9977170	9977402
1A	10038815	10039065
1A	10060485	10061227
1A	10065282	10065554
1A	10067961	10068164
1A	10072085	10072335
1A	10089824	10090065
1A	10118311	10118521
1A	10126551	10126901
1A	10127512	10127862
1A	10128861	10132973
1A	10134635	10135530
1A	10135742	10136038
1A	10138031	10138422
1A	10140682	10141298
1A	10150784	10153070
1A	10159638	10160049
1A	10164337	10165387
1A	10165713	10166563
1A	10215477	10216227
1A	10216577	10217179
1A	10679408	10679858
1A	10961220	10962040
1A	10968856	10969101
1A	11074220	11074570
1A	11148709	11149098
1A	11149308	11149633
1A	11179786	11180009
1A	11207026	11207918
1A	11208150	11208407
1A	11571431	11572060
1A	11665485	11665799
1A	11732115	11732333
1A	11955416	11955966
1A	11985530	11986245
1A	12002197	12002484
1A	12088366	12089216
1A	12132531	12133081
1A	12161794	12162144
1A	12166635	12167152
1A	12199143	12199593
1A	12216091	12216441
1A	12219026	12219265
1A	12219417	12219867
1A	12302905	12303153
1A	12303512	12307062
1A	12307412	12308162
1A	12309375	12309951
1A	12310111	12310733
1A	12311111	12311718
1A	12313387	12313637
1A	12363592	12363839
1A	12370368	12370618
1A	12370949	12371349
1A	12502502	12502852
1A	12504163	12504405
1A	12643533	12643737
1A	13742507	13742857
1A	13762364	13763114
1A	13763536	13764245
1A	13764596	13764846
1A	13765105	13765844
1A	13766205	13768720
1A	13861514	13861756
1A	13978591	13978841
1A	14104761	14105281
1A	14110395	14111409
1A	14128905	14129155
1A	14523993	14524725
1A	14791023	14791263
1A	16931760	16932010
1A	19063357	19063707
1A	19063915	19064165
1A	19108784	19109134
1A	19116672	19117001
1A	20265767	20266017
1A	20433511	20433924
1A	20860679	20860903
1A	20906769	20907099
1A	20942505	20942823
1A	20975459	20975877
1A	20977273	20977823
1A	20981177	20981427
1A	20981680	20981930
1A	20999571	20999806
1A	21081292	21082873
1A	21083683	21085313
1A	21085600	21085825
1A	21089169	21089919
1A	21090243	21091301
1A	21096125	21096757
1A	21097149	21097579
1A	21098429	21099079
1A	21099451	21099856
1A	21104316	21104772
1A	21105249	21106799
1A	22287002	22287330
1A	22290984	22292034
1A	22294043	22295468
1A	22300240	22300442
1A	22300771	22301521
1A	22455045	22455732
1A	22462755	22462977
1A	22652328	22652805
1A	22657041	22657536
1A	23156646	23157596
1A	23158101	23158351
1A	23164867	23165217
1A	23187818	23188068
1A	23344393	23344782
1A	23408303	23408753
1A	23965503	23965753
1A	23969904	23970354
1A	24085397	24085737
1A	24301812	24302062
1A	24439406	24439811
1A	24806626	24806954
1A	25347678	25347888
1A	25539088	25539369
1A	25923731	25924076
1A	26962016	26962366
1A	26962583	26963013
1A	26964323	26966382
1A	26973077	26973727
1A	27051960	27052310
1A	27248409	27248623
1A	27249115	27249765
1A	27252843	27253693
1A	27253872	27254693
1A	27258231	27258443
1A	27274422	27275072
1A	27282700	27282950
1A	27340694	27341212
1A	27358751	27359201
1A	27395564	27396014
1A	28360246	28361696
1A	28363954	28365304
1A	28610327	28610677
1A	28622472	28623222
1A	28659212	28659771
1A	28707897	28708114
1A	28740483	28740933
1A	28755104	28755314
1A	28928218	28928540
1A	28937167	28938118
1A	28940161	28940911
1A	28945577	28945993
1A	29049936	29050172
1A	29050719	29051269
1A	29051709	29052059
1A	29628401	29628751
1A	29874638	29875188
1A	30136446	30136676
1A	30191927	30192161
1A	30547061	30547313
1A	30548831	30549127
1A	30772671	30773603
1A	31185856	31186076
1A	31249216	31249768
1A	31253118	31254863
1A	31781328	31781578
1A	31817263	31817609
1A	32084540	32084766
1A	32085978	32086595
1A	32086917	32087267
1A	32087729	32088079
1A	32476296	32476546
1A	32526386	32526636
1A	32889730	32890280
1A	33369074	33370004
1A	33370279	33373861
1A	33374489	33375297
1A	33377650	33377923
1A	34152870	34153189
1A	34155798	34156042
1A	34271006	34271226
1A	34335553	34335802
1A	34409879	34410397
1A	34411240	34411676
1A	35529554	35529786
1A	35545981	35546215
1A	35931924	35932674
1A	36265547	36265797
1A	36270949	36271499
1A	36277578	36277812
1A	36280949	36281199
1A	36515094	36515640
1A	36516269	36516513
1A	36562154	36562391
1A	36570164	36571105
1A	36598577	36598827
1A	36604383	36605418
1A	36620492	36620742
1A	36756290	36756708
1A	36775092	36775342
1A	36794409	36794691
1A	37267384	37267809
1A	37465167	37465417
1A	37476979	37477329
1A	37477599	37478745
1A	37479925	37482175
1A	38729976	38730226
1A	38730399	38730735
1A	38738915	38739261
1A	38845574	38846196
1A	38850210	38851747
1A	38852355	38852984
1A	38855039	38855589
1A	38855933	38858222
1A	38859518	38859768
1A	38859933	38860383
1A	38860608	38861458
1A	38861714	38861919
1A	39137566	39138016
1A	39649901	39650151
1A	39893154	39893364
1A	39893918	39895037
1A	39897039	39897489
1A	40541381	40541731
1A	40964452	40964802
1A	40965561	40965775
1A	41020483	41020933
1A	41054373	41054604
1A	41740030	41740615
1A	42107657	42107894
1A	42150459	42151289
1A	42251581	42252231
1A	42254509	42254745
1A	42255313	42256258
1A	42536543	42537487
1A	42538054	42538496
1A	42542505	42542744
1A	42543450	42544172
1A	42545527	42546477
1A	42547600	42548244
1A	42548830	42550469
1A	44360926	44361176
1A	44365167	44365697
1A	44445064	44445577
1A	44450656	44451035
1A	45114252	45114502
1A	45130084	45130434
1A	45132112	45132436
1A	45132653	45132898
1A	45252366	45253845
1A	45298171	45298599
1A	45298844	45299633
1A	45500855	45501605
1A	45503445	45503695
1A	45543271	45543481
1A	45544491	45544841
1A	45546284	45546633
1A	45547368	45547826
1A	45548645	45548995
1A	45751295	45751538
1A	46233935	46234175
1A	47270969	47271314
1A	47348119	47348419
1A	47349374	47349824
1A	47523149	47523488
1A	47552115	47552365
1A	47588209	47588521
1A	47806147	47806597
1A	47808623	47808973
1A	48574995	48576033
1A	48576330	48576573
1A	48580772	48581086
1A	48591119	48593418
1A	48594833	48595446
1A	48782150	48782400
1A	48783574	48785023
1A	48785851	48788466
1A	48790073	48791023
1A	48791681	48792531
1A	48793229	48793528
1A	48973566	48973989
1A	48994351	48994970
1A	48997581	48998031
1A	48998398	48998748
1A	48999270	48999520
1A	49005967	49006189
1A	49092972	49094189
1A	49094413	49096063
1A	49096254	49099426
1A	49101677	49102127
1A	49102654	49103787
1A	49238876	49239688
1A	49322406	49323970
1A	49324686	49325636
1A	49524030	49524251
1A	49524402	49524707
1A	49531690	49532140
1A	49532497	49532747
1A	49533688	49534221
1A	49896635	49897185
1A	49897369	49897945
1A	49993078	49994096
1A	49994290	49995040
1A	49999243	49999670
1A	50491025	50491332
1A	50519551	50520301
1A	50840602	50840811
1A	51388836	51389053
1A	51684870	51685120
1A	51691107	51691332
1A	51697211	51697771
1A	51702762	51704142
1A	52059790	52060040
1A	52227194	52227482
1A	52232162	52232612
1A	52236211	52237123
1A	52237630	52238180
1A	52238525	52239275
1A	52242838	52244088
1A	52245665	52245988
1A	52247951	52248187
1A	52435344	52436269
1A	52437749	52438027
1A	52520498	52520766
1A	52570497	52571136
1A	53022382	53024432
1A	53186882	53187132
1A	53189300	53189984
1A	53461729	53462540
1A	53549855	53550205
1A	53659691	53660037
1A	53660390	53660640
1A	53828385	53828620
1A	53995781	53997231
1A	54000026	54001076
1A	54003131	54004438
1A	54010984	54011403
1A	54019742	54020092
1A	54021690	54021940
1A	54027273	54027878
1A	54073016	54073466
1A	54075182	54076032
1A	54077369	54077819
1A	54078135	54079194
1A	54082581	54083831
1A	54084006	54084837
1A	54604702	54605052
1A	55953786	55954136
1A	55959314	55959764
1A	55960066	55960495
1A	56616195	56616779
1A	56617167	56617717
1A	56618668	56619312
1A	56883666	56883916
1A	56985314	56985864
1A	57211831	57212281
1A	57295809	57296159
1A	57390818	57391060
1A	57391243	57391557
1A	57394726	57395254
1A	57762952	57763302
1A	57772343	57773557
1A	57837469	57838319
1A	58068991	58069807
1A	58069981	58070331
1A	58071369	58071595
1A	58121925	58122275
1A	58251650	58251899
1A	58254026	58254502
1A	58281355	58282305
1A	58284035	58284367
1A	58358784	58359234
1A	58718377	58718766
1A	58753175	58753425
1A	58754185	58754399
1A	58791714	58791996
1A	58792471	58792821
1A	58907971	58908221
1A	58950121	58950351
1A	59128934	59129464
1A	59138664	59138877
1A	59224559	59224975
1A	59587707	59588157
1A	59598529	59598991
1A	59606665	59607096
1A	59607913	59608463
1A	59613006	59613456
1A	59744054	59744287
1A	59849454	59849982
1A	59856739	59856950
1A	59860536	59861078
1A	59924852	59925102
1A	59928218	59928450
1A	60008576	60008818
1A	60278423	60279324
1A	60291573	60291794
1A	60350673	60350958
1A	60352661	60354776
1A	60358585	60359035
1A	60480541	60481091
1A	60528651	60528898
1A	60530914	60531464
1A	60536943	60538272
1A	60539120	60540131
1A	60574523	60575589
1A	60736766	60736991
1A	60993429	60993679
1A	61242194	61242502
1A	62010173	62010497
1A	62194546	62194796
1A	62609128	62609367
1A	62609530	62610769
1A	62612954	62613704
1A	62614071	62614721
1A	62778859	62779093
1A	63055189	63055439
1A	63289036	63289386
1A	63293206	63293431
1A	63328166	63328516
1A	63331427	63332321
1A	63349033	63349683
1A	63475408	63476755
1A	63477027	63477377
1A	63478381	63481315
1A	63510841	63512391
1A	63734915	63735465
1A	63736799	63738249
1A	63740076	63740726
1A	63740934	63743584
1A	63744145	63745149
1A	63745436	63747098
1A	63747398	63748211
1A	63748907	63749457
1A	63750242	63750984
1A	63752287	63753711
1A	63755132	63756116
1A	63806686	63807636
1A	63847244	63847551
1A	63849648	63850690
1A	63853268	63854162
1A	63892378	63892592
1A	64104505	64104730
1A	64542206	64542628
1A	64542877	64543505
1A	64543863	64545524
1A	64591438	64592388
1A	64592797	64594447
1A	64598828	64600255
1A	64600884	64601088
1A	64813258	64813467
1A	65035062	65035312
1A	65072443	65072693
1A	65131321	65131551
1A	65261305	65261655
1A	65393213	65393479
1A	65423873	65424105
1A	65615828	65616378
1A	65617039	65617567
1A	65658201	65658510
1A	65758109	65759941
1A	65790193	65790644
1A	65867271	65867686
1A	65890602	65891203
1A	65894020	65894270
1A	65904217	65904943
1A	66174770	66175120
1A	66445249	66445799
1A	66535943	66536392
1A	66696817	66697626
1A	66885045	66885466
1A	66885875	66886139
1A	66889615	66890256
1A	67137298	67137548
1A	67210264	67210914
1A	67441463	67441713
1A	67463985	67464635
1A	67465844	67466682
1A	67687596	67687846
1A	69184991	69185441
1A	69757937	69758187
1A	69801015	69801250
1A	70039884	70040434
1A	70656321	70656944
1A	70691229	70691479
1A	70699861	70700238
1A	70701094	70701521
1A	71057856	71058103
1A	72608011	72608226
1A	72608413	72608715
1A	72778302	72778746
1A	72783295	72783765
1A	72784767	72785017
1A	72785333	72785683
1A	72790782	72791387
1A	73185480	73185866
1A	73294729	73295079
1A	73316961	73317811
1A	73322113	73322927
1A	73354261	73354511
1A	73355825	73356058
1A	74278932	74279170
1A	74425933	74426417
1A	74427378	74428628
1A	74737438	74737888
1A	75182293	75182581
1A	75253069	75253397
1A	75728712	75729043
1A	75731138	75731488
1A	75732267	75732517
1A	76022255	76022784
1A	76506781	76507031
1A	77114976	77115847
1A	77583352	77583886
1A	77607240	77607659
1A	77787745	77788920
1A	77795848	77796398
1A	78330826	78331567
1A	78334760	78335568
1A	78961918	78965182
1A	79089287	79089737
1A	79090117	79091567
1A	79091840	79092090
1A	79104914	79105195
1A	79106195	79106545
1A	79106745	79108795
1A	79110736	79110986
1A	79165847	79166097
1A	79167069	79167272
1A	79167842	79169392
1A	79694839	79695057
1A	79705179	79705429
1A	79829353	79830050
1A	79932334	79932863
1A	79933100	79933740
1A	82187581	82188918
1A	82529078	82530183
1A	82545212	82545662
1A	83820553	83820843
1A	83821078	83821328
1A	83821546	83821796
1A	83928884	83929394
1A	84275316	84275594
1A	85972585	85972991
1A	86236557	86236763
1A	86240957	86241907
1A	86242666	86242910
1A	86559541	86559991
1A	86570031	86570628
1A	86572047	86572983
1A	86573434	86574021
1A	86612911	86613225
1A	86638496	86639728
1A	86640474	86641956
1A	87197943	87198193
1A	89011509	89012133
1A	89438600	89438930
1A	90162852	90163202
1A	90163471	90163921
1A	90175055	90176096
1A	90294447	90294790
1A	91040463	91040781
1A	91098690	91099529
1A	91597385	91597612
1A	92564639	92564889
1A	92570596	92571046
1A	92575976	92577493
1A	92739570	92739920
1A	92740913	92741163
1A	93391614	93392064
1A	93397800	93398046
1A	93401571	93401821
1A	93692551	93693078
1A	93693279	93693588
1A	94101260	94101468
1A	94123141	94123361
1A	94244262	94244840
1A	94248859	94249209
1A	94503126	94503341
1A	95050647	95051397
1A	95065338	95065588
1A	95182780	95183430
1A	95438105	95439355
1A	95820418	95821068
1A	95822337	95822840
1A	96365467	96365917
1A	96449265	96449850
1A	96459437	96459662
1A	96461069	96461474
1A	96467020	96467453
1A	96474336	96474912
1A	97164165	97164515
1A	97190497	97190981
1A	97201311	97201561
1A	97646622	97646872
1A	97790328	97790567
1A	97791704	97792321
1A	97809276	97810026
1A	97813183	97813789
1A	97820240	97820554
1A	97855675	97856625
1A	97856873	97857516
1A	97857786	97858036
1A	97865735	97865985
1A	97866263	97866687
1A	98032854	98033201
1A	98033583	98033877
1A	98057510	98058293
1A	98233133	98233383
1A	98233652	98234402
1A	98248231	98248811
1A	98484662	98484962
1A	98596643	98596877
1A	98597700	98597950
1A	98651599	98651949
1A	99150641	99150891
1A	99229659	99229925
1A	99230768	99231082
1A	99855367	99855817
1A	99856014	99856264
1A	99864071	99864413
1A	99866960	99871310
1A	99873444	99873794
1A	99887171	99887921
1A	99901064	99901840
1A	99904364	99904697
1A	100040867	100043440
1A	100107863	100108402
1A	100204301	100204951
1A	100353256	100353471
1A	100375872	100376078
1A	101085661	101086011
1A	101104445	101104695
1A	101105158	101105583
1A	101106023	101106273
1A	101129162	101129423
1A	101187508	101187751
1A	101196304	101196931
1A	101320738	101321329
1A	101664920	101665469
1A	101667236	101667486
1A	101707646	101708157
1A	102162984	102163234
1A	102360602	102360827
1A	102361490	102361862
1A	102366675	102366876
1A	102381503	102381753
1A	103313978	103314562
1A	103314812	103315639
1A	103919991	103920241
1A	104291344	104291694
1A	104375783	104376333
1A	104916106	104916353
1A	105303528	105303961
1A	105913024	105913974
1A	106217152	106217502
1A	106218344	106218666
1A	106231627	106231943
1A	107110734	107111243
1A	107111795	107112145
1A	107468932	107469182
1A	107482246	107482496
1A	107531885	107532120
1A	107749930	107750142
1A	108083963	108084313
1A	108174243	108174655
1A	108921882	108922232
1A	108923112	108923862
1A	109320754	109320972
1A	109415821	109417071
1A	109572669	109572919
1A	109979827	109980028
1A	109986617	109986867
1A	110056038	110057188
1A	110058138	110058953
1A	110062614	110063564
1A	110070997	110071433
1A	110158144	110158910
1A	110283343	110284337
1A	110284574	110284880
1A	111116911	111117161
1A	111122552	111122777
1A	111133290	111134316
1A	111145343	111145770
1A	111153697	111154206
1A	111786242	111786562
1A	111787442	111787855
1A	111792619	111792995
1A	111990095	111990739
1A	112012268	112012489
1A	112819264	112820014
1A	113230632	113230840
1A	113248598	113249748
1A	113544340	113544590
1A	113544940	113545328
1A	113855413	113856601
1A	113881654	113882264
1A	114544429	114544766
1A	114545868	114546105
1A	116258461	116259211
1A	116371324	116372103
1A	117193945	117194979
1A	117198070	117198420
1A	117247913	117248183
1A	117761503	117761753
1A	117869708	117869912
1A	117913746	117914196
1A	117993443	117993693
1A	117993847	117994358
1A	118288583	118288933
1A	118289152	118290431
1A	118503889	118504130
1A	118809187	118809437
1A	119492984	119493734
1A	119559463	119559668
1A	119591384	119591762
1A	119591919	119592307
1A	119595868	119596293
1A	119738828	119739651
1A	120005995	120006238
1A	120007841	120008069
1A	120024230	120024770
1A	120363652	120365002
1A	120365204	120365854
1A	120376759	120377409
1A	120377580	120378730
1A	121128717	121130167
1A	121132299	121132578
1A	121138224	121138767
1A	122312898	122313107
1A	122363917	122364854
1A	122533441	122534491
1A	122541377	122542427
1A	123103744	123103955
1A	123995003	123995319
1A	124010638	124011110
1A	124012800	124013550
1A	124017706	124017956
1A	124180395	124182108
1A	124184108	124184458
1A	124189932	124190482
1A	124428283	124428754
1A	124477977	124478256
1A	124787338	124787688
1A	124885265	124885515
1A	124891798	124892148
1A	124996834	124997046
1A	125104195	125106207
1A	125109018	125109408
1A	125110529	125110779
1A	126013857	126015007
1A	126219382	126219584
1A	126331923	126332373
1A	126492941	126493198
1A	126513911	126514161
1A	126730013	126730518
1A	126850220	126850470
1A	127073889	127074439
1A	127077379	127079256
1A	127355630	127355837
1A	127658465	127658998
1A	127756425	127756759
1A	127831395	127831645
1A	128135945	128136153
1A	128493059	128493601
1A	128493905	128495455
1A	128624401	128625251
1A	128634062	128634912
1A	128635462	128635880
1A	128825179	128825829
1A	128827796	128828033
1A	128912612	128912862
1A	129002018	129002368
1A	129003550	129003816
1A	129005171	129005521
1A	129384996	129386017
1A	129388805	129389035
1A	129390370	129390720
1A	129391108	129392352
1A	129394010	129394260
1A	129394902	129395250
1A	129707507	129707723
1A	129776405	129776643
1A	129999760	130000003
1A	130129245	130129477
1A	130129982	130130332
1A	130149098	130149325
1A	130149514	130149764
1A	130150234	130150984
1A	130349392	130349619
1A	130481330	130481571
1A	130742793	130743514
1A	130743709	130744459
1A	130913015	130913365
1A	131011026	131011253
1A	131034086	131034300
1A	131521197	131522091
1A	131557074	131557354
1A	131798486	131799211
1A	132109100	132109495
1A	132132593	132133043
1A	132135213	132135863
1A	132198003	132198350
1A	132480279	132480498
1A	132783731	132784053
1A	132790509	132790959
1A	132791241	132792191
1A	132792374	132792986
1A	133137260	133137810
1A	133152492	133152742
1A	133153157	133153473
1A	133208273	133208503
1A	134000230	134000928
1A	134942320	134942623
1A	134943403	134943653
1A	134950367	134951017
1A	134955088	134955638
1A	134963832	134964882
1A	135441746	135441950
1A	135445578	135445803
1A	135453392	135453842
1A	135507560	135507992
1A	135511473	135512523
1A	135513145	135513353
1A	135527787	135528230
1A	135528691	135529011
1A	135966364	135968714
1A	136947428	136948520
1A	137211813	137212136
1A	137212853	137213214
1A	137799161	137799564
1A	137854954	137856504
1A	137859939	137861251
1A	137861469	137861785
1A	137916394	137917544
1A	137926172	137926522
1A	137933175	137933625
1A	137937845	137938528
1A	138212632	138213182
1A	138228271	138228521
1A	138228799	138229549
1A	138235243	138236793
1A	138256598	138257348
1A	138257690	138257940
1A	138264284	138264503
1A	138320696	138321246
1A	138329815	138330265
1A	138922220	138922486
1A	139898449	139898684
1A	140199830	140200255
1A	140366710	140366960
1A	140367694	140368018
1A	140372108	140372618
1A	140373095	140373368
1A	140373589	140374537
1A	140641114	140641323
1A	140989575	140989983
1A	141258759	141259109
1A	141293255	141293705
1A	141437435	141437785
1A	141440990	141441268
1A	142103321	142103657
1A	142889696	142890246
1A	142985832	142986138
1A	142986307	142986757
1A	143272356	143272706
1A	143277872	143278396
1A	143632292	143632541
1A	144481519	144481729
1A	144508951	144509363
1A	144779969	144780576
1A	144780760	144781110
1A	144781353	144781669
1A	145193807	145194073
1A	145194390	145194640
1A	145368191	145368441
1A	146635069	146635818
1A	146952399	146952849
1A	146953717	146954167
1A	146954624	146955809
1A	147345446	147345796
1A	147356982	147358216
1A	147908099	147908549
1A	147914580	147915030
1A	148106224	148106474
1A	148143054	148143901
1A	148262259	148262509
1A	148266944	148267562
1A	148605306	148605548
1A	148610832	148611228
1A	148627290	148627503
1A	148952460	148952810
1A	148953154	148953865
1A	148986884	148987234
1A	149008617	149008856
1A	149439128	149439378
1A	149514148	149515598
1A	150008085	150008535
1A	150525640	150526126
1A	150784115	150784371
1A	150859948	150860171
1A	150860457	150861007
1A	150861988	150862310
1A	150887172	150888076
1A	150890705	150890941
1A	150899788	150900138
1A	150904904	150905354
1A	151051793	151052576
1A	151874624	151874874
1A	151878721	151879471
1A	153186392	153186709
1A	153187204	153187618
1A	153296425	153296686
1A	153304434	153304684
1A	153332058	153332308
1A	153334962	153335812
1A	153335988	153336238
1A	153336525	153338075
1A	153339659	153341265
1A	153580708	153581358
1A	153583862	153584512
1A	153585084	153585596
1A	153585988	153586528
1A	154658872	154659754
1A	155078534	155078884
1A	155085770	155086184
1A	155154219	155154438
1A	155691851	155692401
1A	155697758	155698008
1A	155768558	155768865
1A	155844293	155844543
1A	155849697	155850647
1A	155850892	155851738
1A	155851944	155852594
1A	155886637	155887015
1A	155905190	155905592
1A	156536648	156536898
1A	157281199	157281549
1A	157311599	157311822
1A	157316579	157316829
1A	157352237	157352587
1A	157416158	157416708
1A	157515548	157515793
1A	160542674	160542924
1A	160688525	160688775
1A	160819661	160819873
1A	161947900	161948150
1A	161949438	161949675
1A	162876254	162877704
1A	162999794	163000127
1A	163209104	163209546
1A	163391066	163391292
1A	163622200	163623050
1A	163623236	163623486
1A	163888220	163889058
1A	164036773	164036981
1A	164168100	164168338
1A	164169046	164170405
1A	164462498	164462723
1A	164466108	164466758
1A	165149879	165150088
1A	165179215	165179423
1A	165822851	165823090
1A	165907165	165907415
1A	165908211	165908461
1A	165909235	165909821
1A	166151423	166151650
1A	166315241	166316005
1A	166325807	166326020
1A	167145379	167145617
1A	167147007	167147244
1A	167160617	167161067
1A	168486467	168486717
1A	168556004	168556799
1A	168590437	168591005
1A	168742399	168743224
1A	171006434	171006674
1A	171014362	171014712
1A	171034926	171037176
1A	171194194	171194456
1A	171463867	171464617
1A	171799780	171800030
1A	172184864	172185227
1A	172801849	172802191
1A	173467515	173467785
1A	173526686	173526936
1A	173683547	173683797
1A	173779671	173780321
1A	173977311	173977535
1A	173999110	173999460
1A	174003182	174003419
1A	174006356	174007342
1A	174051184	174051395
1A	175178901	175179451
1A	175301794	175302224
1A	175795711	175796525
1A	176453943	176454932
1A	177464657	177465078
1A	177465520	177466749
1A	177467400	177467642
1A	177483294	177483722
1A	177512122	177512336
1A	178491205	178491409
1A	178983197	178983432
1A	179899924	179900374
1A	180000456	180001106
1A	180119433	180119635
1A	180127637	180128483
1A	180232624	180233674
1A	180412847	180413597
1A	180450782	180451021
1A	181115964	181116514
1A	181116827	181117066
1A	181117311	181117561
1A	181216565	181216795
1A	181354990	181355417
1A	181752597	181753047
1A	181753796	181754246
1A	181756762	181757812
1A	181762965	181763977
1A	181767037	181767387
1A	181778341	181778891
1A	181779142	181779517
1A	182075481	182076931
1A	183118376	183118626
1A	183216225	183216649
1A	183437589	183438239
1A	183542782	183543701
1A	183547277	183547620
1A	184174880	184175083
1A	184687445	184687677
1A	184858960	184859186
1A	184890769	184891219
1A	184891845	184892095
1A	185140017	185140367
1A	185141441	185141791
1A	185145935	185146254
1A	185585181	185585565
1A	185844211	185844561
1A	185849791	185850041
1A	186630231	186630681
1A	186713160	186713410
1A	186729318	186729792
1A	186738051	186738874
1A	186739093	186739678
1A	186739882	186740532
1A	186751354	186751661
1A	186975160	186975372
1A	188140477	188140951
1A	188141608	188142158
1A	188149641	188150159
1A	188151831	188152381
1A	188152594	188152801
1A	188446211	188446761
1A	188557520	188557770
1A	188558052	188558341
1A	188755482	188755732
1A	189289828	189290078
1A	189333463	189333686
1A	189708488	189709038
1A	189712044	189712291
1A	189721624	189721862
1A	189722129	189722711
1A	189723802	189724052
1A	189868432	189868673
1A	189958244	189958628
1A	189965743	189966174
1A	190473908	190474240
1A	191089305	191089655
1A	191123298	191123979
1A	191124316	191124766
1A	191233684	191234028
1A	191470665	191471015
1A	191503581	191503831
1A	191853576	191854026
1A	191862404	191862654
1A	191954311	191954541
1A	193361194	193361444
1A	193516041	193517953
1A	193521671	193521894
1A	193522707	193523042
1A	193728988	193729462
1A	194170315	194170552
1A	196747279	196747726
1A	196748412	196748662
1A	197902481	197902731
1A	198104149	198104381
1A	199418437	199419276
1A	199422958	199423279
1A	201038233	201038442
1A	201197847	201198078
1A	201744680	201744930
1A	201746718	201747168
1A	201850950	201851362
1A	201854395	201854845
1A	201866097	201867299
1A	201965061	201965277
1A	202035221	202035430
1A	202036350	202036966
1A	202070374	202070593
1A	202086484	202086718
1A	202215966	202216316
1A	202239709	202239959
1A	202731298	202731531
1A	202731910	202732460
1A	203135158	203135616
1A	203222849	203223132
1A	203318419	203318842
1A	203770387	203770830
1A	203771625	203771849
1A	203810525	203811275
1A	203819633	203819883
1A	203821375	203821925
1A	203823165	203823415
1A	204093958	204094167
1A	204223838	204224088
1A	204296597	204296934
1A	204421544	204422894
1A	204472407	204472728
1A	204675140	204675355
1A	204823800	204824150
1A	204841423	204841775
1A	205450126	205450369
1A	205522540	205522830
1A	205526888	205527538
1A	205557057	205558075
1A	205781510	205781934
1A	205826333	205826683
1A	205875607	205875857
1A	205876601	205876842
1A	206003063	206003313
1A	206037024	206037251
1A	206171756	206172306
1A	206173827	206174327
1A	206202774	206203602
1A	206964074	206964424
1A	207009635	207009944
1A	207018178	207018428
1A	207889562	207889912
1A	207903208	207903742
1A	208117294	208117544
1A	208119699	208120113
1A	208128303	208129253
1A	208136099	208136446
1A	208204418	208205068
1A	208205992	208206242
1A	208207637	208208336
1A	208208636	208208986
1A	208210159	208210417
1A	208219141	208220281
1A	208220462	208220712
1A	208431467	208431717
1A	208474158	208474429
1A	208474598	208474848
1A	208559309	208559549
1A	208581825	208582048
1A	208702499	208702808
1A	208702988	208703938
1A	208812967	208813192
1A	208878112	208878794
1A	208880529	208880886
1A	208881242	208881592
1A	208885928	208887136
1A	208892448	208893874
1A	208894482	208894932
1A	208895427	208895777
1A	208900298	208900782
1A	208901407	208902057
1A	208903270	208903720
1A	208906312	208907259
1A	208913540	208913990
1A	208918119	208918769
1A	208918962	208919876
1A	209041802	209042504
1A	209139341	209139591
1A	209324558	209324808
1A	209331976	209332279
1A	209336841	209337250
1A	209352317	209352756
1A	209353341	209353722
1A	209358796	209359027
1A	209359483	209359733
1A	209818514	209818927
1A	209904802	209905009
1A	210060317	210060585
1A	210104908	210105258
1A	212019996	212020325
1A	212026053	212026503
1A	212026745	212028038
1A	212322609	212322859
1A	212346124	212346374
1A	213252366	213252616
1A	213253410	213253685
1A	213255611	213256024
1A	213257240	213257990
1A	213437191	213437441
1A	213811543	213811893
1A	213867517	213868221
1A	213868541	213868761
1A	213869026	213869576
1A	213870029	213870279
1A	213900964	213901528
1A	213902225	213903349
1A	213910125	213910475
1A	213913679	213913963
1A	213917927	213918494
1A	213918767	213919817
1A	213920306	213920676
1A	213925246	213925642
1A	213928020	213928370
1A	213930513	213930736
1A	213934061	213935011
1A	214927277	214927584
1A	216259544	216259894
1A	216371752	216372002
1A	216406492	216407342
1A	216412981	216415312
1A	216415868	216416106
1A	216416720	216418347
1A	216419387	216419732
1A	216421785	216422267
1A	216425168	216425712
1A	216425936	216426174
1A	216426456	216426806
1A	216429001	216429222
1A	216429505	216429972
1A	216437658	216437867
1A	216438665	216438915
1A	216439772	216440022
1A	216448871	216451191
1A	216452141	216452454
1A	216456370	216456921
1A	216457840	216458990
1A	217109522	217109741
1A	217419409	217419859
1A	217614053	217614494
1A	217614955	217615512
1A	218080897	218081247
1A	218176248	218176561
1A	218528143	218528393
1A	218529542	218529744
1A	218530454	218530701
1A	218896450	218897000
1A	218996814	218997064
1A	218997556	218997784
1A	219227561	219227770
1A	219285242	219285492
1A	219381297	219381732
1A	219383223	219384381
1A	219386176	219386526
1A	219386776	219387499
1A	219590491	219590741
1A	219662222	219662472
1A	219670583	219670788
1A	219724483	219724933
1A	219725141	219725391
1A	219893109	219893588
1A	219925834	219926063
1A	219985914	219986664
1A	219987969	219988702
1A	219995450	219996373
1A	220049130	220049500
1A	220049774	220050024
1A	220167906	220168156
1A	220168338	220168885
1A	220176213	220176620
1A	220237489	220237739
1A	220391534	220391736
1A	221150228	221150584
1A	221231290	221231712
1A	221615799	221616049
1A	221658744	221659073
1A	221672701	221674006
1A	221701181	221702131
1A	221703875	221704461
1A	221704885	221705135
1A	221708416	221709254
1A	221711138	221711588
1A	221712263	221713000
1A	221754907	221755122
1A	221785933	221786953
1A	221795910	221796258
1A	221817333	221817671
1A	222112663	222112867
1A	222118043	222118267
1A	222124521	222124773
1A	222281801	222282051
1A	222282211	222283141
1A	222323867	222324239
1A	222352255	222353592
1A	222353999	222354549
1A	222354773	222355088
1A	222355248	222355898
1A	222356537	222357687
1A	222363103	222363553
1A	222363803	222366118
1A	222369940	222370602
1A	222370821	222371633
1A	222377169	222377511
1A	222756354	222756604
1A	222938916	222939120
1A	222995099	222995925
1A	223049742	223049950
1A	223079721	223080436
1A	223349580	223349802
1A	223395579	223395929
1A	223636228	223636431
1A	223827965	223828385
1A	223847600	223848040
1A	223853359	223855008
1A	223856050	223856280
1A	223865692	223866942
1A	223924804	223925054
1A	223936174	223936524
1A	223936832	223937682
1A	223940865	223941215
1A	223942801	223943106
1A	223944316	223945266
1A	223945800	223946250
1A	223948983	223949233
1A	223949442	223949692
1A	223988866	223989080
1A	223997035	223997557
1A	224092800	224093856
1A	224094529	224095314
1A	224098691	224099341
1A	224571027	224571302
1A	224706376	224706587
1A	224715886	224716236
1A	224724174	224724509
1A	224806638	224807054
1A	224814543	224814972
1A	224821176	224821426
1A	224821801	224822151
1A	224822643	224822993
1A	224823490	224825440
1A	224843959	224845109
1A	225284555	225284876
1A	225506820	225507170
1A	225524710	225525460
1A	225662181	225663231
1A	225679488	225679838
1A	225755828	225756037
1A	225889760	225890310
1A	225890566	225890781
1A	226020906	226021156
1A	226164360	226165310
1A	226199970	226200220
1A	226477104	226477454
1A	226477661	226477911
1A	226648590	226648940
1A	226649384	226649867
1A	226656110	226656460
1A	226663567	226663769
1A	227259777	227260001
1A	227262317	227262567
1A	227453084	227453414
1A	228065814	228066264
1A	228085858	228086084
1A	228806951	228807801
1A	229000188	229000673
1A	229002828	229003377
1A	229082229	229082696
1A	229172009	229172259
1A	229380423	229380751
1A	229417758	229418408
1A	229578881	229579131
1A	229579421	229579648
1A	229579806	229580228
1A	230132039	230132365
1A	230143872	230144314
1A	230144480	230144901
1A	230145654	230145875
1A	230153395	230153945
1A	230303690	230303940
1A	230304993	230305371
1A	230306326	230306909
1A	230307122	230307572
1A	230480873	230481423
1A	230481912	230482125
1A	230647150	230647500
1A	231111146	231111496
1A	231247094	231247344
1A	231392763	231393074
1A	231969946	231970306
1A	232035410	232035916
1A	232090495	232091345
1A	232103199	232103449
1A	232321735	232321981
1A	232330097	232330338
1A	232331535	232332022
1A	232332603	232333546
1A	232343926	232344476
1A	232344909	232345573
1A	232511189	232511498
1A	232753487	232753713
1A	234209671	234210321
1A	234214882	234215369
1A	234220043	234220493
1A	234222957	234223307
1A	234224208	234224414
1A	234227319	234227969
1A	234228143	234228893
1A	234229164	234229514
1A	234230675	234230884
1A	234237885	234238643
1A	234240093	234240807
1A	234241175	234243940
1A	234251185	234251820
1A	234253702	234254952
1A	234255308	234257447
1A	234259891	234260541
1A	234265292	234265607
1A	234805579	234806081
1A	234808022	234808372
1A	234811746	234812555
1A	234816752	234817102
1A	234819371	234819867
1A	235229419	235229969
1A	235650829	235651677
1A	235662468	235662746
1A	235719058	235719496
1A	235795510	235795783
1A	235831882	235832502
1A	235838448	235838676
1A	235841150	235842100
1A	235844347	235844727
1A	235846184	235847122
1A	236403313	236403537
1A	236447512	236447862
1A	236460198	236460584
1A	236721960	236722181
1A	236722699	236723049
1A	236870293	236870680
1A	236889928	236890278
1A	236907968	236908215
1A	236925802	236926052
1A	236926228	236926478
1A	236942459	236943391
1A	237005389	237005739
1A	237231086	237231336
1A	237329991	237330236
1A	237386195	237386579
1A	237429815	237430165
1A	237436841	237437091
1A	237437332	237437545
1A	237460240	237460490
1A	237514085	237514408
1A	237514705	237515055
1A	237515323	237515836
1A	237521954	237522804
1A	237522967	237523217
1A	237528863	237530313
1A	237625187	237625437
1A	237736050	237736600
1A	237744510	237747260
1A	237747510	237748320
1A	237753503	237753843
1A	237941895	237942145
1A	238080799	238082490
1A	238100681	238101331
1A	238203768	238204313
1A	238205387	238206984
1A	238210999	238211278
1A	238213349	238213578
1A	238536329	238536726
1A	238652415	238652665
1A	238652939	238653761
1A	238667774	238668453
1A	238676824	238679986
1A	238683237	238683464
1A	238701327	238701777
1A	238790837	238791177
1A	238791515	238792105
1A	238801844	238802094
1A	238870999	238871399
1A	238874698	238875010
1A	238953347	238953588
1A	238955222	238955628
1A	239105759	239106203
1A	239107239	239107946
1A	239108947	239109466
1A	239130928	239131148
1A	239841228	239841732
1A	239864076	239864424
1A	239866358	239867051
1A	239889338	239889779
1A	239895039	239895389
1A	239895615	239895974
1A	239896332	239897579
1A	239898506	239901156
1A	239906129	239906530
1A	239907588	239909223
1A	239909502	239909833
1A	239946388	239946641
1A	240086978	240087534
1A	240154488	240154738
1A	240162768	240163006
1A	240314451	240315149
1A	240317001	240317229
1A	240452669	240453019
1A	241046164	241046514
1A	241176391	241176641
1A	241182737	241182966
1A	241184815	241185165
1A	241309863	241310551
1A	241312276	241313026
1A	241314465	241316093
1A	241322418	241323968
1A	241334252	241334467
1A	241335500	241336350
1A	241336885	241337105
1A	241451017	241451267
1A	241526608	241526854
1A	241677666	241678116
1A	241679220	241680660
1A	241758721	241759321
1A	241874872	241875322
1A	241992293	241992503
1A	242008876	242010026
1A	242647852	242648061
1A	242648799	242650431
1A	242666695	242666900
1A	242716070	242716289
1A	242747840	242748108
1A	242761694	242762081
1A	242787302	242787552
1A	242787991	242788241
1A	242788932	242789139
1A	242789883	242792792
1A	242797427	242797777
1A	242799618	242800205
1A	243058260	243058510
1A	243058695	243059038
1A	243143586	243144567
1A	243162989	243163968
1A	243165424	243166364
1A	243167750	243168069
1A	243217526	243217887
1A	243235923	243236166
1A	243464776	243465016
1A	243498413	243499143
1A	243499335	243499558
1A	243606139	243606729
1A	243607634	243608043
1A	243618729	243619179
1A	243624481	243626199
1A	243673256	243674199
1A	243991664	243992297
1A	243992566	243992911
1A	244457006	244457256
1A	244471916	244472266
1A	244476270	244476920
1A	244499154	244499704
1A	244503911	244504361
1A	244552711	244553161
1A	244558503	244559353
1A	244564318	244564664
1A	244564924	244565174
1A	244590311	244591822
1A	244598553	244599286
1A	244601954	244602262
1A	244605907	244606148
1A	244662036	244662386
1A	244706820	244707170
1A	245057347	245057597
1A	245058000	245058305
1A	245080245	245080495
1A	245115365	245116015
1A	245119868	245120818
1A	245121432	245122082
1A	245298513	245298738
1A	245514993	245515539
1A	245516629	245516979
1A	245518354	245519098
1A	245536773	245537323
1A	245742842	245743273
1A	245888109	245888359
1A	245931057	245931307
1A	245969365	245969887
1A	246005406	246005630
1A	246183906	246184504
1A	246192675	246193125
1A	246268114	246268346
1A	246276397	246277047
1A	246277323	246277673
1A	246543477	246543715
1A	246689834	246690884
1A	246692090	246693240
1A	246693553	246693902
1A	246892115	246893123
1A	247662100	247662328
1A	248057073	248057323
1A	248428993	248429243
1A	248433050	248433780
1A	248434392	248434948
1A	248437240	248437490
1A	248611833	248612054
1A	248616810	248617860
1A	248730898	248731130
1A	248769161	248769511
1A	248771824	248772074
1A	248877477	248877809
1A	248881861	248882811
1A	249041708	249041955
1A	249058188	249058864
1A	249060266	249060516
1A	249149011	249149215
1A	249168278	249168804
1A	249169017	249169237
1A	249343223	249343554
1A	249364475	249364725
1A	249365510	249365724
1A	249369574	249369801
1A	249375334	249375584
1A	249390189	249390707
1A	249399194	249399440
1A	249430173	249430492
1A	249435794	249436621
1A	249436910	249437260
1A	249452859	249453209
1A	249744512	249744944
1A	249745221	249745457
1A	249758726	249758960
1A	249838470	249838820
1A	249945406	249945668
1A	250090718	250091557
1A	250333940	250334160
1A	250554400	250554604
1A	250554919	250555224
1A	250695048	250695298
1A	251342629	251343479
1A	251381729	251382279
1A	251501164	251501414
1A	251560453	251560815
1A	251594077	251594553
1A	251687460	251687770
1A	252097468	252097985
1A	252278552	252279202
1A	252285715	252286365
1A	252325881	252326830
1A	252388349	252388559
1A	252501987	252502237
1A	252797001	252797251
1A	252798747	252799883
1A	252800042	252800792
1A	252801020	252801237
1A	252892044	252892402
1A	253014710	253014936
1A	253036423	253036731
1A	253308146	253308381
1A	253377959	253378309
1A	253383752	253384602
1A	253462567	253463017
1A	253590414	253590864
1A	253686257	253686470
1A	253867562	253867812
1A	253889971	253890652
1A	253902567	253904048
1A	253908403	253909204
1A	254213706	254213956
1A	254240849	254241167
1A	254351853	254352084
1A	254375252	254375902
1A	254531649	254531986
1A	254540994	254542444
1A	254543866	254545751
1A	254548678	254550028
1A	254592837	254593044
1A	254662097	254663111
1A	254886192	254886623
1A	254960223	254961273
1A	254998686	254999936
1A	255034536	255035386
1A	255430149	255430468
1A	255431051	255431301
1A	255632658	255633265
1A	255737073	255737323
1A	255845346	255845851
1A	255846134	255846445
1A	255847154	255848004
1A	255849726	255850306
1A	255860378	255860594
1A	256028069	256028446
1A	256047692	256047942
1A	256310877	256311084
1A	256677471	256678221
1A	256698222	256698455
1A	256704511	256705161
1A	256707489	256707839
1A	256719667	256720617
1A	256736281	256736731
1A	256819168	256819401
1A	256823063	256823304
1A	256826031	256826681
1A	256930315	256930965
1A	256966977	256967234
1A	257363628	257364246
1A	257414860	257415662
1A	257529619	257529969
1A	257572167	257572378
1A	257574582	257575289
1A	257845762	257845976
1A	257959040	257959919
1A	257975187	257975466
1A	257976261	257976841
1A	257977932	257978318
1A	257985890	257986620
1A	258156974	258157215
1A	258738134	258738370
1A	258738529	258738894
1A	258865578	258865928
1A	259477756	259479286
1A	259533196	259533446
1A	260840804	260841111
1A	260938183	260938598
1A	260938861	260939411
1A	261053539	261053967
1A	261054439	261054847
1A	261344678	261345062
1A	261366605	261366854
1A	261369584	261370234
1A	261375168	261375518
1A	261721166	261721378
1A	261932521	261932901
1A	261935558	261935789
1A	261936749	261937499
1A	262005148	262005398
1A	262013300	262013573
1A	262014803	262015053
1A	262291435	262291985
1A	262442289	262442639
1A	262761606	262761956
1A	262768717	262769265
1A	262774477	262774727
1A	262825160	262825610
1A	262825776	262826189
1A	262841732	262842367
1A	262865012	262865230
1A	262929636	262930186
1A	263472859	263473309
1A	264223232	264224937
1A	264225454	264226557
1A	264394138	264394372
1A	264394647	264395297
1A	264982808	264983558
1A	264986157	264986760
1A	265007992	265008942
1A	265033099	265033974
1A	265067554	265067960
1A	265453600	265453963
1A	265459274	265459621
1A	265643861	265644211
1A	265644781	265645231
1A	265645440	265647590
1A	265648790	265650740
1A	265650959	265651430
1A	265713003	265713253
1A	266048417	266048658
1A	266184548	266184763
1A	266198068	266198802
1A	267143304	267143537
1A	267153024	267153347
1A	267171255	267171905
1A	267177430	267177680
1A	267186647	267187577
1A	267341180	267341730
1A	267345355	267346005
1A	267350825	267351124
1A	267370959	267371209
1A	267412173	267412523
1A	267791440	267791681
1A	267804549	267804799
1A	268381948	268382198
1A	268389911	268390837
1A	268530127	268530728
1A	268592319	268593369
1A	268913138	268914358
1A	268926141	268926467
1A	269184747	269185222
1A	269304292	269305142
1A	269579041	269579282
1A	270172832	270173060
1A	271133742	271134192
1A	271881334	271882140
1A	272212047	272212263
1A	272610058	272610565
1A	272613588	272614238
1A	273515706	273515910
1A	274661857	274662207
1A	274745009	274745242
1A	274952949	274953599
1A	274970512	274971062
1A	275054175	275055125
1A	275763891	275764112
1A	275808572	275808798
1A	275809832	275810782
1A	276316514	276316864
1A	276323655	276323985
1A	276324235	276324548
1A	276569094	276569544
1A	276578316	276579466
1A	276579745	276580084
1A	276580638	276580888
1A	276582554	276582928
1A	276802243	276802493
1A	277073804	277074922
1A	277225067	277225288
1A	277228520	277228770
1A	277232190	277232540
1A	277414003	277414748
1A	277468610	277469823
1A	277587735	277588280
1A	277588784	277589234
1A	277628786	277629324
1A	277634609	277634959
1A	277641443	277642250
1A	278139865	278141616
1A	278142596	278142846
1A	278146530	278146750
1A	278158181	278158500
1A	278231796	278232018
1A	278461157	278461406
1A	278959492	278959842
1A	279732002	279732552
1A	279739303	279739753
1A	279745283	279746096
1A	279746708	279747079
1A	279747641	279748367
1A	279825253	279825657
1A	279831624	279832074
1A	279832302	279832545
1A	279833337	279833982
1A	279834496	279835567
1A	279835961	279836311
1A	279837642	279837875
1A	279838272	279838522
1A	279839528	279840278
1A	279840937	279841149
1A	279841325	279841575
1A	279842078	279842356
1A	279902278	279903128
1A	279906517	279906767
1A	279907017	279907367
1A	280601810	280603360
1A	280603843	280604593
1A	280850127	280850377
1A	280851065	280851615
1A	280928425	280928689
1A	281358613	281358863
1A	281361373	281364323
1A	281367714	281368425
1A	281886343	281886693
1A	281887717	281887935
1A	281891613	281892327
1A	281892940	281893390
1A	281894022	281895272
1A	282219326	282220451
1A	282227835	282228163
1A	282252733	282252991
1A	282552489	282553250
1A	282553420	282554770
1A	282692520	282694018
1A	282694268	282694485
1A	282701820	282702400
1A	283058666	283059747
1A	283061126	283061476
1A	283575340	283575545
1A	283719585	283720056
1A	283846755	283848058
1A	284163233	284163783
1A	284171096	284171646
1A	284826309	284826559
1A	284905516	284906943
1A	285351434	285352213
1A	285504857	285505175
1A	285634909	285635259
1A	285635528	285635855
1A	285991639	285992146
1A	285998312	285998862
1A	285999867	286000717
1A	287677476	287677728
1A	287702031	287702407
1A	287703661	287704397
1A	287707733	287708083
1A	288167603	288167853
1A	288509672	288509922
1A	288861771	288862412
1A	288870955	288871185
1A	288872135	288873351
1A	290007397	290007747
1A	290588691	290589033
1A	290589424	290589737
1A	291228837	291229187
1A	291229428	291230229
1A	291540450	291540700
1A	291671769	291672056
1A	291979695	291980145
1A	291980812	291981062
1A	291981426	291981709
[truncated: 124,352 more rows]

## Sheet: Vernalized axillary bud
chr	start	end
1A	31006	31256
1A	170262	170612
1A	227005	227450
1A	237824	238174
1A	256839	257089
1A	284757	285107
1A	289289	289606
1A	293185	293428
1A	398420	398670
1A	807750	807990
1A	1143706	1144756
1A	1146269	1146519
1A	1156858	1158708
1A	1159558	1159808
1A	1161882	1163432
1A	1163682	1164532
1A	1167613	1168063
1A	1169998	1171148
1A	1188730	1188980
1A	1190330	1191680
1A	1196439	1196689
1A	1199313	1199763
1A	1204140	1205590
1A	1206005	1206355
1A	1208597	1209147
1A	1211841	1213091
1A	1213341	1213591
1A	1231728	1234178
1A	1235344	1235594
1A	1235844	1236394
1A	1237144	1237394
1A	1237744	1238994
1A	1240410	1241060
1A	1244484	1245534
1A	1297563	1298913
1A	1300147	1300697
1A	1313080	1313930
1A	1314862	1315512
1A	1335270	1335520
1A	1336043	1336593
1A	1336943	1337693
1A	1340101	1340351
1A	1348099	1349549
1A	1377544	1377794
1A	1644311	1646561
1A	1646811	1648061
1A	1655723	1656073
1A	1674808	1675858
1A	1699455	1699905
1A	1702258	1702608
1A	2544000	2544850
1A	2658293	2658543
1A	2800819	2801469
1A	2801719	2801969
1A	2804843	2805093
1A	2947155	2947605
1A	3109959	3110709
1A	3116224	3116474
1A	3119405	3119955
1A	3121288	3121738
1A	3262049	3262599
1A	3368843	3369793
1A	3376538	3376788
1A	3377812	3378762
1A	3379612	3379862
1A	3386182	3386532
1A	3392371	3392721
1A	3429875	3430125
1A	3431280	3431530
1A	3433325	3433575
1A	3447387	3448537
1A	3449607	3450433
1A	4726365	4726815
1A	5490823	5491873
1A	5495620	5496670
1A	6439690	6440240
1A	6440875	6441125
1A	6637799	6638049
1A	6790052	6791002
1A	6791252	6791602
1A	7185011	7185561
1A	7201841	7202168
1A	7217318	7217568
1A	7328602	7328852
1A	7331117	7331767
1A	7636188	7636438
1A	7641149	7641399
1A	7641749	7642899
1A	7644569	7645119
1A	7645369	7645719
1A	7649427	7649677
1A	7652033	7652683
1A	7653633	7654583
1A	7657332	7657682
1A	7664318	7666068
1A	7667618	7668268
1A	7681940	7682390
1A	7685594	7686220
1A	7687003	7687322
1A	7688739	7689489
1A	7694118	7695368
1A	7695618	7695868
1A	7773327	7773777
1A	7838472	7839022
1A	7839621	7840471
1A	7850870	7851320
1A	8118257	8119407
1A	8124422	8124839
1A	8131302	8132252
1A	8132502	8132852
1A	8133602	8135352
1A	8136204	8136454
1A	8137274	8138224
1A	8138774	8139024
1A	8146749	8147099
1A	8238143	8238693
1A	8244303	8245653
1A	8246869	8247419
1A	8248469	8249419
1A	8251845	8252095
1A	8252551	8253701
1A	8255325	8256075
1A	8256580	8258230
1A	8258713	8259057
1A	8259611	8260361
1A	8262180	8263130
1A	8263350	8264000
1A	8264250	8267300
1A	8320366	8320816
1A	8324162	8324412
1A	8325439	8326289
1A	8326539	8327289
1A	8337341	8337691
1A	8633464	8634014
1A	8713637	8713987
1A	8726543	8726993
1A	8727343	8727593
1A	8730550	8730800
1A	9083372	9083616
1A	9100892	9101142
1A	9103629	9105179
1A	9110617	9111567
1A	9112079	9112529
1A	9114634	9115584
1A	9118015	9118265
1A	9118615	9119165
1A	9123764	9125314
1A	9209067	9209417
1A	9253756	9254006
1A	9254256	9255906
1A	9257170	9257720
1A	9258985	9259335
1A	9332977	9333427
1A	9351244	9351594
1A	9500730	9500980
1A	9557522	9557772
1A	9572301	9574351
1A	9583393	9583715
1A	9583959	9584509
1A	9585790	9587140
1A	9588189	9589639
1A	9589989	9590439
1A	10008055	10008305
1A	10046408	10047258
1A	10048108	10048358
1A	10050308	10050758
1A	10055225	10055475
1A	10057606	10058256
1A	10065425	10066175
1A	10067352	10069302
1A	10069652	10070102
1A	10072083	10073633
1A	10087667	10088217
1A	10126324	10127274
1A	10130120	10133070
1A	10133520	10133770
1A	10134620	10135270
1A	10146472	10146822
1A	10150152	10150502
1A	10150760	10153210
1A	10158011	10158461
1A	10159511	10159861
1A	10160111	10160561
1A	10165727	10166577
1A	10476096	10476446
1A	10477676	10477926
1A	10968826	10969076
1A	10972738	10972988
1A	11563989	11564433
1A	11571384	11572034
1A	11572384	11573434
1A	11573684	11573934
1A	11580304	11580520
1A	11642987	11643237
1A	11643687	11644037
1A	11651043	11651293
1A	11659156	11659406
1A	11659836	11660486
1A	11660736	11662386
1A	11665284	11665834
1A	11668927	11669177
1A	11731898	11732248
1A	11893826	11894176
1A	11931406	11932256
1A	11932992	11933342
1A	11933592	11934742
1A	11949452	11949702
1A	12006594	12007944
1A	12036086	12037036
1A	12037530	12037880
1A	12038330	12038880
1A	12088452	12089402
1A	12093401	12093651
1A	12093901	12094651
1A	12096271	12096521
1A	12096971	12097221
1A	12098270	12098520
1A	12103728	12103978
1A	12108842	12109092
1A	12130474	12130824
1A	12132074	12133124
1A	12135230	12135580
1A	12138257	12139207
1A	12142358	12142708
1A	12144448	12144798
1A	12156728	12157078
1A	12161397	12163047
1A	12163626	12164040
1A	12164623	12165273
1A	12173010	12173360
1A	12216009	12216559
1A	12303516	12304066
1A	12307016	12311966
1A	12312287	12312537
1A	12313087	12313537
1A	12317900	12318550
1A	12362774	12363024
1A	12363374	12364324
1A	12369646	12370696
1A	12370946	12371896
1A	12372246	12372996
1A	12373746	12374096
1A	12375872	12376422
1A	12500222	12500472
1A	12502039	12503689
1A	12504039	12504989
1A	12583896	12584246
1A	12588491	12588741
1A	12591781	12592031
1A	12592281	12592931
1A	12596459	12596709
1A	12771471	12772121
1A	12796396	12796646
1A	12914844	12915394
1A	13009797	13010047
1A	13081162	13081912
1A	13250158	13250408
1A	13266613	13266863
1A	13346285	13346835
1A	13352320	13352870
1A	13670585	13670935
1A	13673013	13673263
1A	13676466	13676874
1A	13742617	13743667
1A	13757012	13757262
1A	13760904	13761654
1A	13762004	13763254
1A	13768130	13768580
1A	13781577	13781827
1A	13782882	13783132
1A	13786257	13786507
1A	13821752	13822080
1A	13858952	13859202
1A	13859452	13860502
1A	13860752	13863302
1A	13863686	13864336
1A	13901325	13901575
1A	14045475	14046025
1A	14068048	14068398
1A	14081580	14081830
1A	14128804	14129054
1A	14129404	14129732
1A	14139508	14139758
1A	14145788	14146138
1A	14146488	14146717
1A	14256906	14257256
1A	14498696	14499046
1A	14504063	14504513
1A	14507263	14508213
1A	14518614	14518864
1A	14524071	14524421
1A	14632223	14632473
1A	15186401	15186951
1A	15190823	15191373
1A	15353726	15353976
1A	15374439	15374689
1A	15376524	15376874
1A	15425990	15426240
1A	15429249	15429899
1A	15437974	15438524
1A	15438874	15439124
1A	15441223	15441473
1A	16038225	16038575
1A	16390498	16391348
1A	16406724	16407274
1A	16931218	16932668
1A	16933118	16933768
1A	16934318	16934668
1A	16941367	16941617
1A	16941956	16942406
1A	17792831	17793381
1A	18288265	18288615
1A	18289311	18289761
1A	18293561	18294011
1A	18458586	18459736
1A	18462261	18462511
1A	18484615	18486965
1A	18489603	18489853
1A	19063274	19063824
1A	19897628	19897878
1A	19933570	19933920
1A	20011043	20011285
1A	20090908	20091358
1A	20091708	20092058
1A	20095169	20095419
1A	20158506	20158756
1A	20174326	20174576
1A	20176390	20177040
1A	20179539	20180089
1A	20246083	20246533
1A	20410404	20410654
1A	20412019	20412369
1A	20416663	20417213
1A	20432924	20433374
1A	20865942	20867192
1A	20873984	20874334
1A	20885524	20885774
1A	20895788	20896038
1A	20896388	20896638
1A	20898274	20898824
1A	20911258	20911585
1A	20911862	20912412
1A	20914246	20914496
1A	20922601	20923239
1A	20932598	20932848
1A	20935192	20935442
1A	20942470	20942820
1A	20946324	20946670
1A	20975458	20976008
1A	20976782	20977032
1A	20977482	20978032
1A	20980237	20980587
1A	20981044	20982194
1A	20982444	20982694
1A	20997611	20998261
1A	20999394	20999644
1A	21022432	21023982
1A	21034690	21035240
1A	21049286	21050136
1A	21080431	21083481
1A	21083636	21086186
1A	21090439	21090889
1A	21096241	21096491
1A	21097360	21097910
1A	21098160	21098910
1A	21099360	21099710
1A	21100260	21100710
1A	21251093	21251643
1A	21273626	21273876
1A	21321924	21322374
1A	21335353	21335603
1A	21352428	21352978
1A	21406010	21406360
1A	22240331	22240581
1A	22240831	22241081
1A	22290979	22292629
1A	22293793	22294243
1A	22301070	22301713
1A	22332299	22333949
1A	22334599	22335349
1A	22356549	22357299
1A	22462857	22463207
1A	22595323	22596271
1A	22609749	22610599
1A	22610949	22611399
1A	22612373	22612723
1A	22614933	22615483
1A	22615933	22618364
1A	22625605	22625855
1A	22631985	22632235
1A	22633956	22635006
1A	22654737	22654987
1A	22656650	22657900
1A	22666434	22666684
1A	22818616	22818866
1A	22821204	22821854
1A	22976025	22976264
1A	23138601	23138851
1A	23156619	23157269
1A	23157519	23157769
1A	23186514	23186964
1A	23307595	23307945
1A	23339138	23339588
1A	23344147	23344597
1A	23408277	23408827
1A	23409077	23409527
1A	23410077	23410627
1A	23411457	23413107
1A	23413457	23415507
1A	23416011	23417361
1A	23420430	23422980
1A	23423330	23423780
1A	23541793	23542143
1A	23629730	23629980
1A	23816096	23816446
1A	23816696	23817246
1A	23817496	23817746
1A	23825925	23826175
1A	23850231	23851081
1A	23856346	23857096
1A	23904284	23904534
1A	23905440	23905690
1A	23965343	23966393
1A	23969857	23970407
1A	23977092	23977342
1A	24078170	24078720
1A	24085235	24085685
1A	24085935	24086369
1A	24130339	24130889
1A	24132193	24132743
1A	24139609	24139859
1A	24140109	24141359
1A	24148374	24148924
1A	24299629	24299863
1A	24302819	24303469
1A	24311475	24311725
1A	24318895	24320245
1A	24323723	24323932
1A	24325143	24325493
1A	24439406	24439852
1A	24806203	24807053
1A	24937083	24937733
1A	24946796	24947246
1A	25307392	25308642
1A	25473598	25473848
1A	25538682	25539932
1A	25544409	25546059
1A	25701240	25702190
1A	25708959	25709509
1A	25923886	25924136
1A	25961544	25961894
1A	26050411	26050861
1A	26051111	26051519
1A	26957037	26957287
1A	26961979	26963029
1A	26963279	26963629
1A	26965214	26965564
1A	26965814	26966064
1A	26971112	26971462
1A	26972706	26973856
1A	27246992	27247242
1A	27248192	27248742
1A	27249062	27249912
1A	27252824	27254774
1A	27256426	27257375
1A	27258125	27258775
1A	27327169	27328119
1A	27340529	27340879
1A	27352486	27352736
1A	27358393	27359543
1A	27395112	27396162
1A	28204984	28205234
1A	28610094	28610744
1A	28620230	28620480
1A	28622330	28623080
1A	28654781	28655531
1A	28659425	28659875
1A	28663266	28664016
1A	28707827	28708577
1A	28711320	28711770
1A	28712120	28712570
1A	28712893	28719043
1A	28737602	28737847
1A	28740474	28740824
1A	28757885	28758135
1A	28759565	28759915
1A	28760665	28763615
1A	28897785	28898535
1A	28924977	28925304
1A	28927305	28928255
1A	28935340	28936190
1A	28945113	28945363
1A	28945613	28946163
1A	28973895	28974645
1A	29049360	29049610
1A	29049910	29051360
1A	29186147	29186497
1A	29607548	29607798
1A	29611871	29612121
1A	29627610	29628160
1A	29628610	29628860
1A	29804597	29805247
1A	29819482	29819803
1A	30117179	30117829
1A	30128038	30128488
1A	30132706	30133356
1A	30179418	30179668
1A	30191145	30191595
1A	30191945	30192295
1A	30193346	30194096
1A	30294979	30295429
1A	30302597	30303247
1A	30303697	30303947
1A	30333281	30333731
1A	30541797	30542347
1A	30542845	30543095
1A	30638230	30638980
1A	30764488	30764707
1A	30773011	30773661
1A	30793478	30794128
1A	30805070	30805820
1A	30967876	30968326
1A	30968576	30968826
1A	30975978	30977028
1A	31027282	31027532
1A	31151206	31151656
1A	31179056	31179463
1A	31179915	31180165
1A	31182273	31182523
1A	31185721	31186471
1A	31245418	31245968
1A	31246818	31247468
1A	31254502	31255052
1A	31777404	31777854
1A	31781234	31782184
1A	31798805	31799655
1A	32055338	32055588
1A	32084353	32084703
1A	32085453	32085703
1A	32085953	32086203
1A	32105715	32106465
1A	32281856	32282306
1A	32290251	32291501
1A	32291851	32292101
1A	32295721	32295971
1A	32296686	32297236
1A	32375569	32376819
1A	32380141	32380591
1A	32453774	32454524
1A	32476289	32476731
1A	32525364	32525614
1A	32526033	32526483
1A	32534023	32535073
1A	32865963	32866213
1A	32889461	32890411
1A	32892735	32896285
1A	33204530	33204880
1A	33361350	33361800
1A	33365307	33366257
1A	33368788	33369038
1A	33369288	33370038
1A	33370213	33373863
1A	33374413	33375963
1A	33377461	33378111
1A	33385588	33386038
1A	33461349	33461688
1A	33855633	33855983
1A	33864809	33865059
1A	33893612	33894262
1A	34149742	34150492
1A	34158156	34158906
1A	34174234	34174484
1A	34271420	34272170
1A	34289675	34290198
1A	34408331	34411781
1A	34415508	34416658
1A	34517315	34517865
1A	34918210	34918460
1A	34921655	34922205
1A	34980684	34981534
1A	34984907	34985157
1A	35141398	35142148
1A	35147186	35147636
1A	35280878	35282528
1A	35512170	35512820
1A	35528213	35528563
1A	35537510	35537960
1A	35543641	35543991
1A	35602197	35602647
1A	35931139	35931489
1A	35944076	35944526
1A	35944776	35945126
1A	36270398	36271848
1A	36280730	36281280
1A	36515328	36515667
1A	36561622	36562072
1A	36595342	36595592
1A	36600809	36601659
1A	36602745	36603295
1A	36603945	36605595
1A	36612795	36613545
1A	36755989	36756739
1A	36763201	36765951
1A	36766201	36766451
1A	36766801	36767751
1A	36773817	36775467
1A	36775917	36777967
1A	36784242	36784592
1A	36838818	36839068
1A	37465197	37465947
1A	37477972	37478422
1A	37499490	37499740
1A	37505422	37505671
1A	37511746	37513196
1A	38484106	38484456
1A	38484906	38485256
1A	38708746	38709096
1A	38710060	38710310
1A	38718614	38718964
1A	38733388	38733638
1A	38845436	38846186
1A	38852274	38853023
1A	38854672	38857722
1A	38859490	38861340
1A	38861590	38862140
1A	39137635	39137985
1A	39402235	39402685
1A	39409079	39409329
1A	39413221	39413471
1A	39870002	39871552
1A	39872002	39872452
1A	39873002	39873952
1A	39890418	39890768
1A	40145257	40145507
1A	40146071	40146321
1A	40540873	40541801
1A	40914293	40914643
1A	40963497	40965947
1A	40984849	40985072
1A	41361791	41362541
1A	41711449	41712399
1A	41713549	41713999
1A	41714437	41714887
1A	41720071	41720321
1A	41738914	41739464
1A	41739914	41742464
1A	41744392	41745642
1A	41746588	41747938
1A	42150501	42151551
1A	42203107	42203457
1A	42216283	42216633
1A	42226104	42226354
1A	42227873	42228723
1A	42245179	42245429
1A	42246079	42246491
1A	42251507	42251857
1A	42253714	42253964
1A	42448803	42449550
1A	42505882	42506432
1A	42514315	42514665
1A	42526228	42526664
1A	42543550	42543800
1A	42545740	42546390
1A	42547596	42548546
1A	42549688	42550538
1A	42551907	42552257
1A	42638123	42638873
1A	42641141	42641391
1A	42642302	42642551
1A	42642964	42643214
1A	44364622	44365872
1A	44366938	44367188
1A	44407811	44408261
1A	44445327	44445577
1A	44450520	44451470
1A	44754254	44755204
1A	45112870	45113220
1A	45540460	45542610
1A	45544033	45545983
1A	45547233	45549083
1A	45586578	45586828
1A	45587078	45587428
1A	45759069	45759419
1A	45793544	45794194
1A	45817859	45818209
1A	46232106	46232456
1A	46234080	46234330
1A	46239536	46240286
1A	47194231	47194781
1A	47214913	47215363
1A	47270974	47271224
1A	47271707	47271957
1A	47349474	47350297
1A	47378316	47378769
1A	47457369	47457719
1A	47577420	47578068
1A	47588242	47588492
1A	47796127	47796477
1A	47799252	47799602
1A	47800526	47800976
1A	47803205	47803455
1A	47806020	47806970
1A	47808722	47809362
1A	47811295	47811845
1A	47827760	47828110
1A	48108911	48109920
1A	48574619	48576569
1A	48582451	48583201
1A	48590901	48593651
1A	48594001	48595351
1A	48597679	48599529
1A	48703781	48704031
1A	48769091	48769623
1A	48770192	48770542
1A	48779090	48779540
1A	48782136	48782986
1A	48783336	48785186
1A	48785436	48788486
1A	48790020	48791970
1A	48792220	48792870
1A	48793120	48793570
1A	48965818	48966268
1A	48973952	48974802
1A	48975152	48975402
1A	48988527	48989077
1A	48991386	48991636
1A	48994328	48995178
1A	48996062	48999012
1A	49094093	49095143
1A	49102535	49103785
1A	49147191	49147541
1A	49149042	49149292
1A	49149542	49149792
1A	49238654	49240204
1A	49244721	49244971
1A	49253810	49254260
1A	49268992	49269442
1A	49289452	49289802
1A	49292842	49293692
1A	49300386	49300636
1A	49322985	49325635
1A	49346191	49347041
1A	49352458	49352808
1A	49354406	49354756
1A	49360185	49360435
1A	49364025	49364275
1A	49366800	49367750
1A	49377613	49377863
1A	49378795	49379145
1A	49518318	49518568
1A	49523573	49524623
1A	49525373	49526023
1A	49531905	49532655
1A	49532905	49534655
1A	49880070	49880379
1A	49888957	49889207
1A	49890157	49890407
1A	49891624	49891874
1A	49965883	49966333
1A	49991292	49991942
1A	49993032	49995482
1A	49998890	49999940
1A	50000290	50000940
1A	50438937	50439287
1A	50440630	50440880
1A	50490882	50491632
1A	50519335	50519685
1A	50519935	50521385
1A	51332928	51333178
1A	51697192	51698042
1A	51699964	51700214
1A	52059814	52060464
1A	52226666	52229016
1A	52229766	52230416
1A	52230966	52231416
1A	52231666	52232516
1A	52233674	52234124
1A	52234674	52238324
1A	52238510	52240060
1A	52242511	52244761
1A	52245411	52246161
1A	52246511	52247261
1A	52247840	52248090
1A	52248363	52248613
1A	52435434	52435884
1A	52437434	52438084
1A	52453638	52454088
1A	52533670	52534020
1A	52569180	52569630
1A	52570409	52571059
1A	52826637	52826987
1A	52827237	52827587
1A	52831817	52832367
1A	52840581	52840831
1A	52841082	52841432
1A	52842329	52842579
1A	52893240	52893690
1A	53018821	53019271
1A	53023339	53024789
1A	53025056	53025306
1A	53026045	53026495
1A	53187451	53187901
1A	53189251	53189901
1A	53436064	53436314
1A	53454219	53455069
1A	53455419	53455769
1A	53456019	53458269
1A	53460848	53462098
1A	53462348	53463298
1A	53463648	53464498
1A	53471129	53471479
1A	53507883	53508433
1A	53546013	53546263
1A	53857861	53858211
1A	53864566	53865516
1A	54010925	54012075
1A	54014057	54014307
1A	54021594	54022544
1A	54026250	54028100
1A	54073201	54073551
1A	54077072	54079222
1A	54081608	54082358
1A	54082708	54084858
1A	54348534	54349784
1A	54604608	54605458
1A	55424228	55425178
1A	55433495	55433845
1A	55959277	55960599
1A	56588801	56589151
1A	56589501	56589944
1A	56613857	56614407
1A	56615726	56616076
1A	56616426	56616776
1A	56617026	56619576
1A	56626703	56626953
1A	56868169	56868419
1A	56883632	56883882
1A	56912257	56912466
1A	56913589	56914539
1A	56917466	56918016
1A	56919266	56919516
1A	56983995	56984545
1A	56985260	56985510
1A	57189588	57190138
1A	57191806	57192556
1A	57390510	57390760
1A	57394602	57395252
1A	57399868	57400218
1A	57405653	57405903
1A	57676849	57677499
1A	57680663	57680913
1A	57681779	57682029
1A	57762964	57764214
1A	57769207	57770557
1A	57771214	57771864
1A	57772422	57772972
1A	57793588	57793938
1A	57837371	57838721
1A	58069031	58069781
1A	58121212	58122562
1A	58125302	58125952
1A	58167837	58168587
1A	58176549	58177199
1A	58177449	58178799
1A	58187990	58188340
1A	58188790	58190240
1A	58190890	58191140
1A	58192758	58193008
1A	58198841	58200691
1A	58204046	58204596
1A	58254175	58254625
1A	58297559	58298209
1A	58342935	58343185
1A	58358557	58359207
1A	58365127	58365377
1A	58368728	58368978
1A	58370434	58371184
1A	58625896	58626246
1A	58629294	58630644
1A	58701162	58701412
1A	58706654	58706904
1A	58753138	58753488
1A	58791716	58793149
1A	58907928	58908478
1A	58931237	58931587
1A	58935044	58935394
1A	58936811	58937261
1A	58950059	58950309
1A	59129142	59129592
1A	59157467	59157817
1A	59211483	59213433
1A	59303426	59303676
1A	59510036	59510486
1A	59588159	59588409
1A	59598327	59598577
1A	59607949	59608399
1A	59612891	59614041
1A	59615613	59616363
1A	59849638	59849988
1A	59851421	59851671
1A	59860504	59861054
1A	59924696	59925146
1A	59931990	59932240
1A	60057107	60057457
1A	60278414	60279764
1A	60350611	60350961
1A	60352548	60355098
1A	60358078	60359228
1A	60530438	60531088
1A	60531338	60531588
1A	60536843	60538493
1A	60539343	60539593
1A	60540743	60541093
1A	60574190	60575940
1A	60706375	60706625
1A	60710130	60711280
1A	60731803	60732153
1A	60734657	60735207
1A	60735457	60737207
1A	60737657	60739707
1A	60804418	60805168
1A	60915005	60915255
1A	60915825	60916075
1A	61025959	61026372
1A	61031843	61032093
1A	61088930	61089180
1A	61090929	61091279
1A	61091529	61091879
1A	61391123	61391373
1A	61391723	61391973
1A	62013259	62014209
1A	62018215	62018465
1A	62575402	62575618
1A	62609056	62611706
1A	62612156	62614906
1A	62617282	62617732
1A	62618082	62619032
1A	62794565	62794815
1A	62795465	62795715
1A	62961815	62962065
1A	63005628	63005878
1A	63045470	63046120
1A	63054414	63056164
1A	63059789	63060139
1A	63746715	63747065
1A	63747515	63748165
1A	63748543	63748993
1A	63750184	63750634
1A	63752677	63753627
1A	63755105	63755555
1A	63853579	63854029
1A	64404353	64404603
1A	64406534	64406884
1A	64408203	64409153
1A	64543939	64545489
1A	64548166	64548416
1A	64556502	64557552
1A	64586039	64586289
1A	64589951	64590201
1A	64590551	64594901
1A	64599127	64599977
1A	64600227	64600577
1A	64692119	64692369
1A	64812988	64813638
1A	64851101	64851351
1A	64885525	64885875
1A	65035057	65035407
1A	65072377	65072627
1A	65260946	65261696
1A	65396906	65397156
1A	65615650	65616000
1A	65616450	65617600
1A	65656882	65657432
1A	65758275	65760025
1A	65867153	65867703
1A	65890638	65890988
1A	65904323	65904673
1A	66174198	66175348
1A	66176298	66178048
1A	66329406	66329656
1A	66445280	66445930
1A	66615253	66615503
1A	66696482	66696732
1A	66696982	66698332
1A	66885005	66886255
1A	66886681	66886921
1A	66888970	66892320
1A	66899436	66901286
1A	67136991	67137941
1A	67210559	67210909
1A	67466019	67466569
1A	67689145	67689395
1A	67698641	67699091
1A	68840744	68840994
1A	68992815	68993465
1A	69048166	69048516
1A	69048866	69049216
1A	69185017	69185467
1A	69185717	69185967
1A	69186417	69186967
1A	69193238	69193488
1A	69389644	69390094
1A	69757626	69758676
1A	70691177	70691527
1A	70699615	70700365
1A	70701088	70701638
1A	70702071	70702421
1A	71084741	71085191
1A	71086141	71086691
1A	71095621	71096071
1A	71442648	71442898
1A	71443403	71443753
1A	71561206	71562856
1A	71689447	71690197
1A	71694570	71695420
1A	71725010	71725360
1A	71784218	71784468
1A	71790231	71790481
1A	72607661	72608795
1A	72674520	72674770
1A	72676865	72677215
1A	72778325	72779175
1A	72790850	72791400
1A	73184605	73184955
1A	73185205	73185855
1A	73294666	73295316
1A	73300026	73300776
1A	73301126	73301476
1A	73301927	73302277
1A	73321553	73323003
1A	73356182	73357232
1A	73996743	73996993
1A	74029101	74029551
1A	74247096	74247446
1A	74280349	74280599
1A	74424356	74425106
1A	74427607	74427957
1A	74443278	74444428
1A	74737428	74738178
1A	74750651	74751301
1A	75516757	75517007
1A	75739098	75739548
1A	76022165	76022815
1A	76023065	76023315
1A	76492999	76493249
1A	76501243	76501693
1A	76503795	76504145
1A	76825517	76825767
1A	77069550	77069900
1A	77103419	77103869
1A	77114912	77116062
1A	77160405	77160655
1A	77302821	77303071
1A	77583334	77583784
1A	77607223	77607673
1A	77608445	77608695
1A	77787650	77788700
1A	77793560	77793810
1A	78323317	78323767
1A	78326140	78326890
1A	78328361	78329011
1A	78330548	78330898
1A	78331248	78331598
1A	78334549	78335899
1A	79694044	79695160
1A	79697334	79697584
1A	79697934	79698384
1A	79705105	79705455
1A	79770054	79770304
1A	79829287	79830537
1A	79932240	79933690
1A	80190064	80190314
1A	82125687	82125937
1A	82132412	82132762
1A	82153222	82153472
1A	82184586	82185236
1A	82327490	82328440
1A	82517075	82517525
1A	82528748	82530498
1A	82535170	82535620
1A	82713151	82713501
1A	82952442	82953192
1A	82960371	82961221
1A	82962016	82962366
1A	83814796	83816246
1A	83821577	83822227
1A	83835797	83836147
1A	83928885	83929135
1A	84274588	84275538
1A	84793955	84794205
1A	85034914	85035564
1A	85343420	85344670
1A	85346020	85346770
1A	85834058	85834408
1A	86234487	86234937
1A	86241711	86241961
1A	86559798	86560448
1A	86610968	86611218
1A	86638475	86641825
1A	87197808	87198358
1A	88345439	88345789
1A	88875886	88876836
1A	89011464	89011714
1A	89438472	89438722
1A	90163463	90164013
1A	90180683	90181033
1A	90294396	90295508
1A	90319374	90319724
1A	90319974	90320524
1A	90768429	90768663
1A	90997228	90997478
1A	90998721	90999071
1A	91000048	91000398
1A	91040616	91040966
1A	91048649	91048999
1A	91051819	91052469
1A	91098592	91100042
1A	91158215	91158565
1A	91670432	91671282
1A	91671932	91672282
1A	91706370	91706620
1A	92564490	92565640
1A	92568399	92568649
1A	92570605	92570855
1A	92575432	92575782
1A	92576052	92577302
1A	92740467	92741117
1A	93397491	93398041
1A	93549309	93549559
1A	93692519	93693969
1A	93697994	93698344
1A	93888467	93889117
1A	93889367	93889817
1A	94101102	94101952
1A	94115810	94116060
1A	94117012	94117262
1A	94122915	94123765
1A	94248890	94249540
1A	94503010	94503460
1A	94583890	94584140
1A	94584800	94585050
1A	94757481	94757731
1A	95050070	95051820
1A	95064284	95064734
1A	95114391	95115241
1A	95182827	95184177
1A	95311621	95311871
1A	95312121	95312971
1A	95313421	95316271
1A	95396434	95396983
1A	95438019	95439369
1A	95820446	95820796
1A	95835534	95835984
1A	95853331	95853981
1A	95860832	95861082
1A	95945370	95945620
1A	96140578	96140828
1A	96365501	96365851
1A	96366086	96366802
1A	96427940	96428690
1A	96437589	96438639
1A	96445608	96445958
1A	96452413	96452663
1A	96453113	96453463
1A	96459205	96459655
1A	96461061	96461411
1A	96467873	96468923
1A	96477454	96477804
1A	96489115	96489428
1A	96727019	96727369
1A	96739144	96740394
1A	96742239	96742489
1A	96742839	96743089
1A	96848117	96848367
1A	97163328	97164378
1A	97200576	97201726
1A	97569304	97569554
1A	97809292	97810542
1A	97811185	97811435
1A	97811685	97812332
1A	97812703	97812953
1A	97855474	97858224
1A	97864736	97864986
1A	97867956	97869206
1A	98019460	98020093
1A	98022590	98023140
1A	98030877	98032027
1A	98032277	98032727
1A	98056496	98056846
1A	98057096	98058246
1A	98232308	98234358
1A	98247742	98249460
1A	98651620	98651970
1A	98929444	98929894
1A	98983947	98984197
1A	99014039	99014689
1A	99018383	99018733
1A	99101849	99102887
1A	99138502	99138952
1A	99147169	99147619
1A	99230707	99231057
1A	99434014	99434464
1A	99721090	99722240
1A	99851664	99851914
1A	99852728	99852978
1A	99853457	99856607
1A	99864125	99864375
1A	99866889	99870039
1A	99870289	99871339
1A	99871689	99872039
1A	99872977	99873727
1A	99995673	99996023
1A	100103689	100104139
1A	100137828	100138178
1A	100138828	100139078
1A	100203468	100204918
1A	100267047	100267497
1A	100364170	100364420
1A	100365470	100365920
1A	100369623	100369973
1A	100556364	100556614
1A	100557133	100557483
1A	100884178	100884428
1A	101104566	101105216
1A	101195854	101197104
1A	101324935	101325185
1A	101328186	101328436
1A	101333831	101334681
1A	101335631	101335981
1A	101667135	101667985
1A	101767335	101767985
1A	102162579	102163229
1A	102171300	102171950
1A	102359370	102363820
1A	102364570	102364820
1A	102365570	102366320
1A	102366570	102367320
1A	102367870	102368120
1A	102375032	102375282
1A	103313989	103314339
1A	103314989	103315639
1A	103326165	103326615
1A	103629314	103629764
1A	103686937	103687387
1A	103721124	103721474
1A	103979292	103979542
1A	104223866	104224216
1A	104242814	104243042
1A	104375968	104376318
1A	104376668	104377218
1A	104377468	104378418
1A	104379568	104380218
1A	104432646	104433696
1A	104433895	104434245
1A	104434665	104434915
1A	104930968	104931218
1A	104936873	104937123
1A	104949685	104949935
1A	105902867	105903117
1A	105912779	105913229
1A	106218976	106219526
1A	106529486	106529836
1A	107011686	107011936
1A	107012186	107012629
1A	107093564	107094114
1A	107110721	107111171
1A	107223232	107223482
1A	107528167	107528817
1A	107906907	107907557
1A	107907807	107908132
1A	108069857	108070207
1A	108083951	108084301
1A	108174127	108174377
1A	108310274	108310524
1A	108697367	108697715
1A	108759181	108759431
1A	108766459	108766809
1A	108769232	108769682
1A	108781064	108781414
1A	108790870	108791120
1A	108796029	108796379
1A	108797329	108797579
1A	108923349	108923799
1A	109416532	109417282
1A	109418291	109418523
1A	109431418	109431768
1A	109573640	109573890
1A	109986517	109986967
1A	110058060	110058910
1A	110062350	110062600
1A	110062950	110063500
1A	110071079	110071429
1A	110284158	110284408
1A	111133201	111133751
1A	111153858	111154208
1A	111429450	111429900
1A	111430150	111430500
1A	111621626	111621876
1A	111623030	111623280
1A	111697391	111697741
1A	111786949	111787199
1A	111798612	111798862
1A	111972553	111972803
1A	111973253	111974303
1A	111980637	111981087
1A	111989916	111990766
1A	112027109	112027859
1A	112200983	112201233
1A	112201483	112201733
1A	112634257	112634607
1A	112819174	112819824
1A	112822000	112822450
1A	112934921	112935171
1A	113229425	113229675
1A	113247054	113247404
1A	113247671	113247921
1A	113248571	113251121
1A	113251371	113252521
1A	113474994	113475244
1A	113475794	113476044
1A	113533975	113534225
1A	113534475	113534825
1A	113692138	113692488
1A	113850434	113850684
1A	113855466	113855816
1A	113856066	113856616
1A	113874742	113874992
1A	113881473	113882323
1A	114059334	114060184
1A	114063193	114063743
1A	114544308	114545258
1A	114546608	114547258
1A	115307271	115307521
1A	115307771	115308021
1A	115357524	115357774
1A	115368671	115369321
1A	115369571	115369821
1A	115564122	115564872
1A	116258450	116259100
1A	116259822	116260136
1A	116371351	116372001
1A	116372439	116372689
1A	117185420	117185670
1A	117190021	117190271
1A	117193962	117195112
1A	117198068	117198518
1A	117244227	117244577
1A	117247516	117248566
1A	117888807	117889057
1A	117889607	117889957
1A	117890607	117891257
1A	117901700	117903250
1A	117911896	117912546
1A	117992794	117994344
1A	118270309	118270559
1A	118288243	118290993
1A	118503831	118504181
1A	118520032	118520382
1A	118559364	118560014
1A	118809066	118809616
1A	118818466	118818716
1A	118819036	118819386
1A	118843957	118844207
1A	118846361	118846611
1A	118875158	118875508
1A	119492867	119493817
1A	119559345	119559695
1A	119560145	119560595
1A	119590816	119591066
1A	119591320	119592369
1A	119635469	119636519
1A	119711934	119712184
1A	119738808	119740858
1A	120018114	120018864
1A	120019243	120019593
1A	120021621	120021971
1A	120377036	120377386
1A	120377629	120378479
1A	121044801	121045451
1A	121132294	121132644
1A	121137584	121137934
1A	121189853	121190103
1A	121190553	121190903
1A	121745327	121745577
1A	121745827	121746277
1A	122364395	122364745
1A	122534105	122534526
1A	122541170	122542420
1A	123552454	123552804
1A	123993934	123994284
1A	123994957	123995507
1A	124010537	124013887
1A	124017429	124018079
1A	124180389	124182039
1A	124187452	124187802
1A	124188258	124190508
1A	124428373	124428898
1A	124477984	124478234
1A	124785307	124787757
1A	124885411	124886061
1A	124891492	124892742
1A	124897718	124898168
1A	124996066	124997016
1A	125103257	125108007
1A	125108992	125109542
1A	125109992	125111042
1A	125149317	125149567
1A	125149817	125150267
1A	125823370	125823720
1A	126013831	126014681
1A	126323276	126323726
1A	126329787	126331137
1A	126512645	126512895
1A	126513821	126514171
1A	126542730	126543380
1A	126549607	126549957
1A	126645111	126645361
1A	126730543	126730893
1A	126731143	126732193
1A	126858721	126858959
1A	127077170	127079820
1A	127095536	127096586
1A	127129299	127129649
1A	127375099	127375349
1A	127375599	127376149
1A	127756343	127756893
1A	127831184	127831734
1A	127832084	127833934
1A	127838088	127838638
1A	128043993	128044343
1A	128494021	128494971
1A	128624892	128625242
1A	128637654	128638004
1A	128728791	128729141
1A	128825153	128825603
1A	129003549	129003899
1A	129085043	129085988
1A	129391583	129392330
1A	129999700	130000050
1A	130129781	130130231
1A	130481852	130482902
1A	130742484	130743434
1A	130743684	130744534
1A	130913229	130913461
1A	131238798	131239548
1A	131279843	131281293
1A	131519422	131519672
1A	131521306	131522456
1A	131926348	131926798
1A	131927048	131927394
1A	131961265	131962815
1A	131971365	131971815
1A	132130508	132130858
1A	132135571	132136321
1A	132156615	132156865
1A	132157115	132157565
1A	132480347	132480697
1A	132485437	132485987
1A	132526362	132526992
1A	132783594	132784044
1A	132790566	132792016
1A	132792366	132792816
1A	132795281	132795931
1A	133126289	133126539
1A	133145203	133145453
1A	133150699	133150949
1A	133152446	133152896
1A	133153146	133153496
1A	133166414	133167164
1A	133173934	133174252
1A	133412202	133412452
1A	133418355	133418605
1A	133517423	133517773
1A	133999859	134000809
1A	134619109	134619459
1A	134943098	134943648
1A	134950608	134951058
1A	134955210	134955660
1A	134956210	134956560
1A	134963806	134964156
1A	135098120	135099470
1A	135183510	135183760
1A	135444545	135445894
1A	135452694	135453844
1A	135508307	135508657
1A	135523672	135524022
1A	135527943	135528393
1A	135528643	135529069
1A	135966319	135969069
1A	135971321	135971754
1A	137211749	137212099
1A	137303810	137304042
1A	137855595	137855908
1A	137860379	137861229
1A	137916400	137917250
1A	137926054	137926404
1A	137933278	137933728
1A	138212186	138212436
1A	138212886	138213136
1A	138225458	138230008
1A	138235193	138236143
1A	138236393	138236801
1A	138254586	138255736
1A	138256586	138257836
1A	138258286	138258936
1A	138320068	138321618
1A	138617858	138618108
1A	139552418	139552968
1A	139558005	139558355
1A	139724712	139724962
1A	140362732	140362982
1A	140366677	140367227
1A	140367511	140368061
1A	140372003	140372653
1A	140372903	140375053
1A	140958110	140961360
1A	140989050	140990000
1A	141258751	141259001
1A	141265813	141266063
1A	141293165	141293715
1A	141437560	141437810
1A	142102539	142102889
1A	142886409	142887559
1A	142888509	142890659
1A	142903794	142904144
1A	142930214	142930564
1A	142931214	142931664
1A	142985833	142986783
1A	142987086	142987336
1A	143272211	143272861
1A	143273311	143274161
1A	143280881	143281131
1A	143810164	143810614
1A	144481423	144481873
1A	144482123	144482473
1A	145193554	145193904
1A	145194354	145194604
1A	146631734	146631984
1A	146634933	146635783
1A	146637465	146637915
1A	146942454	146942804
1A	146943739	146944489
1A	146952553	146953503
1A	146953753	146954203
1A	147098905	147099155
1A	147099505	147099855
1A	147345212	147345962
1A	147348512	147348762
1A	147352938	147353888
1A	147356628	147357978
1A	147358228	147358478
1A	147674529	147674879
1A	147682926	147683676
1A	147915209	147915459
1A	148262137	148262587
1A	148266983	148267333
1A	148604048	148604298
1A	148607737	148608787
1A	148610763	148611313
1A	148952502	148953952
1A	149123933	149124183
1A	149242932	149243282
1A	149243532	149243882
1A	149244432	149244782
1A	149251422	149252472
1A	149256736	149258186
1A	149355979	149356229
1A	149514619	149515669
1A	149781142	149781992
1A	149800412	149800762
1A	149801012	149801262
1A	150006408	150008858
1A	150454586	150455336
1A	150532855	150533205
1A	150792213	150792554
1A	150888959	150889209
1A	150890650	150891000
1A	150899838	150900888
1A	150902046	150902696
1A	150903580	150903930
1A	150905031	150905381
1A	151873773	151874323
1A	151875673	151876123
1A	151877306	151877556
1A	152443075	152443825
1A	152451034	152451384
1A	152462589	152462839
1A	153186293	153187643
1A	153337170	153337820
1A	153580439	153581089
1A	153585863	153586113
1A	153587514	153587764
1A	153588014	153588364
1A	154658822	154659772
1A	155078515	155078865
1A	155083201	155083451
1A	155085615	155086165
1A	155142965	155143315
1A	155691486	155692936
1A	155697386	155698136
1A	156095943	156096182
1A	156539513	156539763
1A	156544972	156545315
1A	157280568	157280918
1A	157281340	157281680
1A	157316601	157317051
1A	157335234	157335484
1A	157352128	157352478
1A	157834797	157835247
1A	159516782	159517032
1A	159518942	159519692
1A	159527993	159528243
1A	160540024	160540574
1A	160540924	160541174
1A	161949329	161949679
1A	162652191	162652441
1A	163208929	163209279
1A	163209529	163209879
1A	163381663	163381913
1A	163383837	163384187
1A	163389025	163389475
1A	163389725	163390075
1A	163392121	163392471
1A	163397125	163397575
1A	163669689	163670027
1A	163696198	163696748
1A	163745558	163745808
1A	163888203	163889153
1A	164168895	164170545
1A	164739645	164739995
1A	164740345	164740595
1A	165172075	165173225
1A	165173475	165173725
1A	165179025	165179675
1A	165909193	165909743
1A	166314861	166316311
1A	167160146	167160396
1A	168260900	168261250
1A	168342765	168343015
1A	168486232	168486582
1A	168547736	168548086
1A	168553098	168555548
1A	168590257	168590707
1A	168742152	168743302
1A	169643316	169643566
1A	169643816	169644066
1A	169653871	169654721
1A	170463581	170463924
1A	171034161	171034811
1A	171035061	171035411
1A	171193824	171194574
1A	171266647	171266997
1A	171470241	171470491
1A	171799717	171800167
1A	172184831	172185181
1A	172413936	172414186
1A	172786290	172786840
1A	172892200	172892450
1A	172895225	172895475
1A	172966833	172967083
1A	173466863	173467913
1A	173779314	173780864
1A	173960612	173960862
1A	174006263	174007386
1A	174519002	174519852
1A	175178798	175179548
1A	175179961	175180411
1A	175300803	175301153
1A	175301403	175302253
1A	175795760	175796510
1A	175865013	175865363
1A	175865613	175866063
1A	177464671	177465021
1A	177475862	177476112
1A	177485756	177486106
1A	177718337	177718687
1A	177719037	177719287
1A	178080831	178081781
1A	178491196	178492146
1A	179422607	179423057
1A	180000443	180000793
1A	180127365	180128415
1A	180232576	180233926
1A	180407867	180408217
1A	180412740	180413590
1A	180415490	180415740
1A	181112419	181112869
1A	181753342	181753792
1A	182075372	182077122
1A	183118287	183118737
1A	183119187	183119437
1A	183215965	183216215
1A	183216465	183216815
1A	183437656	183438506
1A	183542674	183543924
1A	184695250	184696300
1A	184858767	184859292
1A	184890716	184891266
1A	184891516	184891766
1A	185140084	185140334
1A	185141263	185141813
1A	185145893	185146543
1A	185518705	185518955
1A	185844174	185844624
1A	185848646	185848996
1A	186712838	186714188
1A	186719270	186720020
1A	186737396	186741946
1A	186742935	186743185
1A	186750617	186752267
1A	186996337	186997287
1A	187531940	187533290
1A	188213786	188214036
1A	188446138	188447088
1A	188454070	188455020
1A	188557481	188558431
1A	189708915	189709165
1A	189709659	189710209
1A	189721631	189722681
1A	189958200	189958650
1A	191123349	191123899
1A	191124094	191125044
1A	191862367	191862817
1A	193516728	193518078
1A	194385545	194385895
1A	194386145	194386495
1A	195984128	195985178
1A	196748458	196749008
1A	197253121	197253971
1A	199418410	199419360
1A	199422403	199423453
1A	201197365	201198415
1A	201746934	201747184
1A	201805675	201805925
1A	201865647	201866697
1A	202025908	202027058
1A	202032705	202033855
1A	202101733	202102083
1A	202731203	202731653
1A	202731989	202732539
1A	203318399	203319249
1A	203361030	203361480
1A	203361830	203362180
1A	203771491	203772041
1A	203772291	203772841
1A	203819551	203819801
1A	203821198	203822348
1A	204295803	204297053
1A	204421529	204422979
1A	204472296	204472946
1A	204473419	204473969
1A	204674811	204675161
1A	204675411	204675861
1A	204826192	204826442
1A	205524185	205524635
1A	205557045	205558395
1A	205875030	205876880
1A	206171437	206172487
1A	206173837	206174387
1A	206202570	206203620
1A	206792074	206792924
1A	206805118	206805668
1A	206952251	206952601
1A	206952851	206953201
1A	207903113	207904163
1A	208127920	208129270
1A	208207544	208209894
1A	208218272	208220522
1A	208473983	208474933
1A	208702474	208704924
1A	208705174	208705624
1A	208880642	208881592
1A	208882749	208882999
1A	208906583	208906833
1A	208913486	208913936
1A	209041767	209043317
1A	212017412	212018562
1A	212019912	212020162
1A	212020612	212022262
1A	212023926	212024276
1A	212024926	212027976
1A	213255555	213256105
1A	213900992	213901342
1A	213901892	213903342
1A	213915265	213915615
1A	213918833	213919283
1A	213933196	213934946
1A	216406519	216407269
1A	216414337	216415387
1A	216450799	216451049
1A	216456464	216457014
1A	217609807	217610357
1A	217614024	217614474
1A	218080793	218081743
1A	218221989	218222339
1A	218305100	218305550
1A	218522742	218522992
1A	218529010	218530060
1A	219363433	219363783
1A	219380118	219380468
1A	219380718	219381968
1A	219382918	219384068
1A	219384318	219384568
1A	219386103	219387553
1A	219523413	219523663
1A	219724355	219725505
1A	219900368	219900618
1A	219985828	219988978
1A	219989428	219989678
1A	219995252	219996502
1A	220049087	220049437
1A	220049787	220050137
1A	220167765	220169011
1A	220175792	220177017
1A	220741017	220742767
1A	221291042	221291392
1A	221291742	221292192
1A	221584500	221585750
1A	221672664	221674114
1A	221695574	221696324
1A	221707209	221709559
1A	221711198	221711448
1A	221758782	221760031
1A	221785843	221787155
1A	221794846	221796396
1A	221816281	221818431
1A	222281223	222283373
1A	222345831	222346481
1A	222363810	222364960
1A	222365210	222365960
1A	222369162	222371612
1A	222376748	222377698
1A	222379077	222379325
1A	222379719	222380669
1A	222755788	222756738
1A	222915897	222916847
1A	222919731	222919981
1A	223079314	223080464
1A	223443554	223444004
1A	223449509	223450359
1A	223452506	223452756
1A	223819482	223819932
1A	223827996	223829046
1A	223846698	223847048
1A	223853583	223855033
1A	223937815	223938365
1A	223939487	223939737
1A	223948669	223949719
1A	223991336	223993186
1A	223996950	223997900
1A	224093505	224093855
1A	224094464	224095214
1A	224095525	224095775
1A	224098515	224099465
1A	224334698	224334948
1A	224531735	224531985
1A	224536158	224537308
1A	224661709	224661959
1A	224715681	224716331
1A	224716581	224716831
1A	224723925	224725075
1A	224801516	224801766
1A	224802216	224802466
1A	224823840	224824190
1A	224826984	224828134
1A	224843932	224844982
1A	225506856	225507506
1A	225517268	225517618
1A	225662253	225663403
1A	225889570	225890820
1A	226164235	226164685
1A	226165335	226165585
1A	226169143	226169393
1A	226476897	226478047
1A	226648920	226649870
1A	227257110	227257760
1A	227268946	227269596
1A	227295083	227296133
1A	227452424	227453474
1A	227613167	227613617
1A	227613967	227614417
1A	228088331	228089181
1A	228806901	228807651
1A	229002343	229003393
1A	229234146	229234396
1A	229234846	229235196
1A	229239757	229240107
1A	229240357	229240707
1A	229417679	229418129
1A	229578845	229580295
1A	230131586	230133036
1A	230144637	230144987
1A	230305140	230305490
1A	230306572	230307522
1A	230480779	230482029
1A	230547645	230547995
1A	230548705	230548955
1A	230568770	230569020
1A	231110546	231111696
1A	231405368	231405818
1A	231406068	231406418
1A	231969190	231970040
1A	232065984	232066234
1A	232074475	232075225
1A	232087317	232087767
1A	232105130	232105380
1A	232329628	232329878
1A	232330187	232331037
1A	232332895	232333945
1A	232343928	232345678
1A	232511479	232511829
1A	232731195	232732145
1A	233920789	233921139
1A	233925874	233926824
1A	234209675	234210325
1A	234257036	234257786
1A	234797082	234799032
1A	234799382	234799632
1A	234805351	234805801
1A	234806051	234806801
1A	234816301	234816551
1A	235229375	235230025
1A	235652007	235652257
1A	235838208	235838458
1A	235845826	235847076
1A	236402948	236403598
1A	236715558	236716008
1A	236721702	236721952
1A	236722602	236723052
1A	236889641	236890869
1A	236924532	236924882
1A	236942123	236943373
1A	237004874	237005824
1A	237227824	237228274
1A	237231316	237231766
1A	237326716	237327166
1A	237327416	237327666
1A	237329448	237330898
1A	237436752	237438202
1A	237519955	237520805
1A	237521336	237523286
1A	237523636	237523886
1A	237528829	237530379
1A	237734993	237735643
1A	237735834	237736684
1A	237744375	237748625
1A	238080981	238082731
1A	238205439	238205689
1A	238205939	238207389
1A	238210747	238211297
1A	238211883	238212133
1A	238651937	238653987
1A	238667765	238669215
1A	238669903	238670153
1A	238670403	238670653
1A	238671203	238671453
1A	238671703	238671953
1A	238677740	238680390
1A	238683029	238684179
1A	238690376	238691126
1A	238869986	238870636
1A	238882376	238882726
1A	238882977	238883227
1A	238885382	238885732
1A	238954930	238955380
1A	239866582	239866832
1A	239868503	239868753
1A	239869048	239870098
1A	239889184	239889734
1A	239899140	239899590
1A	239899840	239900090
1A	239906448	239909798
1A	240306025	240306275
1A	240313971	240315321
1A	240493829	240494579
1A	240670084	240670434
1A	241311405	241313055
1A	241314305	241314955
1A	241315205	241315555
1A	241320870	241321720
1A	241322370	241324720
1A	241325534	241325784
1A	241334314	241334564
1A	241336014	241336364
1A	241679173	241680323
1A	241749163	241749713
1A	241984594	241984844
1A	241992564	241993514
1A	242649083	242650521
1A	242790845	242791195
1A	243058259	243059309
1A	243143509	243144659
1A	243163193	243163943
1A	243165179	243166529
1A	243617791	243618041
1A	243618591	243619441
1A	243624356	243625006
1A	243673066	243674316
1A	243991453	243992603
[truncated: 172,090 more rows]

## Sheet: Vernalized shoot spex
chr	start	end
1A	31010	31260
1A	227005	227445
1A	256856	257106
1A	289302	289552
1A	316622	316868
1A	807460	807910
1A	1143676	1144526
1A	1156904	1157654
1A	1158212	1158462
1A	1162618	1162868
1A	1163718	1164568
1A	1167641	1168328
1A	1170256	1171106
1A	1196336	1196786
1A	1199046	1199796
1A	1203813	1205463
1A	1212171	1213501
1A	1231709	1232059
1A	1232219	1233269
1A	1238253	1239103
1A	1240469	1240919
1A	1244880	1245430
1A	1297206	1298956
1A	1300229	1300879
1A	1312452	1312802
1A	1313010	1313948
1A	1314816	1315266
1A	1336048	1336598
1A	1337048	1337598
1A	1347830	1350480
1A	1376443	1376693
1A	1377594	1377844
1A	1499879	1500129
1A	1645250	1646500
1A	1646870	1647620
1A	1699577	1699853
1A	2658243	2658493
1A	2659278	2659728
1A	2800845	2801295
1A	2804411	2804661
1A	2804911	2805461
1A	2946860	2947610
1A	3109959	3110703
1A	3225963	3226201
1A	3369388	3369738
1A	3376551	3376801
1A	3377867	3378217
1A	3428062	3428277
1A	3429681	3430129
1A	3433347	3433672
1A	3447428	3447978
1A	3449429	3450479
1A	4068431	4068839
1A	4069027	4069277
1A	5490819	5491260
1A	5495917	5496664
1A	6640755	6641005
1A	6790095	6790745
1A	7184455	7185205
1A	7201665	7202115
1A	7217318	7217568
1A	7328531	7328881
1A	7329131	7329481
1A	7329931	7330381
1A	7330931	7331881
1A	7531189	7531539
1A	7636180	7636430
1A	7641370	7642720
1A	7653563	7654713
1A	7664331	7665081
1A	7665462	7666050
1A	7667591	7667841
1A	7680073	7680296
1A	7681956	7682275
1A	7685958	7686161
1A	7686932	7687282
1A	7688850	7689500
1A	7694451	7694701
1A	7773327	7773953
1A	7838523	7838873
1A	7839600	7839950
1A	7850999	7851249
1A	7853722	7854072
1A	8118282	8119432
1A	8122186	8122436
1A	8138557	8139007
1A	8238531	8238781
1A	8244624	8245474
1A	8252538	8253488
1A	8255708	8256058
1A	8256632	8257382
1A	8259586	8260336
1A	8262520	8263070
1A	8264901	8265151
1A	8265565	8267215
1A	8325451	8325701
1A	8326051	8326392
1A	8713619	8713910
1A	8718727	8719077
1A	8722135	8722479
1A	8726617	8726967
1A	9090090	9090435
1A	9104011	9104561
1A	9105011	9105261
1A	9111025	9111575
1A	9112019	9112469
1A	9114635	9115585
1A	9124119	9124969
1A	9209157	9209577
1A	9250999	9251249
1A	9254282	9254632
1A	9255082	9255732
1A	9257238	9257488
1A	9258985	9259335
1A	9332292	9333242
1A	9351129	9351679
1A	9365137	9365563
1A	9557546	9557781
1A	9572167	9572517
1A	9573067	9573303
1A	9583497	9584536
1A	9585664	9586514
1A	9588873	9589703
1A	9644724	9644974
1A	10046110	10046660
1A	10047010	10047260
1A	10049886	10050836
1A	10057786	10058236
1A	10065404	10066354
1A	10068486	10068736
1A	10071639	10072789
1A	10073198	10073448
1A	10087781	10088231
1A	10122866	10123116
1A	10126412	10126762
1A	10127544	10127894
1A	10130673	10133223
1A	10133463	10133813
1A	10134919	10135669
1A	10145836	10146186
1A	10146436	10147286
1A	10150092	10153042
1A	10157950	10158776
1A	10159733	10159983
1A	10160233	10160777
1A	10165695	10166474
1A	10468484	10469134
1A	10475172	10475422
1A	10477193	10478104
1A	10964168	10964418
1A	10967214	10967464
1A	10968238	10969188
1A	10972700	10973050
1A	11222799	11223849
1A	11229517	11229736
1A	11253849	11254071
1A	11532390	11532638
1A	11551512	11551762
1A	11572616	11573066
1A	11659267	11659484
1A	11661305	11661955
1A	11665394	11665844
1A	11668954	11669204
1A	11731889	11732139
1A	11893818	11894268
1A	11931734	11932221
1A	11934189	11934539
1A	12006685	12007435
1A	12036192	12037042
1A	12037631	12037842
1A	12088372	12089522
1A	12092052	12092299
1A	12093485	12094535
1A	12103808	12104019
1A	12132064	12133187
1A	12138359	12138709
1A	12144212	12144860
1A	12156836	12157086
1A	12161626	12163076
1A	12163635	12164040
1A	12164647	12164974
1A	12166712	12166927
1A	12216265	12216672
1A	12302889	12303939
1A	12304389	12305239
1A	12306288	12306838
1A	12307315	12311865
1A	12312311	12312561
1A	12313082	12313632
1A	12318128	12318478
1A	12361827	12362177
1A	12363459	12363809
1A	12369684	12370534
1A	12370844	12371394
1A	12502374	12503624
1A	12503974	12504224
1A	12504574	12504980
1A	12506225	12507075
1A	12507325	12507775
1A	12914875	12915207
1A	13009779	13010029
1A	13237029	13237279
1A	13266637	13267087
1A	13670125	13670375
1A	13742805	13743428
1A	13756998	13757248
1A	13859900	13860650
1A	13860964	13862114
1A	14062069	14062278
1A	14068123	14068373
1A	14157868	14158113
1A	14478109	14478359
1A	16038296	16038546
1A	16391075	16391325
1A	16931612	16932062
1A	16932312	16932562
1A	16942073	16942415
1A	17793044	17793368
1A	18288293	18288643
1A	18289411	18289661
1A	18484976	18486026
1A	18489582	18489832
1A	19063363	19063713
1A	20094228	20094478
1A	20179510	20179860
1A	20245970	20246420
1A	20410407	20410657
1A	20415526	20416076
1A	20416787	20417137
1A	20542630	20542980
1A	20866364	20867214
1A	20878102	20878352
1A	20879961	20880311
1A	20880561	20880811
1A	20885525	20885831
1A	20895765	20896015
1A	20911195	20911545
1A	20911898	20912848
1A	20922693	20923232
1A	20942210	20942823
1A	20946377	20946627
1A	20973049	20973299
1A	20975443	20975793
1A	20981052	20982002
1A	20983479	20983798
1A	20997655	20998205
1A	21022459	21023565
1A	21081734	21085384
1A	21090914	21091164
1A	21101411	21101628
1A	21251457	21251807
1A	21273623	21273873
1A	21352539	21352989
1A	22239143	22239348
1A	22240336	22240586
1A	22240877	22241127
1A	22291445	22292295
1A	22332778	22334228
1A	22334963	22335183
1A	22356698	22357422
1A	22462887	22463137
1A	22595933	22596183
1A	22610321	22610571
1A	22616107	22616357
1A	22616655	22617205
1A	22617764	22618314
1A	22632066	22632316
1A	22633724	22634574
1A	22634824	22635074
1A	22656749	22657598
1A	22657749	22657999
1A	22661013	22661263
1A	22661513	22661763
1A	22666469	22666819
1A	22818617	22818840
1A	23156529	23157179
1A	23186573	23187223
1A	23339216	23339466
1A	23349409	23349658
1A	23408410	23408860
1A	23409110	23409360
1A	23414037	23415359
1A	23415950	23417000
1A	23421210	23421960
1A	23541832	23542082
1A	23816040	23816262
1A	23850141	23850791
1A	23904216	23904566
1A	23905450	23905700
1A	23965421	23965771
1A	23966021	23966471
1A	23970070	23970420
1A	23977118	23977368
1A	24078258	24078708
1A	24085209	24086337
1A	24130256	24131106
1A	24140377	24141127
1A	24148547	24148897
1A	24302843	24303493
1A	24311475	24311725
1A	24318953	24319303
1A	24323644	24323894
1A	24325243	24325576
1A	24439413	24439763
1A	24806070	24806320
1A	24937098	24937648
1A	25307402	25307752
1A	25308202	25308730
1A	25473561	25473811
1A	25538888	25539435
1A	25545265	25545515
1A	25545865	25546115
1A	25701199	25701549
1A	25961641	25961991
1A	26051059	26051502
1A	26590499	26590739
1A	26962568	26963318
1A	26971172	26971522
1A	26972819	26973769
1A	27132769	27133019
1A	27248314	27248564
1A	27249062	27249812
1A	27254286	27254736
1A	27256403	27256928
1A	27257534	27257971
1A	27274197	27274647
1A	27279086	27279325
1A	27327315	27327565
1A	27340550	27340900
1A	27352529	27352748
1A	27358523	27359273
1A	27395217	27396167
1A	28610193	28610643
1A	28622460	28622810
1A	28654872	28655770
1A	28658996	28659946
1A	28663191	28664041
1A	28708000	28708250
1A	28709958	28710808
1A	28712101	28712551
1A	28713333	28715483
1A	28715798	28716848
1A	28717398	28719027
1A	28737483	28737816
1A	28740526	28740876
1A	28757333	28757583
1A	28762224	28763645
1A	28767143	28767451
1A	28897848	28898698
1A	28908696	28909007
1A	28924892	28925242
1A	28927834	28928484
1A	28935186	28935636
1A	28935886	28936216
1A	28941917	28942209
1A	28945574	28945824
1A	28973871	28974921
1A	29039995	29040245
1A	29049434	29049648
1A	29049943	29050193
1A	29050643	29051364
1A	29186384	29186634
1A	29248174	29248397
1A	29607533	29607774
1A	29789245	29789489
1A	29804882	29805332
1A	29819472	29819722
1A	30132775	30133625
1A	30179335	30179683
1A	30193330	30194266
1A	30402000	30402222
1A	30541769	30542283
1A	30638153	30639003
1A	30793173	30793423
1A	30805420	30805770
1A	30967932	30968282
1A	30976040	30976277
1A	31181258	31181508
1A	31185840	31186090
1A	31244993	31245243
1A	31246939	31247189
1A	31777485	31777835
1A	31781013	31781963
1A	31798700	31799650
1A	32084388	32084938
1A	32085491	32086341
1A	32105784	32106434
1A	32281963	32282213
1A	32290447	32291397
1A	32375841	32376391
1A	32453705	32454455
1A	32476292	32476642
1A	32534100	32534350
1A	32889611	32890361
1A	32894692	32896042
1A	32902175	32902400
1A	33019131	33019381
1A	33369073	33369523
1A	33369873	33373723
1A	33374802	33375752
1A	33377544	33378194
1A	33385591	33385941
1A	33461329	33461579
1A	33855505	33856241
1A	33861239	33861489
1A	33864724	33865074
1A	33893964	33894414
1A	34149897	34150547
1A	34158521	34159171
1A	34174290	34174740
1A	34289771	34290290
1A	34406678	34406928
1A	34408921	34411171
1A	34415516	34415966
1A	34416216	34416466
1A	34517338	34517688
1A	34555993	34556243
1A	34847989	34848195
1A	34918295	34918629
1A	34921919	34922208
1A	34980652	34981002
1A	34984912	34985162
1A	35141386	35141836
1A	35280933	35281683
1A	35281933	35282683
1A	35543697	35543947
1A	36270890	36271540
1A	36280925	36281542
1A	36515023	36515225
1A	36515386	36515636
1A	36561554	36562004
1A	36600803	36601153
1A	36603975	36605625
1A	36763714	36764464
1A	36764995	36765945
1A	36774322	36774772
1A	36776094	36777044
1A	36777294	36777544
1A	36777994	36778234
1A	36784348	36784598
1A	36793929	36794179
1A	36823629	36823879
1A	36838790	36839120
1A	37465212	37465962
1A	37498799	37499749
1A	37511782	37512032
1A	37512282	37513132
1A	37615517	37615846
1A	38484845	38485095
1A	38708707	38709131
1A	38718637	38718887
1A	38720599	38720849
1A	38845807	38846157
1A	38852560	38852810
1A	38855251	38855501
1A	38856122	38856672
1A	38857334	38857647
1A	38859695	38860445
1A	39137563	39137813
1A	39184169	39184370
1A	39401333	39401683
1A	39402272	39402622
1A	39870457	39871407
1A	39871909	39872359
1A	39873226	39873876
1A	39890466	39890716
1A	40146093	40146306
1A	40540934	40541725
1A	40963526	40966176
1A	41361957	41362407
1A	41371197	41371399
1A	41711576	41712690
1A	41719987	41720335
1A	41739962	41741212
1A	41744230	41744880
1A	41745208	41745758
1A	41747056	41747906
1A	41760801	41761056
1A	41763524	41763748
1A	42150466	42151016
1A	42202837	42203287
1A	42218469	42218719
1A	42218894	42219244
1A	42227926	42228776
1A	42448774	42449424
1A	42474523	42474738
1A	42506098	42506348
1A	42511997	42512237
1A	42514102	42514552
1A	42526178	42526528
1A	42540662	42540897
1A	42545658	42546008
1A	42548069	42548319
1A	42549816	42550066
1A	42551824	42552174
1A	42638154	42638904
1A	42642949	42643299
1A	44360874	44361266
1A	44365243	44365593
1A	44366950	44367166
1A	44408035	44408259
1A	44445289	44445539
1A	44450521	44450754
1A	44450983	44451433
1A	45112856	45113306
1A	45540421	45541454
1A	45541698	45542617
1A	45545551	45545901
1A	45547549	45549399
1A	45550701	45550971
1A	45556539	45556789
1A	45793615	45793965
1A	45817368	45818276
1A	46231994	46232544
1A	46239818	46240168
1A	47194268	47194718
1A	47349416	47349766
1A	47457386	47457736
1A	47577442	47577992
1A	47588254	47588499
1A	47794497	47794699
1A	47795927	47796277
1A	47806621	47806971
1A	47808671	47809221
1A	47827665	47828101
1A	48109103	48109915
1A	48575009	48576459
1A	48582870	48583120
1A	48590948	48593398
1A	48594096	48594546
1A	48594796	48595146
1A	48597726	48599076
1A	48600347	48600597
1A	48704442	48704692
1A	48769085	48769564
1A	48770110	48770560
1A	48780002	48780352
1A	48782147	48784297
1A	48785933	48787283
1A	48787746	48787996
1A	48788221	48788471
1A	48790087	48791899
1A	48793164	48793614
1A	48974546	48974772
1A	48975666	48975916
1A	48988350	48989200
1A	48994626	48995168
1A	48996345	48996595
1A	48997036	48997286
1A	48997736	48998986
1A	49093967	49095050
1A	49103256	49103906
1A	49147244	49147494
1A	49238898	49239448
1A	49239698	49240248
1A	49244589	49245039
1A	49253952	49254284
1A	49269024	49269351
1A	49292491	49292741
1A	49300368	49300918
1A	49323103	49323353
1A	49324236	49324486
1A	49324736	49325123
1A	49325343	49325793
1A	49346243	49346693
1A	49354538	49354988
1A	49364982	49365219
1A	49367079	49367327
1A	49378808	49379091
1A	49524002	49524452
1A	49532877	49534427
1A	49890225	49890475
1A	49965788	49966407
1A	49991600	49991950
1A	49993332	49995549
1A	49999057	49999907
1A	50000405	50000755
1A	50440635	50440847
1A	50490893	50491243
1A	50519533	50520756
1A	50926743	50927073
1A	50934873	50935123
1A	52060097	52060547
1A	52226589	52227739
1A	52228089	52228639
1A	52231871	52232221
1A	52234799	52235049
1A	52235523	52237199
1A	52237859	52238109
1A	52238541	52239291
1A	52242549	52244699
1A	52247763	52248106
1A	52435083	52435346
1A	52436052	52436254
1A	52437360	52438110
1A	52438262	52438512
1A	52453747	52453997
1A	52527777	52528027
1A	52533649	52534078
1A	52559136	52559537
1A	52569190	52569640
1A	52570385	52570735
1A	52570892	52571142
1A	52826653	52827070
1A	52827282	52828732
1A	52831717	52831967
1A	52840607	52840857
1A	52841105	52841455
1A	53022132	53022482
1A	53023317	53024767
1A	53025087	53025677
1A	53187338	53187588
1A	53187838	53188064
1A	53188342	53189892
1A	53456490	53456740
1A	53456991	53458141
1A	53460902	53461952
1A	53463408	53463818
1A	53471162	53472012
1A	53507899	53508722
1A	53864552	53865602
1A	53912578	53912926
1A	54011297	54012047
1A	54021657	54022107
1A	54022357	54022607
1A	54026776	54028126
1A	54075222	54075572
1A	54078093	54078543
1A	54078994	54079244
1A	54081903	54082153
1A	54082767	54084317
1A	54348755	54349205
1A	55424208	55424558
1A	55959314	55960546
1A	56588591	56589141
1A	56589624	56589939
1A	56616232	56619554
1A	56879390	56879640
1A	56914139	56914489
1A	56917903	56918253
1A	56923164	56923514
1A	57189544	57189994
1A	57194066	57194308
1A	57294841	57295147
1A	57394714	57395164
1A	57399998	57400217
1A	57405662	57405912
1A	57740732	57740982
1A	57763041	57764191
1A	57769821	57770371
1A	57837307	57838357
1A	57959576	57959826
1A	58069044	58070094
1A	58121277	58122427
1A	58125635	58125985
1A	58169815	58170265
1A	58177683	58178876
1A	58188035	58188585
1A	58188835	58190085
1A	58192811	58193261
1A	58198867	58200317
1A	58204307	58204557
1A	58254132	58254678
1A	58291133	58291583
1A	58297578	58298228
1A	58358754	58359204
1A	58368715	58368965
1A	58482784	58483034
1A	58625771	58626221
1A	58629527	58630177
1A	58716626	58716876
1A	58791619	58792869
1A	58908079	58908473
1A	58935036	58935286
1A	58936774	58937524
1A	58949965	58950415
1A	59157380	59157730
1A	59211599	59213549
1A	59214099	59214749
1A	59217215	59218065
1A	59219824	59220674
1A	59510080	59510430
1A	59598248	59598544
1A	59607887	59608437
1A	59612807	59613557
1A	59717473	59717677
1A	59860639	59860889
1A	59924671	59925321
1A	59931935	59932285
1A	60278494	60279544
1A	60350000	60350250
1A	60350600	60350950
1A	60353017	60354767
1A	60358423	60359073
1A	60536234	60536584
1A	60536852	60537302
1A	60537552	60537775
1A	60574606	60574956
1A	60575306	60575856
1A	60710658	60711208
1A	60731784	60732034
1A	60734855	60735105
1A	60735850	60737100
1A	60737438	60739188
1A	60804719	60805169
1A	61031856	61032106
1A	61090810	61091260
1A	61391688	61391938
1A	62013405	62013655
1A	62609044	62610494
1A	62612385	62612635
1A	62612885	62614708
1A	62617963	62619013
1A	63054519	63055169
1A	63055519	63055769
1A	63059561	63060311
1A	63296203	63296532
1A	63755135	63755721
1A	63853243	63853813
1A	64544180	64544630
1A	64556253	64557603
1A	64591537	64594087
1A	64599133	64599554
1A	64851134	64851336
1A	64985610	64985860
1A	65035261	65035611
1A	65260922	65261572
1A	65617010	65617360
1A	65758321	65759871
1A	65867129	65868000
1A	65904251	65904601
1A	66055529	66055749
1A	66174656	66175106
1A	66177121	66177971
1A	66329334	66329684
1A	66697106	66698124
1A	66858818	66859041
1A	66885204	66885520
1A	66889571	66890121
1A	66899563	66900813
1A	67137025	67137775
1A	67463826	67464276
1A	67465849	67466599
1A	67687464	67688514
1A	67698728	67699178
1A	69048167	69048517
1A	69048967	69049217
1A	69185006	69185256
1A	69185606	69185956
1A	69757645	69758695
1A	70691112	70691362
1A	70699774	70700024
1A	70900144	70900374
1A	70900731	70900937
1A	71062693	71063143
1A	71084836	71085286
1A	71086348	71086698
1A	71095668	71096118
1A	71442530	71442780
1A	71443537	71443887
1A	71561232	71561444
1A	71562392	71562842
1A	71689453	71690103
1A	72607632	72608782
1A	72674528	72674747
1A	72676368	72676675
1A	72676985	72677235
1A	72778302	72779152
1A	72790899	72791249
1A	73184615	73184965
1A	73185424	73185871
1A	73292392	73292642
1A	73294658	73295108
1A	73300300	73300750
1A	73302045	73302246
1A	73322124	73323074
1A	73356295	73357145
1A	73996693	73996943
1A	74247140	74247490
1A	74424304	74425154
1A	74443444	74443894
1A	74737478	74737928
1A	75728705	75728955
1A	76022154	76022804
1A	76501183	76501633
1A	76503726	76504165
1A	77069443	77069793
1A	77095395	77095629
1A	77103508	77103958
1A	77114911	77116061
1A	77160206	77160556
1A	77302747	77302997
1A	77583324	77583774
1A	77607242	77607592
1A	77608437	77608728
1A	77787522	77788672
1A	78323339	78323689
1A	78328779	78329029
1A	78331244	78331483
1A	78334769	78335819
1A	79091202	79091415
1A	79106743	79107193
1A	79694615	79695065
1A	79705147	79705388
1A	79829302	79829652
1A	79830311	79830544
1A	79932238	79932850
1A	80190030	80190258
1A	82184950	82185197
1A	82327500	82327850
1A	82328110	82328360
1A	82516988	82517238
1A	82530327	82530757
1A	82720739	82720953
1A	82952896	82953522
1A	82960531	82961081
1A	83814493	83814943
1A	83815212	83816062
1A	83820000	83820235
1A	83821122	83822172
1A	83928852	83929102
1A	84274846	84275796
1A	85343330	85344580
1A	85346129	85346779
1A	85834081	85834524
1A	86234429	86234979
1A	86638914	86639564
1A	86640314	86641864
1A	86642728	86642978
1A	87197698	87198321
1A	88875822	88876272
1A	88876522	88876947
1A	90180742	90180992
1A	90294398	90295348
1A	90319498	90319748
1A	90320098	90320348
1A	90998728	90998978
1A	90999974	91000424
1A	91098634	91099683
1A	91158232	91158582
1A	91602204	91603054
1A	91670368	91671218
1A	91671371	91671621
1A	92564086	92565329
1A	92567690	92568640
1A	92568841	92569191
1A	92570553	92571103
1A	92575442	92575758
1A	92576078	92576528
1A	92740696	92741046
1A	93398131	93398377
1A	93692907	93693921
1A	93698060	93698410
1A	93889399	93889835
1A	94101249	94101457
1A	94106816	94107066
1A	94122973	94123823
1A	94248976	94249206
1A	94503020	94503370
1A	95050006	95050256
1A	95050506	95051856
1A	95053794	95054344
1A	95064373	95064823
1A	95114806	95115256
1A	95182814	95183464
1A	95311149	95316199
1A	95395692	95396042
1A	95438150	95439625
1A	95820348	95820698
1A	95833890	95834360
1A	95835281	95835931
1A	96365562	96365812
1A	96437906	96438356
1A	96442164	96442714
1A	96445576	96446099
1A	96452416	96452666
1A	96453116	96453778
1A	96458556	96458906
1A	96461119	96461369
1A	96461706	96462256
1A	96467887	96468137
1A	96468387	96468926
1A	96477234	96477484
1A	96739665	96740215
1A	97164038	97164284
1A	97200587	97200937
1A	97201204	97201654
1A	97569235	97569584
1A	97647072	97647301
1A	97809635	97809985
1A	97856435	97857985
1A	97868040	97868890
1A	98019348	98019698
1A	98022786	98023136
1A	98031765	98032315
1A	98057690	98058240
1A	98232606	98233656
1A	98247682	98248809
1A	98282237	98282466
1A	98651594	98651944
1A	98929726	98929976
1A	98983892	98984201
1A	99014152	99014361
1A	99018447	99019097
1A	99102006	99102856
1A	99138524	99138974
1A	99146890	99147140
1A	99433882	99434432
1A	99721133	99722183
1A	99853464	99855914
1A	99864069	99864319
1A	99866902	99868452
1A	99870794	99871344
1A	99995587	99996409
1A	100103735	100104114
1A	100137795	100138145
1A	100204470	100205220
1A	100266982	100267332
1A	100272552	100272902
1A	100273152	100273402
1A	100297048	100297298
1A	100364134	100364484
1A	100365481	100365931
1A	100372537	100372781
1A	100373015	100373265
1A	100557049	100557477
1A	101104570	101104920
1A	101195873	101196723
1A	101324834	101325484
1A	101326482	101326732
1A	101333713	101335236
1A	101335675	101335925
1A	101667280	101668030
1A	101767437	101767887
1A	102162100	102162312
1A	102162475	102163725
1A	102359551	102360001
1A	102360251	102362401
1A	102362651	102363101
1A	102366156	102366406
1A	103326227	103326577
1A	103686952	103687402
1A	104225444	104225694
1A	104376641	104376891
1A	104377470	104378420
1A	104379204	104379454
1A	104433121	104433671
1A	104433921	104434171
1A	104449106	104449488
1A	104929952	104931502
1A	104949680	104950214
1A	105912855	105913205
1A	106217978	106220028
1A	106230361	106230611
1A	107011787	107012629
1A	107093218	107093968
1A	107110956	107111206
1A	107528156	107528806
1A	107533181	107533831
1A	107644315	107645065
1A	107906913	107907463
1A	107907813	107908063
1A	108069829	108070179
1A	108075948	108076298
1A	108083951	108084701
1A	108174062	108174412
1A	108309871	108310182
1A	108697412	108697662
1A	108755900	108756220
1A	108766478	108766728
1A	108769293	108769643
1A	108780819	108781369
1A	108796073	108796323
1A	108923309	108923959
1A	109986706	109986956
1A	110058398	110058617
1A	110063008	110063558
1A	110071180	110071430
1A	110280286	110280536
1A	110284104	110284354
1A	110285010	110285560
1A	111133144	111133794
1A	111153873	111154212
1A	111429613	111429963
1A	111430213	111430487
1A	111621643	111621993
1A	111787234	111787584
1A	111797694	111797916
1A	111973856	111974102
1A	111990015	111990765
1A	112027126	112027835
1A	112819301	112820151
1A	112822125	112822375
1A	112993025	112993358
1A	113229173	113229723
1A	113248679	113248929
1A	113249179	113251029
1A	113251968	113252418
1A	113533728	113534278
1A	113691892	113692442
1A	113850408	113850658
1A	113855638	113855888
1A	113856338	113856589
1A	113881625	113882275
1A	114059406	114060156
1A	114063171	114063621
1A	114544417	114545267
1A	114546218	114546568
1A	114546923	114547273
1A	114554326	114554576
1A	115307303	115307553
1A	115368583	115369233
1A	115564161	115564811
1A	116258542	116258892
1A	116259857	116260107
1A	116371312	116371862
1A	117193951	117194501
1A	117198108	117198526
1A	117247674	117248224
1A	117889375	117889925
1A	117890958	117891208
1A	117902147	117903278
1A	117992789	117993039
1A	117993489	117994339
1A	118270141	118270391
1A	118289070	118290320
1A	118290770	118290987
1A	118520165	118520415
1A	118559613	118559963
1A	118846417	118846667
1A	118877588	118878033
1A	119493189	119493539
1A	119559332	119559682
1A	119591349	119592299
1A	119635508	119635858
1A	119738846	119740966
1A	120015774	120016024
1A	120019277	120019585
1A	120021486	120021936
1A	120377662	120378212
1A	121044907	121045427
1A	121132262	121132612
1A	121358207	121358417
1A	121539679	121539909
1A	122364405	122364780
1A	122533896	122534446
1A	122541275	122541525
1A	122541875	122542425
1A	123995347	123995697
1A	124010554	124013404
1A	124180741	124182566
1A	124188279	124189519
1A	124189879	124190529
1A	124428449	124428699
1A	124477809	124478259
1A	124785223	124786473
1A	124786723	124787873
1A	124885388	124886138
1A	124891653	124892503
1A	124897839	124898089
1A	124996691	124997041
1A	125103157	125103407
1A	125105611	125107361
1A	125110316	125111066
1A	125149608	125149858
1A	125152222	125152472
1A	125823450	125823920
1A	126014479	126014929
1A	126323490	126323740
1A	126330237	126331187
1A	126513851	126514201
1A	126542755	126543405
1A	126549507	126549957
1A	126731313	126731663
1A	126731913	126732163
1A	127077263	127078601
1A	127078873	127079787
1A	127095563	127096513
1A	127129345	127129595
1A	127351891	127352097
1A	127375108	127375358
1A	127375685	127375935
1A	127756159	127757087
1A	127831373	127831856
1A	127832424	127833270
1A	127838160	127838810
1A	128043943	128044293
1A	128493450	128493785
1A	128494633	128494983
1A	128728778	128728991
1A	128825225	128825475
1A	129084894	129085944
1A	129392066	129392316
1A	129995351	129995575
1A	129999544	129999994
1A	130482514	130482864
1A	130742489	130742839
1A	130743089	130743939
1A	130744289	130744539
1A	131280062	131280312
1A	131280555	131281105
1A	131521691	131522141
1A	131926600	131926850
1A	131927100	131927350
1A	131961195	131961745
1A	131961945	131962195
1A	131971435	131971853
1A	132130541	132131191
1A	132134715	132134936
1A	132135799	132136449
1A	132156651	132156934
1A	132157303	132157553
1A	132480306	132480644
1A	132485477	132485827
1A	132783635	132783985
1A	132791008	132792058
1A	132795328	132795978
1A	133126340	133126590
1A	133150078	133151028
1A	133152393	133152743
1A	133153093	133153543
1A	133166393	133167243
1A	133411935	133412485
1A	133418343	133418593
1A	133517355	133517705
1A	133518012	133518255
1A	133999808	134000658
1A	134618419	134618656
1A	134619134	134619472
1A	134943229	134943679
1A	134956198	134956500
1A	134963855	134964105
1A	135098140	135099190
1A	135445564	135445814
1A	135453604	135453854
1A	135508412	135508662
1A	135528719	135528969
1A	135966091	135969141
1A	135971079	135971629
1A	137211757	137212107
1A	137860152	137861202
1A	137916672	137917222
1A	137926144	137926594
1A	137933236	137933786
1A	138225277	138229927
1A	138235674	138236724
1A	138254657	138257347
1A	138257597	138258547
1A	138320608	138321258
1A	139552359	139553009
1A	139561177	139561527
1A	139640456	139640787
1A	140362660	140362983
1A	140363885	140364335
1A	140366596	140367219
1A	140367613	140367963
1A	140372002	140372652
1A	140372907	140374757
1A	140958462	140959612
1A	140959862	140960412
1A	140989050	140989300
1A	140989594	140990044
1A	141265769	141266719
1A	141293184	141293634
1A	141431325	141431709
1A	141437471	141437821
1A	142886503	142887453
1A	142888546	142889296
1A	142889646	142890296
1A	142903692	142904042
1A	142931207	142931649
1A	142985806	142986756
1A	143272144	143272894
1A	143273244	143274094
1A	143281126	143281376
1A	144481280	144481930
1A	144482180	144482525
1A	145194365	145194615
1A	146637457	146637807
1A	146942139	146942789
1A	146943708	146944158
1A	146952579	146953829
1A	146954079	146954329
1A	147098897	147099147
1A	147099576	147099853
1A	147345040	147345790
1A	147348579	147348957
1A	147353094	147353644
1A	147356778	147357928
1A	147674623	147674873
1A	147683070	147683320
1A	148262330	148262573
1A	148608034	148608684
1A	148610768	148611118
1A	148952392	148953042
1A	148953262	148953812
1A	149242982	149243232
1A	149251431	149252381
1A	149514588	149515938
1A	149800763	149801002
1A	149864396	149864620
1A	150007445	150008737
1A	150454581	150455231
1A	150532650	150533100
1A	150900421	150900771
1A	150902025	150902275
1A	151873681	151874131
1A	153186175	153187685
1A	153337186	153337536
1A	153580540	153580790
1A	153587419	153587769
1A	153588019	153588369
1A	154007278	154007528
1A	154658872	154659819
1A	155078558	155078903
1A	155083152	155083402
1A	155691584	155692534
1A	155692884	155693117
1A	155697324	155698174
1A	156095941	156096182
1A	156545056	156545289
1A	157316714	157316964
1A	157352161	157352611
1A	157416116	157416366
1A	157834859	157835209
1A	157961312	157961560
1A	159519185	159519835
1A	162876017	162876367
1A	162876744	162876994
1A	163208980	163209330
1A	163209580	163209830
1A	163381638	163382088
1A	163389025	163389475
1A	163392135	163392485
1A	163696187	163696837
1A	163888216	163889066
1A	164168916	164170266
1A	165179038	165179688
1A	166315152	166316402
1A	167160021	167160471
1A	168486250	168486600
1A	168547721	168548171
1A	168553137	168554887
1A	168590493	168590843
1A	168742042	168743292
1A	169643405	169644055
1A	169654117	169654662
1A	171034141	171034804
1A	171193711	171194061
1A	171194311	171194561
1A	171266686	171266914
1A	171799699	171800149
1A	172966828	172967078
1A	173466916	173467266
1A	173467516	173467866
1A	173779350	173780300
1A	174006428	174006678
1A	174006928	174007378
1A	174518991	174519760
1A	175173323	175173573
1A	175178261	175179511
1A	175300823	175301132
1A	175301733	175302083
1A	175795832	175796082
1A	175865682	175866032
1A	177475768	177476018
1A	177485744	177486284
1A	177719001	177719321
1A	178080822	178081159
1A	178491167	178491417
1A	178491767	178492017
1A	179535217	179535467
1A	180000489	180000739
1A	180001189	180001439
1A	180127217	180128543
1A	180232615	180233964
1A	180407955	180408205
1A	180412814	180413264
1A	180413514	180413864
1A	181112631	181113163
1A	181778505	181778855
1A	182075482	182076632
1A	182076882	182077132
1A	183118001	183118951
1A	183215805	183216155
1A	183216452	183216702
1A	183437602	183438252
1A	183542644	183543632
1A	183543791	183544041
1A	184695350	184695700
1A	184695862	184696312
1A	184858137	184858375
1A	184858829	184859254
1A	184890841	184891851
1A	185146045	185146275
1A	185848459	185849109
1A	186326327	186326543
1A	186712907	186713340
1A	186713567	186713876
1A	186719494	186720044
1A	186737879	186738529
1A	186739666	186740016
1A	186740266	186741616
1A	186750588	186752138
1A	186996426	186997176
1A	187532028	187533378
1A	188446175	188446425
1A	188454134	188454474
1A	189320988	189321438
1A	189709570	189710020
1A	189721656	189722706
1A	189958208	189958558
1A	191123315	191124028
1A	191124393	191125843
1A	191126193	191126843
1A	191856182	191856391
1A	191862404	191863154
1A	193516813	193517563
1A	194386157	194386476
1A	195984890	195985140
1A	196747277	196747727
1A	197253160	197253410
1A	199418446	199418696
1A	199418946	199419296
1A	199422492	199423442
1A	201197409	201198397
1A	201746969	201747219
1A	201865659	201865909
1A	202025810	202026560
1A	202033140	202033790
1A	202070123	202070573
1A	202101779	202102126
1A	202731329	202731570
1A	202731944	202732694
1A	203134451	203134662
1A	203318425	203318846
1A	203361221	203361471
1A	203361921	203362271
1A	203771494	203772344
1A	203772594	203772844
1A	203821380	203821930
1A	204295856	204296206
1A	204296756	204297006
1A	204421622	204422672
1A	204472394	204472644
1A	204473405	204473755
1A	204674742	204675792
1A	205524202	205524652
1A	205557080	205558230
1A	205874888	205875738
1A	205875988	205876738
1A	206171575	206172625
1A	206174068	206174418
1A	206202574	206203624
1A	206791900	206792850
1A	206952298	206953148
1A	207903126	207904176
1A	208128482	208129332
1A	208207438	208209188
1A	208218502	208220352
1A	208474019	208474369
1A	208474619	208474869
1A	208702493	208705443
1A	208880547	208881397
1A	208913529	208914255
1A	209041781	209042081
1A	209042533	209042783
1A	209353342	209353592
1A	209363208	209363558
1A	212016756	212017106
1A	212017356	212018206
1A	212019657	212020607
1A	212021057	212022007
1A	212025175	212027425
1A	213253140	213253790
1A	213255849	213256066
1A	213899456	213899706
1A	213901735	213903285
1A	213919023	213919273
1A	213933071	213934921
1A	216406529	216406879
1A	216413973	216415123
1A	216416956	216417206
1A	216456297	216456998
1A	217614024	217614674
1A	218080802	218081752
1A	218222068	218222318
1A	218305219	218305741
1A	218522633	218523149
1A	219380065	219380415
1A	219380965	219381815
1A	219382999	219383549
1A	219386174	219387524
1A	219724261	219725511
1A	219893837	219894287
1A	219900343	219900593
1A	219985833	219988983
1A	219989354	219989604
1A	219995444	219996568
1A	220049125	220049475
1A	220049725	220050075
1A	220167738	220168974
1A	220175835	220176385
1A	220176635	220176985
1A	220741581	220743031
1A	221584483	221585033
1A	221585283	221585733
1A	221672690	221674140
1A	221695480	221695830
1A	221708094	221709609
1A	221758852	221760002
1A	221785717	221787155
1A	221794749	221796399
1A	221816205	221818455
1A	222281253	222283263
1A	222345541	222347227
1A	222365014	222365464
1A	222369668	222370618
1A	222377204	222377654
1A	222380021	222380671
1A	222381141	222381460
1A	222756407	222756957
1A	222915939	222916389
1A	223079476	223079822
1A	223080138	223080488
1A	223443570	223444020
1A	223449502	223450252
1A	223452598	223452844
1A	223819445	223819895
1A	223827627	223828777
1A	223846533	223847183
1A	223853383	223855033
1A	223948764	223949714
1A	223991472	223992422
1A	223992772	223993322
1A	223997032	223997582
1A	224093229	224093479
1A	224094950	224095200
1A	224095650	224096000
1A	224098880	224099517
1A	224334114	224334464
1A	224531442	224531992
1A	224536194	224537144
1A	224715716	224716266
1A	224723661	224724311
1A	224801571	224801809
1A	224802063	224802513
1A	224827414	224828164
1A	224843949	224845199
1A	225506829	225507579
1A	225517360	225517608
1A	225662620	225663345
1A	225889499	225890149
1A	225890399	225890849
1A	226165358	226165600
1A	226477102	226477452
1A	226477910	226478130
1A	226648834	226649459
1A	226649660	226649910
1A	227257275	227257494
1A	227268626	227268876
1A	227295013	227296063
1A	227452228	227453478
1A	227613805	227614455
1A	228088253	228089103
1A	228806891	228807141
1A	229002358	229002608
1A	229002798	229003348
1A	229234864	229235214
1A	229240416	229240766
1A	229417873	229418123
1A	229578866	229579116
1A	229579366	229580316
1A	230131916	230132166
1A	230132716	230133066
1A	230304716	230305466
1A	230306507	230307457
1A	230472662	230472893
1A	230480769	230482019
1A	230567929	230568279
1A	230568800	230569050
1A	231110582	231111664
1A	231405385	231406435
1A	231969146	231969396
1A	231969746	231969996
1A	232074874	232075724
1A	232085939	232086476
1A	232329582	232330032
1A	232330382	232330803
1A	232332916	232333566
1A	232343903	232345153
1A	232511495	232511945
1A	232731166	232731516
1A	233925180	233925630
1A	233925792	233926642
1A	234209739	234210289
1A	234253892	234254313
1A	234797327	234797877
1A	234805744	234805994
1A	234806344	234806594
1A	235229387	235230400
1A	235841508	235841758
1A	235845348	235847298
1A	236402702	236402952
1A	236403369	236403619
1A	236715508	236716034
1A	236721689	236722039
1A	236722589	236723039
1A	236723289	236723539
1A	236889568	236890818
1A	236924605	236925355
1A	236926082	236926332
1A	236942132	236943382
1A	237004879	237005809
1A	237227836	237228186
1A	237231491	237232003
1A	237326774	237327024
1A	237327374	237327724
1A	237329483	237330933
1A	237436727	237437377
1A	237437927	237438177
1A	237509022	237509244
1A	237520016	237520506
1A	237520796	237521027
1A	237521337	237523287
1A	237528829	237530279
1A	237735967	237736617
1A	237744545	237745395
1A	237745645	237746695
1A	237747376	237748626
1A	238081107	238082757
1A	238206118	238207068
1A	238210905	238211355
1A	238652039	238653148
1A	238653328	238654178
1A	238667807	238669157
1A	238669905	238670255
1A	238677140	238677550
1A	238678198	238680448
1A	238683038	238684375
1A	238690588	238691338
1A	238870399	238870649
1A	238882375	238882725
1A	238882978	238883228
1A	238885336	238885786
1A	238954030	238954280
1A	238955180	238955530
1A	239001349	239001799
1A	239105689	239106239
1A	239108956	239109306
1A	239866647	239866897
1A	239869061	239870011
1A	239883464	239883814
1A	239889103	239889853
1A	239899931	239900181
1A	239907262	239909312
1A	240306030	240306280
1A	240313936	240315486
1A	240494258	240494608
1A	240670046	240670496
1A	241185311	241185661
1A	241312339	241313089
1A	241315328	241315878
1A	241320279	241321629
1A	241321879	241322129
1A	241322379	241324729
1A	241334348	241334898
1A	241678157	241678706
1A	241679156	241680620
1A	241742070	241742320
1A	241742618	241742862
1A	241749226	241749476
1A	241992813	241993463
1A	242009543	242009793
1A	242013205	242013455
1A	242648841	242650483
1A	242715278	242715528
1A	243058155	243059305
1A	243142799	243143103
1A	243143513	243144563
1A	243160290	243160840
1A	243162965	243163215
1A	243163465	243163915
1A	243165349	243166499
1A	243168377	243168627
1A	243617631	243618444
1A	243618798	243619248
1A	243624511	243625061
1A	243672921	243674271
1A	243861922	243862141
1A	243991444	243992694
1A	244201597	244201947
1A	244202297	244202647
1A	244312047	244312697
1A	244496755	244497005
1A	244498365	244499899
1A	244503704	244504254
1A	244512749	244513199
1A	244551629	244551879
1A	244552145	244553095
1A	244558626	244559376
1A	244564982	244565232
1A	244589616	244592292
1A	245057139	245058349
1A	245114852	245116202
1A	245118517	245120163
1A	245120392	245121442
1A	245516680	245517230
1A	245518322	245519672
1A	245519945	245520495
1A	245536653	245537503
1A	245742212	245742722
1A	245742890	245743240
1A	245968896	245969146
1A	245969499	245969949
1A	246127129	246127379
1A	246129900	246130632
1A	246183781	246184031
1A	246192609	246193059
1A	246193809	246194052
1A	246276345	246277095
1A	246277345	246277795
1A	246689746	246690196
1A	246692610	246693260
1A	246693520	246693870
1A	246892119	246893269
1A	248421365	248422215
1A	248432440	248434246
1A	248616856	248617206
1A	248877611	248877961
1A	248881799	248883249
1A	249041696	249043246
1A	249168279	249169029
1A	249169279	249169692
1A	249369688	249370338
1A	249381642	249381892
1A	249427796	249428646
1A	249743813	249745543
1A	249745881	249746431
1A	249927605	249927849
1A	249981065	249981279
1A	250087707	250088257
1A	250550548	250550998
1A	250554083	250554833
1A	250695016	250695941
1A	251219150	251219400
1A	251308101	251308451
1A	251308957	251309307
1A	251334444	251335073
1A	251341211	251342361
1A	251342564	251343214
1A	251348534	251349253
1A	251368329	251368579
1A	251381547	251382497
1A	251557553	251558503
1A	251563959	251564309
1A	251594355	251594605
1A	251691048	251691898
1A	251918361	251919511
1A	252094904	252095154
1A	252101845	252102695
1A	252277904	252278154
1A	252285533	252286483
1A	252774069	252775119
1A	252797419	252797969
1A	252798355	252801205
1A	252830288	252831138
1A	253013233	253014283
1A	253378009	253378359
1A	253384378	253384728
1A	253719970	253720920
1A	253721600	253721950
1A	253729361	253729811
1A	253902620	253904268
1A	253908765	253909315
1A	254178177	254179001
1A	254180669	254181191
1A	254349190	254350216
1A	254350761	254351000
1A	254351564	254352014
1A	254375286	254375536
1A	254382688	254383038
1A	254383288	254383638
1A	254386559	254387196
1A	254541302	254542452
1A	254661885	254663235
1A	254960241	254961491
1A	254962341	254962591
1A	255002790	255003840
1A	255005939	255006289
1A	255034074	255034324
1A	255034675	255035425
1A	255488147	255488597
1A	255488947	255489302
1A	255632600	255633750
1A	255755501	255756440
1A	255845541	255846439
1A	255849973	255850423
1A	255897724	255897974
1A	255899959	255900209
1A	256028146	256028396
1A	256029882	256030532
1A	256032594	256032944
1A	256677360	256678210
1A	256704475	256705425
1A	256736287	256736737
1A	256737187	256737537
1A	256810416	256810666
1A	256819112	256819691
1A	256826430	256826880
1A	257196452	257196667
1A	257414634	257415584
1A	257419387	257420737
1A	257566252	257566602
1A	257573082	257575232
1A	257958683	257960133
1A	257969652	257969902
1A	258174543	258175393
1A	258181401	258181651
1A	258738130	258738380
1A	258738630	258738880
1A	258744452	258744663
1A	258874482	258874975
1A	258879835	258880785
1A	259014986	259015336
1A	259045809	259046359
1A	259140985	259141699
1A	259149628	259149878
1A	259477632	259479382
1A	260248487	260249114
1A	260782641	260782875
1A	260833867	260834117
1A	260839879	260840629
1A	260938193	260938543
1A	261053546	261053996
1A	261054246	261054894
1A	261248028	261249078
1A	261369419	261370440
1A	261695156	261695406
1A	261695571	261696021
1A	261826255	261826605
1A	261935593	261936133
1A	261962202	261962414
1A	262014858	262015108
1A	262016200	262017038
1A	262291385	262291894
1A	262442169	262442519
1A	262768698	262769148
1A	262769644	262770089
1A	262819120	262819370
1A	262841267	262842579
1A	262855065	262855715
1A	262861884	262862834
1A	262929533	262930362
1A	265007944	265008394
1A	265008644	265009094
1A	265020309	265020516
1A	265032908	265033158
1A	265040263	265041413
1A	265066803	265067853
1A	265094572	265094822
1A	265645027	265645573
1A	265645735	265646185
1A	265646435	265646656
1A	265647196	265647546
1A	265649367	265649617
1A	265650433	265651483
1A	266183991	266184241
1A	266197747	266199197
1A	267141437	267141687
1A	267153651	267154101
1A	267171241	267172291
1A	267177017	267178167
1A	267180608	267181358
1A	267185982	267187932
1A	267264913	267265163
1A	267345365	267346115
1A	267352542	267352792
1A	267356238	267356688
1A	267804288	267804538
1A	267882993	267883343
1A	268381797	268382147
1A	268591697	268591947
1A	268592925	268593275
1A	268929605	268931215
1A	269304240	269305690
1A	269582499	269583149
1A	271034295	271034497
1A	271133168	271134306
1A	271619107	271619757
1A	272211481	272212326
1A	272609559	272610565
1A	272613064	272613614
1A	272614064	272614414
1A	274952856	274953506
1A	274953756	274954106
1A	274968879	274970029
1A	274970293	274971343
1A	275766292	275766742
1A	275812704	275813154
1A	276301929	276302279
1A	276324113	276324563
1A	276568821	276569771
1A	276576348	276579898
1A	276651878	276652087
1A	276802172	276802800
1A	276803050	276804279
1A	276804818	276806050
1A	276865085	276865435
1A	277075492	277075713
1A	277078712	277079462
1A	277232154	277232604
1A	277235820	277236170
1A	277414067	277415217
1A	277469362	277469912
1A	277628997	277629347
1A	277640537	277642287
1A	277651704	277652825
1A	278140014	278140264
1A	278140614	278141664
1A	278158089	278158839
1A	278230174	278230524
1A	278370495	278371145
1A	278460894	278461444
1A	278462588	278462938
1A	279688048	279688398
1A	279688648	279688998
1A	279731957	279732707
1A	279742016	279743466
1A	279744010	279744360
1A	279745468	279745918
1A	279824738	279825388
1A	279831410	279832260
1A	279834881	279835131
1A	279839762	279840012
1A	279901382	279903532
1A	279903746	279903996
1A	279906620	279907770
1A	279908420	279908770
1A	280216053	280218703
1A	280233386	280233836
1A	280276583	280276833
1A	280600802	280601152
1A	280601402	280602352
1A	280602602	280603552
1A	280603802	280604452
1A	280849813	280850363
1A	280850873	280851123
1A	281894937	281895179
1A	282219099	282220440
1A	282553800	282554050
1A	282694777	282695127
1A	282702153	282702403
1A	283059212	283059462
1A	283575258	283575508
1A	283575897	283576147
1A	283719590	283720240
1A	284163227	284163577
1A	284171070	284171320
1A	284334848	284335598
1A	284337216	284337566
1A	284856625	284856875
1A	284906045	284907095
1A	285206928	285207178
1A	285418763	285419055
1A	285634911	285635961
1A	285998282	285998532
1A	286235479	286235729
1A	287701982	287702432
1A	287707716	287708266
1A	288861873	288862223
1A	289323792	289324120
1A	289329757	289330007
1A	289333109	289333359
1A	289633755	289634605
1A	290198408	290199045
1A	290588714	290589050
1A	290955589	290956339
1A	291228808	291229058
1A	291229347	291230297
1A	291241892	291242142
1A	291560829	291561579
1A	291734795	291735019
1A	291979732	291980163
1A	292089773	292090523
1A	292090876	292092200
1A	292496938	292498788
1A	292499038	292499888
1A	292881563	292882013
1A	292888852	292889102
1A	293740429	293740679
1A	293742669	293743266
1A	294135929	294136379
1A	294139935	294141685
1A	294860958	294861308
1A	295457448	295458198
1A	295463860	295464210
1A	295464460	295464910
1A	295994834	295995084
1A	296112205	296112755
1A	296211263	296211813
1A	296965202	296965850
1A	297049130	297049939
1A	297376519	297376969
1A	297381556	297381806
1A	297695801	297696151
1A	297740384	297741234
1A	297743280	297743530
1A	297748937	297750187
1A	297750914	297751364
1A	297871689	297871939
1A	298033467	298034117
1A	298107372	298107622
1A	298107972	298108522
1A	298115968	298116518
1A	298558861	298559078
1A	298653414	298653864
1A	299270119	299271169
1A	299271801	299272178
1A	300002368	300002718
1A	300002968	300005299
1A	300106619	300107269
1A	300927561	300928411
1A	301148037	301148287
1A	301192620	301193810
1A	301195415	301197465
1A	301199786	301200236
1A	301207778	301208428
1A	301208878	301209128
1A	301212155	301212505
1A	301628210	301628660
1A	301779644	301780294
1A	301783984	301784234
1A	301832311	301832661
1A	302200425	302201275
1A	302870265	302870515
1A	302924961	302925183
1A	302957631	302957981
1A	303727056	303728506
1A	303729852	303730802
1A	303780901	303781951
1A	303796628	303797278
1A	303849208	303849558
1A	303864415	303864645
1A	305006113	305006548
1A	305367851	305368301
1A	305541662	305542012
1A	306117940	306118187
1A	306142927	306143377
1A	306552675	306553525
1A	306637242	306637451
1A	306684572	306684822
1A	307033492	307033833
1A	307490287	307491137
1A	308346224	308346874
1A	308352187	308353350
1A	308569426	308569676
1A	308815987	308816837
1A	308952977	308953227
1A	309398841	309399191
1A	309403400	309403836
1A	309451889	309452339
1A	309453243	309453493
1A	309465905	309466455
1A	309758350	309758849
1A	309788957	309789544
1A	310245962	310247612
1A	310254258	310255708
1A	310257075	310258325
1A	310867706	310868156
1A	310869771	310871021
1A	310872768	310873018
1A	310970848	310971298
1A	311055051	311055501
1A	311055708	311056489
1A	311434796	311435046
1A	311435296	311435646
1A	311584132	311584470
1A	311808713	311809157
1A	311816493	311816843
1A	311845780	311846817
1A	311852801	311853051
1A	312608091	312608524
1A	312609415	312610565
1A	312612518	312612730
1A	312613014	312613464
1A	312722517	312722967
1A	312743468	312744418
1A	312744773	312745190
1A	312777134	312777784
1A	313293093	313293643
1A	313293819	313294269
1A	313317753	313318103
1A	313491022	313491272
1A	313492264	313492914
1A	313744031	313744381
1A	313901143	313901493
1A	313901695	313902745
1A	313912608	313912945
[truncated: 152,640 more rows]
