# Supplementary material for: Epigenomic identification of vernalization cis-regulatory elements in winter wheat
Source: Genome Biol. 2024 Jul 30;25:200. doi: 10.1186/s13059-024-03342-3 (PMC11290141; doi:10.1186/s13059-024-03342-3)
Supplement: Supplementary file 4 — Additional file 4: Table S3. Vernalization-responsive differential ACRs. [file 13059_2024_3342_MOESM4_ESM.xlsx]

## Sheet: Leaf induced
Additional file 4: Table S3: Vernalization responsive differential ACRs of each tissue.
chr	start	end
1A	227105	227445
1A	237924	238139
1A	3386169	3386519
1A	3387495	3388366
1A	3433209	3433659
1A	4061549	4061999
1A	7657337	7658987
1A	7665086	7665536
1A	7665886	7667336
1A	7667586	7668236
1A	7669848	7670198
1A	7838841	7839042
1A	8237192	8237442
1A	8326139	8326689
1A	8331622	8332672
1A	9356053	9356403
1A	9357872	9358122
1A	10151722	10152172
1A	12303512	12304039
1A	12304789	12305939
1A	12307412	12308139
1A	12309389	12309639
1A	13762731	13763081
1A	13766905	13768655
1A	14523993	14524343
1A	20981680	20981894
1A	21081831	21082381
1A	21098429	21098873
1A	21105991	21106241
1A	27254224	27254693
1A	27274497	27274747
1A	28740483	28740924
1A	33369373	33369823
1A	33370873	33371223
1A	33371773	33372623
1A	33373073	33373823
1A	33374489	33375039
1A	34411240	34411676
1A	37477679	37478529
1A	37480025	37482075
1A	38851510	38851747
1A	38857230	38857780
1A	42549530	42550380
1A	45501018	45501468
1A	48575019	48575369
1A	48591624	48591874
1A	48791688	48791938
1A	49094872	49096022
1A	49097654	49098104
1A	49323406	49323756
1A	49325106	49325636
1A	49524030	49524251
1A	49993376	49993826
1A	50519896	50520146
1A	51703062	51703612
1A	53023332	53023982
1A	60353147	60353497
1A	62614071	62614656
1A	63480981	63481231
1A	63511441	63512291
1A	63737399	63738149
1A	63741034	63742484
1A	63746136	63746586
1A	63747498	63748148
1A	63752687	63753637
1A	63850148	63850598
1A	63853545	63854095
1A	64543900	64544850
1A	64598870	64599220
1A	65890802	65891052
1A	65904217	65904467
1A	67464026	67464476
1A	72778380	72778630
1A	74427678	74428028
1A	78964018	78964668
1A	79090417	79091467
1A	79107043	79107493
1A	82529140	82529690
1A	86241057	86241407
1A	86638875	86639125
1A	86639375	86639725
1A	86640475	86640725
1A	86641475	86641825
1A	92570630	92571046
1A	92576176	92576426
1A	92576676	92577326
1A	95820648	95820898
1A	96461069	96461411
1A	97855683	97856133
1A	97866263	97866485
1A	98233652	98234258
1A	99855457	99855807
1A	99866975	99871025
1A	101320838	101321088
1A	110062950	110063564
1A	113855413	113856213
1A	117194469	117194819
1A	121129817	121130067
1A	122534151	122534401
1A	126013971	126014821
1A	128494105	128494555
1A	128624401	128624642
1A	128624892	128625142
1A	128634162	128634612
1A	128825253	128825503
1A	132791286	132792036
1A	134950367	134950917
1A	134955388	134955638
1A	135967582	135968332
1A	137855054	137855904
1A	138320722	138321246
1A	146635603	146635818
1A	147357788	147358038
1A	148953192	148953442
1A	149514648	149514898
1A	153337462	153337912
1A	153339959	153340609
1A	155849897	155850347
1A	162999887	163000127
1A	168590437	168590679
1A	171035029	171035379
1A	177465957	177466507
1A	182075672	182076822
1A	183543344	183543694
1A	186739093	186739328
1A	186739978	186740328
1A	189722304	189722554
1A	193517541	193517791
1A	201866147	201866397
1A	205557427	205557677
1A	205876601	205876838
1A	208128369	208128719
1A	208219772	208220222
1A	208880615	208880865
1A	208881315	208881565
1A	208886128	208886878
1A	208892748	208892998
1A	208893448	208893698
1A	208906511	208907161
1A	209353398	209353648
1A	212020056	212020306
1A	212026826	212027476
1A	213257340	213257790
1A	213919027	213919577
1A	213934271	213934921
1A	216413581	216415312
1A	216416820	216417370
1A	216449371	216449921
1A	216450771	216451121
1A	216457970	216458520
1A	219383637	219384381
1A	219387262	219387499
1A	221708688	221709238
1A	221786217	221786567
1A	222352955	222353205
1A	222354199	222354449
1A	222356537	222356845
1A	222363829	222365879
1A	222371262	222371512
1A	223827965	223828257
1A	223937085	223937682
1A	224093200	224093750
1A	224814543	224814793
1A	224822743	224822993
1A	224823590	224824340
1A	226164465	226164715
1A	226477104	226477336
1A	230153395	230153632
1A	232090595	232091145
1A	232332828	232333278
1A	232343926	232344436
1A	232344986	232345436
1A	234227619	234227869
1A	234241775	234242925
1A	235841250	235841900
1A	235846780	235847122
1A	236722699	236722997
1A	237514705	237514955
1A	237522236	237522786
1A	237522967	237523186
1A	238081299	238082049
1A	238653211	238653761
1A	238678124	238678874
1A	239899006	239900356
1A	239907591	239907841
1A	241335700	241336350
1A	241680378	241680628
1A	242790483	242791033
1A	243498413	243498963
1A	243624656	243625406
1A	248434680	248434930
1A	251342682	251343232
1A	254541494	254542444
1A	254999286	254999636
1A	262929738	262930088
1A	264394747	264395197
1A	277073804	277074154
1A	279834996	279835246
1A	280602002	280602252
1A	280602702	280602952
1A	281362373	281362623
1A	281895022	281895272
1A	282219379	282219629
1A	282693020	282693670
1A	290588695	290588945
1A	292766015	292766265
1A	292766715	292766965
1A	298653578	298653828
1A	302200925	302201175
1A	308780583	308780933
1A	308783102	308783452
1A	309789257	309789707
1A	313746303	313746653
1A	316892015	316892265
1A	316892615	316892865
1A	316953168	316953718
1A	319253702	319253952
1A	321251301	321251638
1A	321400534	321400984
1A	321413049	321413399
1A	325031596	325032172
1A	327014979	327015629
1A	327017927	327018177
1A	333627704	333627954
1A	335014708	335015058
1A	336316914	336317164
1A	338838115	338838365
1A	338838836	338839386
1A	345116460	345116810
1A	347922375	347922625
1A	348395968	348396510
1A	348398536	348398786
1A	348848489	348848839
1A	348851547	348852597
1A	349350249	349351699
1A	349354257	349354607
1A	349354857	349355307
1A	349359747	349360197
1A	349360547	349362081
1A	353256653	353257103
1A	353635956	353636206
1A	361184659	361185009
1A	362679122	362679372
1A	363170107	363170357
1A	363448505	363448853
1A	363454876	363455626
1A	368803162	368803440
1A	368972780	368973130
1A	377208558	377208808
1A	377618104	377618654
1A	380974738	380974988
1A	381100932	381101582
1A	381150024	381150374
1A	386477106	386477356
1A	387937512	387938055
1A	390636441	390636691
1A	391257050	391257400
1A	393459617	393459967
1A	394252537	394252969
1A	394854101	394854651
1A	396239974	396240524
1A	398810448	398810796
1A	399472090	399472440
1A	399823706	399824056
1A	403026822	403027272
1A	404475385	404475735
1A	415827266	415827616
1A	425681484	425681934
1A	425682984	425683634
1A	426304657	426305307
1A	426523722	426524072
1A	426641729	426641951
1A	430189815	430190965
1A	430196622	430196972
1A	430344277	430345027
1A	431439921	431440153
1A	436426789	436427739
1A	440147765	440148164
1A	444421154	444421404
1A	444425189	444426339
1A	444428110	444428360
1A	446105979	446106229
1A	446516271	446516484
1A	447003106	447003352
1A	447006347	447006597
1A	447007747	447007997
1A	447008247	447008997
1A	449174097	449174747
1A	449175497	449175847
1A	449666587	449666837
1A	449823355	449824005
1A	449824355	449825305
1A	452049057	452049907
1A	452281104	452281354
1A	452285170	452285720
1A	452290724	452290966
1A	455823166	455823616
1A	457012756	457013006
1A	457014156	457014606
1A	457036686	457036936
1A	459196179	459196629
1A	461337239	461338089
1A	461351259	461352209
1A	461356584	461356834
1A	461521761	461522811
1A	461523261	461523911
1A	461547290	461547940
1A	463356439	463357189
1A	463930023	463931173
1A	463931723	463931973
1A	463958187	463959237
1A	463962738	463963488
1A	464897074	464897324
1A	465474071	465474421
1A	465496298	465496843
1A	473973342	473973892
1A	474290821	474291271
1A	474291721	474292171
1A	474292421	474292671
1A	474296270	474297299
1A	474375811	474376361
1A	474427621	474428271
1A	474430337	474430887
1A	474432711	474433361
1A	474437559	474438009
1A	474444295	474444645
1A	474453350	474453600
1A	476985391	476985741
1A	477755070	477755420
1A	479211161	479211558
1A	480754656	480754905
1A	480808801	480809051
1A	480830909	480831148
1A	481921767	481922017
1A	482335515	482336065
1A	482965380	482965730
1A	483864628	483864878
1A	483930763	483931113
1A	486815039	486815789
1A	486818139	486818589
1A	486896114	486897064
1A	486941281	486941731
1A	486952668	486953712
1A	487560833	487561383
1A	488063523	488063773
1A	488243479	488243829
1A	490086167	490086604
1A	490411343	490411593
1A	490411843	490412093
1A	490796794	490797444
1A	492023844	492024094
1A	492195444	492195683
1A	493507911	493508661
1A	493814609	493814859
1A	494063482	494063732
1A	494148692	494149291
1A	496169116	496170066
1A	497508936	497509186
1A	497510636	497510986
1A	497523493	497523925
1A	497904558	497905108
1A	498449224	498449874
1A	498596723	498597873
1A	498672367	498672717
1A	499195656	499196006
1A	499196256	499196659
1A	499198951	499199701
1A	499436557	499437007
1A	499790128	499790378
1A	499794635	499795036
1A	499795435	499795785
1A	499798255	499799205
1A	499799455	499799805
1A	499800727	499801077
1A	499801827	499802177
1A	500043936	500044240
1A	500076121	500076371
1A	504239218	504245867
1A	504246064	504247368
1A	504415427	504415677
1A	504573942	504574192
1A	504612506	504612756
1A	504615557	504616307
1A	504642989	504643339
1A	505738840	505739490
1A	505740340	505740890
1A	505922123	505922573
1A	505925423	505925773
1A	505937377	505937627
1A	506258441	506258791
1A	506269963	506270513
1A	506273563	506274613
1A	508126341	508126691
1A	512658226	512658476
1A	514987816	514988166
1A	516374212	516374462
1A	516379857	516380107
1A	516432128	516432578
1A	517478885	517479335
1A	517479687	517479935
1A	517480385	517481937
1A	517518614	517519164
1A	518102726	518103276
1A	518469468	518469718
1A	518473695	518473945
1A	518603089	518603639
1A	518603889	518604828
1A	518659041	518659491
1A	518659841	518660591
1A	519466789	519467536
1A	520121984	520122234
1A	520584140	520584390
1A	520764197	520764647
1A	520772373	520772623
1A	521977051	521978101
1A	522538598	522538848
1A	524395249	524395799
1A	525378122	525378446
1A	525433642	525433892
1A	527178906	527180099
1A	529125531	529125881
1A	530155778	530156128
1A	530202369	530202619
1A	531608177	531608627
1A	531615126	531615754
1A	531874086	531874936
1A	531879592	531881902
1A	531992545	531993484
1A	532382969	532383219
1A	533169936	533170186
1A	533218941	533219177
1A	533259571	533260021
1A	534957292	534957642
1A	534971792	534972542
1A	536066758	536067308
1A	536427807	536428057
1A	536616692	536616923
1A	536634407	536634657
1A	536673620	536674281
1A	540180615	540182165
1A	540200800	540201150
1A	540205669	540205918
1A	540282104	540282454
1A	540289924	540290474
1A	540628255	540629405
1A	540643405	540644355
1A	540650155	540650405
1A	541397386	541398236
1A	541577406	541577656
1A	541987862	541988212
1A	542765489	542766039
1A	542825664	542826014
1A	542827764	542828014
1A	543958134	543958784
1A	543961022	543961861
1A	544054162	544055612
1A	544147243	544147893
1A	544160075	544160425
1A	544169319	544170169
1A	544170719	544170969
1A	544379323	544380273
1A	544486918	544487268
1A	544589186	544589836
1A	544593483	544593933
1A	544638492	544639242
1A	545417126	545417376
1A	545752529	545752779
1A	545761742	545762246
1A	545763296	545763646
1A	545850481	545851331
1A	546420069	546420419
1A	547304915	547305165
1A	547863334	547864284
1A	547882827	547883177
1A	547886364	547887714
1A	547902594	547902844
1A	547908235	547908685
1A	547919093	547919337
1A	548789328	548789878
1A	548790128	548791078
1A	549615674	549615924
1A	550335662	550335912
1A	550726418	550726968
1A	551213927	551214377
1A	552147225	552147865
1A	552149142	552149692
1A	554017714	554018241
1A	554041872	554042222
1A	554046165	554046458
1A	554046738	554047115
1A	554080954	554081604
1A	554444808	554445058
1A	554463636	554464086
1A	554510437	554511344
1A	554540872	554541422
1A	558541688	558542138
1A	558548460	558548810
1A	558549060	558550810
1A	558551060	558553910
1A	558591142	558592492
1A	559032098	559032648
1A	559053530	559054180
1A	560402175	560404225
1A	560404675	560405125
1A	560405575	560406725
1A	560407675	560408225
1A	560412724	560413374
1A	560415614	560415964
1A	560433971	560434521
1A	560947038	560947488
1A	560951612	560951862
1A	560959546	560959796
1A	560960346	560960796
1A	561274895	561275245
1A	561346288	561346638
1A	562069546	562069793
1A	562892809	562893659
1A	562897865	562898215
1A	563281234	563281584
1A	563282138	563282484
1A	563289669	563290019
1A	563292369	563292919
1A	563295369	563295819
1A	563308423	563309273
1A	563316903	563317753
1A	563319703	563319953
1A	563321703	563322141
1A	563791227	563791677
1A	566010001	566010351
1A	566033512	566033962
1A	566046917	566047267
1A	566060921	566061171
1A	566086250	566087600
1A	566091618	566091968
1A	566381434	566381884
1A	566489248	566489798
1A	566687408	566687658
1A	566688312	566690211
1A	567832138	567832677
1A	567966093	567966443
1A	568003258	568003708
1A	568013748	568014184
1A	568761777	568762327
1A	568762677	568762916
1A	571722572	571723622
1A	571787122	571787372
1A	571908050	571908400
1A	572023490	572023840
1A	572564870	572565120
1A	573067558	573067771
1A	573068321	573069316
1A	573241360	573241710
1A	573637594	573637944
1A	573920019	573920369
1A	573929937	573930487
1A	573934121	573934571
1A	574220816	574221066
1A	574334339	574334749
1A	574496034	574496384
1A	574657285	574657835
1A	574676750	574677000
1A	575206593	575207043
1A	575387333	575387683
1A	575465333	575466683
1A	575470978	575471628
1A	575580552	575581292
1A	575777140	575777390
1A	575797960	575798310
1A	576783771	576784621
1A	577391231	577391681
1A	577539032	577539582
1A	577638081	577638331
1A	577718775	577719325
1A	577804805	577805855
1A	577824595	577825245
1A	577826941	577827191
1A	578205737	578208687
1A	578208937	578209284
1A	578357184	578357634
1A	578911421	578911871
1A	578920740	578920985
1A	578922235	578923185
1A	579073873	579074623
1A	580655958	580656308
1A	581569599	581570149
1A	581861435	581861885
1A	582839338	582839588
1A	582856480	582856889
1A	582872335	582872585
1A	583350063	583350613
1A	583351101	583351351
1A	583588611	583589332
1A	584676569	584676871
1A	585627624	585628074
1A	586503783	586504533
1A	586512514	586513164
1A	586976754	586977004
1A	588293678	588293902
1A	588665826	588666072
1A	588904772	588905122
1A	589020957	589021195
1A	589032792	589033319
1A	589033592	589034076
1A	589681408	589681758
1A	589792189	589792539
1A	589870754	589871004
1A	589876573	589877023
1A	590347532	590347741
1A	590352821	590353171
1A	591089363	591089711
1A	591147383	591148233
1A	591153426	591154096
1A	591295854	591296304
1A	591370064	591370596
1A	591611647	591612197
1A	591930979	591931229
1A	591947443	591947793
1A	592144248	592144498
1A	592149743	592150177
1A	592302564	592303114
1A	592304783	592305191
1A	592307483	592308033
1A	592308783	592309333
1A	592311183	592311433
1A	592311783	592312233
1A	592312483	592313424
1A	593549056	593549506
1B	22144069	22144419
1B	58552870	58553514
1B	58931405	58931655
1B	68672886	68673336
1B	70180677	70181727
1B	154784828	154785669
1B	182225047	182225357
1B	240484062	240484612
1B	240490095	240490545
1B	240491195	240491845
1B	240495008	240495458
1B	240497628	240497951
1B	240498301	240498951
1B	240499942	240500592
1B	245931663	245931913
1B	245933478	245933828
1B	245944721	245945771
1B	245946323	245946573
1B	245946823	245948173
1B	246765659	246766209
1B	248233712	248234262
1B	249515165	249515515
1B	249630777	249631127
1B	250414988	250416138
1B	250425827	250426377
1B	250428016	250428266
1B	250428516	250429466
1B	250800378	250800828
1B	251153863	251154113
1B	254452175	254452625
1B	254453627	254455477
1B	255726674	255726903
1B	256199389	256199939
1B	256907863	256908613
1B	256918100	256918350
1B	258381091	258381441
1B	258768406	258768676
1B	262531411	262531661
1B	264839300	264839812
1B	265289055	265289305
1B	265647086	265647436
1B	265973973	265975223
1B	266108218	266108668
1B	266256685	266257035
1B	266259385	266259635
1B	266931754	266932192
1B	267971423	267971673
1B	269222012	269222462
1B	269297242	269297792
1B	271889694	271890244
1B	274866007	274866257
1B	280212167	280212517
1B	282276056	282276306
1B	283118096	283118646
1B	283122525	283123075
1B	288371971	288372221
1B	292416063	292416613
1B	292419046	292419293
1B	292699118	292699368
1B	297063011	297063261
1B	297865034	297865484
1B	298199226	298199676
1B	303676884	303677134
1B	310144511	310146561
1B	312556491	312556735
1B	313095645	313095895
1B	313097184	313097534
1B	317434915	317435265
1B	321684035	321684485
1B	322952399	322952649
1B	323619144	323619494
1B	336614641	336614891
1B	342117322	342118072
1B	343987055	343987305
1B	345305474	345305924
1B	348332573	348333223
1B	348492160	348492410
1B	348902947	348903197
1B	359225027	359225677
1B	359226027	359226477
1B	359504587	359505037
1B	363088343	363088693
1B	364916470	364916820
1B	368220041	368220391
1B	369609819	369610569
1B	369610819	369611069
1B	375256641	375256991
1B	375266102	375266814
1B	375863096	375863346
1B	376047522	376048861
1B	376053326	376053576
1B	376072927	376074177
1B	376611192	376611442
1B	376611889	376612239
1B	381391965	381392415
1B	387309060	387309310
1B	390396713	390397225
1B	396604996	396605246
1B	402098845	402099095
1B	407301279	407301529
1B	409831311	409831761
1B	417421676	417422026
1B	421096971	421097721
1B	426073692	426074242
1B	433044934	433045284
1B	442166676	442167126
1B	442972195	442972445
1B	443479764	443480014
1B	447175401	447175910
1B	452573012	452573262
1B	452747189	452747539
1B	452752939	452753689
1B	455202497	455202709
1B	457000617	457001067
1B	460271200	460271650
1B	463546172	463546722
1B	466940151	466940501
1B	466941451	466941761
1B	468510726	468511076
1B	473869195	473869945
1B	473870395	473871345
1B	473872379	473873229
1B	474114611	474115161
1B	474117011	474118461
1B	474119893	474120143
1B	474257500	474257750
1B	478717819	478718037
1B	478719774	478720224
1B	480474749	480475199
1B	480846977	480847227
1B	480850811	480851061
1B	480851811	480852061
1B	481278410	481279460
1B	481600126	481600376
1B	483288609	483289159
1B	483880856	483881506
1B	483885973	483886223
1B	484462211	484465461
1B	484502765	484503115
1B	484503965	484504315
1B	486345963	486346413
1B	486542807	486543257
1B	486969992	486970342
1B	488464187	488464437
1B	489540023	489540573
1B	489544838	489545188
1B	493314711	493314961
1B	493873921	493874339
1B	494065290	494065540
1B	498069878	498070128
1B	500533522	500533972
1B	500538249	500538799
1B	500539145	500541495
1B	504510173	504510423
1B	508709284	508709734
1B	513538299	513538949
1B	515461276	515461626
1B	516950486	516950722
1B	520368740	520368990
1B	520369540	520370090
1B	520374418	520374811
1B	520404481	520405231
1B	520467920	520469068
1B	526747295	526747545
1B	527381079	527381326
1B	530055603	530056153
1B	530462370	530462620
1B	530471596	530472046
1B	530664212	530664562
1B	531197416	531197850
1B	531596180	531596630
1B	531694371	531694721
1B	531735257	531735607
1B	531735957	531736507
1B	532387923	532388273
1B	532394569	532395009
1B	536570779	536571729
1B	536656630	536656880
1B	539850362	539850612
1B	540133177	540133427
1B	540146528	540147578
1B	540148428	540149778
1B	540156799	540157049
1B	540158037	540158287
1B	540285161	540285969
1B	540444810	540445160
1B	540714879	540715114
1B	540717194	540717744
1B	540732270	540732820
1B	540734933	540735283
1B	541465751	541466101
1B	542431834	542432784
1B	542579004	542580254
1B	543007544	543007894
1B	543009059	543009300
1B	543038132	543038382
1B	545641541	545642591
1B	545643690	545644391
1B	546255578	546256028
1B	546274248	546274598
1B	546526926	546527376
1B	546534754	546535104
1B	548200485	548200935
1B	548530892	548531142
1B	548619453	548625686
1B	548626436	548627286
1B	548673335	548674785
1B	548681835	548682685
1B	548889127	548890377
1B	548893056	548907606
1B	548907856	548909406
1B	548962728	548971178
1B	548972028	548972878
1B	549788782	549789032
1B	549793527	549794777
1B	551759341	551759691
1B	551760541	551761091
1B	551872802	551873252
1B	552277856	552278146
1B	552279356	552279606
1B	552472347	552474395
1B	552947975	552948725
1B	552949475	552949725
1B	552960659	552961509
1B	552961759	552962509
1B	553007666	553010016
1B	553559752	553559999
1B	555293742	555293967
1B	555294917	555295367
1B	556995025	556995251
1B	557463169	557463619
1B	559968701	559968951
1B	559969464	559969714
1B	561248388	561249138
1B	561249488	561249717
1B	561255889	561256093
1B	561510422	561510951
1B	562368949	562369184
1B	562507209	562508559
1B	563059757	563060057
1B	563967267	563967517
1B	565994622	565994872
1B	566600973	566601523
1B	566691951	566692801
1B	566764433	566764883
1B	566831243	566831993
1B	566837245	566837495
1B	567028292	567028642
1B	567113101	567113451
1B	567971018	567971468
1B	567973053	567973903
1B	570020030	570020452
1B	570478588	570479138
1B	572259007	572259257
1B	573040533	573040783
1B	573944492	573944979
1B	575860671	575861021
1B	576218974	576219387
1B	580630915	580631965
1B	580636012	580636262
1B	582021246	582021496
1B	582728306	582728536
1B	582912279	582912729
1B	582928104	582928654
1B	584136001	584136433
1B	585052175	585052425
1B	585542057	585542262
1B	585821360	585821610
1B	589488252	589488802
1B	589499075	589499525
1B	589522882	589523132
1B	591118010	591118360
1B	591361196	591361546
1B	592352954	592353167
1B	592656723	592657073
1B	593493557	593493907
1B	593922250	593923209
1B	595161121	595161371
1B	595175388	595176138
1B	595177988	595178438
1B	595330653	595331003
1B	596038480	596038830
1B	596118002	596118214
1B	600022628	600023177
1B	600593006	600594597
1B	600893468	600893918
1B	600958089	600958539
1B	600960189	600960439
1B	601245299	601245749
1B	601250562	601250774
1B	602001590	602002040
1B	602002890	602003640
1B	602003990	602004340
1B	604320994	604321344
1B	605569043	605569493
1B	605976193	605976443
1B	606187494	606188644
1B	606585651	606585901
1B	608463992	608464542
1B	610160014	610160490
1B	610350550	610351000
1B	612205557	612206307
1B	612401093	612401643
1B	612480009	612480259
1B	613419708	613420358
1B	613420655	613421558
1B	613421808	613422258
1B	613929339	613929789
1B	613941756	613942006
1B	613942679	613942929
1B	614424959	614425373
1B	614788825	614789575
1B	614794181	614794531
1B	614794761	614795231
1B	614795481	614795831
1B	615109306	615109843
1B	618195002	618195631
1B	618196021	618196552
1B	619097425	619097675
1B	619098406	619098615
1B	619099571	619099821
1B	621264463	621265113
1B	622218100	622219550
1B	622312902	622313952
1B	622358298	622359848
1B	622470532	622470782
1B	622696430	622696780
1B	622709077	622709526
1B	622709876	622710526
1B	623621081	623621531
1B	623668772	623669022
1B	623672440	623673090
1B	623677813	623678163
1B	626067707	626068057
1B	626228382	626228632
1B	626688032	626688482
1B	626723374	626723621
1B	626811136	626811386
1B	628499110	628499352
1B	629264480	629264730
1B	630059363	630059713
1B	630518680	630519006
1B	630521640	630522840
1B	630563038	630563254
1B	630565970	630566220
1B	630566870	630567092
1B	632007627	632008577
1B	633107706	633108156
1B	633259591	633260041
1B	633268765	633269515
1B	633290424	633290974
1B	633294359	633295109
1B	634681181	634681431
1B	636870679	636871022
1B	637371430	637372580
1B	637516405	637516755
1B	637591100	637592650
1B	637593827	637595277
1B	637812110	637812500
1B	637916578	637916828
1B	638939925	638940175
1B	638940625	638940875
1B	639062086	639062336
1B	640620308	640620658
1B	642495161	642495611
1B	642525660	642525910
1B	642791440	642791742
1B	643093366	643093968
1B	643172649	643174899
1B	643175249	643175899
1B	643176149	643178499
1B	643262797	643263447
1B	644297471	644297821
1B	644302111	644302461
1B	644565590	644566040
1B	645376086	645377036
1B	645483534	645483784
1B	645513274	645514824
1B	645515174	645516424
1B	645728729	645728939
1B	646189497	646189984
1B	647226925	647227358
1B	647238841	647239291
1B	647521042	647521342
1B	648594828	648595078
1B	649033814	649034156
1B	649223268	649223718
1B	649223968	649224218
1B	649285997	649287347
1B	649365895	649366345
1B	653871452	653871699
1B	653875034	653875373
1B	654713455	654713705
1B	655068469	655068919
1B	655248263	655248470
1B	655776634	655776984
1B	655780492	655780742
1B	655781192	655782542
1B	655791372	655791904
1B	655792254	655793404
1B	655794454	655794804
1B	655795054	655795604
1B	655799054	655799304
1B	655800154	655800904
1B	655803653	655803903
1B	655806720	655807870
1B	655830902	655832052
1B	657175538	657176177
1B	657184592	657184942
1B	657188335	657188585
1B	657272134	657272984
1B	657445013	657445263
1B	657506457	657507407
1B	658511446	658511796
1B	658521519	658522261
1B	658522911	658523161
1B	658526356	658527006
1B	658530356	658531106
1B	659677082	659677300
1B	659687237	659687487
1B	659972952	659973302
1B	659995085	659995635
1B	660453821	660454145
1B	660667416	660668066
1B	660779650	660780400
1B	660872543	660872893
1B	661509319	661509553
1B	661557248	661557683
1B	661922391	661922941
1B	662020210	662020860
1B	662213786	662214136
1B	662241688	662242209
1B	662484571	662485021
1B	662521940	662522190
1B	662524040	662524390
1B	662525440	662525690
1B	662702492	662702942
1B	662717324	662717838
1B	662913564	662913814
1B	664288058	664288508
1B	664775607	664776357
1B	664950792	664952042
1B	664969184	664969424
1B	664977348	664977598
1B	665049517	665049754
1B	665055790	665056040
1B	665061170	665061387
1B	665309147	665309782
1B	666331311	666331702
1B	668137606	668138043
1B	668243470	668244220
1B	668249370	668250220
1B	668286630	668286980
1B	668467480	668467806
1B	668474959	668475209
1B	668911627	668912777
1B	669239991	669241141
1B	669703647	669704097
1B	669806579	669807029
1B	669921260	669921510
1B	670024878	670025102
1B	670140140	670140490
1B	670141812	670144262
1B	670158203	670158753
1B	670277572	670277822
1B	670371436	670371686
1B	670393910	670394460
1B	670573206	670573456
1B	670715056	670715306
1B	670783329	670784279
1B	670898918	670899468
1B	670956275	670956525
1B	671609166	671610116
1B	671611718	671611968
1B	671612518	671612768
1B	671614318	671615268
1B	671994869	671995092
1B	672930832	672932382
1B	672954827	672955808
1B	672956058	672957708
1B	672960858	672961808
1B	672962058	672963408
1B	673495469	673495819
1B	673784629	673784879
1B	673963508	673963758
1B	674376905	674377155
1B	674390762	674390988
1B	674607079	674607629
1B	674954877	674955327
1B	675454643	675455193
1B	676070462	676071012
1B	676072458	676073008
1B	676074158	676074508
1B	676173757	676174107
1B	676187514	676187837
1B	676247747	676247997
1B	676248247	676248697
1B	676248947	676249210
1B	676268672	676268922
1B	676747753	676747968
1B	677320229	677320479
1B	678070447	678070797
1B	678258281	678258531
1B	678260181	678260431
1B	678317418	678317668
1B	678318918	678319560
1B	679030979	679031329
1B	679032179	679033329
1B	679034821	679035171
1B	679037362	679037812
1B	680160318	680160568
1B	681695671	681697521
1B	682464024	682464674
1B	682464924	682465274
1B	682465724	682466074
1B	682467617	682467867
1B	682482259	682482909
1B	682483359	682483909
1B	683128902	683129352
1B	683472636	683473286
1B	683572518	683572768
1B	684045276	684045486
1B	684088258	684088708
1B	684096637	684098987
1B	684299001	684299248
1B	685081201	685081586
1B	685157632	685157840
1B	685242330	685242580
1B	685292228	685292878
1B	685293128	685293678
1B	685537715	685538065
1B	685645532	685645782
1B	686829913	686830363
1B	686831205	686831655
1B	686832105	686832355
1B	686876375	686876625
1B	686879833	686880183
1B	686916860	686917310
1B	686920450	686921000
1B	686930988	686931238
1B	686931788	686933138
1B	687072236	687072586
1B	687258849	687259333
1B	687403804	687404022
1B	688282923	688283373
1B	688355122	688355372
1B	688400433	688400883
1B	688534952	688535202
1B	688757069	688757391
1B	689488879	689489671
1B	689685273	689685673
1B	689823305	689823855
1D	113140	113790
1D	509944	510194
1D	514758	515308
1D	518512	518862
1D	520312	520562
1D	548473	548823
1D	2075739	2076089
1D	2079639	2079889
1D	2081439	2081863
1D	2085143	2086093
1D	2098004	2098254
1D	2100726	2101076
1D	2101587	2102534
1D	2102784	2103034
1D	2105189	2105839
1D	2108982	2109427
1D	2114990	2115240
1D	2115590	2115840
1D	2116490	2116740
1D	2119204	2119654
1D	2121894	2122244
1D	2124689	2126239
1D	2126967	2127617
1D	2128067	2128817
1D	2138393	2138643
1D	2139451	2139801
1D	2153440	2154190
1D	2478130	2478580
1D	5412430	5412644
1D	5442862	5443098
1D	6331877	6333627
1D	6339730	6340380
1D	6342309	6342559
1D	6342909	6343159
1D	6343509	6344959
1D	6636709	6637059
1D	7921842	7922292
1D	7922842	7923092
1D	9765491	9765741
1D	9766191	9766441
1D	10374287	10374737
1D	10377925	10378175
1D	11616943	11617393
1D	11618543	11618793
1D	11623324	11623974
1D	11626332	11626582
1D	11878650	11879000
1D	14660828	14661178
1D	14687989	14688839
1D	17254234	17254684
1D	19006627	19006835
1D	21660929	21661679
1D	22379585	22379891
1D	24539491	24539913
1D	25955446	25956396
1D	25957402	25957652
1D	25958202	25959152
1D	25962612	25963362
1D	27546979	27548329
1D	27549279	27550229
1D	27551812	27552562
1D	27554310	27554860
1D	27556510	27556860
1D	27849673	27850323
1D	27862221	27862442
1D	27902774	27903011
1D	28015393	28015643
1D	28572641	28572891
1D	28573613	28574363
1D	31052862	31053189
1D	34640483	34640814
1D	34943442	34943692
1D	34944042	34944592
1D	37446156	37446506
1D	38549490	38549940
1D	38551318	38553168
1D	42144368	42144900
1D	46107688	46107916
1D	49584724	49586474
1D	49589505	49589755
1D	49594945	49595295
1D	50294318	50294662
1D	50295540	50295968
1D	50301967	50303017
1D	51035301	51035651
1D	52328319	52329369
1D	52338484	52338734
1D	52341356	52341906
1D	52345255	52345805
1D	52354956	52355369
1D	52362407	52362857
1D	52571151	52571687
1D	52650182	52650532
1D	52679503	52679753
1D	52680403	52680899
1D	52973051	52973573
1D	53230806	53232356
1D	53232606	53232856
1D	53234906	53235456
1D	53964440	53964690
1D	55668674	55669224
1D	56754248	56754798
1D	61443388	61443724
1D	62137527	62137753
1D	62154928	62155178
1D	62414954	62415695
1D	63629526	63629776
1D	64142292	64142542
1D	64146887	64147137
1D	64333231	64333481
1D	64430053	64430403
1D	64880627	64880877
1D	64881127	64881477
1D	65089658	65090308
1D	66177438	66177688
1D	70345170	70345520
1D	71281451	71281693
1D	73148646	73149096
1D	74531534	74531984
1D	84776946	84777896
1D	84805182	84806128
1D	90640361	90640711
1D	94043365	94043676
1D	94044426	94044776
1D	94047703	94048853
1D	94055161	94055611
1D	94056061	94057011
1D	97535145	97535695
1D	97540311	97540595
1D	97540987	97541237
1D	99546499	99547345
1D	100328410	100328615
1D	102522698	102523048
1D	104293736	104293986
1D	105156195	105156532
1D	109276325	109277275
1D	110051206	110051456
1D	111721755	111722703
1D	113595493	113596997
1D	113597689	113598239
1D	114084134	114084684
1D	114152691	114153141
1D	114368122	114368672
1D	115376553	115376803
1D	116449740	116450090
1D	116930936	116931786
1D	116945453	116946003
1D	117857835	117858085
1D	117984025	117984475
1D	118511547	118511797
1D	119009203	119009753
1D	121398767	121399217
1D	123699335	123700785
1D	124338843	124339093
1D	126676418	126676645
1D	127214527	127214877
1D	128513089	128515139
1D	128516023	128516373
1D	130190901	130191122
1D	130301995	130302245
1D	136948270	136948520
1D	137442259	137442609
1D	138781048	138781798
1D	139241461	139241911
1D	140046010	140046960
1D	143599195	143599645
1D	144204985	144205993
1D	144939881	144940131
1D	149639051	149639768
1D	149645963	149646313
1D	150928945	150929995
1D	150936508	150937036
1D	155928435	155928685
1D	156123968	156125218
1D	156135541	156135791
1D	158102824	158103048
1D	159145931	159146181
1D	160537753	160538303
1D	160634893	160635143
1D	161258375	161258625
1D	161713765	161715215
1D	162054171	162054821
1D	162055271	162057321
1D	163118947	163119297
1D	163135999	163136449
1D	163420762	163421312
1D	163427994	163428844
1D	164857929	164858979
1D	165173960	165175010
1D	165186153	165187003
1D	165187553	165191303
1D	165204475	165204710
1D	170227887	170228184
1D	170648953	170650203
1D	174146590	174146832
1D	176383721	176384371
1D	176924758	176925108
1D	178467210	178467531
1D	180206028	180206378
1D	181631477	181631927
1D	182537754	182538004
1D	188464104	188464354
1D	189662556	189663006
1D	191410391	191411241
1D	191863733	191864753
1D	192365019	192365569
1D	192419494	192420944
1D	192553184	192553934
1D	192559881	192560131
1D	192562868	192564418
1D	192567098	192568048
1D	192570598	192570948
1D	192574792	192575042
1D	192628719	192629269
1D	192639049	192639499
1D	193363867	193364917
1D	193415261	193415511
1D	193423257	193424097
1D	194930094	194930544
1D	195007201	195007451
1D	195189064	195189614
1D	196093581	196093927
1D	196489585	196489879
1D	199366224	199366574
1D	200088943	200089393
1D	200095710	200096160
1D	200215477	200215827
1D	201491222	201491672
1D	202568732	202568982
1D	203258768	203259218
1D	203312429	203312670
1D	204026041	204026791
1D	204992922	204993472
1D	205498638	205498988
1D	205502574	205502824
1D	205968009	205968759
1D	206077149	206077399
1D	206108272	206108622
1D	206111275	206111725
1D	206112475	206112825
1D	206501874	206503424
1D	206503674	206504024
1D	206510117	206511067
1D	206969562	206970912
1D	207275012	207275262
1D	208275976	208276426
1D	211721380	211721630
1D	212522062	212523212
1D	216719906	216720456
1D	217147480	217147730
1D	218407783	218408233
1D	218410583	218410933
1D	219485987	219486437
1D	220058623	220058873
1D	220880577	220880827
1D	222729491	222730141
1D	224397276	224397621
1D	225402863	225403213
1D	225406517	225407267
1D	225407836	225408386
1D	225408636	225409186
1D	225429167	225429617
1D	229043548	229043798
1D	232119415	232119765
1D	232138818	232139468
1D	233324242	233324740
1D	236240342	236240592
1D	236802397	236802847
1D	237416018	237416258
1D	237801444	237801862
1D	237805947	237806492
1D	238061733	238062257
1D	239622223	239622473
1D	240131985	240132835
1D	247329983	247330333
1D	247515759	247517009
1D	247537330	247537780
1D	249021482	249021732
1D	249322545	249323195
1D	253191508	253192058
1D	255505435	255505685
1D	258582386	258582636
1D	259211322	259211572
1D	259596907	259597157
1D	260313148	260313389
1D	260322988	260323987
1D	262324448	262324698
1D	267382500	267382750
1D	268954459	268955109
1D	270214479	270214929
1D	272186079	272186327
1D	272332774	272333224
1D	276751568	276751818
1D	276770750	276772100
1D	277082256	277082506
1D	277083056	277083286
1D	277087426	277088276
1D	277093870	277095920
1D	281401930	281402880
1D	282131765	282132215
1D	282135402	282135652
1D	282136302	282136752
1D	282137402	282138152
1D	282940562	282940912
1D	282965909	282966235
1D	288900565	288901405
1D	290442057	290442307
1D	290708890	290709140
1D	291494531	291496181
1D	293934438	293934677
1D	294405138	294405388
1D	295133661	295133911
1D	296995340	296995890
1D	298015801	298016049
1D	301228294	301228744
1D	301354145	301354395
1D	301634856	301635606
1D	303522386	303522836
1D	306671232	306671657
1D	307340067	307340317
1D	308265149	308265537
1D	308477253	308478503
1D	309975581	309976031
1D	314575844	314576094
1D	315983152	315983402
1D	318725312	318725562
1D	318940037	318940887
1D	318942537	318942887
1D	318944137	318944687
1D	318945037	318945442
1D	319356968	319357418
1D	319931752	319932202
1D	320385481	320385892
1D	328798642	328798992
1D	328909350	328910100
1D	328913373	328913823
1D	332413066	332414016
1D	332417818	332418068
1D	332418318	332418746
1D	332676738	332677288
1D	335030015	335030465
1D	335354615	335354865
1D	335359315	335359665
1D	335362678	335363228
1D	335365443	335365828
1D	337222714	337223264
1D	344130580	344130830
1D	348031357	348031907
1D	348038535	348039185
1D	348984812	348985262
1D	349247187	349248037
1D	349252824	349253074
1D	349254040	349255390
1D	349340393	349342743
1D	350312480	350312698
1D	351258188	351259338
1D	351259588	351259938
1D	351437027	351437277
1D	351438927	351440177
1D	351441702	351442252
1D	351539646	351539996
1D	351901129	351901379
1D	351901629	351901979
1D	351911897	351912147
1D	355474669	355474919
1D	356152995	356153445
1D	356219472	356219722
1D	356921891	356922441
1D	359602068	359602418
1D	359666157	359666388
1D	360371427	360371677
1D	361210150	361210500
1D	361491850	361492300
1D	361802350	361802900
1D	362009571	362013421
1D	362054622	362055272
1D	362320005	362320255
1D	362324705	362325055
1D	365432664	365433014
1D	365755907	365756657
1D	365790177	365791627
1D	366190995	366191445
1D	366193276	366193626
1D	366247778	366248328
1D	366479226	366479576
1D	366653992	366654242
1D	371587545	371587894
1D	371752745	371753195
1D	373454867	373455117
1D	374364378	374364828
1D	375203109	375204359
1D	375204709	375205359
1D	375205609	375205859
1D	375207738	375209155
1D	375212455	375213005
1D	375213326	375213705
1D	375213955	375214567
1D	375252903	375253391
1D	375367848	375370198
1D	375967187	375967537
1D	377798728	377799552
1D	377801898	377802148
1D	379458680	379459048
1D	379461180	379461530
1D	382206680	382207325
1D	383313455	383313905
1D	386371714	386372064
1D	386949732	386950182
1D	387058541	387059291
1D	387059741	387060391
1D	387186393	387187143
1D	387189008	387189358
1D	387192754	387193280
1D	388990894	388991644
1D	390213336	390213586
1D	391092194	391092544
1D	391093630	391093880
1D	391237456	391237806
1D	392549442	392549792
1D	393432724	393432974
1D	394275130	394275617
1D	397070942	397071292
1D	397078848	397079398
1D	397286306	397286556
1D	398380467	398380717
1D	398975772	398976198
1D	399809812	399810262
1D	400958380	400959030
1D	400964965	400965315
1D	400965565	400966015
1D	400966965	400967776
1D	401022456	401023006
1D	402295635	402296185
1D	402296901	402297151
1D	403234212	403235362
1D	403240203	403240553
1D	403334862	403336512
1D	403710750	403711300
1D	403951079	403951629
1D	404064517	404064967
1D	404141195	404141543
1D	404147272	404147622
1D	404151551	404151801
1D	404152051	404152501
1D	404275298	404275548
1D	406544715	406545365
1D	406552222	406552507
1D	406656506	406656756
1D	406662079	406662629
1D	407221777	407222027
1D	407614544	407614894
1D	408067917	408068167
1D	408068817	408078767
1D	408147331	408148281
1D	408148531	408148781
1D	408149031	408149381
1D	408149931	408150181
1D	408198956	408207906
1D	408208256	408209106
1D	408236752	408237102
1D	408237352	408246202
1D	408246852	408247102
1D	408431703	408432216
1D	408525098	408525348
1D	408526106	408526456
1D	408529107	408530257
1D	408564707	408565057
1D	409808486	409809419
1D	410068656	410069006
1D	410071196	410072046
1D	410238276	410239126
1D	410264263	410265313
1D	410265763	410266413
1D	410280531	410280741
1D	410281191	410282641
1D	410454506	410455343
1D	410456293	410456843
1D	410460134	410460544
1D	410498159	410498378
1D	411223178	411223628
1D	411278442	411278692
1D	412022140	412022471
1D	412084268	412084701
1D	412085351	412085801
1D	414503236	414503597
1D	414505736	414505986
1D	414508791	414509340
1D	416119412	416119662
1D	416126301	416127151
1D	417921305	417921555
1D	419461817	419462267
1D	419466441	419466676
1D	419478951	419479501
1D	420778332	420778582
1D	420779332	420779782
1D	422288675	422288925
1D	422381833	422383083
1D	422674654	422674904
1D	422688892	422689330
1D	423258883	423259133
1D	423270609	423271105
1D	423917554	423917961
1D	423918154	423918804
1D	424732503	424732753
1D	424992853	424993203
1D	426174364	426174891
1D	426601652	426602102
1D	427312466	427312716
1D	427739296	427739846
1D	427954971	427955221
1D	429701801	429702351
1D	430421195	430421445
1D	430421695	430422445
1D	430561967	430562217
1D	430860225	430860775
1D	431829170	431829520
1D	432026956	432027506
1D	433213425	433214556
1D	433216271	433217021
1D	433247729	433247979
1D	433397079	433398729
1D	433408290	433409540
1D	433409790	433410040
1D	433506980	433507330
1D	433508180	433508630
1D	433508880	433509130
1D	433512580	433513130
1D	433907134	433907484
1D	433910653	433911303
1D	435507380	435508130
1D	435928926	435929176
1D	436208086	436208336
1D	437304394	437304644
1D	438367836	438368061
1D	439019997	439020347
1D	439215615	439215934
1D	439305069	439306119
1D	439874404	439874635
1D	439876825	439877275
1D	442050085	442050335
1D	442332854	442333204
1D	442526513	442528163
1D	444349566	444349881
1D	444887987	444888837
1D	444891024	444891674
1D	445097766	445098012
1D	445228185	445228435
1D	445234400	445235845
1D	445536542	445536892
1D	446262232	446262613
1D	446758887	446759237
1D	446793544	446793894
1D	446814259	446814509
1D	447535194	447535444
1D	447539063	447539412
1D	448018585	448020035
1D	448022421	448022671
1D	448022921	448023471
1D	448027371	448028221
1D	449681729	449681979
1D	450113850	450114200
1D	450206831	450207081
1D	450574600	450574950
1D	450738148	450738698
1D	450757793	450758043
1D	451043985	451044935
1D	451062367	451062617
1D	451067142	451067492
1D	451133811	451134461
1D	451523525	451524116
1D	452261343	452262493
1D	452264319	452264969
1D	452268589	452270239
1D	452336175	452336409
1D	452502164	452502414
1D	453127403	453127713
1D	453131992	453132327
1D	453134055	453135385
1D	453180503	453181153
1D	453181403	453182953
1D	453195096	453195546
1D	453200103	453200537
1D	453211036	453211286
1D	453217128	453217378
1D	453231636	453231884
1D	454171646	454171896
1D	454482355	454482705
1D	454492410	454492760
1D	454498793	454499143
1D	454807440	454807790
1D	454813843	454814193
1D	455086430	455086680
1D	455089788	455090238
1D	455999175	455999525
1D	456287458	456288108
1D	457083855	457084105
1D	457084555	457085105
1D	457142165	457142415
1D	457250955	457251205
1D	458116019	458116469
1D	460418288	460418538
1D	460982271	460982921
1D	461046871	461047895
1D	461050145	461050463
1D	461901705	461901923
1D	462308954	462309504
1D	462467957	462468307
1D	462496104	462496554
1D	462753417	462753701
1D	462970261	462970511
1D	462989550	462989800
1D	463477764	463478114
1D	463985161	463985656
1D	463985961	463986376
1D	463998131	463998381
1D	464444632	464444982
1D	465126326	465126753
1D	465128103	465128408
1D	465130379	465130603
1D	465396875	465397325
1D	465397714	465397964
1D	465400214	465400664
1D	465410989	465412139
1D	465582542	465582792
1D	465942018	465942238
1D	465991677	465992027
1D	466423842	466424892
1D	466425142	466426192
1D	466427230	466427680
1D	466427930	466429980
1D	466480092	466482142
1D	466485940	466486290
1D	467239708	467240358
1D	467585039	467585289
1D	467594779	467595029
1D	467596079	467596529
1D	467598779	467600329
1D	467601079	467601829
1D	467922753	467924503
1D	467929671	467930578
1D	468478383	468478733
1D	468573705	468573955
1D	468574204	468574554
1D	468886045	468886495
1D	469044847	469045062
1D	469051712	469052162
1D	469220930	469221152
1D	469584667	469584898
1D	469781331	469781881
1D	469814760	469815310
1D	469834246	469834496
1D	469881927	469882177
1D	470075697	470075947
1D	470130219	470130846
1D	470416664	470417674
1D	470607463	470607713
1D	470909308	470909538
1D	470998416	470998666
1D	471614862	471615212
1D	471615996	471616212
1D	471617899	471618249
1D	471618899	471620249
1D	471623348	471623598
1D	471654374	471655224
1D	471663369	471664419
1D	471668117	471670963
1D	471744137	471744887
1D	471745383	471746133
1D	471752372	471752822
1D	471755252	471756102
1D	472375820	472376170
1D	472402403	472402653
1D	472523317	472523559
1D	472525878	472526356
1D	472530717	472530967
1D	472532217	472532567
1D	472560956	472562306
1D	473033876	473034726
1D	473632648	473632998
1D	474358905	474359655
1D	474370862	474371412
1D	474372477	474372712
1D	474431359	474431609
1D	474433563	474433813
1D	475209920	475210640
1D	475331289	475331639
1D	475814304	475814721
1D	475848093	475848343
1D	475921849	475922099
1D	475965149	475965772
1D	475980837	475981087
1D	476107691	476107941
1D	476209896	476210246
1D	476432266	476432563
1D	476461597	476462147
1D	476462397	476463847
1D	476678011	476678261
1D	476708480	476708930
1D	476912101	476913921
1D	476915301	476915551
1D	477182594	477182827
1D	477186855	477189005
1D	477203699	477203949
1D	477480006	477480226
1D	477498908	477499258
1D	478119942	478120292
1D	478120642	478120892
1D	478693438	478693688
1D	479038496	479038946
1D	479106177	479106427
1D	479232308	479232858
1D	479538748	479539086
1D	479781872	479782422
1D	479799282	479799532
1D	479810704	479810907
1D	480438065	480438382
1D	480515763	480516713
1D	480517063	480517913
1D	480518263	480519313
1D	480519863	480520413
1D	480812277	480812710
1D	481011046	481011796
1D	481324975	481325225
1D	481325475	481326725
1D	481337503	481338553
1D	481339266	481339716
1D	481343039	481343289
1D	481345860	481346210
1D	481365591	481365841
1D	481368688	481368938
1D	481375352	481375902
1D	481447495	481450045
1D	481451695	481455045
1D	481460823	481461673
1D	481462023	481462273
1D	481498583	481498833
1D	481500683	481501233
1D	481501483	481502033
1D	481548214	481548464
1D	481559553	481560003
1D	481679711	481680361
1D	482213863	482214197
1D	482217442	482218192
1D	482323204	482323454
1D	483151422	483151972
1D	483301997	483302747
1D	483396269	483396619
1D	483399437	483399787
1D	483409361	483409563
1D	483433124	483433374
1D	483529778	483530076
1D	483691978	483692228
1D	483694213	483695121
1D	483698378	483698728
1D	483705204	483705454
1D	484390162	484390712
1D	485542586	485543235
1D	485553043	485553383
1D	485577315	485577765
1D	485738198	485738448
1D	485880776	485881026
1D	486382663	486383013
1D	486732075	486732525
1D	487351550	487351900
1D	487889596	487890046
1D	487891696	487891946
1D	487897406	487897856
1D	489534851	489535401
1D	489536151	489536363
1D	489542512	489542962
1D	489544134	489544739
1D	489547489	489547739
1D	489552089	489553539
1D	489710208	489710558
1D	489717567	489717816
1D	489798100	489798550
1D	489958519	489958969
1D	490009190	490009540
1D	490494878	490495328
1D	490926637	490927089
1D	490950506	490950956
1D	490952807	490953557
1D	491040978	491041528
1D	491048942	491049192
1D	491645659	491646309
1D	491794531	491794781
1D	491795531	491795981
1D	491923900	491924150
1D	492124939	492125289
1D	492411082	492411332
1D	492411782	492412132
1D	492412382	492413032
1D	492600721	492601371
1D	492603115	492603565
1D	492646333	492646871
1D	492979433	492979883
1D	493110632	493111782
1D	493115513	493115863
1D	493214717	493215167
1D	493215554	493216704
1D	493225237	493225587
1D	493371244	493371794
1D	493484489	493485199
1D	493634449	493634651
1D	493821579	493821929
1D	493869824	493870074
1D	493897446	493897996
1D	493916725	493916949
1D	493919764	493920214
1D	493927150	493928100
1D	493928550	493928900
1D	493929150	493930100
1D	494041569	494041803
1D	494066557	494067307
1D	494448591	494448841
1D	494475296	494475646
1D	494552445	494552792
1D	495226261	495226911
1D	495230302	495230711
[truncated: 13,299 more rows]

## Sheet: Leaf repressed
chr	start	end
1A	1645311	1646261
1A	1647011	1647658
1A	1699548	1699798
1A	2544528	2544778
1A	7642229	7642779
1A	7839711	7839961
1A	8266142	8266392
1A	9589289	9589539
1A	10057929	10058171
1A	10065560	10066010
1A	10132161	10132511
1A	10152822	10153072
1A	10160050	10160400
1A	10477626	10478076
1A	12006880	12007530
1A	12161589	12161839
1A	12310089	12310539
1A	12372540	12372790
1A	13859852	13860402
1A	13861252	13862102
1A	21022504	21022854
1A	21083231	21083478
1A	22595893	22596143
1A	22617744	22618183
1A	22634178	22634428
1A	23414967	23415193
1A	26972889	26973439
1A	28714093	28715143
1A	28762524	28763074
1A	28935886	28936136
1A	28974019	28974269
1A	30967955	30968223
1A	31247054	31247304
1A	32105719	32106169
1A	32290970	32291520
1A	32375769	32376119
1A	32453879	32454429
1A	32889609	32890159
1A	33377861	33378069
1A	34271897	34272114
1A	34408831	34409581
1A	34409844	34410181
1A	36763919	36764442
1A	36776121	36776671
1A	38845354	38846204
1A	38854730	38855380
1A	38856130	38856380
1A	38860030	38860480
1A	39873304	39873754
1A	40964387	40964824
1A	40965474	40965724
1A	41740114	41740941
1A	41741201	41741649
1A	44407904	44408154
1A	45540948	45541477
1A	45547314	45547964
1A	45548514	45548764
1A	45793587	45793937
1A	47577599	47577920
1A	47806119	47806469
1A	48575519	48576069
1A	48594124	48594974
1A	48783787	48784137
1A	48786087	48786737
1A	48994416	48995023
1A	49533057	49533507
1A	52227210	52227560
1A	54027350	54027600
1A	54348819	54349269
1A	55959304	55959554
1A	56617195	56617645
1A	56618195	56618445
1A	56914055	56914484
1A	58122210	58122460
1A	58125697	58125929
1A	58169692	58170242
1A	58177608	58178058
1A	58199429	58199679
1A	58254192	58254542
1A	59612849	59613479
1A	60279261	60279511
1A	60536805	60537255
1A	60539205	60539455
1A	60540005	60540255
1A	60540505	60540955
1A	60735957	60736307
1A	60737557	60737907
1A	62609614	62609864
1A	65260982	65261232
1A	65616550	65617200
1A	65867124	65867874
1A	66174668	66175218
1A	66176468	66177618
1A	66697664	66698014
1A	66885365	66885615
1A	66889570	66890420
1A	72607832	72608082
1A	73301974	73302190
1A	73322151	73322601
1A	76503838	76504145
1A	77115582	77115932
1A	82960716	82960966
1A	90294404	90294733
1A	90998719	90999039
1A	95315449	95315699
1A	97569323	97569573
1A	97797596	97797846
1A	97810106	97810556
1A	97811142	97811392
1A	97811842	97812092
1A	98248301	98248551
1A	101333977	101334199
1A	102162875	102163125
1A	102360770	102361520
1A	103687131	103687381
1A	107528422	107528772
1A	113252175	113252425
1A	114546692	114546942
1A	115369083	115369333
1A	117889737	117889952
1A	118289610	118289960
1A	119739208	119739658
1A	124011276	124011526
1A	124785623	124785973
1A	124786723	124787673
1A	124891850	124892100
1A	125106556	125107306
1A	127129392	127129642
1A	129085652	129085902
1A	140959529	140960562
1A	142888909	142889159
1A	147356888	147357338
1A	150006608	150006858
1A	150007608	150008458
1A	150454607	150455231
1A	153580514	153580964
1A	155697429	155697773
1A	163392104	163392338
1A	165179123	165179538
1A	168547781	168548131
1A	173467663	173467913
1A	173779614	173779964
1A	174007063	174007313
1A	175795742	175795992
1A	184696011	184696261
1A	197253204	197253454
1A	204675541	204675791
1A	208702581	208702931
1A	212025826	212026476
1A	219383037	219383287
1A	219986009	219986259
1A	219986709	219987004
1A	219996004	219996454
1A	220741708	220742258
1A	221673824	221674074
1A	221795011	221795461
1A	221817056	221817306
1A	222377348	222377598
1A	225889585	225889933
1A	227613763	227614213
1A	229579945	229580195
1A	235229378	235229728
1A	236942989	236943339
1A	238667994	238668244
1A	239001527	239001777
1A	239869348	239869598
1A	240494261	240494477
1A	241323332	241323582
1A	241324232	241324682
1A	243059055	243059305
1A	243144277	243144592
1A	248433280	248433530
1A	249041637	249042087
1A	249042337	249042687
1A	251691509	251691859
1A	251919212	251919549
1A	252798301	252798651
1A	252800501	252800951
1A	253720285	253720520
1A	253721970	253722220
1A	253903686	253904163
1A	256737328	256737536
1A	258738183	258738433
1A	261248417	261248867
1A	262014895	262015145
1A	265040273	265041123
1A	265645681	265646131
1A	268930218	268931068
1A	276804573	276805123
1A	277414040	277414390
1A	277628973	277629223
1A	277641337	277641787
1A	277651842	277652240
1A	278230163	278230413
1A	279901717	279901967
1A	279906711	279906961
1A	284337218	284337468
1A	289633855	289634105
1A	292497498	292497848
1A	294140635	294140885
1A	296211340	296211590
1A	297740475	297740725
1A	297749028	297749278
1A	298033654	298034104
1A	301196431	301197681
1A	301208278	301208728
1A	303730156	303730406
1A	303781682	303782032
1A	306142915	306143365
1A	312613195	312613445
1A	312722725	312722975
1A	312726154	312726404
1A	312743868	312744315
1A	312744665	312744915
1A	312777295	312777606
1A	314428104	314428354
1A	317809651	317810001
1A	317810451	317810901
1A	319077383	319078033
1A	319319732	319319982
1A	319337067	319338017
1A	319338267	319339217
1A	323894019	323894369
1A	324396042	324396292
1A	324490054	324490404
1A	324492054	324492304
1A	324734383	324734633
1A	326323174	326323566
1A	326328526	326329234
1A	329635122	329635372
1A	337129826	337130876
1A	338214203	338214753
1A	338241394	338241644
1A	338832936	338833276
1A	338834536	338835186
1A	338835455	338835886
1A	339482781	339483331
1A	340414969	340415219
1A	341014678	341015328
1A	341017915	341018561
1A	341153228	341154378
1A	341179284	341180234
1A	343020848	343021098
1A	343027701	343027951
1A	344289409	344290359
1A	344492091	344492541
1A	345172237	345172587
1A	346683281	346684131
1A	347635915	347636165
1A	350403633	350403883
1A	351598130	351598380
1A	351883862	351884212
1A	353631291	353631941
1A	353633556	353634106
1A	354308010	354308234
1A	354948425	354948754
1A	355624051	355624301
1A	357060627	357062377
1A	357063952	357064902
1A	357416459	357417785
1A	357781410	357781826
1A	362210373	362210708
1A	362585760	362586006
1A	362594250	362594462
1A	362861396	362862046
1A	362862396	362862646
1A	364655545	364655795
1A	364656545	364657095
1A	364894023	364894673
1A	364936945	364937195
1A	364938394	364938644
1A	366115073	366115323
1A	370098977	370099327
1A	370099877	370100227
1A	371949188	371949438
1A	371949788	371950038
1A	372248220	372248570
1A	372642411	372642961
1A	372643611	372643861
1A	372909383	372909633
1A	373264124	373264574
1A	373312474	373312714
1A	373313064	373313514
1A	374276688	374277038
1A	374933652	374934102
1A	375466972	375467722
1A	375467972	375468222
1A	375468472	375470822
1A	376506886	376507236
1A	380938164	380938414
1A	386724588	386725238
1A	387030594	387030844
1A	387934805	387935355
1A	387936505	387937055
1A	388844170	388845220
1A	388848945	388849166
1A	388851908	388852158
1A	388938419	388938669
1A	390696928	390697278
1A	390698228	390700778
1A	390702928	390703478
1A	390705728	390706078
1A	390706528	390707267
1A	390707994	390708844
1A	390709494	390710044
1A	390710294	390710926
1A	391669513	391669863
1A	392081415	392081665
1A	392526606	392526856
1A	395171924	395172174
1A	395462921	395463571
1A	396106073	396107223
1A	396289691	396289941
1A	399485678	399486828
1A	399488108	399488528
1A	404923346	404923678
1A	405088842	405089092
1A	407520313	407520563
1A	416552473	416552706
1A	418049004	418049354
1A	420524886	420525173
1A	425859722	425859951
1A	426072989	426073239
1A	427953113	427953863
1A	430200770	430201020
1A	430201270	430201620
1A	431430114	431431264
1A	432193461	432193711
1A	432560337	432560587
1A	432882909	432883159
1A	432951644	432952141
1A	432953044	432953894
1A	432954185	432954394
1A	432956144	432957494
1A	432959244	432959494
1A	432965015	432965265
1A	439065512	439066162
1A	440148897	440149147
1A	440150520	440150947
1A	440412616	440413866
1A	440415416	440415666
1A	440415916	440416366
1A	440417216	440417866
1A	441031888	441032338
1A	441750826	441751976
1A	441753026	441753276
1A	441754026	441754476
1A	441801449	441801799
1A	442804756	442805706
1A	442806282	442807106
1A	442808156	442808506
1A	443123402	443124022
1A	446235457	446236007
1A	447004247	447004697
1A	447009647	447009897
1A	447106715	447106965
1A	447110749	447111399
1A	447111749	447112199
1A	447643656	447643906
1A	447716644	447717394
1A	448926612	448926862
1A	451618972	451619310
1A	452018024	452018374
1A	452858743	452859593
1A	452865462	452865776
1A	453528254	453528501
1A	455022435	455022785
1A	456937458	456937908
1A	457371904	457372254
1A	458393864	458394114
1A	458395564	458395814
1A	458515968	458516318
1A	458516568	458516818
1A	459307693	459307943
1A	459313865	459314094
1A	459524252	459524502
1A	460004504	460004854
1A	460334657	460334907
1A	460557768	460558005
1A	460559255	460559605
1A	460970006	460970256
1A	462004642	462005092
1A	462005942	462006192
1A	462007572	462008004
1A	462010902	462011152
1A	462120422	462120672
1A	462122522	462122751
1A	462774604	462774854
1A	462775204	462775654
1A	462776904	462777454
1A	462783138	462783388
1A	462799635	462799985
1A	463155098	463155518
1A	463248259	463248509
1A	463287567	463288117
1A	463403797	463404147
1A	463405097	463405547
1A	465455555	465455873
1A	465456855	465457605
1A	465457955	465458705
1A	465463253	465463503
1A	465501918	465502168
1A	466930111	466930661
1A	467151753	467152003
1A	469658408	469659158
1A	469662032	469662282
1A	469662732	469662982
1A	471709403	471709653
1A	472151644	472151894
1A	472170528	472170978
1A	472528287	472528537
1A	474420544	474420794
1A	474442395	474442845
1A	474446302	474448052
1A	474448502	474449952
1A	474451302	474451852
1A	474564728	474565778
1A	474582474	474582724
1A	474702997	474703447
1A	474774892	474776042
1A	474777297	474777542
1A	474793958	474794308
1A	476908416	476908666
1A	477698425	477698675
1A	477699525	477699775
1A	477734738	477734988
1A	477936384	477936734
1A	478256197	478257147
1A	478258597	478260347
1A	478261697	478262594
1A	478544344	478544716
1A	479713470	479713720
1A	480424465	480424715
1A	480603994	480604344
1A	480746083	480746633
1A	480806401	480806824
1A	480807701	480807951
1A	481648823	481649073
1A	481931359	481931856
1A	481932316	481932866
1A	481934216	481935066
1A	482276917	482277162
1A	482278912	482279556
1A	482328144	482328694
1A	483029633	483029983
1A	483032595	483032845
1A	483035095	483035403
1A	483859828	483860378
1A	485363158	485363408
1A	486054388	486054738
1A	487480440	487480890
1A	487735891	487736441
1A	487741617	487742067
1A	489170187	489170437
1A	489263849	489264199
1A	489273428	489273651
1A	489277698	489278248
1A	490514598	490514948
1A	491875729	491875979
1A	492649518	492649868
1A	492652908	492653250
1A	492785943	492786193
1A	492809401	492809851
1A	493219759	493220409
1A	493584122	493585072
1A	493585422	493585672
1A	493588122	493588672
1A	493939801	493940036
1A	494436181	494437530
1A	494799146	494799596
1A	494801646	494802496
1A	495191060	495192210
1A	495193060	495194510
1A	495580248	495580498
1A	495670858	495671108
1A	496070843	496071393
1A	496075243	496075693
1A	496078185	496078535
1A	496080085	496080335
1A	496080585	496080808
1A	496469950	496470700
1A	496472928	496473261
1A	496623421	496623971
1A	496635551	496635801
1A	497072612	497072862
1A	497215890	497216340
1A	497900529	497900759
1A	497902458	497903108
1A	498046670	498047120
1A	498071417	498071740
1A	498160097	498160647
1A	498809095	498809345
1A	499442182	499442432
1A	499784296	499784546
1A	499983802	499984152
1A	500351051	500351273
1A	500565779	500566329
1A	502686190	502686417
1A	505536284	505536534
1A	505681725	505681975
1A	507878080	507878330
1A	508565492	508565730
1A	508641036	508641286
1A	508718377	508719427
1A	510820527	510821954
1A	511102756	511103006
1A	511407814	511408264
1A	512475194	512475644
1A	512653868	512654118
1A	512654468	512654718
1A	512884569	512884819
1A	513732627	513732877
1A	513734327	513734877
1A	514554046	514554296
1A	516574636	516575239
1A	517094567	517095417
1A	517507262	517507508
1A	518726679	518726990
1A	519251501	519251951
1A	519680554	519680904
1A	520355253	520355803
1A	520400855	520401105
1A	520569769	520570219
1A	520818964	520819214
1A	520819664	520820214
1A	520821064	520821314
1A	520821664	520822913
1A	520922161	520922611
1A	521320330	521320680
1A	521331362	521331812
1A	521540729	521540979
1A	521876919	521877169
1A	521878219	521878769
1A	522228048	522228698
1A	522229415	522230134
1A	522518744	522519094
1A	526747204	526747454
1A	528075190	528075440
1A	528100916	528101366
1A	528641324	528641574
1A	528663277	528664627
1A	530780024	530780474
1A	531023637	531023987
1A	531024337	531024587
1A	531026959	531027909
1A	531028159	531028509
1A	531240079	531240687
1A	531240955	531241305
1A	531602969	531603519
1A	531611780	531612030
1A	532929720	532929970
1A	533149646	533149996
1A	533161687	533162037
1A	533901754	533902404
1A	533904754	533905104
1A	534249867	534250608
1A	534253367	534253617
1A	535439657	535440689
1A	535448919	535449669
1A	535856731	535857281
1A	535857531	535858381
1A	535859331	535859581
1A	536633307	536633557
1A	537978179	537978429
1A	538178660	538179010
1A	539758399	539758649
1A	539759764	539760014
1A	539970537	539970787
1A	540888560	540888860
1A	541440481	541440711
1A	541463395	541463645
1A	541726033	541726283
1A	542167821	542168666
1A	542170221	542170771
1A	542444379	542444729
1A	543760648	543760898
1A	543761148	543761398
1A	544049263	544049513
1A	544747541	544747791
1A	544999592	544999842
1A	545001609	545002159
1A	545519734	545519984
1A	545633803	545634053
1A	545651231	545651481
1A	546044688	546045138
1A	546798365	546798695
1A	547298470	547299020
1A	547303915	547304265
1A	547318411	547318761
1A	547322766	547323616
1A	547977307	547977857
1A	548738816	548739366
1A	549837617	549837958
1A	549857498	549857936
1A	549877659	549878009
1A	549930541	549933391
1A	550537548	550537795
1A	550591708	550591958
1A	550592308	550592558
1A	550593613	550593858
1A	550594108	550594658
1A	551055427	551055877
1A	551810995	551811245
1A	551823609	551823859
1A	551977175	551977625
1A	552162690	552163011
1A	552256703	552257173
1A	552277276	552277526
1A	552278376	552278820
1A	552843521	552843771
1A	553704062	553704712
1A	554060996	554061446
1A	554063396	554064046
1A	554102182	554102632
1A	554535428	554535678
1A	554887356	554887806
1A	555635090	555635340
1A	556087010	556087274
1A	556087924	556088374
1A	556088624	556090374
1A	557154014	557154364
1A	557867485	557868235
1A	557872085	557872335
1A	557873385	557874524
1A	557883332	557884082
1A	557915505	557915953
1A	557936911	557937661
1A	557939911	557940461
1A	557997477	557997727
1A	558040484	558040834
1A	558166716	558166953
1A	558944655	558945105
1A	559573990	559574209
1A	559576616	559576866
1A	559622827	559623077
1A	561967073	561967423
1A	562042110	562042460
1A	562151697	562151947
1A	562305868	562307718
1A	562308168	562309418
1A	562315570	562315920
1A	562472160	562473310
1A	562484397	562484831
1A	562776425	562777067
1A	562777325	562777675
1A	562777925	562778273
1A	562783564	562785114
1A	562785564	562786214
1A	562803915	562804265
1A	562805715	562805965
1A	562806815	562807965
1A	563689701	563689999
1A	563782814	563783364
1A	564099784	564100134
1A	564300410	564300760
1A	565416489	565416728
1A	565422568	565423018
1A	566108253	566108503
1A	566351391	566351941
1A	566369627	566370077
1A	566370927	566371177
1A	566380934	566381184
1A	566382634	566383284
1A	566386334	566387384
1A	566479382	566479832
1A	566597981	566598328
1A	566634072	566634422
1A	568108252	568108602
1A	568401293	568401510
1A	568728299	568728549
1A	568785213	568785460
1A	569468878	569469228
1A	570241584	570241934
1A	570254604	570254954
1A	570855547	570855797
1A	571639208	571640529
1A	571723972	571724222
1A	571989119	571989569
1A	572019183	572019598
1A	572228854	572229804
1A	572239722	572240272
1A	572354163	572354513
1A	572571273	572571606
1A	573713170	573713520
1A	574494534	574494784
1A	574498634	574498884
1A	575454401	575455102
1A	575460179	575460429
1A	576376008	576377058
1A	577307793	577308143
1A	577465588	577465838
1A	578564726	578565076
1A	578790249	578790499
1A	578823287	578823837
1A	579295148	579295576
1A	579302816	579303511
1A	579830164	579831014
1A	579953519	579953969
1A	580184036	580184286
1A	580280568	580280818
1A	580561286	580562136
1A	580743679	580744429
1A	581832743	581832962
1A	581834725	581834975
1A	581845226	581845476
1A	581845826	581846276
1A	581848330	581848656
1A	581849206	581849456
1A	581850006	581850256
1A	581859835	581860585
1A	581861035	581861285
1A	583923413	583923663
1A	584083572	584083815
1A	584483510	584483860
1A	584505968	584506418
1A	585990018	585990450
1A	586282809	586283059
1A	588913554	588913904
1A	589501713	589501921
1A	589505798	589506148
1A	592137930	592138280
1A	593401134	593401584
1B	10008877	10009127
1B	253578921	253579171
1B	255727962	255728212
1B	263941863	263942513
1B	265661487	265661737
1B	268405045	268405400
1B	269042648	269043098
1B	277768054	277769004
1B	278706155	278706605
1B	289524682	289524932
1B	290697285	290697535
1B	292057061	292057362
1B	292414773	292415213
1B	294427734	294428084
1B	298077326	298077576
1B	299653331	299653581
1B	300578986	300579436
1B	300579786	300580136
1B	300721866	300722616
1B	300751180	300751430
1B	302764575	302765025
1B	302775353	302776103
1B	309168330	309168580
1B	310926185	310926535
1B	317483019	317483269
1B	325488181	325488531
1B	333646248	333646670
1B	336215971	336216221
1B	340371228	340371478
1B	340375575	340375920
1B	340379400	340379950
1B	340380737	340381087
1B	340427477	340428027
1B	344327432	344327782
1B	347558798	347559044
1B	348500635	348500985
1B	349844569	349844819
1B	350024516	350025545
1B	350793277	350793827
1B	350794277	350794627
1B	353274694	353275644
1B	353277407	353277957
1B	353496140	353496690
1B	353947615	353947865
1B	356983329	356983579
1B	357338382	357338832
1B	357640514	357641064
1B	357647286	357647536
1B	357916329	357917137
1B	358962991	358963241
1B	359594042	359594392
1B	359910135	359910485
1B	363148676	363149026
1B	364909552	364911302
1B	364918270	364918520
1B	364919670	364919920
1B	365456920	365457253
1B	365689149	365689499
1B	367436904	367437154
1B	368224853	368225603
1B	371137884	371138934
1B	372223815	372224165
1B	373628126	373628376
1B	374015592	374015842
1B	380466979	380467329
1B	380468079	380469229
1B	380469479	380469829
1B	380470179	380470729
1B	380643678	380644528
1B	382225763	382226013
1B	382226428	382227278
1B	382227528	382227778
1B	382228028	382228578
1B	382690093	382690343
1B	382693993	382694443
1B	383031956	383032206
1B	386199121	386199371
1B	388006611	388007261
1B	388008111	388008461
1B	388010011	388011461
1B	394075088	394075738
1B	394115934	394116184
1B	396605496	396605846
1B	397455662	397455897
1B	397662915	397663265
1B	400303245	400303495
1B	400771212	400771562
1B	401333737	401334087
1B	402150600	402151050
1B	402151300	402151750
1B	402786250	402787000
1B	403188583	403189033
1B	403411502	403411752
1B	404896744	404897094
1B	405520782	405521032
1B	405524713	405525063
1B	405526013	405526363
1B	405977670	405978020
1B	406035447	406035997
1B	406036247	406036597
1B	406036847	406037897
1B	406038947	406039597
1B	411157160	411157610
1B	413204940	413205190
1B	413206251	413206501
1B	413207765	413208015
1B	415744574	415744824
1B	416130082	416130532
1B	416130782	416131187
1B	418104527	418104777
1B	418164513	418164963
1B	418167949	418168399
1B	418808426	418808676
1B	418817542	418818492
1B	418820807	418821235
1B	418823851	418824198
1B	419193788	419194338
1B	419972583	419972966
1B	419973416	419973866
1B	419984014	419984225
1B	420588046	420591875
1B	420658305	420658541
1B	420658991	420659300
1B	420684247	420684797
1B	420686347	420687088
1B	420692353	420692580
1B	421417372	421417622
1B	422551791	422552041
1B	426688042	426688474
1B	427209251	427210601
1B	427467767	427468017
1B	427781019	427781269
1B	429212579	429212811
1B	429963671	429963917
1B	429979111	429979561
1B	430152400	430153050
1B	431057727	431058077
1B	434429742	434429992
1B	436666197	436666447
1B	437187543	437188093
1B	442216798	442217048
1B	444978064	444978312
1B	445438944	445439194
1B	445587570	445588020
1B	446259610	446260153
1B	448135626	448135976
1B	449129335	449130473
1B	450453782	450454132
1B	450612924	450613274
1B	451071224	451071474
1B	451566869	451567368
1B	451568918	451569268
1B	451570718	451571768
1B	451572018	451572268
1B	451574471	451574719
1B	452768551	452768801
1B	454360278	454361028
1B	456251945	456252395
1B	456252645	456252895
1B	456255145	456257095
1B	457009936	457010186
1B	457087247	457087497
1B	457750353	457751201
1B	457752453	457752703
1B	459809400	459809950
1B	460277514	460278164
1B	460281094	460281444
1B	463560034	463560284
1B	463830957	463831307
1B	464269435	464269885
1B	466293351	466293601
1B	467192362	467192812
1B	467196574	467197124
1B	469164179	469164709
1B	470904950	470905200
1B	470913333	470913783
1B	471197297	471197847
1B	472633514	472633864
1B	472962744	472962994
1B	473496431	473496664
1B	473821851	473822101
1B	473825118	473825468
1B	475478114	475478850
1B	478560212	478560562
1B	478564452	478564702
1B	478716987	478717537
1B	479793001	479793351
1B	480326590	480326840
1B	480831268	480832618
1B	480836347	480836797
1B	481862802	481863152
1B	482163799	482164049
1B	482716910	482717136
1B	485804034	485804284
1B	486847430	486847780
1B	486849030	486849405
1B	487064405	487065055
1B	487144169	487144419
1B	487488194	487488943
1B	487496843	487497093
1B	487682393	487683229
1B	487683979	487684929
1B	487950510	487950760
1B	487954410	487954860
1B	488124424	488124774
1B	488125124	488125374
1B	489687054	489687260
1B	489758855	489759105
1B	491041364	491042014
1B	491043677	491043927
1B	491044377	491044827
1B	491077671	491078121
1B	491079971	491080221
1B	491981787	491982337
1B	494235495	494236299
1B	494236649	494236999
1B	497851282	497851632
1B	498630389	498630639
1B	499895454	499896304
1B	499897054	499897504
1B	499899554	499899804
1B	499900066	499900304
1B	499901894	499903544
1B	499903794	499905044
1B	500917075	500917425
1B	501368599	501368849
1B	502220274	502220781
1B	503629692	503630142
1B	504083917	504084167
1B	504084617	504085067
1B	504258232	504258479
1B	504507173	504508023
1B	504509273	504509523
1B	504515177	504515427
1B	505073362	505073612
1B	505110254	505110604
1B	505619790	505619998
1B	505625399	505625849
1B	505690003	505690253
1B	507545736	507546086
1B	507549265	507549479
1B	510249187	510249637
1B	510599560	510599810
1B	511190300	511190550
1B	511191900	511192850
1B	511449747	511450397
1B	511450947	511451797
1B	511453047	511454397
1B	512156737	512157087
1B	512456960	512457839
1B	513544276	513544621
1B	514818293	514818643
1B	515048878	515049428
1B	517345926	517346369
1B	517350228	517350569
1B	517913687	517913890
1B	518798718	518798968
1B	522016185	522016435
1B	522055691	522056033
1B	522061261	522061675
1B	526161863	526162113
1B	527830276	527830626
1B	528396385	528396735
1B	529994803	529995753
1B	529997440	529997690
1B	531113046	531113896
1B	531114346	531115428
1B	531122394	531122944
1B	532159788	532160838
1B	532170887	532171137
1B	532373596	532374446
1B	532375351	532375611
1B	532689213	532689463
1B	533324039	533324289
1B	533324939	533326389
1B	533981414	533981664
1B	534151554	534151996
1B	534176561	534176811
1B	535388210	535388560
1B	535545266	535545916
1B	535549997	535550447
1B	535552387	535553337
1B	535799391	535799641
1B	536759948	536760498
1B	536762698	536763048
1B	537314215	537314665
1B	537324676	537325326
1B	540332211	540332961
1B	540718494	540718844
1B	540731170	540731720
1B	540999275	540999725
1B	542195538	542195888
1B	542928834	542929384
1B	543039560	543039810
1B	544133802	544134452
1B	544451779	544452229
1B	544489573	544489923
1B	544996573	544996823
1B	544998838	544999060
1B	546528226	546528476
1B	551030897	551031147
1B	551720174	551720416
1B	555301186	555301436
1B	555776213	555776963
1B	556105569	556105819
1B	558513439	558514489
1B	561253220	561253570
1B	561499699	561499949
1B	562898339	562898589
1B	563024630	563024980
1B	563026430	563026980
1B	563068377	563068683
1B	563307307	563307628
1B	564636645	564636863
1B	565988399	565988649
1B	565993622	565994072
1B	566035891	566036341
1B	566659252	566659532
1B	566848766	566849216
1B	566954148	566954398
1B	566993316	566993562
1B	568960741	568961891
1B	572522500	572523113
1B	573571059	573571409
1B	573575200	573575450
1B	573858200	573858539
1B	573861500	573861750
1B	573939297	573939547
1B	574279978	574280228
1B	574462341	574463357
1B	574463807	574464257
1B	574464907	574466057
1B	574637754	574638004
1B	575439877	575440227
1B	575708210	575708460
1B	575921670	575921903
1B	575922853	575923303
1B	576201953	576202503
1B	576224732	576225074
1B	576687033	576687683
1B	576688633	576689083
1B	577605224	577606974
1B	577657367	577657617
1B	577969174	577969424
1B	578641887	578642137
1B	578938302	578938552
1B	579793103	579793353
1B	580437517	580438167
1B	581591224	581591800
1B	581595543	581596293
1B	581688102	581688352
1B	583759150	583759400
1B	583761450	583761900
1B	583982943	583983193
1B	583985848	583986098
1B	583986548	583986898
1B	584104766	584105216
1B	584158951	584160201
1B	584326709	584326959
1B	584327409	584327659
1B	589135558	589135808
1B	589226007	589226257
1B	592027668	592028118
1B	592030768	592031118
1B	592844415	592844754
1B	593224526	593225276
1B	594654057	594654407
1B	595185751	595186001
1B	595637276	595637568
1B	595682867	595683996
1B	595684510	595684882
1B	596116564	596117014
1B	597445596	597445846
1B	600595678	600595897
1B	600886214	600886519
1B	601251924	601252474
1B	601266858	601267208
1B	601267458	601268908
1B	605260065	605260315
1B	608053844	608054255
1B	608335609	608335859
1B	608355747	608356097
1B	608536426	608536676
1B	610160914	610161164
1B	610558082	610558732
1B	610560282	610561132
1B	610965264	610965614
1B	611518961	611519211
1B	613412731	613413081
1B	613416108	613416358
1B	614427206	614427456
1B	614450665	614450915
1B	614719257	614719507
1B	614781540	614781971
1B	615129226	615129437
1B	615210669	615210919
1B	615388506	615388856
1B	615426836	615427086
1B	615731735	615731985
1B	615733549	615733999
1B	619696076	619696526
1B	620129187	620129537
1B	620785906	620786256
1B	620899853	620900203
1B	621059063	621059372
1B	622466234	622466784
1B	622474932	622475182
1B	622486642	622487492
1B	624965841	624966191
1B	625275723	625276132
1B	625714842	625715239
1B	626076104	626076554
1B	626225436	626226086
1B	626727725	626728175
1B	626782198	626782533
1B	626852708	626853658
1B	626854308	626854858
1B	626855108	626855558
1B	628499710	628499960
1B	628500210	628500760
1B	629167036	629167486
1B	629267080	629267430
1B	629268179	629268529
1B	629940228	629940778
1B	630066595	630066845
1B	630471962	630472393
1B	630835303	630835641
1B	630924387	630924737
1B	630930076	630930518
1B	631490748	631491098
1B	631826866	631827816
1B	631830366	631830916
1B	631997882	631998330
1B	633106510	633107040
1B	633114833	633115183
1B	633117294	633117539
1B	633117994	633118207
1B	633287498	633287942
1B	633859681	633859931
1B	633964736	633964986
1B	634412469	634412719
1B	634419265	634419615
1B	634601991	634602441
1B	634682581	634682931
1B	635100601	635100855
1B	635931690	635932040
1B	635982268	635982518
1B	636257905	636258755
1B	636261564	636261814
1B	636837986	636838336
1B	638013094	638013544
1B	640028445	640030795
1B	640876584	640876934
1B	641523614	641524264
1B	641528448	641528798
1B	642111464	642111714
1B	642121265	642121915
1B	642122878	642123928
1B	642149797	642150320
1B	642393405	642393655
1B	642394267	642394617
1B	642399330	642400980
1B	642650848	642651198
1B	643567819	643568169
1B	643582337	643583587
1B	644526370	644526720
1B	645375686	645375936
1B	645892505	645892755
1B	645944722	645944972
1B	646555589	646555939
1B	647461154	647461404
1B	648444472	648444822
1B	648592828	648593178
1B	648593428	648593678
1B	648594328	648594578
1B	648708351	648709001
1B	648796784	648797034
1B	649034914	649035364
1B	649042206	649042956
1B	649186657	649186863
1B	649190953	649191303
1B	649221468	649222218
1B	649292208	649292658
1B	649309352	649309602
1B	649367745	649369095
1B	649369345	649370295
1B	649426212	649426562
1B	649427512	649428462
1B	651278819	651279169
1B	651558151	651558479
1B	653183138	653183388
1B	653185691	653185941
1B	653221917	653222167
1B	654029935	654030185
1B	654256571	654256814
1B	654851246	654851796
1B	654861819	654862247
1B	655832402	655832752
1B	656451772	656452022
1B	656455026	656455576
1B	656610734	656610951
1B	656614594	656614844
1B	656659695	656660345
1B	657183992	657184442
1B	658914913	658915163
1B	659716408	659716758
1B	660081625	660082175
1B	660532044	660533191
1B	661124719	661125004
1B	661559686	661560136
1B	662015601	662016251
1B	662233587	662233937
1B	662699692	662700642
1B	662719988	662721038
1B	663045619	663045869
1B	664302305	664302855
1B	664770415	664770665
1B	664803342	664803592
1B	665273435	665273659
1B	665285034	665285384
1B	665286965	665287185
1B	665288225	665288472
1B	666076314	666076764
1B	666273551	666273882
1B	666334651	666335201
1B	666557803	666558030
1B	666820361	666820563
1B	666942402	666942952
1B	667306172	667306422
1B	667494439	667494689
1B	667642512	667642861
1B	667682168	667682418
1B	667749360	667749810
1B	668074893	668075143
1B	668085275	668085525
1B	668085777	668086025
1B	668133606	668134156
1B	668134406	668134756
1B	668250970	668251420
1B	668934872	668935122
1B	669068884	669069134
1B	670372236	670372786
1B	671195689	671196339
1B	671995742	671996192
1B	672133372	672133620
1B	673177015	673177220
1B	673187278	673187511
1B	673741054	673741404
1B	673751715	673752075
1B	674004989	674005339
1B	674688917	674689567
1B	674791248	674792598
1B	674802774	674803424
1B	674803774	674805224
1B	674805575	674806324
1B	675322037	675322387
1B	675650327	675650677
1B	676063786	676064383
1B	676261133	676261445
1B	676267372	676267622
1B	678111985	678112435
1B	678262571	678262921
1B	679107720	679107970
1B	679303836	679304186
1B	680165142	680165392
1B	680981355	680981605
1B	680989155	680989405
1B	680989655	680989905
1B	681076840	681077290
1B	681344924	681345174
1B	681464930	681465480
1B	683518496	683519046
1B	683523809	683524059
1B	684731752	684732002
1B	684867475	684867712
1B	685233554	685233804
1B	686686485	686686935
1B	686868981	686869297
1B	687074536	687074786
1B	687710262	687710512
1B	688230238	688230785
1B	688758441	688758691
1B	689824105	689824555
1B	689825205	689825455
1D	73724	74074
1D	568145	568384
1D	2104089	2104439
1D	2453745	2453995
1D	2888664	2889368
1D	2890328	2890544
1D	2891435	2892149
1D	2903604	2904143
1D	3953923	3954569
1D	3955019	3955569
1D	3975380	3976329
1D	3976585	3977059
1D	3977363	3977613
1D	3978035	3978244
1D	4839384	4839834
1D	5430461	5430711
1D	6203875	6204389
1D	6548454	6548950
1D	7346529	7346779
1D	7833400	7833650
1D	8020537	8020987
1D	8021337	8021787
1D	8076176	8076386
1D	8106172	8106722
1D	8107472	8107722
1D	8462625	8463575
1D	8464125	8464475
1D	8711715	8711965
1D	8931173	8931623
1D	9241910	9242160
1D	9397631	9397881
1D	9398654	9398981
1D	9863705	9863924
1D	10282958	10283501
1D	10295526	10296031
1D	10372687	10372937
1D	10379425	10379675
1D	10441052	10441302
1D	10723780	10724130
1D	11616443	11616693
1D	11663037	11663687
1D	11674783	11675033
1D	11678183	11678411
1D	11678683	11679021
1D	11686621	11686871
1D	11779841	11780091
1D	11780741	11781391
1D	11782241	11783491
1D	12317399	12317649
1D	12416263	12416513
1D	13261829	13262179
1D	14440279	14440529
1D	15317705	15318355
1D	16270769	16271019
1D	16381254	16381904
1D	16387561	16387787
1D	16398648	16398998
1D	17192016	17192266
1D	17247926	17248176
1D	17652602	17652952
1D	17966487	17966867
1D	19124773	19125123
1D	19184670	19184885
1D	19189916	19190366
1D	19339554	19339804
1D	20703280	20704130
1D	20706780	20707109
1D	22099726	22099950
1D	22393576	22394026
1D	22394476	22395026
1D	22847916	22848166
1D	24140923	24141273
1D	24213466	24214016
1D	25470636	25470986
1D	25742480	25743030
1D	26292396	26292746
1D	27854473	27854723
1D	27900461	27901211
1D	28025293	28025543
1D	28065385	28065635
1D	32505790	32506040
1D	32519199	32519949
1D	32755895	32756745
1D	32756995	32757445
1D	32760177	32760427
1D	33631922	33632772
1D	33711724	33712274
1D	35652883	35653333
1D	35654320	35654570
1D	36545805	36546012
1D	39510628	39511278
1D	39571687	39571937
1D	40597090	40597330
1D	41716743	41717228
1D	41985589	41985917
1D	43274222	43274447
1D	45485240	45485490
1D	47318347	47318597
1D	47879743	47879993
1D	48379130	48379580
1D	48379830	48380480
1D	48402552	48403002
1D	48404552	48405102
1D	48450807	48451157
1D	48884250	48884597
1D	48886847	48887097
1D	48887347	48887797
1D	49230746	49231096
1D	50709605	50709955
1D	53966940	53967190
1D	55891543	55891993
1D	57477408	57477658
1D	58870117	58870467
1D	58882639	58882889
1D	59510296	59510546
1D	59513270	59513620
1D	59516862	59517412
1D	59528933	59529583
1D	59530433	59530683
1D	59531233	59531583
1D	59534228	59534578
1D	61484505	61484855
1D	62424246	62424496
1D	62566146	62566596
1D	62678504	62678754
1D	62857622	62857872
1D	62858939	62859289
1D	63631890	63632140
1D	66090537	66090887
1D	66685225	66685875
1D	66986962	66987612
1D	67229188	67229638
1D	67860811	67861461
1D	67862711	67863061
1D	67863311	67863861
1D	68193781	68194231
1D	68439515	68440165
1D	68443171	68444121
1D	69114496	69114946
1D	73674034	73674384
1D	73723892	73724242
1D	74269457	74269907
1D	85652747	85653197
1D	86145475	86146025
1D	86147677	86147923
1D	86204634	86205084
1D	86208794	86209744
1D	86211894	86214244
1D	86214994	86215444
1D	87098444	87098788
1D	92510210	92510460
1D	97530045	97530295
1D	100903095	100903445
1D	102526122	102527172
1D	102530332	102530782
1D	102532132	102533082
1D	104891658	104892008
1D	109579090	109579340
1D	110012368	110012618
1D	110049601	110049827
1D	111952382	111952632
1D	114020265	114021515
1D	114312483	114312833
1D	114313583	114314233
1D	118928879	118929129
1D	118929879	118930129
1D	120040774	120040992
1D	125068221	125069071
1D	126470399	126470649
1D	126471399	126471949
1D	126472199	126472949
1D	132209152	132209684
1D	133562901	133563551
1D	133569590	133569840
1D	137436026	137436236
1D	137436626	137437176
1D	137441759	137442009
1D	138203602	138204152
1D	139242561	139242811
1D	140052036	140052386
1D	140783730	140784373
1D	141222550	141223200
1D	142656813	142657363
1D	142660881	142661131
1D	143361513	143361763
1D	146490573	146490923
1D	146492373	146492823
1D	159904039	159904889
1D	159906839	159907189
1D	190474642	190475092
1D	191858603	191858853
1D	192918767	192919314
1D	192921714	192922064
1D	193417600	193417850
1D	193508969	193509219
1D	196608372	196609622
1D	197739616	197739966
1D	200439417	200439667
1D	200465498	200465948
1D	203157635	203157921
1D	203905602	203905852
1D	203918455	203918805
1D	204220991	204221241
1D	204295948	204296698
1D	204476842	204477092
1D	204797827	204798477
1D	204890038	204890788
1D	206043174	206043524
1D	208182390	208182640
1D	208186090	208186840
1D	208823715	208824265
1D	211303081	211303531
1D	211303781	211304831
1D	211306481	211307231
1D	211697098	211697348
1D	212527044	212528594
1D	216133660	216134110
1D	216714676	216715126
1D	217976109	217976359
1D	217976709	217977459
1D	217981744	217982394
1D	229062358	229062708
1D	229483007	229483557
1D	229489326	229489576
1D	230673519	230674769
1D	230675519	230675969
1D	231460419	231460669
1D	231467426	231468076
1D	231468326	231468676
1D	233476169	233476519
1D	233479741	233480591
1D	233798573	233799023
1D	234737912	234738862
1D	234745725	234746240
1D	234746595	234747145
1D	234747395	234747945
1D	235678299	235678649
1D	236260204	236260454
1D	237767717	237767967
1D	239583197	239583647
1D	239619598	239620548
1D	246470632	246470858
1D	249406450	249407000
1D	249568748	249569198
1D	250415705	250416255
1D	252527417	252527767
1D	254661430	254662180
1D	256277337	256277887
1D	259593160	259594410
1D	259594660	259595110
1D	259595460	259595810
1D	259682330	259682680
1D	259683130	259683480
1D	259776988	259777838
1D	259778888	259780138
1D	260888585	260888815
1D	261222577	261223027
1D	261223277	261224227
1D	261829091	261829451
1D	261841863	261843013
1D	263200245	263200495
1D	264937199	264937449
1D	270511044	270511335
1D	272186969	272188019
1D	274256300	274256850
1D	278104683	278104945
1D	279949932	279950482
1D	280044597	280045447
1D	281374172	281374822
1D	281375372	281375622
1D	282368877	282369127
1D	283622601	283622851
1D	284045529	284046179
1D	285440045	285440995
1D	285441245	285441495
1D	285443269	285444519
1D	286394631	286395081
1D	288352780	288353011
1D	290440729	290440979
1D	290442757	290443207
1D	292574762	292575212
1D	293163162	293163512
1D	293163762	293164212
1D	293290808	293291058
1D	293293108	293293358
1D	293293708	293293958
1D	293791747	293791997
1D	294132956	294133206
1D	294146625	294146875
1D	295260510	295260860
1D	297526759	297527009
1D	297527259	297527509
1D	298021759	298022209
1D	298067910	298068160
1D	298070510	298070860
1D	298343887	298344237
1D	298599900	298600150
1D	298695634	298695984
1D	298696434	298696984
1D	299263706	299264356
1D	299582879	299583629
1D	300023881	300024131
1D	300320671	300321121
1D	300325498	300325848
1D	300326798	300327048
1D	300858122	300858572
1D	300858822	300861258
1D	300871262	300871512
1D	303294504	303294754
1D	305768813	305769063
1D	307421035	307421385
1D	307445761	307446065
1D	307459596	307459946
1D	307464099	307464349
1D	307834257	307834557
1D	308457893	308458343
1D	308458693	308459043
1D	308475453	308475703
1D	308476153	308476403
1D	308476653	308477103
1D	309087541	309087891
1D	309455059	309455709
1D	310814146	310815096
1D	310816246	310816792
1D	310841266	310841616
1D	310841866	310842216
1D	310853769	310854619
1D	310856269	310857519
1D	311680460	311680710
1D	311985242	311985592
1D	313304538	313304788
1D	313861613	313861863
1D	314700179	314700510
1D	314989875	314990325
1D	314990975	314991525
1D	315011205	315011455
1D	315541996	315543146
1D	315676888	315677338
1D	316685546	316685896
1D	318090793	318091043
1D	318149483	318149833
1D	318150883	318151133
1D	318164301	318164651
1D	318363972	318364422
1D	318364672	318364922
1D	318385062	318385295
1D	318477869	318478119
1D	318478969	318479219
1D	321268494	321268744
1D	322261165	322261615
1D	324396409	324396659
1D	325674599	325675049
1D	325961963	325962213
1D	332072796	332073534
1D	332995548	332996098
1D	333486091	333487341
1D	333504885	333505235
1D	335031015	335031265
1D	335031615	335031865
1D	335033975	335034925
1D	335037440	335038090
1D	335077367	335077794
1D	335355215	335355665
1D	335365978	335366928
1D	335367178	335367828
1D	335368178	335369428
1D	335369778	335370011
1D	335407543	335408158
1D	336546970	336547420
1D	339286131	339286881
1D	340547867	340548117
1D	340557080	340557430
1D	340645660	340646510
1D	340651060	340651810
1D	340667929	340668179
1D	341373190	341373640
1D	341838935	341839685
1D	341839935	341840185
1D	342160936	342161186
1D	342872561	342872811
1D	343182039	343182289
1D	343182839	343183289
1D	343184239	343184889
1D	343347353	343347603
1D	345702045	345702295
1D	346020727	346021077
1D	346365708	346366058
1D	346868982	346870032
1D	347274780	347275130
1D	348651506	348651756
1D	350042301	350042651
1D	350617430	350617863
1D	352409060	352409510
1D	352410360	352411610
1D	352719925	352720446
1D	356974337	356974687
1D	357213565	357213888
1D	357443614	357443864
1D	357444114	357444764
1D	357445714	357446264
1D	357449186	357449636
1D	357455074	357455559
1D	357457509	357457759
1D	359838638	359838888
1D	360481551	360481801
1D	360887972	360888391
1D	360888850	360889291
1D	360889541	360890291
1D	361390858	361391308
1D	361916163	361916413
1D	362249521	362249771
1D	362253451	362253701
1D	362500666	362500916
1D	362572945	362573195
1D	362779668	362780339
1D	363106813	363107136
1D	363618985	363619214
1D	363619685	363620725
1D	363625483	363625703
1D	364065360	364065710
1D	364387164	364388014
1D	364388764	364389314
1D	364625437	364625687
1D	366681473	366681923
1D	366707226	366707976
1D	366724085	366724435
1D	366875823	366876073
1D	367421462	367421904
1D	367428546	367429596
1D	368280066	368280316
1D	368280966	368281216
1D	368336506	368337056
1D	368652883	368653133
1D	369914521	369915071
1D	370319201	370319451
1D	370913442	370913992
1D	370916542	370916792
1D	371747732	371747953
1D	372859737	372860387
1D	374367135	374367428
1D	374400528	374400778
1D	375639897	375640647
1D	375641097	375641647
1D	375641997	375642747
1D	375645621	375645971
1D	375647221	375647871
1D	375979727	375980277
1D	375989536	375989886
1D	375991836	375992086
1D	376618934	376619184
1D	376623334	376623684
1D	376863461	376863711
1D	376890278	376890528
1D	377370892	377371742
1D	377569678	377570028
1D	377570278	377570528
1D	377572192	377572528
1D	377572919	377574569
1D	377576478	377576906
1D	377796887	377797137
1D	378730736	378730985
1D	379506587	379506937
1D	379908005	379908255
1D	381048056	381048706
1D	381049756	381050006
1D	381313292	381313942
1D	381315192	381316542
1D	382203175	382203725
1D	382218402	382219052
1D	383319167	383319617
1D	383760412	383760662
1D	384124406	384125056
1D	384126932	384127282
1D	384847070	384847320
1D	384847670	384848020
1D	385046787	385047037
1D	385802350	385802600
1D	388644078	388644428
1D	388645178	388645828
1D	391641791	391642241
1D	391646711	391647761
1D	394276942	394277180
1D	395990372	395990922
1D	396006862	396007196
1D	396194725	396195075
1D	396196879	396197089
1D	396320196	396320546
1D	397066642	397067592
1D	397072042	397072292
1D	397077448	397077655
1D	397169078	397169801
1D	397170951	397171301
1D	397175051	397175301
1D	397175951	397176301
1D	397284624	397284974
1D	397972430	397972680
1D	397973330	397973780
1D	397974030	397974905
1D	397980839	397981589
1D	398876625	398876868
1D	398940386	398940836
1D	399245168	399246118
1D	399394796	399395146
1D	400017262	400017487
1D	400023136	400023386
1D	400025336	400025786
1D	400114866	400115116
1D	400776947	400777193
1D	402822460	402822710
1D	403239403	403239653
1D	403562893	403563243
1D	403715739	403716089
1D	404137283	404137833
1D	404274398	404274748
1D	404289103	404289353
1D	404494070	404494720
1D	405109825	405110575
1D	405113536	405114086
1D	406846847	406847097
1D	409799410	409799960
1D	410469018	410469268
1D	410744047	410744297
1D	413213452	413213702
1D	413875439	413876089
1D	414777178	414777428
1D	415013938	415014165
1D	415280778	415281128
1D	415669272	415669911
1D	416266846	416267196
1D	416269646	416270196
1D	416465037	416465387
1D	416468528	416468778
1D	416470228	416471278
1D	416625012	416625362
1D	416849881	416850331
1D	419476551	419476801
1D	419745284	419745534
1D	420647503	420647753
1D	420648103	420648353
1D	420881136	420881486
1D	421844072	421844322
1D	423249547	423249997
1D	423260883	423261333
1D	423607214	423608264
1D	423668323	423668573
1D	423881455	423881987
1D	423916854	423917104
1D	424634269	424634519
1D	425053088	425054088
1D	425055838	425056988
1D	425293192	425293832
1D	426404345	426404795
1D	426582330	426582780
1D	426594793	426595043
1D	426869144	426869594
1D	426870644	426871387
1D	426931248	426931688
1D	427147017	427148067
1D	427148817	427149067
1D	427156747	427157097
1D	427884311	427884561
1D	428611909	428612459
1D	430466060	430466610
1D	430476997	430477433
1D	430480683	430481033
1D	430481983	430482325
1D	430563167	430563517
1D	431432831	431433481
1D	432318245	432318495
1D	432320545	432320895
1D	432405730	432406180
1D	432408730	432408980
1D	432704102	432704344
1D	432796722	432797172
1D	432797522	432798272
1D	432798722	432799472
1D	432800422	432800672
1D	432806260	432806810
1D	432807260	432807610
1D	435277895	435278143
1D	435803041	435803391
1D	435931929	435932179
1D	436198131	436198538
1D	436655130	436655380
1D	436857523	436857773
1D	436973406	436973656
1D	437425274	437425594
1D	437440958	437441308
1D	437541337	437541687
1D	438368211	438368461
1D	438370111	438371161
1D	439029330	439029680
1D	439131101	439131351
1D	439216415	439216865
1D	439220115	439221165
1D	440397869	440398119
1D	441569311	441569661
1D	441733565	441733915
1D	441748340	441748687
1D	443166657	443167007
1D	443167458	443169307
1D	443180891	443181741
1D	444152911	444153161
1D	445039588	445039838
1D	445189496	445189746
1D	445366897	445367117
1D	445386994	445387244
1D	445545617	445545965
1D	445588974	445589524
1D	446260597	446260847
1D	446262963	446263213
1D	446434551	446434801
1D	446557904	446558454
1D	447258462	447258731
1D	447539694	447539913
1D	447549449	447549999
1D	447925864	447926186
1D	449596276	449596526
1D	449674056	449674306
1D	449847974	449848924
1D	451629594	451629844
1D	452478137	452478687
1D	452481737	452481987
1D	452493830	452494080
1D	452497427	452498277
1D	452952969	452953309
1D	453234054	453234304
1D	455767851	455768101
1D	455783354	455784004
1D	457180716	457180966
1D	457219724	457220374
1D	457245230	457245480
1D	457245930	457246380
1D	457246730	457246980
1D	457247530	457247980
1D	458132409	458132659
1D	458134809	458135359
1D	458148994	458149244
1D	458890817	458891167
1D	459627577	459627827
1D	459816382	459816632
1D	459832030	459832780
1D	459881441	459881991
1D	459886511	459886761
1D	460151453	460151961
1D	460979671	460980021
1D	461051845	461052095
1D	461055539	461055758
1D	461141199	461141449
1D	461298702	461298952
1D	461486028	461486278
1D	461749757	461750107
1D	462049946	462051096
1D	462200162	462200601
1D	462202951	462204358
1D	462333703	462334288
1D	462336290	462337540
1D	462337890	462338214
1D	463017122	463017372
1D	463017722	463017972
1D	463995458	463995781
1D	463996131	463997681
1D	464141298	464141548
1D	464147751	464148001
1D	464729664	464729914
1D	464802422	464802672
1D	464863328	464863621
1D	464869706	464870356
1D	465078184	465078434
1D	465080684	465082092
1D	465348365	465350015
1D	465350465	465351915
1D	465395475	465395825
1D	465398414	465398864
1D	465523574	465523824
1D	465524274	465525424
1D	465528074	465528624
1D	465528974	465529324
1D	465885217	465885467
1D	466129779	466130129
1D	466974205	466974755
1D	466992399	466992749
1D	467001238	467001688
1D	467107593	467107943
1D	467500141	467500611
1D	469052412	469052662
1D	469053912	469054362
1D	469076539	469076847
1D	469204002	469205552
1D	469207102	469207552
1D	469391600	469392350
1D	469465769	469466819
1D	469556768	469557195
[truncated: 17,540 more rows]

## Sheet: Axillary bud induced
chr	start	end
1A	237824	238174
1A	284757	285107
1A	293185	293428
1A	1244884	1245234
1A	1298506	1298856
1A	1644411	1644861
1A	1646911	1647661
1A	1699548	1699898
1A	8146849	8147099
1A	8256944	8257194
1A	8337441	8337691
1A	10126424	10126774
1A	10130661	10130911
1A	10131361	10131711
1A	10132061	10132611
1A	10133520	10133770
1A	12094304	12094554
1A	12173020	12173360
1A	12216209	12216559
1A	12303789	12304039
1A	12502439	12503689
1A	13742617	13743357
1A	13761004	13761254
1A	13762031	13762581
1A	13859452	13860302
1A	13860852	13863102
1A	14504163	14504513
1A	14507563	14507813
1A	14524193	14524421
1A	18458586	18459036
1A	20176390	20176640
1A	20410404	20410654
1A	21080431	21082781
1A	21084631	21086181
1A	21090439	21090889
1A	21097423	21097673
1A	21098160	21098873
1A	21099360	21099710
1A	21406110	21406360
1A	22617833	22618183
1A	23339319	23339569
1A	23411957	23412407
1A	23412657	23412907
1A	23413543	23414193
1A	23414943	23415393
1A	23416050	23416500
1A	28204984	28205222
1A	28717893	28718143
1A	28897885	28898335
1A	28927605	28928155
1A	28935340	28935636
1A	28945613	28946124
1A	29819493	29819743
1A	31185821	31186071
1A	31798805	31799250
1A	33369373	33369923
1A	33370673	33373423
1A	38861830	38862080
1A	39137663	39137913
1A	39872002	39872452
1A	42228178	42228528
1A	42246184	42246434
1A	44365122	44365372
1A	45544214	45544664
1A	48788187	48788437
1A	48790488	48791038
1A	51697192	51697942
1A	52235574	52237124
1A	52238074	52238324
1A	52437760	52438010
1A	53018921	53019171
1A	53454719	53454969
1A	54083081	54083731
1A	54084181	54084431
1A	56615726	56616076
1A	56626703	56626953
1A	56917478	56918016
1A	56919278	56919516
1A	59211540	59213190
1A	59924696	59925082
1A	62013407	62013757
1A	62609714	62611164
1A	64408303	64408953
1A	64591051	64591301
1A	66885005	66885215
1A	70691177	70691527
1A	71084741	71085091
1A	71689847	71690097
1A	77608445	77608687
1A	86638975	86640725
1A	95064384	95064634
1A	95313949	95314199
1A	95314549	95314799
1A	99853457	99853707
1A	99854657	99856407
1A	99868075	99868325
1A	99870675	99871325
1A	99871789	99872039
1A	99873377	99873727
1A	100557249	100557483
1A	104433146	104433496
1A	104433895	104434224
1A	107906907	107907257
1A	114063193	114063420
1A	122534251	122534501
1A	124785723	124786273
1A	128825153	128825503
1A	130743684	130744315
1A	131238873	131239123
1A	131279843	131280293
1A	135966782	135967732
1A	138228243	138228593
1A	142931256	142931606
1A	156544972	156545222
1A	165909193	165909743
1A	193517741	193518078
1A	218081093	218081343
1A	238955130	238955380
1A	240494242	240494492
1A	240670084	240670407
1A	246183757	246184307
1A	251219186	251219436
1A	279907711	279907961
1A	300003721	300004371
1A	314881261	314881692
1A	320329703	320329953
1A	320331299	320332049
1A	320337712	320338362
1A	338836336	338836886
1A	339484790	339485140
1A	353630391	353630741
1A	353636056	353636306
1A	355338910	355339260
1A	357414859	357415109
1A	371947177	371947527
1A	374251187	374251433
1A	374251683	374252033
1A	386480060	386480710
1A	386725088	386725438
1A	388940010	388940260
1A	406172975	406173225
1A	412830680	412831030
1A	417396126	417396534
1A	425682984	425683734
1A	429004000	429004650
1A	429004900	429005350
1A	431943042	431943291
1A	432541753	432542503
1A	436948661	436948911
1A	442453315	442453762
1A	442465113	442465663
1A	442465913	442466180
1A	442800402	442801452
1A	443083168	443084018
1A	447005147	447005397
1A	447643156	447644106
1A	447747494	447748044
1A	449554699	449554949
1A	449807646	449807894
1A	451566565	451567315
1A	451567765	451568315
1A	454672906	454673256
1A	454742423	454742673
1A	458405517	458406267
1A	459264902	459265552
1A	462120322	462120672
1A	462138186	462138636
1A	463453429	463453979
1A	464809648	464809898
1A	464810248	464811463
1A	464895248	464896098
1A	467193236	467193457
1A	470431395	470431745
1A	473978042	473978253
1A	474434448	474434698
1A	475306541	475306756
1A	477447124	477447574
1A	477754970	477755220
1A	479540688	479540938
1A	479546088	479546338
1A	479578245	479578695
1A	486594544	486594774
1A	487033949	487034299
1A	490896662	490896912
1A	492047986	492048436
1A	492052336	492052586
1A	492273643	492274881
1A	492809401	492809651
1A	493527718	493528168
1A	493583122	493583872
1A	493585522	493585772
1A	493586022	493586272
1A	493813423	493813868
1A	494148441	494148991
1A	494803504	494803754
1A	495283869	495284378
1A	495490119	495490569
1A	495494694	495495144
1A	495496005	495496355
1A	495496705	495497144
1A	495578057	495580798
1A	495594278	495594528
1A	496089419	496090569
1A	496635151	496636301
1A	497194728	497195028
1A	497201652	497201902
1A	498047270	498047820
1A	499582125	499582375
1A	499583660	499583866
1A	500361884	500362834
1A	500363384	500363634
1A	502809544	502809794
1A	504240147	504242668
1A	504243918	504247468
1A	504573942	504574192
1A	505759022	505760472
1A	505925123	505925973
1A	507556590	507557139
1A	507559089	507559439
1A	507559689	507560039
1A	507900208	507900558
1A	510821326	510823276
1A	510829218	510829468
1A	510848734	510850277
1A	511002546	511002896
1A	511499765	511500081
1A	511501124	511502215
1A	513362640	513362990
1A	517518714	517518964
1A	519872862	519873612
1A	521890101	521890548
1A	521953985	521954189
1A	525048005	525048214
1A	526736725	526737075
1A	526737325	526737871
1A	526738125	526738371
1A	528074990	528075640
1A	528832284	528832834
1A	529784581	529785431
1A	529790878	529791528
1A	531240055	531240405
1A	531611680	531612227
1A	532773147	532773397
1A	532774947	532775397
1A	532937985	532938535
1A	534837075	534837725
1A	534972092	534972336
1A	535393686	535394436
1A	535436352	535436602
1A	535857831	535859181
1A	535995713	535995963
1A	536435215	536436165
1A	536437999	536438549
1A	536582914	536584454
1A	536615996	536616246
1A	536617773	536618123
1A	536635407	536635657
1A	538691976	538692226
1A	540178494	540179030
1A	540180815	540181465
1A	540294369	540294719
1A	541397986	541398236
1A	541987462	541987712
1A	544731050	544731600
1A	544747341	544748391
1A	544812514	544812864
1A	544910995	544911545
1A	545021096	545021346
1A	545719333	545719583
1A	546419992	546420342
1A	546797821	546798071
1A	547023100	547023508
1A	547310814	547311164
1A	547604023	547604273
1A	547681323	547681773
1A	547855202	547855552
1A	547857202	547857552
1A	548496263	548496603
1A	548944897	548945247
1A	550313590	550314540
1A	550606772	550607195
1A	550787917	550788267
1A	550947844	550948194
1A	550948844	550949094
1A	551155648	551155998
1A	551213327	551213577
1A	551213827	551214377
1A	551591211	551591446
1A	551593196	551593946
1A	552503559	552503809
1A	552950365	552951515
1A	552952165	552952515
1A	554017691	554017941
1A	554081354	554081604
1A	554088180	554088730
1A	556098414	556100064
1A	557291047	557291397
1A	557915505	557915955
1A	557918065	557918415
1A	557981161	557981394
1A	557983282	557983483
1A	558093849	558094099
1A	558094449	558094695
1A	558487759	558488009
1A	559576616	559577066
1A	560403875	560404125
1A	561411450	561411700
1A	562038115	562038565
1A	562139681	562140031
1A	562902221	562902471
1A	562902721	562903471
1A	563171332	563171782
1A	563288269	563288719
1A	563289169	563294008
1A	563294269	563294608
1A	563295169	563295908
1A	563308523	563308873
1A	563312620	563312942
1A	563315721	563316071
1A	563317303	563318053
1A	563318421	563319453
1A	563319903	563322253
1A	564111473	564111723
1A	564114197	564114747
1A	566029274	566029624
1A	566352291	566352541
1A	566372718	566372948
1A	566376315	566377065
1A	567634395	567635045
1A	568059080	568059430
1A	568703347	568703597
1A	568759331	568759581
1A	568762577	568763327
1A	568766669	568766891
1A	570256004	570256354
1A	570859852	570860102
1A	570864052	570865102
1A	571720872	571722422
1A	571722872	571723422
1A	571723672	571725622
1A	571738118	571738868
1A	571742132	571742371
1A	571742721	571744371
1A	571785722	571786572
1A	574220832	574221066
1A	574660625	574661175
1A	574676850	574677200
1A	574723426	574723676
1A	575451913	575452157
1A	575466533	575466783
1A	575580252	575580502
1A	575813879	575814229
1A	576213599	576214449
1A	576224172	576224422
1A	576251058	576251508
1A	576283748	576284198
1A	576297144	576297548
1A	576617686	576618436
1A	576620186	576620736
1A	576637359	576638009
1A	577637235	577637485
1A	577805142	577805455
1A	578476915	578477165
1A	578483850	578484300
1A	578750696	578751446
1A	578777387	578777636
1A	578785660	578786707
1A	578788649	578790799
1A	578812437	578812787
1A	578813637	578813887
1A	578835010	578835232
1A	578921935	578922894
1A	579074306	579074556
1A	579949090	579949340
1A	579956514	579956764
1A	579957114	579957464
1A	580048095	580048445
1A	580066602	580067152
1A	580135428	580136278
1A	580152174	580152424
1A	580156105	580156755
1A	580280372	580281318
1A	580665418	580666268
1A	580745579	580745929
1A	580996176	580996526
1A	581250988	581251195
1A	581349126	581349476
1A	581350726	581351065
1A	583339109	583339659
1A	583349734	583350413
1A	583351101	583351751
1A	583810714	583811064
1A	583935652	583936002
1A	584518175	584518425
1A	584518775	584519025
1A	585950951	585951741
1A	585951991	585952441
1A	586282720	586283059
1A	586428478	586428728
1A	588223236	588223686
1A	588225504	588225751
1A	588386884	588387734
1A	588667860	588668110
1A	588916354	588916596
1A	589501471	589502121
1A	589505598	589506348
1A	589629814	589630264
1A	589652659	589652880
1A	589680430	589682158
1A	589682708	589683480
1A	590995909	590996138
1A	592141347	592142297
1A	592298589	592300039
1A	592301564	592302414
1A	592302764	592303114
1A	592310983	592311233
1A	592324743	592325093
1A	592521913	592522363
1A	592529562	592529812
1A	592534362	592534812
1A	592757729	592758079
1A	592759635	592759879
1A	592768177	592768973
1A	592769572	592770302
1A	592770552	592771102
1A	593277642	593277888
1B	154785119	154785369
1B	182225047	182225253
1B	240484062	240484505
1B	249034411	249034661
1B	256822315	256822565
1B	272879734	272880184
1B	300200835	300201085
1B	326782366	326782816
1B	330387910	330389560
1B	348333073	348333337
1B	349511186	349511495
1B	351439522	351439872
1B	354240663	354240913
1B	361368308	361368758
1B	364306115	364306465
1B	371470622	371470972
1B	382225763	382226013
1B	393542465	393542915
1B	411440694	411440914
1B	415743674	415743924
1B	419193188	419193638
1B	426901608	426901958
1B	426957822	426958072
1B	432820661	432820911
1B	432822561	432822811
1B	432823261	432823711
1B	435926184	435926405
1B	437861174	437861424
1B	442968749	442968999
1B	442970395	442971145
1B	446259123	446259773
1B	450451069	450451419
1B	450501371	450501621
1B	450501871	450502121
1B	459806658	459806941
1B	465461424	465461674
1B	473238391	473239041
1B	481279210	481279460
1B	486344363	486344613
1B	487497143	487497693
1B	487936929	487937179
1B	487937429	487937679
1B	487938532	487939182
1B	487951510	487951860
1B	492329696	492330146
1B	499543082	499543632
1B	499546599	499546949
1B	499655168	499655618
1B	500539045	500541493
1B	500908784	500909234
1B	505061328	505061632
1B	511187400	511187650
1B	516120665	516120915
1B	517083971	517084321
1B	520472433	520472783
1B	520545764	520546114
1B	522062225	522062475
1B	527851607	527851857
1B	529270570	529270820
1B	529273821	529274671
1B	532391990	532392540
1B	532489814	532490464
1B	533088424	533088674
1B	533405725	533406275
1B	533814966	533815216
1B	534150646	534152196
1B	537320281	537320531
1B	537324616	537325526
1B	538165437	538165671
1B	538446422	538446672
1B	540717294	540717844
1B	542636836	542637486
1B	542638199	542638449
1B	542643000	542643349
1B	548624736	548627386
1B	548673335	548675985
1B	548678435	548679985
1B	548680435	548681285
1B	548893316	548893706
1B	548894056	548896506
1B	548906856	548907506
1B	548963828	548964978
1B	548966628	548967478
1B	548968328	548969378
1B	548969728	548971678
1B	552473245	552474295
1B	554611198	554611448
1B	554695781	554696214
1B	558509997	558510347
1B	558513239	558513589
1B	558514439	558516089
1B	558550424	558551174
1B	558561211	558561961
1B	560251197	560251447
1B	560252637	560252987
1B	561325834	561326284
1B	562507722	562508659
1B	562584337	562584687
1B	566716956	566717302
1B	567207441	567207665
1B	570511348	570512498
1B	572303132	572303582
1B	572517052	572517702
1B	573937797	573938347
1B	573938597	573939647
1B	575639965	575640315
1B	576521351	576521601
1B	579614501	579615851
1B	579936691	579936941
1B	580437717	580437967
1B	580529594	580529844
1B	581591350	581591900
1B	581595943	581596293
1B	582686700	582686950
1B	582687200	582687450
1B	582693457	582693707
1B	584115814	584116164
1B	585052275	585052725
1B	588353671	588353921
1B	588355571	588355821
1B	591116010	591116660
1B	591226712	591226962
1B	591361304	591361646
1B	593763792	593764007
1B	593789185	593789635
1B	593906066	593906316
1B	595478922	595479572
1B	595591002	595591452
1B	595616668	595616918
1B	595637183	595637779
1B	595638429	595638979
1B	595639729	595640079
1B	595682746	595683196
1B	597445696	597445946
1B	600593147	600593397
1B	600594947	600595297
1B	600595847	600596197
1B	600602193	600602843
1B	600603393	600603643
1B	600604917	600605867
1B	600977384	600977634
1B	601267758	601269208
1B	602512789	602513132
1B	603091068	603091318
1B	604802992	604803242
1B	605261367	605261611
1B	605477327	605477577
1B	605699540	605699873
1B	609669093	609669543
1B	609676326	609676676
1B	613424208	613424458
1B	613694202	613694652
1B	613933775	613934525
1B	613942634	613942884
1B	614268819	614269469
1B	614270019	614270569
1B	615388906	615389856
1B	615426436	615427486
1B	615624581	615624831
1B	618697052	618697467
1B	619260806	619261050
1B	622710176	622710626
1B	622961846	622962196
1B	623283432	623283756
1B	623849520	623849770
1B	624998944	624999394
1B	625083656	625083906
1B	625094594	625094844
1B	626223436	626223686
1B	626301664	626301914
1B	626302896	626303146
1B	626352192	626352642
1B	626609796	626610309
1B	626611259	626611809
1B	627928729	627929279
1B	628804096	628804446
1B	630520190	630520440
1B	630521590	630522040
1B	631132634	631132884
1B	631894667	631895075
1B	631958657	631959107
1B	631965936	631966386
1B	631967790	631968140
1B	633260691	633260988
1B	634148302	634148752
1B	634412269	634412619
1B	634600391	634600841
1B	640029945	640030495
1B	640057250	640057800
1B	640063421	640063771
1B	641609802	641610052
1B	642114056	642114806
1B	642525860	642526210
1B	642532551	642532801
1B	642653006	642653456
1B	643173449	643173699
1B	644320057	644320407
1B	644326028	644326258
1B	644364239	644364525
1B	644564898	644565840
1B	644598209	644598859
1B	644604800	644605450
1B	645473168	645473518
1B	645764801	645765202
1B	647460854	647461923
1B	648622046	648622296
1B	648800798	648801148
1B	649221168	649221518
1B	649319356	649319806
1B	653221923	653222467
1B	653232348	653233298
1B	653233748	653233998
1B	653234648	653234898
1B	654034914	654035264
1B	655784602	655784852
1B	655791854	655792204
1B	655799754	655800304
1B	655800754	655801004
1B	655844018	655844268
1B	655851323	655851573
1B	656612818	656613068
1B	657183292	657183642
1B	657183892	657184142
1B	658447433	658448053
1B	658527356	658527606
1B	658729992	658730542
1B	658774275	658775225
1B	658787744	658787994
1B	659687137	659688087
1B	659698915	659699263
1B	659750452	659750902
1B	659772447	659772755
1B	660075312	660075662
1B	660529444	660529794
1B	660530444	660531894
1B	660916965	660917215
1B	661562386	661562736
1B	661566189	661566539
1B	661920791	661921741
1B	661922191	661923341
1B	661924291	661925326
1B	662002417	662002867
1B	662003717	662004767
1B	662005717	662006767
1B	662015701	662015951
1B	662019510	662019860
1B	662242188	662242424
1B	662525140	662525390
1B	664596097	664596547
1B	666050845	666051095
1B	666075114	666075364
1B	666076414	666076764
1B	666187510	666187760
1B	666272957	666273882
1B	666331252	666333202
1B	666333851	666335101
1B	667063208	667063758
1B	667302109	667302559
1B	667305578	667307228
1B	667307678	667308522
1B	667358798	667359148
1B	667364034	667364284
1B	668088616	668088866
1B	668096630	668096880
1B	668099786	668101136
1B	668228412	668228962
1B	668666886	668668336
1B	668677375	668677625
1B	668959549	668959899
1B	668983659	668983909
1B	669806879	669807129
1B	669890073	669890469
1B	669921160	669921488
1B	670142412	670142662
1B	670371136	670371786
1B	670550480	670551125
1B	670564142	670564592
1B	670566180	670567692
1B	670570706	670571256
1B	670783429	670783679
1B	670784029	670784279
1B	670898918	670899368
1B	671222630	671222879
1B	672472577	672472827
1B	672517953	672518203
1B	673414593	673415143
1B	673571781	673572031
1B	673611324	673611555
1B	673616979	673617262
1B	673626562	673626912
1B	673638312	673638662
1B	673722405	673723055
1B	673723305	673723755
1B	673724005	673724455
1B	674475098	674475329
1B	674690945	674691295
1B	676073258	676073608
1B	677915151	677915401
1B	679359146	679360196
1B	679368725	679368975
1B	679465110	679465860
1B	679525880	679526315
1B	679533900	679534150
1B	680986255	680986505
1B	681008087	681008337
1B	681251819	681252169
1B	682166297	682166642
1B	682334192	682334442
1B	682334792	682335042
1B	682335392	682336842
1B	682483559	682483809
1B	683440266	683440516
1B	684045266	684045516
1B	684638640	684638890
1B	684732652	684732902
1B	685234454	685234704
1B	685241930	685242580
1B	686179565	686179790
1B	686682325	686682775
1B	686684125	686685015
1B	686686085	686686435
1B	686688285	686688535
1B	686736781	686737331
1B	686792973	686793412
1B	686818883	686819133
1B	686918250	686918691
1B	686919350	686920400
1B	686931088	686931338
1B	687078785	687079035
1B	688535004	688535654
1B	688754666	688755089
1B	688757241	688757791
1B	689286279	689286529
1B	689489121	689489371
1B	689685264	689685714
1B	689776545	689776781
1B	689778400	689778650
1B	689824805	689825155
1D	457569	457919
1D	508644	508894
1D	514458	515162
1D	2073139	2073389
1D	2121187	2121437
1D	2135604	2135854
1D	2145072	2145822
1D	2146672	2147423
1D	2151440	2151690
1D	2152740	2152990
1D	2156286	2156536
1D	2394390	2395040
1D	2450555	2451805
1D	2452155	2452605
1D	2453255	2454695
1D	2472764	2473014
1D	2481461	2481811
1D	2487555	2487805
1D	2489072	2489322
1D	2489572	2490122
1D	2490872	2491122
1D	2948465	2948915
1D	3976263	3976513
1D	4843295	4843591
1D	6345226	6345459
1D	6714921	6715171
1D	6774359	6774609
1D	7034759	7035109
1D	7833300	7833650
1D	7835600	7835950
1D	8919879	8920129
1D	8925549	8926599
1D	8931373	8931823
1D	9279184	9279634
1D	9664439	9665289
1D	9861874	9862724
1D	10377425	10379075
1D	10510663	10510913
1D	10727356	10727606
1D	11662037	11662687
1D	11778841	11779291
1D	11780041	11780291
1D	11780741	11783491
1D	11785081	11785631
1D	12548370	12548620
1D	15321140	15323090
1D	16805671	16806021
1D	17232453	17232703
1D	17238176	17238426
1D	17960087	17962937
1D	17964987	17965837
1D	17966487	17967637
1D	17968287	17968737
1D	18711710	18711960
1D	21661629	21661879
1D	22332607	22332857
1D	22394376	22394626
1D	22394976	22395926
1D	22396176	22396426
1D	22848516	22848866
1D	22862994	22863444
1D	23004434	23004684
1D	26691084	26691434
1D	27549879	27550229
1D	27898761	27899411
1D	27903161	27903411
1D	27962522	27962972
1D	27972928	27973278
1D	27988100	27988350
1D	27992593	27992843
1D	28014547	28014997
1D	28015893	28016243
1D	28158664	28158914
1D	28216231	28216881
1D	28217731	28217981
1D	28573719	28573963
1D	33590436	33590686
1D	33798893	33799416
1D	34941942	34945192
1D	35785709	35786159
1D	39577249	39578799
1D	45486640	45486890
1D	45487140	45488590
1D	49221084	49221384
1D	52328919	52329513
1D	52571237	52571587
1D	52573937	52577687
1D	55677230	55677580
1D	57505546	57505875
1D	57938821	57939045
1D	57953936	57954411
1D	62434328	62435778
1D	62564846	62565996
1D	63031665	63031915
1D	63631890	63632240
1D	63632490	63632840
1D	65904562	65905012
1D	67984427	67984777
1D	68440115	68440465
1D	68883938	68884688
1D	71611662	71611912
1D	90640961	90641611
1D	94043230	94043776
1D	95863874	95864124
1D	99546599	99547338
1D	100902995	100904328
1D	105949761	105950011
1D	109277425	109277775
1D	114020265	114020815
1D	114021865	114022415
1D	114311486	114311733
1D	123698635	123699285
1D	123699535	123699785
1D	123700035	123700285
1D	135726385	135727096
1D	138967316	138967566
1D	138977309	138977559
1D	143994411	143994743
1D	149366441	149366691
1D	191068240	191068690
1D	191410991	191411341
1D	192364519	192364760
1D	193682913	193683163
1D	195997262	195997598
1D	198923307	198923757
1D	200215477	200215727
1D	202477172	202477522
1D	229605154	229605393
1D	233080758	233081008
1D	245197910	245198309
1D	247330483	247331133
1D	249549650	249549900
1D	250150073	250151223
1D	250205162	250205412
1D	250212885	250213935
1D	250214685	250214935
1D	250215185	250215535
1D	250219527	250220777
1D	252293072	252293322
1D	261221577	261222127
1D	267342292	267342642
1D	270225945	270226195
1D	281375572	281375822
1D	283565311	283565561
1D	288541925	288542175
1D	288545706	288545920
1D	292574962	292575212
1D	296480412	296480762
1D	298341070	298341320
1D	298446204	298447054
1D	298447404	298447654
1D	300719271	300719476
1D	305229873	305230123
1D	307420735	307421385
1D	307447161	307447511
1D	311368649	311368999
1D	318084847	318085097
1D	318127611	318127861
1D	318145422	318145642
1D	318940064	318940387
1D	319433414	319433864
1D	319916363	319916687
1D	323635612	323635855
1D	325504407	325505457
1D	325665614	325665864
1D	332071184	332071434
1D	332073384	332073834
1D	338918916	338919666
1D	343284423	343284773
1D	348984612	348985162
1D	350312280	350312830
1D	350617382	350618663
1D	350619013	350619232
1D	350619813	350620263
1D	355096462	355096811
1D	362249421	362249971
1D	362920511	362920961
1D	362921411	362921661
1D	366018404	366018617
1D	366019470	366019720
1D	374478084	374478312
1D	374478662	374479012
1D	375203209	375203459
1D	375981727	375981968
1D	378320323	378321073
1D	383178395	383178745
1D	393748028	393748378
1D	393760498	393760748
1D	393763117	393763441
1D	393763791	393764041
1D	394406884	394407134
1D	397285024	397285274
1D	397286306	397287156
1D	397287506	397288056
1D	398367956	398368206
1D	398492472	398493622
1D	398572121	398572928
1D	398853076	398853600
1D	399061968	399062218
1D	400114866	400115116
1D	402293835	402294085
1D	406552357	406553007
1D	406840189	406840539
1D	406847047	406847297
1D	407878924	407879357
1D	408069417	408069942
1D	408070717	408071242
1D	408071492	408073042
1D	408073392	408078967
1D	408153509	408154759
1D	408200017	408208206
1D	408238084	408238602
1D	408238852	408239734
1D	408240084	408240334
1D	408240584	408246602
1D	408247152	408247502
1D	408565783	408565993
1D	409999208	409999458
1D	410068656	410069006
1D	410071296	410072146
1D	411060983	411061323
1D	411515857	411516102
1D	413578341	413578573
1D	413876039	413877289
1D	413928828	413929978
1D	413939200	413939750
1D	414775078	414775661
1D	414776211	414777628
1D	417251344	417251894
1D	417252359	417252809
1D	420813473	420813723
1D	421225231	421225435
1D	422272992	422273242
1D	423250047	423250297
1D	423250647	423250897
1D	424867686	424867936
1D	424925414	424925721
1D	426651833	426652083
1D	426911345	426911585
1D	428612409	428612659
1D	429696305	429696555
1D	429701801	429702251
1D	430477083	430477333
1D	430480083	430480333
1D	430561667	430561917
1D	433249039	433249279
1D	439217015	439217265
1D	439217615	439218865
1D	443166757	443167907
1D	445003872	445004822
1D	445036596	445036821
1D	445046920	445047170
1D	448028371	448028615
1D	448237215	448237555
1D	449516091	449516630
1D	449587436	449587886
1D	449595265	449596626
1D	449655601	449656051
1D	449656901	449657151
1D	449661239	449661789
1D	450105928	450106378
1D	450214231	450214881
1D	450215331	450215581
1D	451034555	451034805
1D	451035455	451035805
1D	451042285	451042735
1D	451134011	451134461
1D	454482355	454482662
1D	454492410	454492860
1D	454498893	454499443
1D	454770078	454770421
1D	454858856	454859099
1D	455076958	455077301
1D	456202774	456203124
1D	456287558	456288061
1D	456653390	456653840
1D	456656956	456657406
1D	456764542	456764792
1D	457069149	457069499
1D	457851615	457852365
1D	458325456	458325706
1D	458326256	458326506
1D	458785229	458785779
1D	459833530	459833780
1D	459880641	459880991
1D	461485928	461486978
1D	461487328	461487878
1D	462309054	462309404
1D	462309754	462310004
1D	464436094	464436426
1D	465410089	465410639
1D	465411389	465411839
1D	465582742	465583492
1D	465971638	465971988
1D	466423942	466424392
1D	467118311	467118661
1D	467235244	467235493
1D	467239608	467240058
1D	467584939	467585189
1D	467600679	467601029
1D	467626468	467626718
1D	467934814	467935134
1D	468284177	468284427
1D	468692190	468692411
1D	468790317	468790767
1D	469047332	469047582
1D	469068880	469069330
1D	469082955	469083405
1D	469554762	469555212
1D	469556268	469556518
1D	469583663	469583913
1D	469606568	469606918
1D	470419404	470419754
1D	470513490	470514040
1D	470516519	470517769
1D	470521425	470521875
1D	470830376	470831026
1D	470846643	470847193
1D	471653880	471654124
1D	471668213	471669263
1D	471751972	471752422
1D	471835879	471836209
1D	471965976	471966526
1D	471967476	471968026
1D	472299646	472299896
1D	472346234	472346684
1D	472356645	472357095
1D	472533817	472534167
1D	473524617	473525567
1D	473757306	473758256
1D	473769834	473770784
1D	473773159	473774009
1D	473777902	473778652
1D	474359305	474359750
1D	474372362	474372912
1D	474422247	474423097
1D	474433663	474433913
1D	474726229	474727179
1D	475197346	475198496
1D	475210290	475210640
1D	475330989	475331239
1D	475843593	475843843
1D	475845693	475847254
1D	475907356	475908266
1D	475912311	475915461
1D	475917857	475920307
1D	475922249	475922699
1D	478117450	478117700
1D	478143337	478143687
1D	478290508	478290858
1D	478369197	478371147
1D	478372797	478373247
1D	478377519	478377768
1D	479115308	479116758
1D	479119185	479119835
1D	479120785	479121635
1D	479124139	479124589
1D	479211050	479211800
1D	479349828	479350178
1D	479796682	479797232
1D	479799582	479800032
1D	480350528	480351078
1D	480352528	480353278
1D	480353528	480354378
1D	480361869	480362119
1D	480667279	480667829
1D	480668428	480668798
1D	480709404	480709654
1D	480883542	480883792
1D	481343864	481344089
1D	481453095	481454045
1D	481678311	481679761
1D	481785039	481785289
1D	481989959	481990409
1D	481991059	481991509
1D	482004369	482004619
1D	482020700	482020950
1D	482021700	482022450
1D	482217142	482218103
1D	482316771	482317121
1D	482355985	482356535
1D	482517395	482517845
1D	482890482	482890732
1D	483389895	483390145
1D	483394337	483395687
1D	483396669	483397419
1D	483397937	483399587
1D	483407661	483408211
1D	483414179	483414729
1D	483427487	483427799
1D	483453667	483454017
1D	483479760	483480210
1D	483690678	483690928
1D	483841340	483842390
1D	483977501	483977751
1D	484191787	484192137
1D	485431735	485432185
1D	485545286	485545536
1D	485549586	485550136
1D	485552433	485552683
1D	485553633	485554083
1D	486732175	486732825
1D	486762904	486763251
1D	487631678	487632124
1D	487709885	487710695
1D	487737319	487737569
1D	488535034	488535260
1D	488898233	488898456
1D	489301829	489302075
1D	489457601	489457851
1D	489774953	489776003
1D	489970687	489970937
1D	489971780	489972430
1D	490009690	490009940
1D	492124839	492125089
1D	492217391	492217641
1D	492812815	492813153
1D	492899772	492900122
1D	493110632	493110882
1D	493111632	493111982
1D	493330686	493331136
1D	493636894	493637310
1D	493638960	493639210
1D	493643184	493643434
1D	493675818	493676241
1D	493765511	493765861
1D	493918764	493919014
1D	493931650	493931900
1D	494020037	494020287
2A	250130	250480
2A	266609	267059
2A	268775	269485
2A	286976	287226
2A	385314	386330
2A	390868	391118
2A	391668	391918
2A	392568	392818
2A	585759	586009
2A	627125	627475
2A	875092	875442
2A	895707	896157
2A	901836	902086
2A	1260713	1261263
2A	1264402	1265052
2A	1304755	1305298
2A	1316907	1317157
2A	1323230	1324180
2A	1328912	1329462
2A	1362613	1364063
2A	1368476	1368726
2A	1490997	1491312
2A	1491662	1491912
2A	1492697	1492947
2A	1495721	1497349
2A	1501992	1502242
2A	1502692	1503042
2A	1504718	1505134
2A	1505784	1506134
2A	1506584	1507134
2A	1507384	1507668
2A	1510184	1510834
2A	1512384	1513234
2A	1633294	1633744
2A	1904286	1905010
2A	1916635	1916877
2A	1917387	1917637
2A	1920106	1920456
2A	2212464	2212714
2A	2227434	2227677
2A	2267799	2268349
2A	2346930	2347242
2A	2353215	2353565
2A	2602471	2603321
2A	2660841	2661091
2A	2693109	2693359
2A	2708825	2709075
2A	2902426	2902660
2A	4160258	4160508
2A	4177692	4178042
2A	4291536	4291986
2A	4794266	4794816
2A	4835537	4835787
2A	4982432	4982682
2A	4986611	4986861
2A	5052831	5053081
2A	5128746	5128996
2A	5180817	5181119
2A	5188811	5189461
2A	5376834	5377084
2A	5528748	5529198
2A	5529448	5529898
2A	5536155	5536705
2A	5538738	5538988
2A	5540485	5540909
2A	5616961	5617311
2A	7327832	7328082
2A	7512082	7512632
2A	7522420	7522670
2A	7523520	7524270
2A	7526222	7526552
2A	7527002	7527752
2A	7528302	7531252
2A	7696876	7697126
2A	7697902	7698271
2A	7817848	7818364
2A	7918670	7919276
2A	8550524	8550974
2A	10158477	10158727
2A	10362406	10363056
2A	10908035	10908285
2A	11022511	11023769
2A	11025289	11025739
2A	11026189	11026461
2A	11047146	11047396
2A	11238403	11238853
2A	11380483	11380832
2A	11640917	11641267
2A	11908184	11908934
2A	11911352	11913002
2A	11913452	11915255
2A	11916852	11918155
2A	11919722	11919972
2A	12186015	12186265
2A	12186515	12186865
2A	12188372	12188622
2A	12188872	12189122
2A	12189872	12191122
2A	12191362	12194012
2A	12203318	12203668
2A	12204725	12204968
2A	12207109	12207859
2A	12209509	12210059
2A	12213702	12215052
2A	12249575	12250116
2A	12509042	12509492
2A	12828104	12828444
2A	12828741	12829391
2A	12836669	12836907
2A	12837857	12838819
2A	12839657	12840207
2A	13107952	13108650
2A	13112100	13112350
2A	13113300	13114450
2A	13123510	13124260
2A	13128472	13129122
2A	13138088	13138538
2A	13251799	13252331
2A	13254499	13255749
2A	13404736	13405277
2A	13405927	13406177
2A	13406427	13407377
2A	13427313	13427863
2A	13433337	13433585
2A	13433835	13434085
2A	13435135	13440485
2A	13441635	13441885
2A	13714596	13714846
2A	13793570	13794120
2A	13995008	13995458
2A	14174575	14175025
2A	14418768	14419018
2A	14433246	14433596
2A	14485004	14486050
2A	14486404	14487054
2A	14528796	14529794
2A	14660434	14660779
2A	14892848	14893198
2A	14896305	14897455
2A	14952242	14952992
2A	16290523	16291129
2A	16421829	16422179
2A	16490833	16491262
2A	16902785	16903835
2A	16904085	16904835
2A	16934304	16934543
2A	17036057	17036907
2A	17048039	17048289
2A	17108516	17109466
2A	17396872	17397082
2A	17402164	17403078
2A	17687813	17688033
2A	17745952	17746302
2A	17749352	17749902
2A	17848043	17848282
2A	18153148	18153598
2A	18306396	18307346
2A	18307996	18308246
2A	18308612	18310562
2A	18501243	18501493
2A	18515404	18515654
2A	18833163	18834762
2A	19039553	19039801
2A	19163195	19163545
2A	19442873	19443523
2A	19443873	19444423
2A	19445473	19445923
2A	19449673	19450623
2A	19482239	19483189
2A	19506126	19506376
2A	19536777	19537127
2A	20272947	20273297
2A	20784077	20784327
2A	20784677	20784927
2A	21254895	21255145
2A	21255395	21256445
2A	21534696	21534946
2A	21536096	21536346
2A	22190125	22190375
2A	22573525	22573775
2A	24170956	24171306
2A	25048083	25048533
2A	25808773	25810223
2A	26366191	26367141
2A	26586878	26587328
2A	26723005	26723255
2A	27414324	27414974
2A	27554357	27554607
2A	28422422	28422772
2A	28423522	28423848
2A	28559971	28560215
2A	28677346	28677596
2A	29770729	29770979
2A	29809108	29809358
2A	30300633	30300883
2A	31986674	31987024
2A	31988974	31989324
2A	32560707	32560957
2A	32562567	32562816
2A	33315354	33315697
2A	35997711	35997961
2A	36129634	36129884
2A	36141902	36142152
2A	36810981	36812031
2A	37275171	37275819
2A	37307445	37307995
2A	39887489	39887830
2A	40553429	40554879
2A	40555829	40556279
2A	40816217	40824067
2A	42154303	42154653
2A	45188657	45188907
2A	48481531	48481781
2A	49182060	49182310
2A	51006650	51006900
2A	51593997	51594347
2A	52663134	52663384
2A	52666234	52666584
2A	53616418	53616968
2A	57838102	57838552
2A	57838902	57839352
2A	57840802	57841052
2A	57863990	57864240
2A	58386852	58387102
2A	58549266	58549716
2A	58550066	58550816
2A	59327671	59328121
2A	59328660	59328879
2A	59330429	59330679
2A	59352264	59352814
2A	59378789	59379139
2A	62302509	62303259
2A	62311030	62311580
2A	62312730	62312980
2A	65417071	65417521
2A	65671892	65672242
2A	67939770	67940020
2A	70923973	70924423
2A	70924673	70924923
2A	70939374	70939587
2A	75134690	75135540
2A	75309126	75309353
2A	77179800	77180150
2A	79439857	79440207
2A	79641915	79642333
2A	82363938	82364588
2A	82534651	82534901
2A	82541905	82542155
2A	82877218	82877468
2A	83716072	83716296
2A	84753223	84753573
2A	90068945	90069292
2A	94000430	94000780
2A	98157771	98158021
2A	100824460	100825710
2A	100826460	100827110
2A	100828393	100828743
2A	100974456	100974906
2A	102086651	102087039
2A	103140576	103141226
2A	103238986	103239436
2A	104258523	104258773
2A	104406253	104406460
2A	104673118	104673568
2A	111453396	111453746
2A	111454996	111455346
2A	113599259	113599609
2A	113600259	113600609
2A	115413488	115414238
2A	118465985	118466227
2A	119095568	119095818
2A	125608532	125608982
2A	126481805	126482055
2A	131905151	131905501
2A	132876484	132876934
2A	139546282	139546732
2A	154124170	154124420
2A	158049127	158050277
2A	161328910	161329660
2A	161644060	161644410
2A	161939891	161940241
2A	166917077	166917320
2A	172283642	172284092
2A	180101343	180101893
2A	185516483	185516833
2A	195325490	195325740
2A	210751163	210751513
2A	232391649	232391999
2A	232594440	232595033
2A	233195570	233196120
2A	233196861	233197111
2A	233207673	233208123
2A	240779698	240780348
2A	291639406	291639856
2A	316873311	316873561
2A	324611670	324611920
2A	329510406	329510615
2A	347828376	347828626
2A	347828976	347829226
2A	348665135	348665485
2A	348665735	348665985
2A	348673770	348674320
2A	356519054	356519404
2A	371322671	371323021
2A	372758965	372759215
2A	374047934	374048184
2A	378596734	378596984
2A	379094769	379095019
2A	382807079	382807629
2A	383361279	383361602
2A	392854091	392854441
2A	403779416	403779666
2A	409673638	409673888
2A	410871656	410871906
2A	417746840	417747090
2A	456621826	456622176
2A	476173905	476174252
2A	488843766	488844416
2A	499647223	499647473
2A	501570132	501570382
2A	511923392	511923842
2A	511924233	511924742
2A	520932736	520932986
2A	523754378	523754728
2A	523873871	523874321
2A	551370322	551370872
2A	565233791	565234241
2A	565255833	565256071
2A	569357370	569358020
2A	576654480	576654930
2A	585702531	585702781
2A	587734018	587734268
2A	594122415	594123249
2A	603373978	603374528
2A	607488506	607488756
2A	610121974	610122224
2A	613174570	613174820
2A	619518416	619518666
2A	619519043	619519393
2A	622181996	622182219
2A	622183096	622183346
2A	622745285	622745493
2A	622748043	622748293
2A	625514500	625514750
2A	626588393	626588843
2A	626590499	626590749
2A	632508414	632508664
2A	637231014	637231364
2A	642231243	642231493
2A	642253950	642254200
2A	642711359	642711809
2A	642713659	642714509
2A	642739582	642740132
2A	643221383	643221619
2A	644883215	644883765
2A	646551325	646551575
2A	646622410	646622660
2A	646627823	646628073
2A	646851587	646851837
2A	656231714	656232564
2A	656239242	656240792
2A	656242042	656243692
2A	657514157	657514507
2A	665712829	665713479
2A	669837636	669838007
2A	669838257	669838886
2A	670315784	670316334
2A	670881934	670883684
2A	672119783	672121033
2A	672233865	672234815
2A	672262379	672262929
2A	672265879	672266429
2A	672291698	672292048
2A	673322696	673323046
2A	675901452	675901702
2A	676731361	676731611
2A	677002604	677003124
2A	678374604	678374954
2A	679003977	679004627
2A	679888177	679888397
2A	680351818	680352068
2A	680353218	680353468
2A	680356503	680357753
2A	680534297	680534747
2A	681196094	681197344
2A	681244221	681245071
2A	681245421	681245635
2A	681516707	681517157
2A	684479866	684481016
2A	684481266	684481616
2A	684484117	684484367
2A	688964838	688965388
2A	692646529	692646879
2A	692648837	692649079
2A	692937998	692938613
2A	693898660	693899010
2A	696926494	696926844
2A	698138114	698138664
2A	699129028	699129477
2A	701478686	701479036
2A	702852705	702853023
2A	703106996	703107211
2A	703428828	703429378
2A	703451658	703452108
2A	703548799	703549049
2A	703555422	703555672
2A	704775227	704777277
2A	706267505	706267755
2A	706918967	706919298
2A	707168464	707168814
2A	707205435	707205785
2A	707206180	707206730
2A	707206987	707207437
2A	707212041	707212991
2A	707221872	707222391
2A	707223072	707223491
2A	707228288	707228538
2A	707229388	707230838
2A	707234704	707235102
2A	707262786	707263536
2A	707263786	707264036
2A	707264546	707264796
2A	707266234	707266784
2A	707268445	707268895
2A	707561081	707561316
2A	708050893	708051343
2A	708180034	708180584
2A	709031442	709032792
2A	709245297	709245647
2A	711077755	711078005
2A	711078893	711079443
2A	711552971	711553181
2A	711635613	711635863
2A	711640145	711640863
2A	712790066	712790591
2A	715298534	715298784
2A	716494251	716494701
2A	717390676	717391101
2A	717392509	717393459
2A	717394487	717394837
2A	718571907	718572257
2A	718573622	718573872
2A	718574122	718574472
2A	719690722	719690972
2A	720678342	720678592
2A	721596510	721597355
2A	722059123	722059473
2A	722062159	722062373
2A	722767992	722768242
2A	723055319	723055767
2A	723359371	723359721
2A	723359971	723360521
2A	724042322	724042672
2A	726038770	726039020
2A	726565141	726565391
2A	726672726	726673376
2A	726674126	726674476
2A	726752347	726752597
2A	726980600	726980927
2A	726983177	726983527
2A	726985541	726986191
2A	726986641	726986991
2A	728927069	728927710
2A	728927960	728928410
2A	729681959	729682609
2A	729687242	729689786
2A	730646849	730647299
2A	731154782	731155832
2A	731156482	731157732
2A	731158682	731158933
2A	731159382	731159632
2A	731203940	731204690
2A	732996261	732996611
2A	733132434	733133284
2A	733773916	733774266
2A	733871596	733873046
2A	734377934	734378384
2A	734896825	734897175
2A	734908527	734908877
2A	734977959	734978609
2A	735686880	735687430
2A	735930429	735931479
2A	735932357	735933007
2A	735935775	735936125
2A	736471768	736472218
2A	737048045	737048395
2A	737050145	737050395
2A	737874906	737875150
2A	738350166	738351416
2A	738371502	738371852
2A	738740654	738741804
2A	738776477	738776969
2A	738790717	738790927
2A	739468852	739469502
2A	739473873	739474123
2A	745097171	745097421
2A	746750605	746750955
2A	748088367	748088717
2A	748824593	748824943
2A	748900878	748901081
2A	748960406	748960756
2A	749882177	749882727
2A	749908711	749908961
2A	749910404	749910739
2A	749912958	749913408
2A	750365453	750365800
2A	750366150	750366439
2A	750425265	750425487
2A	750426073	750426421
2A	751225662	751225920
2A	751230482	751230783
2A	751232229	751232525
2A	751381679	751382429
2A	751386655	751387589
2A	751552663	751553013
2A	751608467	751610417
2A	751732861	751733611
2A	751747441	751747691
2A	751843885	751846235
2A	751846485	751846740
2A	751891752	751891971
2A	751892352	751894102
2A	751913480	751913830
2A	751915380	751916330
2A	751916580	751916930
2A	751917580	751918030
2A	751944113	751944563
2A	751945113	751945363
2A	752019084	752019534
2A	752023720	752024170
2A	752047652	752048102
2A	752399148	752399975
2A	752441745	752442595
2A	752442845	752443195
2A	752557991	752558241
2A	752767964	752768214
2A	752793029	752793379
2A	752830880	752831430
2A	753114915	753116665
2A	754430413	754430863
2A	754431513	754431963
2A	754438393	754438937
2A	754570288	754570498
2A	754604887	754605099
2A	754608788	754609138
2A	754609388	754609738
2A	755852118	755852368
2A	756137800	756138050
2A	757807947	757808397
2A	757896558	757897308
2A	757952464	757952714
2A	757964450	757964700
2A	757979786	757981625
2A	757981875	757982225
2A	757984319	757984569
2A	757985519	757986069
2A	757986419	757986769
2A	757989919	757990269
2A	758312140	758312890
2A	758702964	758703214
2A	759730734	759730984
2A	759750744	759750994
2A	759752013	759752263
2A	759753280	759753530
2A	761299160	761299399
2A	761304274	761304704
2A	761304954	761305404
2A	761305654	761308904
2A	761314486	761314736
2A	761315386	761316836
2A	761330193	761332043
2A	762776428	762776778
2A	762778928	762779478
2A	762782910	762783254
2A	762798166	762798916
2A	762909207	762910707
2A	762911157	762911457
2A	762930669	762930919
2A	764205569	764206019
2A	764891043	764891353
2A	765781769	765782119
2A	765800881	765801131
2A	765839090	765839740
2A	768034702	768035152
2A	768218624	768219074
2A	768259643	768259893
2A	768306711	768307761
2A	768525592	768525842
2A	768997156	768997506
2A	769002430	769003480
2A	769143928	769144778
2A	769944986	769945234
2A	769951596	769951839
2A	769952503	769953152
2A	770098466	770098716
2A	771797626	771797976
2A	771870127	771870777
2A	771872327	771873677
2A	771883348	771883598
2A	771884048	771884698
2A	772220155	772220403
2A	772221053	772221403
2A	772840206	772840456
2A	773386119	773386369
2A	773513790	773514740
2A	773514990	773515240
2A	773520965	773521207
2A	773522358	773523199
2A	773560007	773560457
2A	773575211	773575761
2A	773579195	773579445
2A	773796201	773796651
2A	773797001	773797327
2A	774846545	774846795
2A	774909442	774909792
2A	775164836	775167286
2A	775175394	775175644
2A	775357196	775357646
2A	775358026	775359176
2A	775360961	775361211
2A	775366839	775367144
2A	775370934	775371684
2A	775375849	775376086
2A	775376636	775378186
2A	775379036	775379786
2A	775427564	775428314
2A	775428964	775429414
2A	775762245	775762469
2A	778759130	778759871
2A	778787805	778788755
2A	778914571	778915321
2B	11467	11717
2B	807619	807869
2B	2129468	2130318
2B	2135631	2135881
2B	2347892	2348142
2B	2357571	2357821
2B	2358871	2359621
2B	2361671	2361921
2B	3296597	3296847
2B	4719987	4720823
2B	4726745	4727195
2B	4735729	4736079
2B	4749443	4749993
2B	4982365	4982571
2B	5622723	5622973
2B	5626223	5626673
2B	6251598	6251848
2B	7252808	7253058
2B	7683446	7684896
2B	8273283	8274733
2B	8274983	8275533
2B	8275783	8277133
2B	8277383	8278033
2B	8352608	8353158
2B	8365204	8366454
2B	8371969	8372319
2B	8380807	8381357
2B	9723012	9723262
2B	9725618	9725968
2B	9785176	9785526
2B	10182610	10182860
2B	10779915	10780165
2B	11009127	11009377
2B	11009627	11009877
2B	11011027	11011277
2B	11011527	11011877
2B	11078478	11079628
2B	11204438	11204688
2B	11208592	11208842
2B	11209692	11210142
2B	11233812	11235062
2B	11239466	11240516
2B	11241366	11242116
2B	11367510	11367760
2B	13196194	13197095
2B	13236961	13237332
2B	13259807	13260045
2B	13271653	13272103
2B	13294531	13294781
2B	13296453	13296903
2B	13484950	13486700
2B	13727514	13727862
2B	13730210	13730545
2B	13755907	13756257
2B	13909247	13909463
2B	14411555	14411805
2B	14416238	14417288
2B	14417538	14417788
2B	14419638	14419888
2B	14753310	14753660
2B	14761105	14761355
2B	14761605	14762055
2B	14788135	14788385
2B	14798360	14798808
2B	14965037	14966171
2B	15096589	15096839
2B	15641021	15641571
2B	16773665	16774201
2B	16794722	16795172
2B	16811395	16812045
2B	16812513	16815245
2B	16815895	16816545
2B	16825464	16826313
2B	16828028	16828978
2B	16856811	16857561
2B	16971740	16971990
2B	16974370	16974608
2B	17063602	17063852
2B	17064502	17065252
2B	17109051	17109401
2B	17109651	17110001
2B	17110433	17110783
2B	17114388	17114738
2B	17161870	17162200
2B	17491673	17492166
2B	18177463	18177813
2B	18178163	18178870
2B	18197743	18198041
2B	18842671	18843021
2B	18845132	18845382
2B	19416027	19416260
2B	20082460	20082687
2B	20276484	20277899
2B	20349952	20350402
2B	20350652	20352997
2B	20702444	20702994
2B	21532867	21533217
2B	21533765	21534090
2B	21534965	21535215
2B	21536744	21537433
2B	21654068	21654318
2B	21920808	21921058
2B	22019162	22019612
2B	22306418	22306868
2B	22310069	22310319
2B	22311755	22313105
2B	22749458	22749708
2B	22781515	22783165
2B	22783515	22784265
2B	22786097	22786447
2B	24520457	24520707
2B	25244149	25244599
2B	25260046	25260396
2B	26110684	26110934
2B	26122050	26122300
2B	26122666	26123395
2B	26128118	26129568
2B	26136080	26137330
2B	26441477	26441902
2B	26446255	26446505
2B	26593919	26594369
2B	26597219	26597469
2B	26820517	26821867
2B	27191641	27191891
2B	27929988	27930733
2B	28372329	28372979
2B	29538394	29538629
2B	29760344	29761694
2B	30313115	30313365
2B	31501448	31501798
2B	31502048	31502398
2B	31824620	31824970
2B	32187306	32187556
2B	32592912	32593162
2B	33255445	33255790
2B	33541107	33541342
2B	33541717	33542057
2B	33841324	33841674
2B	33841924	33842974
2B	33843624	33844074
2B	34545534	34545784
2B	34546438	34546688
2B	35399883	35400533
2B	36003387	36003637
2B	36016846	36017096
2B	36017346	36017596
2B	36497868	36498297
2B	36624744	36624994
2B	38392931	38393181
2B	39466183	39466433
2B	39700898	39701348
2B	39701698	39702248
2B	40328176	40328526
2B	40853105	40853355
2B	47180420	47181670
2B	47836298	47836948
2B	47837767	47842217
2B	48029926	48030576
2B	48031026	48031276
2B	50765432	50765868
2B	51149525	51149739
2B	52669807	52670357
2B	53429878	53430228
2B	54536535	54536780
2B	54537030	54537280
2B	54780886	54781336
2B	55879924	55880174
2B	55991087	55991537
2B	55991787	55992037
2B	56038038	56038288
2B	56041638	56042588
2B	56916246	56916496
2B	57142532	57142782
2B	58791000	58791347
2B	62448711	62449161
[truncated: 8,023 more rows]

## Sheet: Axillary bud repressed
chr	start	end
1A	9258853	9259403
1A	9351329	9351665
1A	9644567	9645017
1A	9974755	9975305
1A	10049923	10050673
1A	10066460	10066710
1A	10069160	10069410
1A	10244700	10244950
1A	10468693	10469143
1A	10475126	10475476
1A	10476026	10476476
1A	10477526	10478276
1A	10972645	10972995
1A	23138225	23138675
1A	28655144	28655594
1A	28659343	28659893
1A	28757158	28757408
1A	32290670	32291920
1A	32380159	32380609
1A	32453779	32454529
1A	37480689	37482075
1A	38735713	38736063
1A	38856530	38856880
1A	44754545	44754795
1A	45500818	45501468
1A	48990933	48991583
1A	58169892	58170342
1A	58170792	58171042
1A	58188831	58189281
1A	65867124	65868074
1A	66174568	66175018
1A	66176668	66178118
1A	66445209	66445559
1A	69389852	69390102
1A	73354360	73354610
1A	85343509	85344759
1A	85346109	85346359
1A	90319674	90320124
1A	91098623	91098873
1A	92564530	92565380
1A	92567630	92568680
1A	93889067	93889417
1A	97200831	97201181
1A	97797496	97797820
1A	100365670	100365920
1A	106219278	106219828
1A	107011974	107012424
1A	107482335	107482585
1A	111133155	111133905
1A	111787649	111787899
1A	114545592	114545942
1A	114546192	114546942
1A	119952614	119952864
1A	132157252	132157502
1A	132791086	132791336
1A	137917238	137917588
1A	138212886	138213236
1A	140960129	140960479
1A	141293450	141294100
1A	147098863	147099613
1A	148607966	148609216
1A	152451572	152451822
1A	161949390	161949740
1A	163381917	163382167
1A	163622500	163622950
1A	163623300	163623531
1A	163669468	163669718
1A	163696119	163696569
1A	165171732	165173882
1A	165179423	165179673
1A	168553975	168554225
1A	169654379	169654629
1A	170463691	170463936
1A	175865099	175865349
1A	175865599	175865849
1A	179535258	179535508
1A	179537158	179537708
1A	181778687	181778937
1A	183543244	183543794
1A	197253804	197254054
1A	202026246	202026896
1A	202033353	202033703
1A	203361827	203362077
1A	204675141	204675391
1A	207903403	207903653
1A	208127769	208128719
1A	208704781	208705031
1A	209042045	209042595
1A	219986209	219986859
1A	221794711	221795161
1A	222755866	222756716
1A	223079604	223079954
1A	224724706	224724956
1A	226477286	226477936
1A	230481242	230481792
1A	230568336	230568986
1A	231405638	231405988
1A	231406238	231406488
1A	236890117	236890567
1A	239001627	239001877
1A	242649852	242650102
1A	243673421	243674071
1A	245537011	245537261
1A	247311277	247311827
1A	251341182	251342432
1A	251382083	251382333
1A	251918712	251919262
1A	253721770	253722520
1A	255632971	255633321
1A	255847697	255848047
1A	255897722	255897972
1A	257968928	257969178
1A	258874639	258874889
1A	261247917	261249267
1A	261369462	261369712
1A	261695443	261695693
1A	262929638	262930088
1A	265645781	265647631
1A	265650481	265650831
1A	266198247	266198597
1A	272612717	272612967
1A	272613217	272614367
1A	276802073	276802523
1A	276803873	276805923
1A	278460899	278461231
1A	281398563	281399013
1A	282694720	282694970
1A	284334918	284335868
1A	284914900	284915250
1A	285998042	285998292
1A	286235458	286235708
1A	292497798	292498148
1A	297048930	297049780
1A	297259042	297259392
1A	301196131	301197881
1A	302870960	302871210
1A	302957867	302958417
1A	303796786	303797336
1A	305605974	305606524
1A	305607753	305608603
1A	308346221	308346671
1A	308346921	308347171
1A	308816665	308816915
1A	313162088	313162338
1A	314431604	314431954
1A	314432404	314432654
1A	316892415	316892965
1A	317818030	317818280
1A	324379351	324380001
1A	324490654	324490904
1A	325031922	325032572
1A	326328219	326328569
1A	326328919	326329269
1A	327005398	327005748
1A	332372031	332372281
1A	332372831	332373081
1A	333139868	333140160
1A	333915003	333915753
1A	337225300	337225950
1A	337981392	337981842
1A	338213703	338214453
1A	340414869	340415119
1A	341121652	341121902
1A	341153228	341154078
1A	341174191	341174441
1A	341179684	341179934
1A	344289409	344289759
1A	344295273	344295523
1A	346156906	346157156
1A	347189605	347189855
1A	348301133	348301383
1A	350394527	350396577
1A	350398527	350398877
1A	351882762	351883212
1A	362402831	362403081
1A	371179374	371179824
1A	371221403	371222053
1A	372891831	372892781
1A	374216417	374216667
1A	375425449	375425799
1A	375477458	375477708
1A	376669364	376670214
1A	376670464	376670814
1A	377499028	377499578
1A	381101632	381102382
1A	385277488	385277738
1A	385353871	385354721
1A	389828595	389829745
1A	390697928	390698378
1A	390698628	390698878
1A	390699228	390700378
1A	390702728	390703378
1A	390706428	390707078
1A	390708012	390708444
1A	390710394	390710944
1A	392526306	392526956
1A	396238974	396239224
1A	396287891	396288741
1A	396288991	396289341
1A	396289591	396289841
1A	400974967	400975517
1A	401227230	401227480
1A	416549465	416550315
1A	420064545	420064795
1A	420524886	420525236
1A	432883009	432883459
1A	432964815	432965065
1A	438306194	438306644
1A	441750826	441752076
1A	441752326	441753176
1A	444425105	444426439
1A	444428810	444429060
1A	444430210	444430760
1A	445266776	445267026
1A	446235157	446235507
1A	447716444	447716694
1A	447716944	447717594
1A	447932053	447932403
1A	449611947	449612397
1A	452865562	452865812
1A	453527951	453528501
1A	457372204	457372554
1A	458393864	458394114
1A	458395464	458396514
1A	458396964	458397214
1A	459307093	459309443
1A	461514401	461515151
1A	461521761	461522311
1A	461523461	461524244
1A	461547890	461548640
1A	462617089	462617339
1A	462617689	462618039
1A	462698613	462699063
1A	463961838	463962088
1A	463962338	463962888
1A	464087069	464087819
1A	464088269	464088519
1A	464088969	464089319
1A	467153753	467154003
1A	469661832	469662982
1A	472170628	472170878
1A	473011955	473012305
1A	474420444	474421094
1A	474442595	474443045
1A	474443495	474444045
1A	474565428	474565678
1A	476905877	476906427
1A	476906777	476907027
1A	477048046	477050196
1A	477698325	477698575
1A	478450472	478450722
1A	480954458	480954808
1A	481289757	481290107
1A	481934916	481935166
1A	482278212	482279862
1A	483032795	483033545
1A	483934768	483935018
1A	484328663	484328913
1A	484338494	484339144
1A	485012215	485012665
1A	485174057	485175807
1A	485176157	485176607
1A	486051288	486051738
1A	486051988	486052538
1A	486052788	486053038
1A	487568660	487569110
1A	487571276	487571626
1A	490418284	490418634
1A	494447440	494448790
1A	495669158	495669808
1A	495670158	495670708
1A	496623321	496624071
1A	498175655	498175905
1A	498810895	498811545
1A	498811795	498812145
1A	500979002	500979252
1A	505739840	505740090
1A	508201730	508201980
1A	516376981	516378462
1A	517094467	517094717
1A	520917810	520918460
1A	522246195	522246545
1A	531027059	531027309
1A	533900754	533903004
1A	533903354	533903904
1A	533904154	533904904
1A	535064040	535064490
1A	537543062	537543712
1A	538211589	538211839
1A	541632471	541632721
1A	542358736	542358986
1A	543067183	543067733
1A	543629430	543629780
1A	543633542	543634392
1A	543635242	543635692
1A	544045824	544046974
1A	544391008	544391258
1A	546026534	546026749
1A	546212477	546212827
1A	547974345	547974795
1A	547977407	547977857
1A	549126034	549126684
1A	549328831	549329081
1A	550422880	550423130
1A	550969660	550970710
1A	551513225	551513475
1A	551810795	551811545
1A	552265699	552266049
1A	554062496	554063746
1A	555637390	555638040
1A	557882832	557884182
1A	558590642	558591592
1A	558591842	558592092
1A	561079612	561079962
1A	561080612	561080862
1A	562320676	562321026
1A	562907721	562908071
1A	563587097	563587347
1A	564101184	564101734
1A	564101984	564102834
1A	566225818	566226668
1A	566563468	566565518
1A	566688561	566688811
1A	570426863	570427113
1A	571291159	571292009
1A	572206013	572208863
1A	572221241	572221591
1A	572229954	572230304
1A	572239222	572239472
1A	572240122	572240772
1A	572346006	572346356
1A	572350763	572351313
1A	574340906	574341356
1A	576281579	576281929
1A	576282279	576282529
1A	576537939	576538389
1A	578562426	578562876
1A	578563126	578563876
1A	580491867	580492117
1A	580496351	580496801
1A	583604511	583604861
1A	587352624	587352874
1A	588766862	588767312
1A	590000364	590001514
1A	593396834	593398284
1B	251034450	251034900
1B	263946527	263947377
1B	266257390	266257835
1B	268995539	268995789
1B	280167203	280168053
1B	282275956	282276206
1B	286973667	286973917
1B	288799672	288799922
1B	289521882	289522932
1B	300721466	300721916
1B	300722166	300722616
1B	305542240	305542790
1B	309167530	309168680
1B	310382337	310382587
1B	311138470	311138820
1B	325487781	325488331
1B	328415947	328416297
1B	332095518	332095768
1B	333321917	333322767
1B	333323886	333324136
1B	333646820	333647170
1B	334237445	334237656
1B	334443258	334443508
1B	336649436	336650086
1B	339362852	339363102
1B	342117122	342118072
1B	342977499	342977820
1B	346168480	346168730
1B	348419145	348419595
1B	349844869	349845119
1B	353490123	353490573
1B	353495140	353495490
1B	353767625	353768575
1B	357916287	357916537
1B	359225527	359226799
1B	363384281	363384531
1B	363629414	363629664
1B	365026231	365026481
1B	370047342	370047568
1B	374017092	374017342
1B	377964049	377965599
1B	377971349	377971699
1B	380317066	380317616
1B	380643778	380644328
1B	388010111	388010461
1B	391571471	391571821
1B	392142217	392142867
1B	397660401	397660651
1B	397662815	397663065
1B	400302845	400303195
1B	400751329	400752379
1B	400753429	400754179
1B	400771112	400771662
1B	400773212	400774062
1B	402785970	402786900
1B	407292682	407292970
1B	407300679	407301229
1B	407542893	407544343
1B	411153960	411154310
1B	411160346	411161496
1B	411566933	411567383
1B	420589225	420591675
1B	420658491	420658741
1B	423206733	423207183
1B	424176528	424176778
1B	427671727	427672377
1B	427778649	427779699
1B	429699263	429699613
1B	429898939	429899289
1B	429963471	429963921
1B	436666197	436666547
1B	437550798	437551248
1B	448525195	448525445
1B	451605984	451607134
1B	457750353	457750703
1B	457751953	457752203
1B	463823143	463823493
1B	468093764	468093978
1B	470907150	470907400
1B	470913333	470913783
1B	475478400	475478850
1B	480655281	480655631
1B	480656081	480657131
1B	481862202	481863852
1B	482165974	482166924
1B	484462228	484465461
1B	484504165	484504415
1B	485642891	485643141
1B	486777135	486777460
1B	492305291	492305508
1B	494236649	494237599
1B	498632567	498633017
1B	498972458	498972708
1B	498979153	498979503
1B	499904394	499904944
1B	503353110	503354360
1B	503629292	503629942
1B	505109554	505109804
1B	510599160	510599610
1B	512157137	512157387
1B	512158937	512159787
1B	512457960	512458210
1B	513544671	513545521
1B	515459837	515460187
1B	515461376	515461726
1B	516961235	516961785
1B	517345626	517346076
1B	518538930	518539780
1B	521215787	521216037
1B	521861030	521861380
1B	531004716	531004938
1B	531115046	531115296
1B	532165201	532165451
1B	532169687	532171137
1B	534298669	534301419
1B	535388210	535388760
1B	535553287	535553537
1B	535798191	535798741
1B	537314115	537314565
1B	537316425	537316744
1B	542930671	542931821
1B	553136140	553136390
1B	560243856	560244106
1B	563741756	563742106
1B	564885049	564885299
1B	564906855	564907205
1B	566990828	566991078
1B	571436405	571436755
1B	575413500	575413750
1B	575417731	575418081
1B	583985148	583985598
1B	587500821	587501371
1B	592026568	592028718
1B	592030268	592031218
1B	594140147	594140397
1B	594499457	594499707
1B	594653096	594653346
1B	597803778	597804228
1B	605010514	605010864
1B	606840143	606840593
1B	607428725	607428975
1B	608335609	608335859
1B	608532812	608533662
1B	611926640	611927390
1B	612892500	612893150
1B	613412717	613413967
1B	619686154	619686504
1B	620129387	620129837
1B	620495811	620496061
1B	620551736	620552086
1B	620900253	620900503
1B	622358498	622358748
1B	630831280	630832030
1B	631227986	631228436
1B	632670341	632670591
1B	636838286	636838536
1B	636840086	636840636
1B	638932191	638932441
1B	642149870	642150320
1B	643245518	643246146
1B	643255130	643255580
1B	646680870	646681320
1B	649053833	649054083
1B	649054333	649054683
1B	651557151	651557701
1B	651557951	651558201
1B	653185391	653186141
1B	654238495	654238745
1B	655832202	655832452
1B	656663981	656664631
1B	657271534	657272584
1B	661496170	661496720
1B	662664652	662668002
1B	662686142	662687292
1B	662702092	662702642
1B	662790109	662790959
1B	664287858	664288108
1B	665273422	665273772
1B	667643312	667643562
1B	668136806	668137356
1B	668244370	668245620
1B	668911527	668913177
1B	670374794	670375044
1B	670432314	670433964
1B	676745460	676745910
1B	678111785	678112235
1B	682024072	682024422
1B	682471417	682471867
1B	685723979	685724529
1B	688229535	688230685
1B	688230935	688231285
1D	7386433	7387183
1D	8105572	8105922
1D	8462725	8463675
1D	8464025	8464475
1D	11505535	11505985
1D	11543873	11544423
1D	22941219	22941569
1D	24140923	24141273
1D	24619184	24619534
1D	27856937	27857187
1D	32543784	32544034
1D	38551918	38553168
1D	45278294	45278544
1D	45394093	45394743
1D	47984672	47985022
1D	53233706	53234203
1D	55208636	55208986
1D	56748176	56748526
1D	59521813	59522363
1D	59530433	59530683
1D	59534028	59534578
1D	59615635	59615885
1D	61430601	61430951
1D	61443388	61443638
1D	63681987	63682337
1D	65561834	65562072
1D	66490861	66491411
1D	67228688	67230238
1D	69685635	69685885
1D	74269457	74269807
1D	84804482	84804732
1D	84805182	84805732
1D	85181522	85181872
1D	89238946	89240296
1D	89240946	89241496
1D	94056261	94056611
1D	97529845	97530995
1D	97532745	97534195
1D	98842921	98843171
1D	103473229	103473479
1D	103473829	103475279
1D	106844578	106844928
1D	108109843	108110893
1D	109803514	109804164
1D	110335995	110337045
1D	114350537	114351087
1D	114360084	114360634
1D	117984025	117984275
1D	119300878	119301128
1D	119304920	119305270
1D	133568890	133569140
1D	133569390	133570440
1D	134684216	134684566
1D	138203702	138203952
1D	141943460	141943910
1D	142034758	142035108
1D	143260635	143260985
1D	149650908	149651258
1D	154022133	154022583
1D	155734644	155735294
1D	155928735	155929285
1D	159906339	159906589
1D	160418147	160418497
1D	160419047	160419297
1D	160421443	160421674
1D	160425604	160425854
1D	160634893	160635143
1D	161714065	161714315
1D	165466874	165467124
1D	170649553	170649903
1D	188465004	188465254
1D	190475042	190475392
1D	190478742	190479592
1D	190763434	190763684
1D	191494269	191494519
1D	193417900	193418150
1D	193425200	193425650
1D	193512002	193512252
1D	195185081	195185331
1D	197025559	197026709
1D	198268033	198268683
1D	199599941	199600891
1D	199716834	199717084
1D	200334287	200334637
1D	200440917	200441667
1D	201496767	201497017
1D	201641057	201642307
1D	201643057	201643907
1D	204798227	204798877
1D	204890238	204890688
1D	205038726	205038936
1D	206042136	206042645
1D	206111275	206112425
1D	208186090	208186340
1D	211302981	211303331
1D	211303781	211304531
1D	211305381	211305831
1D	211306281	211306531
1D	211306781	211307631
1D	211692603	211692853
1D	214400180	214401030
1D	216019084	216019634
1D	216029109	216029359
1D	216132860	216134410
1D	217976009	217976559
1D	220426525	220426975
1D	220888234	220888484
1D	221181591	221181941
1D	224337127	224337377
1D	225050035	225050285
1D	225564208	225564958
1D	229043348	229043598
1D	231460619	231460869
1D	231463219	231463669
1D	233474769	233475019
1D	233475469	233477119
1D	234528177	234528415
1D	234750372	234750622
1D	237415408	237415658
1D	239619498	239620348
1D	240902723	240903173
1D	240988385	240989035
1D	241477637	241477887
1D	242606419	242606669
1D	244044028	244044378
1D	246644364	246644614
1D	247118517	247118767
1D	251400482	251400832
1D	252912638	252912988
1D	253191808	253192258
1D	254662030	254662280
1D	255128288	255128538
1D	256197801	256198151
1D	259593160	259594410
1D	259682530	259683480
1D	259772687	259773037
1D	260324788	260325038
1D	261839963	261840213
1D	261841863	261842813
1D	261883473	261883723
1D	272187169	272187419
1D	277996769	277997119
1D	278099653	278100103
1D	278104483	278106133
1D	278110483	278110933
1D	278111283	278111733
1D	278111983	278112333
1D	279235476	279236026
1D	279947032	279947582
1D	280044614	280045447
1D	286090942	286091192
1D	287610341	287610691
1D	288900265	288900515
1D	293791647	293792097
1D	293793647	293793897
1D	298014801	298015051
1D	298015501	298015951
1D	298020059	298022609
1D	298070210	298071060
1D	298925857	298926707
1D	299929078	299929328
1D	300871262	300871512
1D	302886185	302886435
1D	303521686	303522636
1D	306634461	306634711
1D	306636561	306637511
1D	306677900	306678450
1D	309583458	309583804
1D	309981864	309982214
1D	310841466	310841716
1D	310852969	310853219
1D	310853769	310854719
1D	310856169	310856519
1D	312970595	312970945
1D	314121304	314121954
1D	315645910	315646760
1D	315647410	315647660
1D	318363872	318364222
1D	324394609	324394959
1D	324396409	324396659
1D	332995448	332995698
1D	335352715	335353465
1D	337899790	337900040
1D	341840235	341840685
1D	341841235	341842185
1D	343268620	343269070
1D	345272374	345272824
1D	346025024	346025274
1D	347274880	347275330
1D	349185192	349185542
1D	349186492	349186742
1D	349247187	349247437
1D	349247687	349248037
1D	349255440	349255690
1D	350259933	350260383
1D	356218572	356218822
1D	357214065	357215615
1D	357446314	357446564
1D	359837904	359839354
1D	360095505	360096355
1D	361916163	361916413
1D	362011571	362012121
1D	362012871	362013421
1D	362054422	362055472
1D	364230855	364231105
1D	370916242	370917492
1D	371186903	371187353
1D	375640197	375640447
1D	376618934	376619384
1D	376867084	376867634
1D	377909536	377910586
1D	379132061	379132311
1D	379585544	379585994
1D	380772075	380772616
1D	380773166	380773416
1D	382205375	382206425
1D	383319267	383320217
1D	384150125	384150375
1D	385045187	385045637
1D	386162986	386163236
1D	386163486	386164736
1D	397072642	397072992
1D	397076348	397078598
1D	398950357	398950907
1D	398951957	398952607
1D	399245668	399246118
1D	400136696	400137446
1D	401445622	401445872
1D	402835526	402835776
1D	402836826	402837176
1D	403335562	403335812
1D	403564793	403565943
1D	405762898	405763148
1D	405763998	405764448
1D	407672453	407672803
1D	411577575	411577925
1D	413224368	413225018
1D	415211871	415212221
1D	415280778	415281027
1D	415282654	415282904
1D	415436147	415436597
1D	415806657	415807507
1D	415982472	415982822
1D	416471428	416472078
1D	418043846	418044096
1D	418045246	418045496
1D	425303428	425303778
1D	430454008	430454258
1D	432409430	432409880
1D	436969106	436971656
1D	436973006	436973456
1D	440400769	440401119
1D	440401369	440402019
1D	441735465	441735715
1D	444854666	444855116
1D	445366397	445366847
1D	445386694	445387044
1D	445590374	445590724
1D	447258381	447259331
1D	447537963	447538413
1D	447539463	447539813
1D	447540063	447540313
1D	447549449	447550199
1D	447757077	447757327
1D	447922636	447923886
1D	449847774	449848124
1D	449848974	449849224
1D	451064367	451064817
1D	451524966	451525316
1D	452269894	452270244
1D	453127663	453127913
1D	457791636	457791886
1D	458121379	458121929
1D	458484107	458484357
1D	459037163	459037413
1D	461645446	461646296
1D	462202751	462205601
1D	463017622	463017872
1D	463495522	463495772
1D	464802122	464802472
1D	465395475	465395925
1D	466480292	466481842
1D	469085355	469085805
1D	469206402	469206652
1D	469609670	469610120
1D	469887627	469887877
1D	470481877	470482227
1D	472560356	472562306
1D	475490488	475491038
1D	475520313	475521163
1D	475807093	475807643
1D	475807893	475808543
1D	476436213	476439563
1D	476447735	476448785
1D	476461197	476462047
1D	476463697	476463947
1D	478124238	478124588
1D	479795089	479795839
1D	479916460	479917010
1D	480516563	480518913
1D	481325575	481325825
1D	481327075	481327325
1D	481681631	481681981
1D	481835410	481836660
1D	481836910	481837660
1D	486013857	486014207
1D	488950535	488950985
1D	495110545	495111995
2A	2377374	2377624
2A	2463045	2463295
2A	2490969	2492019
2A	3815477	3816727
2A	7686292	7686742
2A	8548624	8549074
2A	14967418	14968368
2A	14969618	14970668
2A	14971018	14972268
2A	14974118	14974468
2A	15150901	15151151
2A	15366511	15366861
2A	15591039	15591489
2A	16065537	16065987
2A	16576296	16576646
2A	16727245	16727695
2A	16740236	16740486
2A	16741836	16742186
2A	18348806	18349056
2A	18351201	18351851
2A	18409886	18410536
2A	18413551	18414201
2A	21458427	21458677
2A	27343443	27344093
2A	27486636	27486886
2A	27947933	27948283
2A	29727073	29727423
2A	29871829	29872279
2A	29872529	29873079
2A	32266175	32267625
2A	32272465	32272915
2A	38219171	38220621
2A	38912440	38912790
2A	39571712	39572162
2A	41759536	41760286
2A	41918156	41919106
2A	42476272	42476522
2A	42492664	42492914
2A	43292577	43292827
2A	43547752	43548102
2A	45090560	45091110
2A	47916888	47918038
2A	50045557	50045807
2A	51187542	51188292
2A	52583549	52583799
2A	53926100	53927550
2A	53928300	53928550
2A	53929200	53931650
2A	53942122	53943572
2A	54470358	54470708
2A	54630260	54631710
2A	54707618	54707968
2A	56431529	56432479
2A	61286632	61288482
2A	62276629	62277179
2A	62396751	62397901
2A	66313203	66313853
2A	66768442	66768692
2A	66824871	66825421
2A	69351675	69352025
2A	69355275	69355525
2A	70085180	70085630
2A	73166873	73167123
2A	74103975	74104925
2A	77164997	77165347
2A	77756864	77757714
2A	77758764	77759014
2A	78328238	78329088
2A	78504651	78505501
2A	78600631	78601681
2A	80592251	80592701
2A	88278305	88278555
2A	90760267	90760617
2A	93983900	93984250
2A	98879337	98879687
2A	99148123	99149273
2A	99153490	99154140
2A	99770808	99771058
2A	100820575	100820825
2A	101098970	101099220
2A	103097706	103097956
2A	103098206	103099456
2A	104875762	104876612
2A	108261105	108261655
2A	108271214	108271964
2A	114197428	114198078
2A	115436743	115437093
2A	115999229	116000168
2A	116042370	116043020
2A	120447359	120448209
2A	121215452	121215802
2A	121225744	121226194
2A	121586775	121587825
2A	122139847	122140397
2A	125130319	125131469
2A	125787011	125787661
2A	127990670	127991120
2A	127991370	127991620
2A	127993770	127996020
2A	127996270	127996620
2A	127996870	127997120
2A	135183859	135184109
2A	135187976	135188626
2A	135194385	135194735
2A	135195285	135195635
2A	135195985	135196435
2A	135478702	135479352
2A	146786990	146787240
2A	146953851	146954901
2A	148869332	148870282
2A	148870932	148871882
2A	154367202	154367452
2A	154367802	154368052
2A	155165353	155165603
2A	159910419	159910669
2A	160931766	160932016
2A	160933586	160934036
2A	161361073	161361423
2A	163467578	163468128
2A	163661964	163662714
2A	167946568	167946818
2A	167961647	167962497
2A	170477215	170477665
2A	171958249	171958899
2A	171963609	171964759
2A	171967309	171967659
2A	176886803	176887053
2A	182011274	182011524
2A	182283009	182284801
2A	182311103	182311453
2A	182392858	182393808
2A	182891655	182892305
2A	185125110	185125860
2A	185127039	185127789
2A	187482328	187482578
2A	187953775	187954425
2A	189041568	189042218
2A	189817614	189818064
2A	191622605	191622855
2A	196126891	196127241
2A	197221976	197222326
2A	199086205	199086455
2A	199087305	199087555
2A	199087805	199088755
2A	202041720	202042470
2A	206304455	206304705
2A	214242481	214242731
2A	217528201	217528651
2A	220945535	220946085
2A	226555596	226555846
2A	226557796	226558346
2A	227319682	227319932
2A	233705714	233705964
2A	240759827	240761677
2A	251314795	251315545
2A	252099821	252100371
2A	256231449	256231999
2A	267869571	267870021
2A	271824548	271824898
2A	271911182	271911632
2A	272854653	272854903
2A	276322104	276322454
2A	277599768	277600318
2A	286687444	286687694
2A	293050974	293051424
2A	293052474	293053524
2A	296114755	296115105
2A	297153364	297153714
2A	299773685	299774135
2A	299780785	299781135
2A	299782985	299784535
2A	300947396	300947846
2A	301199343	301199793
2A	303778994	303779644
2A	305271368	305272118
2A	306124536	306124986
2A	317959082	317959432
2A	329686726	329687176
2A	330397664	330398114
2A	330398364	330398614
2A	331522272	331523122
2A	334589927	334590177
2A	342349134	342349484
2A	343783804	343784154
2A	344774906	344775256
2A	350310560	350310910
2A	353631703	353632753
2A	353644136	353644886
2A	353660898	353661248
2A	357324903	357325453
2A	357326003	357327553
2A	359835475	359835925
2A	373639942	373640492
2A	374958048	374958398
2A	378849563	378850313
2A	384329667	384330817
2A	387775379	387776100
2A	387776979	387777700
2A	388465032	388465382
2A	388468316	388468866
2A	388500577	388501427
2A	411122076	411122626
2A	414501300	414502050
2A	419447905	419448955
2A	424695871	424696221
2A	429284723	429285073
2A	429716616	429717066
2A	430604726	430604976
2A	430707208	430707858
2A	435874809	435875059
2A	450934101	450934351
2A	450934801	450935051
2A	451542649	451542899
2A	455527766	455528116
2A	456100345	456100595
2A	456103045	456104095
2A	461182627	461182977
2A	461494122	461495072
2A	461496149	461496499
2A	465552313	465552563
2A	467178916	467179266
2A	467179716	467179966
2A	467228093	467228543
2A	467701679	467702329
2A	471296839	471297089
2A	471480935	471481385
2A	477107913	477109463
2A	478163899	478164349
2A	480625829	480626579
2A	485780591	485780841
2A	487497257	487497507
2A	487996523	487996873
2A	491573455	491574205
2A	493808028	493808478
2A	496001209	496001759
2A	496836880	496837230
2A	498842961	498843511
2A	499577991	499578441
2A	499721911	499723261
2A	500978115	500978865
2A	502276946	502277196
2A	502322688	502323138
2A	503452974	503453424
2A	504251695	504252245
2A	505085860	505086110
2A	505087360	505087810
2A	507031116	507031866
2A	507386162	507387312
2A	507389362	507389912
2A	508030990	508031840
2A	508032390	508033040
2A	508033390	508033640
2A	508071813	508072563
2A	510301334	510301684
2A	524544145	524544395
2A	524839857	524840107
2A	525032005	525032655
2A	525615937	525616187
2A	526886172	526886422
2A	527109461	527110111
2A	528657542	528657892
2A	528658442	528658792
2A	532865208	532865658
2A	532866008	532866558
2A	532870308	532870958
2A	533043520	533043770
2A	533463443	533464293
2A	533464743	533464993
2A	540076711	540077161
2A	540770803	540771253
2A	542646888	542647838
2A	542657885	542658135
2A	544287080	544287430
2A	544311703	544311953
2A	551853903	551854453
2A	552182035	552182285
2A	552840152	552840502
2A	553480655	553480905
2A	554027771	554028021
2A	562607338	562607588
2A	564104237	564104487
2A	564982506	564982756
2A	565076102	565076352
2A	569003095	569003445
2A	570145821	570146171
2A	572488318	572488968
2A	572714453	572714803
2A	573335465	573335915
2A	575374549	575374899
2A	579615595	579616045
2A	579616940	579617245
2A	580018148	580018398
2A	580614919	580615169
2A	581165137	581166387
2A	581943051	581943274
2A	583175449	583175799
2A	583835681	583836031
2A	583836381	583836631
2A	587151581	587151831
2A	588234965	588235315
2A	589770395	589770611
2A	593354111	593354561
2A	595215694	595216144
2A	595216894	595217244
2A	595219094	595220544
2A	598150707	598150957
2A	598154407	598155257
2A	598593266	598593516
2A	598593966	598594316
2A	598979822	598980072
2A	599784554	599785204
2A	600402183	600403833
2A	602477060	602477310
2A	602808393	602808643
2A	605798622	605798872
2A	607298589	607298939
2A	607466595	607466845
2A	607467195	607468145
2A	607475708	607476458
2A	607477608	607478858
2A	607479208	607480958
2A	607481208	607481458
2A	607908088	607908838
2A	607909888	607910938
2A	610060900	610063450
2A	610063700	610067350
2A	610067600	610068150
2A	610989008	610989258
2A	611105781	611106031
2A	617179528	617180578
2A	617183253	617183603
2A	617430600	617431050
2A	617432100	617433250
2A	618267618	618267868
2A	618971825	618972175
2A	618974125	618974375
2A	621269375	621269725
2A	622855723	622855973
2A	623547766	623548016
2A	624701769	624702019
2A	624702769	624703019
2A	625247845	625248095
2A	627513850	627515100
2A	627630515	627631165
2A	628584787	628585037
2A	632680907	632681157
2A	634625670	634625920
2A	635723511	635724061
2A	636923399	636924249
2A	636925099	636925349
2A	637677718	637678368
2A	637681918	637683068
2A	637684518	637685268
2A	637691806	637692456
2A	641657502	641657752
2A	643485790	643486240
2A	644403239	644403789
2A	644404039	644405089
2A	645316722	645317172
2A	649691668	649694318
2A	651081995	651082445
2A	651509970	651510320
2A	651994927	651995377
2A	652388088	652388438
2A	654603712	654603962
2A	655425880	655426130
2A	655546183	655546533
2A	655547183	655548133
2A	657809560	657809810
2A	657812860	657813210
2A	657950461	657950911
2A	661569658	661569908
2A	663146921	663147171
2A	663327920	663328770
2A	663330020	663330270
2A	667652601	667652951
2A	668013167	668013517
2A	672347956	672348306
2A	676389605	676390155
2A	678188075	678188325
2A	678189275	678191125
2A	678191475	678191725
2A	678720440	678722290
2A	678722940	678723590
2A	679509861	679510111
2A	679510361	679510611
2A	680087568	680087918
2A	680278944	680279494
2A	683715716	683716166
2A	683718360	683719010
2A	683719660	683720110
2A	683732341	683732791
2A	684892649	684892899
2A	685369674	685370070
2A	685374189	685374939
2A	685377811	685378361
2A	685392317	685392867
2A	685750076	685750726
2A	687504664	687504914
2A	687505564	687506114
2A	688411697	688412247
2A	688631061	688631311
2A	689203494	689204044
2A	689207302	689207945
2A	692631056	692631306
2A	693241460	693241810
2A	693292586	693292936
2A	696854665	696855615
2A	696911468	696911818
2A	699447381	699447631
2A	702928017	702928267
2A	702939670	702940320
2A	703876425	703876775
2A	706116152	706116502
2A	710388524	710388874
2A	712804457	712804707
2A	715336155	715339505
2A	718721563	718721813
2A	719303399	719303649
2A	719402031	719402481
2A	719469310	719469860
2A	720383875	720385225
2A	722127641	722128191
2A	722836076	722836626
2A	722836876	722837426
2A	724732665	724732915
2A	725991439	725992489
2A	726158658	726159008
2A	726373534	726374184
2A	726618956	726619306
2A	728789678	728790628
2A	729297227	729297877
2A	733442991	733443541
2A	733445280	733445630
2A	733494563	733494813
2A	735006738	735007188
2A	735390848	735391398
2A	735864727	735865377
2A	737644557	737645007
2A	738039812	738040362
2A	738204224	738204474
2A	738205824	738206074
2A	739850852	739851202
2A	740360389	740360639
2A	741371929	741373579
2A	741373829	741374079
2A	741376168	741377018
2A	741378168	741378718
2A	744642060	744642310
2A	745667116	745668180
2A	745670816	745671180
2A	745678995	745679245
2A	746928437	746928687
2A	747625531	747627281
2A	752757115	752757365
2A	753716295	753716845
2A	753720466	753721016
2A	753744317	753744767
2A	753745917	753746667
2A	753763648	753763898
2A	753776941	753777791
2A	753935419	753936369
2A	754177739	754177989
2A	754179730	754180080
2A	754357910	754358360
2A	754358810	754359460
2A	755773521	755774071
2A	757810147	757810697
2A	758093142	758093392
2A	758101831	758102181
2A	758114462	758115012
2A	758511665	758511915
2A	764097062	764097312
2A	764473400	764473650
2A	766158103	766158753
2A	766214782	766215132
2A	769156506	769157956
2A	771190072	771192322
2A	774623399	774623849
2A	774806143	774806393
2A	774831356	774831906
2A	775599793	775600343
2A	775614547	775614797
2A	778723800	778724538
2B	1791312	1791662
2B	1792329	1792779
2B	6340085	6343435
2B	6371212	6371462
2B	6371812	6372362
2B	6468747	6469597
2B	6470247	6470797
2B	6539573	6539823
2B	6986674	6987124
2B	11832065	11832515
2B	11837222	11837672
2B	11837922	11839072
2B	13912712	13913762
2B	13914012	13914262
2B	13916012	13916262
2B	18386140	18386590
2B	23889100	23889850
2B	23900788	23901638
2B	23906529	23906879
2B	24135538	24136388
2B	24218374	24218624
2B	24519057	24519407
2B	24522807	24523057
2B	24912666	24912916
2B	26321597	26321847
2B	26336161	26336911
2B	26337561	26338011
2B	26514593	26515143
2B	30159231	30159481
2B	32913114	32913364
2B	33347494	33348744
2B	33350094	33350444
2B	33949093	33949843
2B	40279101	40279351
2B	43237534	43237984
2B	43616072	43616622
2B	43629237	43630087
2B	44286827	44287072
2B	44310526	44310776
2B	44311626	44311876
2B	51228151	51228359
2B	57421368	57422818
2B	58665914	58666364
2B	66017512	66018062
2B	66018940	66019190
2B	66781707	66782057
2B	69016356	69017306
2B	69499541	69499891
2B	69500141	69500391
2B	71735372	71735622
2B	71877451	71878001
2B	72180059	72180709
2B	73372708	73372958
2B	74200434	74201084
2B	78872083	78872333
2B	79308524	79308974
2B	82059350	82062200
2B	82075156	82075506
2B	82075756	82076706
2B	83952525	83952775
2B	83955901	83956151
2B	86207502	86207752
2B	94925553	94926003
2B	94927653	94928803
2B	97440998	97441848
2B	102028396	102028746
2B	102029696	102029946
2B	102795197	102795447
2B	104580594	104580832
2B	105742825	105743175
2B	106942639	106943289
2B	107382112	107382362
2B	114063199	114063449
2B	116336069	116336519
2B	117625453	117625683
2B	118602136	118602486
2B	118693948	118694698
2B	119186848	119187198
2B	119241493	119242343
2B	119242593	119242843
2B	119243893	119244243
2B	121370528	121371578
2B	121646409	121646659
2B	121689000	121689650
2B	131586236	131586986
2B	140529722	140530072
2B	141146858	141147388
2B	142179619	142179869
2B	145370389	145370739
2B	148864275	148864925
2B	154491532	154491982
2B	154718272	154718722
2B	156589967	156590517
2B	156591078	156591428
2B	157643678	157643928
2B	158620404	158620754
2B	158621304	158621554
2B	158624704	158625154
2B	159865779	159866329
2B	160904978	160905228
2B	166972571	166973121
2B	170417308	170417958
2B	171455565	171455815
2B	171785219	171785569
2B	171793818	171794268
2B	174345070	174346120
2B	175060473	175060723
2B	175062073	175062323
2B	175637292	175637542
2B	175894584	175895634
2B	175898284	175898634
2B	175898984	175899234
2B	175899584	175900134
2B	175900584	175900834
2B	178160143	178160393
2B	182011368	182012018
2B	182012968	182013218
2B	182017068	182017618
2B	182018668	182019118
2B	182022444	182022694
2B	182362761	182363111
2B	184118881	184119331
2B	184135771	184136121
2B	184925765	184926015
2B	184926922	184927172
2B	193210823	193211573
2B	195521077	195521427
2B	195664549	195664799
2B	196199718	196200368
2B	196400139	196400389
2B	196541630	196542280
2B	196542830	196543780
2B	198358130	198358380
2B	198361020	198362170
2B	198362920	198363270
2B	198539498	198539948
2B	202912479	202912916
2B	206736557	206737007
2B	210653104	210653838
2B	211194764	211195314
2B	211534995	211535645
2B	211624892	211625842
2B	212167193	212167843
2B	215200528	215200778
2B	215501005	215501655
2B	217409982	217410332
2B	217415213	217415963
2B	217417813	217418063
2B	217418313	217418563
2B	217432641	217432991
2B	217433741	217434391
2B	229790067	229790317
2B	229992520	229992770
2B	229994297	229994544
2B	230064791	230066241
2B	231972119	231972859
2B	238259163	238259813
2B	239846329	239847079
2B	239847929	239848179
2B	244534761	244535295
2B	244536645	244536895
2B	245320429	245320779
2B	249526556	249526806
2B	249527956	249528606
2B	250062703	250063053
2B	250068054	250069804
2B	250524764	250525014
2B	253715355	253715605
2B	264576675	264577025
2B	283399241	283399791
2B	290872409	290872759
2B	291856133	291856383
2B	306884692	306885642
2B	306892301	306892651
2B	311675601	311675851
2B	317083998	317085848
2B	317086598	317087148
2B	317088098	317088548
2B	330438036	330438486
2B	330447335	330449185
2B	342308693	342308943
2B	346669321	346670371
2B	346670621	346671271
2B	347076968	347077700
2B	347078950	347079900
2B	357880645	357880895
2B	357885989	357886539
2B	358640311	358640561
2B	360350306	360350756
2B	360352860	360353110
2B	360480798	360482148
2B	360482698	360483348
2B	361563553	361564103
2B	367663355	367663605
2B	367714414	367715064
2B	367715414	367715806
2B	367733321	367733845
2B	368354459	368354809
2B	371167979	371168229
2B	373747249	373748399
2B	374797224	374797574
2B	377781619	377782369
2B	381520064	381520914
2B	382253216	382253666
2B	383057838	383058088
2B	384320558	384320808
2B	384672307	384672557
2B	385771371	385772021
2B	387108536	387108886
2B	389406544	389406894
2B	390579290	390580040
2B	390805899	390806149
2B	394359835	394360085
2B	397452610	397453019
2B	397606116	397606566
2B	406076461	406076911
2B	406091013	406091863
2B	406540170	406540420
2B	406553677	406554027
2B	407225517	407225967
2B	408438211	408438461
2B	410063026	410064176
2B	410262869	410263119
2B	413078660	413079710
2B	413080360	413080910
2B	415034662	415035612
2B	424333232	424333582
2B	424478501	424478851
2B	424481101	424482551
2B	425130369	425131019
2B	429475449	429475699
2B	429475949	429476499
2B	433118735	433119585
2B	435689859	435690209
2B	437383857	437384807
2B	438880275	438880825
2B	439347834	439348084
2B	440599700	440600950
2B	440765582	440766432
2B	440808689	440809439
2B	441870957	441871807
2B	442326360	442326610
2B	442794995	442795245
2B	442908529	442909179
2B	443161146	443162096
2B	444844140	444844575
2B	445173005	445174655
2B	445250297	445250547
2B	445875222	445875572
2B	446114060	446115310
2B	447819161	447819511
2B	447821361	447822011
2B	448079418	448080368
2B	448080718	448081720
2B	448694584	448694934
2B	450656322	450656772
2B	454011027	454011277
2B	454343911	454344384
2B	454766621	454767371
2B	455468359	455468709
2B	460611641	460612491
2B	462937539	462938189
2B	463280323	463280773
2B	463281123	463281773
2B	467870542	467870992
2B	467877877	467878927
2B	467927792	467928242
2B	467930889	467931539
2B	468237843	468238493
2B	470910042	470910292
2B	470910642	470910992
2B	470911242	470911492
2B	470911842	470912892
2B	477002808	477003358
2B	477399665	477401915
2B	477402265	477403515
2B	477404165	477405315
2B	478908312	478909062
2B	481048385	481048589
2B	481888520	481888770
2B	482726502	482726752
2B	483135388	483135838
2B	483544205	483544455
2B	484114683	484115133
2B	485160849	485161299
2B	485870129	485870600
2B	485871850	485872100
2B	486191069	486191819
2B	486529272	486529722
2B	487231286	487231536
2B	487232886	487234436
2B	487982759	487983609
2B	489028910	489029160
2B	489453538	489453788
2B	491183621	491183871
2B	491708729	491709379
2B	491961729	491962279
2B	493203135	493203685
2B	493643991	493644341
2B	495024672	495024922
2B	495025272	495025622
2B	496957729	496957979
2B	497795100	497795350
2B	501010353	501010703
2B	506353739	506353954
2B	512631061	512632211
2B	512911702	512911952
2B	513252312	513252762
2B	517433371	517433721
2B	518044235	518045585
2B	518382487	518382937
2B	522097325	522097528
2B	522105097	522105347
2B	525560631	525561381
2B	525813323	525813773
2B	528817265	528817615
2B	531146501	531146751
2B	531147001	531148751
2B	531549431	531549681
2B	531550531	531550881
2B	531562588	531562838
2B	534842068	534842418
2B	536638764	536639514
2B	537343551	537344401
2B	537344751	537345501
2B	537834486	537834936
2B	540609387	540610037
2B	540703478	540703828
2B	540704678	540705128
2B	544962380	544962930
2B	544963380	544964030
2B	544981114	544981664
2B	544983014	544985664
2B	545354049	545354399
2B	545757447	545757997
2B	551252527	551252777
2B	555840215	555840665
2B	556675832	556676182
2B	556683492	556684042
2B	556691943	556692593
2B	557047291	557047741
2B	557227767	557228017
2B	557229067	557229617
2B	557765764	557766914
2B	559426160	559426410
2B	560260770	560261020
2B	560434545	560434795
2B	560459865	560460715
2B	566630948	566631498
2B	566631748	566632398
2B	566632748	566632998
2B	569975277	569976127
2B	572061958	572062408
2B	575902768	575903018
2B	575903489	575904039
2B	575904389	575904839
2B	576092652	576093602
2B	576093852	576095202
2B	576095552	576096102
2B	576096752	576097002
2B	578140324	578142274
2B	578142524	578142974
2B	578203515	578203865
2B	578215956	578216706
2B	578603062	578603812
2B	579578750	579579100
2B	579690055	579690405
2B	581451017	581451367
2B	583770203	583770553
2B	587417812	587419662
2B	588072942	588073492
2B	588687171	588687421
2B	592528958	592529708
2B	592581638	592583488
2B	592585138	592585588
2B	592586038	592586288
2B	594095989	594096239
2B	594205177	594205627
2B	596409911	596410261
2B	596775438	596775988
2B	601939454	601940104
2B	603922975	603923925
2B	605377925	605378875
2B	605380525	605381075
2B	605510390	605512140
2B	605513490	605513840
2B	606036226	606036476
2B	608199567	608199917
2B	610598225	610598875
2B	610889223	610889473
2B	611281609	611282559
2B	611282809	611283359
2B	611288861	611289711
2B	612092638	612093388
2B	615356769	615357419
2B	621687533	621688083
2B	625543503	625544453
2B	625545303	625546153
2B	631800936	631801986
2B	631858249	631858599
2B	635702335	635702685
2B	636117941	636118191
2B	636208461	636211211
2B	637041711	637041961
2B	637042311	637042661
2B	638277263	638277713
2B	639184330	639184680
2B	639187630	639187880
2B	645239033	645239279
2B	645303735	645304485
2B	645304935	645305385
2B	645476197	645476647
2B	645477630	645477840
2B	645647616	645647966
2B	645649416	645650166
2B	645663790	645664040
2B	645991219	645992969
2B	646665803	646666053
2B	647591858	647592208
2B	648084565	648085015
2B	648647133	648647583
2B	648909380	648910330
2B	648940503	648941053
2B	650161294	650163444
2B	650163794	650164020
2B	651736888	651737338
2B	651933083	651933833
2B	652406622	652407023
2B	652409315	652409865
2B	652611532	652612082
2B	652614387	652614837
2B	652823616	652824066
2B	652824616	652824966
2B	653021085	653021335
2B	654373653	654373983
2B	655017112	655017562
2B	655210612	655211262
2B	655212028	655212778
2B	655302154	655302504
2B	655304254	655304504
2B	655630787	655631237
2B	655633260	655633810
2B	657856009	657856301
2B	658208440	658209090
2B	658605209	658605859
2B	658606309	658607859
2B	658609229	658609579
2B	660118735	660118985
2B	660422765	660423615
2B	660456369	660457319
2B	660487256	660488706
2B	660699371	660699621
2B	664132601	664133651
2B	664314834	664315184
2B	664412178	664412828
2B	664465617	664466067
2B	667797905	667798255
2B	667799005	667799655
2B	669226871	669227121
2B	670947917	670948267
2B	672027174	672028124
2B	672043095	672043337
2B	672044295	672044645
2B	672059069	672059319
2B	672665528	672666326
2B	672797576	672797826
2B	672828345	672828695
2B	672860150	672860500
2B	673609209	673609559
2B	673957535	673959385
2B	674036587	674036937
2B	674037187	674037437
2B	674061433	674062283
2B	674306224	674306474
2B	675672205	675672521
2B	675673071	675673421
2B	676024639	676025089
2B	678026368	678026618
2B	680103570	680103820
2B	680192628	680192978
2B	681955429	681955679
2B	683000865	683001215
2B	683005265	683006115
2B	683019441	683021091
2B	683029543	683030193
2B	683030443	683030793
2B	683033843	683034693
2B	683039687	683042337
2B	686838581	686838921
2B	687247518	687248468
2B	687334756	687335106
2B	687468243	687470193
2B	687473943	687474593
2B	687611413	687612563
2B	687635800	687636041
2B	688234381	688236238
2B	688237877	688238264
2B	688243266	688243756
2B	688243966	688244416
2B	688244666	688244916
2B	688378059	688378309
2B	688430405	688430738
2B	688434041	688434891
2B	688435531	688435881
2B	688456362	688456710
2B	688459403	688460553
2B	688468863	688469265
2B	689323947	689325297
2B	689328859	689329109
2B	689331512	689332562
2B	689369237	689369561
2B	689374508	689375053
2B	689480562	689481512
2B	689484144	689485294
2B	689544000	689544850
2B	690026004	690026254
2B	690034047	690035497
2B	690039118	690039991
2B	690216802	690217352
2B	690219379	690220329
2B	690221079	690221429
2B	690221679	690222329
2B	690252738	690254088
2B	690588820	690589570
2B	690602079	690602329
2B	690714973	690715323
2B	690716251	690716901
2B	690719383	690720116
2B	690727883	690728133
2B	690732716	690732950
2B	690754460	690755584
2B	690776721	690777371
2B	690781136	690782086
2B	690789253	690790352
2B	690908890	690909140
2B	690909390	690909840
2B	690936759	690937309
2B	690942357	690942607
2B	691015205	691015455
2B	693717962	693718312
2B	693718862	693720212
2B	694053156	694056906
2B	694245737	694246287
2B	694249417	694250267
2B	694252717	694253267
2B	698470337	698470987
2B	699917158	699917795
2B	701091462	701091712
2B	702726396	702726646
2B	705222757	705223207
2B	707569741	707570191
2B	707632657	707633507
2B	709797434	709797884
2B	712949936	712950486
2B	715309714	715310764
2B	716185669	716185919
2B	716592925	716594575
2B	717325122	717325972
2B	717342572	717343522
2B	717643478	717643728
2B	721286477	721287027
2B	722629915	722630165
2B	722634221	722634571
2B	729124725	729125375
2B	729131700	729131950
2B	729644612	729645462
2B	731000720	731001170
2B	732606936	732607186
2B	734494313	734495563
2B	734499336	734499586
2B	737049835	737050285
2B	738499920	738500270
2B	738680665	738680915
2B	742082789	742083039
2B	742464796	742466446
2B	743694308	743694758
2B	743724878	743726728
2B	743727078	743727528
2B	745512436	745512886
2B	748725738	748726088
2B	748726438	748727988
2B	750013322	750015972
2B	750016422	750016872
2B	750018122	750018731
2B	750032815	750033301
2B	750053749	750054199
2B	751270886	751271236
2B	753324438	753325088
2B	753327138	753329088
2B	757358053	757358403
2B	763945877	763946527
2B	763961711	763965061
2B	763966311	763967261
2B	764060116	764060366
2B	764073858	764075208
2B	764725928	764726378
2B	764900832	764901682
2B	764914802	764915052
2B	765035839	765036089
2B	765069315	765070365
2B	766565162	766565812
2B	766567262	766567512
2B	766619159	766619409
2B	769950237	769950687
2B	770035062	770035312
2B	771042634	771042884
2B	771094021	771094671
2B	771096853	771097103
2B	776990320	776990570
2B	777827699	777829549
2B	777829899	777830549
2B	779339103	779339353
2B	782543644	782544694
2B	782545444	782546594
2B	782549210	782549860
2B	782556345	782556795
2B	782895261	782895611
2B	783226808	783228058
2B	783230264	783230514
2B	783230764	783231914
2B	783232864	783235914
2B	783236564	783238114
2B	786062030	786062280
2B	786101858	786103508
2B	786142082	786142532
2B	786143882	786144632
2B	787051336	787051686
2B	787054836	787055186
2B	787521619	787523069
2B	792387585	792388035
2D	2257405	2257955
2D	2314454	2314904
2D	2546386	2546636
2D	3221808	3222058
2D	3222708	3223358
2D	6828385	6828935
2D	6835846	6836396
2D	6864102	6864352
2D	6867002	6867352
2D	6868154	6868504
2D	6868954	6869404
2D	6872152	6872502
2D	6873252	6873502
2D	6876336	6876586
2D	6903913	6904163
2D	6904513	6904763
2D	6909401	6910051
2D	8716869	8717319
2D	9079676	9079926
2D	9085288	9085538
2D	10429856	10430306
2D	13488373	13489023
2D	14420341	14420791
2D	14929275	14929725
2D	16853759	16854509
2D	18234261	18234511
2D	24706443	24706693
2D	25334339	25334875
2D	27759051	27760001
2D	27761551	27762201
2D	27827290	27827540
2D	30335428	30336378
2D	30749241	30749491
2D	30980504	30980745
2D	34893937	34895787
2D	35228667	35229017
2D	37141064	37141414
2D	38376195	38376445
2D	38379246	38380096
2D	43297029	43297779
2D	43333139	43333389
[truncated: 6,090 more rows]

## Sheet: Shoot apex induced
chr	start	end
1A	1143747	1144397
1A	1199179	1199729
1A	1203813	1205463
1A	1212484	1212934
1A	1297206	1298356
1A	1313052	1313902
1A	1336220	1336598
1A	1348144	1349994
1A	1376470	1376693
1A	1377594	1377844
1A	1499879	1500129
1A	1646911	1647561
1A	7328531	7328836
1A	7329131	7329381
1A	7331131	7331381
1A	7653937	7654713
1A	7680073	7680296
1A	7689036	7689486
1A	7838541	7838873
1A	7850999	7851249
1A	9254282	9254581
1A	9255231	9255681
1A	10050323	10050773
1A	10065404	10065810
1A	10127544	10127862
1A	10130761	10132811
1A	10146527	10146777
1A	10150122	10150472
1A	10150822	10151272
1A	10475172	10475422
1A	10477226	10478104
1A	10968809	10969059
1A	11223113	11223763
1A	11532390	11532638
1A	11661636	11661886
1A	11893818	11894146
1A	12006780	12007030
1A	12037631	12037842
1A	12088566	12089216
1A	12094204	12094535
1A	12132248	12132498
1A	12138359	12138709
1A	12162789	12163076
1A	12163720	12164040
1A	12216265	12216559
1A	12303189	12303439
1A	12307689	12308639
1A	12309789	12311039
1A	12311289	12311639
1A	20542681	20542931
1A	27358893	27359143
1A	28655144	28655594
1A	28659443	28659693
1A	30638522	30638772
1A	36604715	36604965
1A	40964474	40964724
1A	52227310	52227560
1A	58177708	58177958
1A	59613049	59613299
1A	98248401	98248651
1A	104929952	104931502
1A	124785723	124785973
1A	134000308	134000558
1A	183542644	183543094
1A	223080204	223080454
1A	237330014	237330264
1A	245518351	245518601
1A	254960448	254960798
1A	259478068	259478918
1A	271133922	271134172
1A	294140735	294141185
1A	298108042	298108292
1A	301192817	301193167
1A	303730156	303730506
1A	314232437	314232687
1A	324623076	324623326
1A	329634722	329634972
1A	333917190	333917440
1A	344491491	344492241
1A	351597930	351598380
1A	368802590	368802840
1A	371177874	371178424
1A	372248120	372248570
1A	372643311	372643561
1A	391669713	391669963
1A	409954724	409954974
1A	425859622	425859872
1A	442805056	442805406
1A	446235557	446235907
1A	450595434	450595784
1A	459313665	459314115
1A	460560460	460560710
1A	460561060	460561310
1A	462094921	462095271
1A	462779604	462779854
1A	463287767	463288017
1A	463403497	463403847
1A	464840463	464841013
1A	464861835	464862185
1A	466913646	466913896
1A	476984891	476985141
1A	479722650	479722900
1A	480428787	480429037
1A	480588846	480589196
1A	488065058	488065408
1A	488240910	488241260
1A	489170187	489170437
1A	489178173	489178395
1A	489239956	489240206
1A	489263849	489264299
1A	489273501	489273751
1A	489278098	489278348
1A	493219759	493220409
1A	497072512	497072762
1A	497229329	497229579
1A	505740240	505740690
1A	513739644	513739894
1A	513859219	513859469
1A	535319584	535319834
1A	535449619	535449869
1A	536635807	536636157
1A	537817644	537817894
1A	539758499	539758749
1A	540151626	540152176
1A	540644005	540644555
1A	541997261	541997611
1A	543061414	543061652
1A	543386355	543386605
1A	544486593	544487343
1A	544488893	544489943
1A	545719333	545719583
1A	545871676	545871926
1A	547985138	547985388
1A	550875365	550875615
1A	551823609	551823859
1A	551977175	551977525
1A	554061096	554061346
1A	554481452	554481702
1A	554482240	554482553
1A	560434171	560434621
1A	566479482	566479832
1A	571723872	571724722
1A	571989119	571989769
1A	572229454	572229704
1A	576370408	576371758
1A	576375908	576376158
1A	576376608	576376958
1A	578788949	578789299
1A	585951991	585952241
1A	587937110	587937360
1A	588905172	588905722
1A	591152446	591152696
1A	592759029	592759279
1B	2751186	2751410
1B	265975373	265975823
1B	269211835	269212085
1B	270579045	270579495
1B	292415263	292415513
1B	292415763	292416213
1B	333646320	333646570
1B	334546938	334547188
1B	336649536	336649886
1B	339034090	339034440
1B	339034634	339035040
1B	358963091	358963341
1B	366295760	366296010
1B	371471322	371471572
1B	378859421	378859671
1B	388167996	388168546
1B	401910922	401911172
1B	419200634	419201084
1B	426958522	426958872
1B	452770356	452770806
1B	453478948	453479298
1B	458387564	458387814
1B	460281294	460281544
1B	467195974	467196224
1B	478725258	478725508
1B	487682579	487682829
1B	489902674	489902924
1B	491767190	491767440
1B	493873921	493874171
1B	497183917	497184167
1B	503516837	503517087
1B	506630572	506631122
1B	509129549	509129899
1B	523211969	523212319
1B	523229875	523230225
1B	526161663	526162113
1B	530597355	530597805
1B	540367118	540367368
1B	542634636	542634986
1B	542639899	542640249
1B	542928734	542929084
1B	543493242	543493492
1B	548673735	548674185
1B	548674435	548674685
1B	551183710	551183960
1B	551720174	551720424
1B	554695681	554696231
1B	555624012	555624262
1B	560021086	560021436
1B	561253320	561253670
1B	572147973	572148223
1B	572258107	572258357
1B	573939397	573939647
1B	574638554	574639004
1B	586297346	586297896
1B	612044369	612044619
1B	613416208	613416458
1B	613419408	613419658
1B	614795281	614795531
1B	615372919	615373169
1B	617816667	617816917
1B	619390162	619390412
1B	621628399	621628649
1B	623620781	623621031
1B	629178824	629179074
1B	630517015	630517265
1B	631997880	631998230
1B	638929528	638929778
1B	640572512	640572862
1B	642653906	642654256
1B	642734663	642735013
1B	644526370	644526820
1B	644605000	644605450
1B	647010968	647011318
1B	647461054	647461304
1B	647531245	647531495
1B	649186413	649186663
1B	652462762	652463007
1B	656672725	656672975
1B	659692383	659692633
1B	661920891	661921341
1B	661922391	661922941
1B	662522340	662522790
1B	663018093	663018343
1B	664770415	664770665
1B	664799342	664799792
1B	668128106	668129456
1B	668134406	668134656
1B	668137306	668137756
1B	668243970	668245320
1B	668245670	668245920
1B	670684677	670684927
1B	670785129	670785779
1B	671484710	671485160
1B	671615918	671616268
1B	673192406	673192856
1B	673580429	673580779
1B	673747434	673747971
1B	674626108	674626558
1B	674805674	674806124
1B	676062819	676064383
1B	676738796	676739746
1B	676948514	676949164
1B	677123169	677123819
1B	677253830	677254466
1B	677278618	677279268
1B	677306269	677307887
1B	677310454	677310901
1B	677312140	677312690
1B	677313824	677314219
1B	677619911	677620201
1B	677621051	677621261
1B	677621452	677621801
1B	677900573	677900919
1B	677909155	677909679
1B	677909929	677910179
1B	677912696	677914101
1B	677998629	677998867
1B	678000041	678001091
1B	678008819	678009762
1B	678042025	678042254
1B	678046177	678046727
1B	678049677	678050719
1B	678051177	678051519
1B	678064814	678066200
1B	678069747	678071097
1B	678111485	678113035
1B	678254010	678254429
1B	679457968	679458218
1B	681344824	681345874
1B	682002530	682003280
1B	682004648	682005098
1B	682005448	682005892
1B	682019848	682020598
1B	682023872	682024522
1B	682026164	682026610
1B	682099118	682100068
1B	682166197	682166626
1B	682166875	682167113
1B	682466517	682467067
1B	682470917	682471167
1B	682471717	682473967
1B	683128202	683129552
1B	683518096	683519046
1B	684245710	684246060
1B	684248677	684249184
1B	684277823	684278473
1B	684284760	684285494
1B	684285760	684286027
1B	684893452	684893800
1B	685157990	685158540
1B	685159090	685159740
1B	686867881	686868431
1B	687710462	687710712
1B	688131739	688131989
1B	688233035	688233385
1B	688286323	688286573
1B	688400833	688401083
1B	689279365	689279615
1D	2462624	2462874
1D	6310485	6310835
1D	9664939	9665289
1D	10367473	10367823
1D	26292496	26292746
1D	34948934	34949184
1D	48401752	48402102
1D	52566650	52567100
1D	53233706	53234056
1D	58991336	58991586
1D	59970509	59970759
1D	114065136	114065386
1D	117983625	117984075
1D	180803955	180804205
1D	184794853	184795103
1D	198268019	198268337
1D	202311236	202311486
1D	203157635	203157885
1D	208094602	208095252
1D	214083886	214084136
1D	215723763	215724013
1D	222330394	222330644
1D	239558829	239559279
1D	246968623	246968973
1D	252912338	252912588
1D	253021474	253021924
1D	254791903	254792153
1D	272187582	272187819
1D	272334474	272334724
1D	281360545	281360895
1D	298576104	298576354
1D	298939305	298939655
1D	299926504	299926754
1D	300833302	300833552
1D	300862722	300862972
1D	311680460	311680810
1D	319428990	319429440
1D	326961719	326962033
1D	335355215	335355665
1D	346845208	346845458
1D	359663875	359664125
1D	360889941	360890391
1D	364387264	364387514
1D	367847393	367847743
1D	376863561	376863911
1D	378322923	378323273
1D	384517288	384517538
1D	390404678	390404928
1D	391968805	391969055
1D	395990372	395990722
1D	396194725	396195004
1D	396285697	396286047
1D	396320196	396320546
1D	401445822	401446072
1D	404067517	404067734
1D	404289003	404289253
1D	409801010	409801260
1D	416455316	416455566
1D	416475520	416475870
1D	423261083	423261333
1D	425303928	425304628
1D	427879065	427879315
1D	427884111	427884561
1D	433396879	433397229
1D	444863118	444863468
1D	446271590	446271840
1D	449283850	449284200
1D	450217731	450218181
1D	450738548	450738998
1D	452533308	452533658
1D	458135009	458135359
1D	458148994	458149244
1D	458418998	458419248
1D	460982571	460983021
1D	461039681	461039931
1D	462200251	462200501
1D	465941988	465942238
1D	466479492	466479842
1D	469073841	469074091
1D	469084455	469085005
1D	470533548	470533898
1D	470534482	470534732
1D	471654574	471654924
1D	472361247	472361497
1D	472535017	472535267
1D	473631448	473631798
1D	473638929	473639679
1D	475846493	475846943
1D	475912511	475912761
1D	477219859	477220309
1D	479782372	479782722
1D	484168051	484168301
1D	486201551	486201801
1D	487842364	487842614
1D	489781089	489781339
1D	491900926	491901176
1D	492890098	492890748
1D	493602760	493603010
2A	5689583	5689833
2A	7552312	7552562
2A	8165784	8166034
2A	12196462	12197012
2A	12828104	12828354
2A	12828761	12829091
2A	13506778	13507028
2A	14069060	14069310
2A	14674799	14675049
2A	17915397	17915947
2A	19826735	19827085
2A	24201159	24201409
2A	32496873	32497115
2A	37680234	37680584
2A	38534422	38534672
2A	39457331	39457781
2A	39703012	39703462
2A	42150229	42150479
2A	45090660	45091110
2A	45101426	45101876
2A	50138903	50139153
2A	50960356	50960706
2A	51500462	51500712
2A	51594597	51594847
2A	52008200	52008650
2A	52010000	52010450
2A	52406074	52406324
2A	53791728	53792078
2A	55847597	55847847
2A	58475762	58476012
2A	58664313	58664763
2A	58665113	58665363
2A	59378389	59378639
2A	60093462	60094112
2A	60773427	60773677
2A	61285032	61285282
2A	61466101	61466551
2A	61467001	61468351
2A	62278229	62278479
2A	62364856	62365165
2A	65178627	65178877
2A	65360171	65360621
2A	65524372	65524862
2A	65526112	65526462
2A	67980522	67980772
2A	67981425	67982375
2A	69355575	69355825
2A	69989662	69989903
2A	71171565	71171815
2A	73527497	73527847
2A	74969628	74969978
2A	78546269	78546619
2A	88012952	88013202
2A	89738098	89738948
2A	89920607	89920957
2A	90068945	90069195
2A	90742380	90742630
2A	92318501	92318751
2A	92323401	92323651
2A	98306651	98306901
2A	102679285	102679535
2A	120444759	120445109
2A	120940890	120941140
2A	126471893	126472243
2A	135879457	135879807
2A	135883865	135884215
2A	137107640	137107990
2A	155341643	155341893
2A	163097465	163097715
2A	163098565	163099115
2A	171615154	171615698
2A	172067717	172067967
2A	172536377	172536627
2A	174444691	174444941
2A	182569400	182569650
2A	186407056	186407306
2A	191995987	191996537
2A	205208956	205209206
2A	278914089	278914339
2A	342741524	342741774
2A	355387145	355387395
2A	410888286	410888536
2A	435640159	435640509
2A	444622432	444622782
2A	444625917	444626167
2A	464750142	464750349
2A	492511298	492511548
2A	498845190	498845740
2A	499723411	499723761
2A	511115488	511115938
2A	515322613	515323063
2A	524138614	524138864
2A	524139514	524139764
2A	542554043	542554293
2A	549674024	549674574
2A	555396178	555396428
2A	555396678	555397028
2A	574966288	574966938
2A	580023787	580024137
2A	582948815	582949065
2A	586462226	586462476
2A	586889346	586889696
2A	586890546	586890896
2A	586892746	586893196
2A	598156307	598156557
2A	598160832	598161182
2A	598161432	598161682
2A	600659221	600659571
2A	602135962	602136312
2A	602452759	602453109
2A	603932093	603932343
2A	607154411	607155261
2A	607477908	607478358
2A	612393529	612393879
2A	615743561	615743811
2A	625007325	625007575
2A	625024786	625025036
2A	627510950	627511400
2A	628751484	628752234
2A	631959962	631960312
2A	631969870	631970120
2A	640711236	640711486
2A	650257722	650258272
2A	651510670	651511120
2A	652601898	652602248
2A	654691053	654691703
2A	654691953	654692403
2A	657811260	657811510
2A	659323374	659323624
2A	660224150	660225200
2A	661450691	661450941
2A	663327920	663328270
2A	667940986	667941236
2A	669344751	669345101
2A	669345351	669345601
2A	670219509	670219859
2A	670312746	670312996
2A	670960968	670961318
2A	672233365	672233715
2A	672755376	672755807
2A	673061891	673062141
2A	674510281	674510531
2A	678192275	678192625
2A	678665618	678665868
2A	684896989	684897239
2A	685932611	685932861
2A	685968402	685968852
2A	689933271	689933821
2A	689934771	689935021
2A	690519451	690519801
2A	692631094	692631306
2A	693270168	693270418
2A	693284743	693284993
2A	697251748	697252198
2A	699419638	699419888
2A	702948743	702949293
2A	703109801	703110151
2A	703348947	703349197
2A	704772237	704773187
2A	705064246	705064496
2A	711512825	711513075
2A	711525588	711525838
2A	711541223	711541473
2A	711870310	711870560
2A	711871710	711872560
2A	718458402	718458652
2A	719525911	719526461
2A	722749444	722749694
2A	723359971	723360321
2A	724033382	724033632
2A	724052468	724052718
2A	724275321	724275971
2A	724277626	724277876
2A	724295424	724296374
2A	725428488	725428738
2A	726006644	726006894
2A	726606323	726606573
2A	726757821	726758471
2A	726981377	726981627
2A	729166373	729166723
2A	729292785	729293035
2A	729773121	729773371
2A	729867751	729868201
2A	729981013	729981363
2A	732588560	732588910
2A	734347147	734347597
2A	734500363	734500813
2A	735768949	735769699
2A	736017570	736017820
2A	736471868	736472118
2A	738975718	738975968
2A	740372928	740373278
2A	743101568	743101818
2A	744820633	744821383
2A	745560310	745560560
2A	748550173	748550723
2A	748685130	748685380
2A	749879720	749880070
2A	751756649	751756999
2A	751844385	751844735
2A	751914380	751914630
2A	752086314	752086564
2A	754571148	754571398
2A	755926391	755926641
2A	775614747	775614997
2B	4526930	4527180
2B	10984072	10984422
2B	12007376	12007826
2B	24989492	24989842
2B	28341862	28342112
2B	29182487	29182737
2B	36838964	36839314
2B	54333518	54333768
2B	58665314	58665864
2B	66199471	66199721
2B	68211199	68211449
2B	90014440	90014890
2B	90750487	90750737
2B	92540851	92541201
2B	92597852	92598102
2B	104581184	104581534
2B	120175910	120176860
2B	146915551	146915801
2B	154595479	154595729
2B	154930111	154930361
2B	157040102	157040352
2B	157269914	157270164
2B	159884591	159884941
2B	160401036	160401286
2B	164628356	164628606
2B	182362761	182363011
2B	182568567	182568917
2B	190028681	190029031
2B	194377343	194377593
2B	196540230	196540580
2B	196541630	196542180
2B	206117610	206117860
2B	212301214	212301464
2B	217524516	217525066
2B	229550848	229551198
2B	229850316	229850666
2B	237640516	237640766
2B	250520497	250520747
2B	258652729	258652979
2B	302914466	302915016
2B	312359877	312360127
2B	326274869	326275119
2B	364734353	364734703
2B	383136682	383137032
2B	384397721	384397971
2B	385158766	385159016
2B	394318907	394319157
2B	400625291	400625641
2B	401405958	401406208
2B	401815239	401815489
2B	402220140	402220390
2B	405275036	405275386
2B	412399242	412399592
2B	437385857	437386607
2B	438457169	438457419
2B	440825647	440826097
2B	449838885	449839135
2B	450655522	450655872
2B	450656822	450657072
2B	451527625	451527975
2B	476405519	476405769
2B	481626376	481626726
2B	482722731	482723281
2B	486196913	486197163
2B	486529072	486529322
2B	505805003	505805353
2B	511280363	511280713
2B	518753614	518753964
2B	522192018	522192268
2B	522196218	522196568
2B	523262886	523263136
2B	526842514	526842739
2B	531147101	531147451
2B	534235450	534235700
2B	539812399	539812649
2B	541109715	541110065
2B	555490260	555490510
2B	567036008	567036358
2B	578604862	578605112
2B	588813565	588813815
2B	594684314	594684564
2B	595125142	595125492
2B	598585799	598586049
2B	604981057	604981407
2B	606482354	606483204
2B	607248091	607248341
2B	607953328	607953578
2B	607953828	607954078
2B	609106446	609106696
2B	611282509	611282859
2B	623054681	623054931
2B	624585294	624585644
2B	627316186	627316436
2B	631850463	631850713
2B	635780952	635781402
2B	646960492	646960842
2B	648085265	648085515
2B	652822916	652823166
2B	653272761	653273311
2B	653273561	653273811
2B	662900991	662901241
2B	664368846	664369096
2B	669494538	669494788
2B	675357535	675357785
2B	678031714	678032164
2B	682014003	682014353
2B	682745180	682745530
2B	682861709	682862059
2B	687247818	687248068
2B	687468743	687469293
2B	687611913	687612163
2B	710901005	710901355
2B	714021678	714021928
2B	717000842	717001292
2B	718394050	718394700
2B	722831340	722831590
2B	722899017	722899267
2B	726554435	726554685
2B	728195297	728195547
2B	730996007	730996240
2B	731213461	731214011
2B	733961583	733961833
2B	733996502	733996752
2B	749537592	749537942
2B	752405161	752405411
2B	766555805	766556155
2B	766569262	766569912
2B	766654615	766654847
2B	770025441	770025991
2B	770583059	770583309
2B	776820542	776820792
2B	779062667	779062917
2B	779348056	779348306
2B	786049169	786049419
2D	2255069	2255719
2D	6828385	6828635
2D	7101319	7101669
2D	8778889	8779124
2D	8786045	8786395
2D	13681466	13681716
2D	18371137	18371377
2D	32972476	32972726
2D	43229555	43230005
2D	43297529	43298079
2D	43333539	43333989
2D	43337131	43337481
2D	49202769	49203019
2D	50233439	50234089
2D	50342009	50342559
2D	50343209	50343559
2D	50946132	50946382
2D	50946632	50946882
2D	51136287	51136537
2D	52236394	52236744
2D	54879376	54879726
2D	56094571	56095121
2D	59005592	59005842
2D	59452885	59453135
2D	59653243	59653493
2D	60946622	60946972
2D	61374852	61375302
2D	63700020	63700470
2D	64180724	64180974
2D	75260905	75261155
2D	77222647	77222897
2D	87979712	87980057
2D	88661273	88661823
2D	94319608	94319958
2D	94326708	94326958
2D	95506687	95506937
2D	100819476	100819826
2D	102943825	102944175
2D	103147598	103147848
2D	106869208	106869658
2D	112940792	112941242
2D	113506066	113506316
2D	114141636	114141886
2D	118845083	118845333
2D	121363061	121363411
2D	124059976	124060826
2D	128888118	128888468
2D	129939825	129940075
2D	132292369	132292588
2D	133773591	133774241
2D	134789968	134790418
2D	138515240	138515790
2D	138516640	138516890
2D	145672728	145672978
2D	153789040	153789290
2D	158192209	158192459
2D	158274374	158274624
2D	159690114	159690364
2D	166861337	166861687
2D	168013981	168014231
2D	168132013	168132663
2D	194656132	194656382
2D	242173260	242173510
2D	282698713	282698963
2D	292291163	292291413
2D	306478473	306478723
2D	310216979	310217429
2D	318574920	318575270
2D	322470530	322471080
2D	333646402	333646652
2D	334043308	334043558
2D	345043323	345043573
2D	368528977	368529727
2D	373228764	373229014
2D	373371729	373372079
2D	375571829	375572179
2D	376356670	376356920
2D	379670956	379671306
2D	379672823	379673173
2D	380102687	380102937
2D	390544466	390544916
2D	406945705	406946355
2D	412839418	412839668
2D	413287025	413287275
2D	431387775	431388025
2D	433864906	433865456
2D	442994880	442995130
2D	445744089	445744339
2D	446276548	446276798
2D	447241103	447241341
2D	451288651	451289401
2D	451294047	451294697
2D	468801143	468801393
2D	478098843	478099093
2D	483630675	483630925
2D	485087129	485087379
2D	494437380	494437630
2D	495094244	495094594
2D	500660706	500661036
2D	501305451	501305801
2D	505799949	505800599
2D	506759032	506759582
2D	512167661	512168011
2D	512319543	512319793
2D	513106589	513106839
2D	516371036	516371286
2D	519132166	519132416
2D	525511740	525511990
2D	527385935	527386285
2D	531934058	531934308
2D	534957526	534957876
2D	537941240	537941490
2D	540202637	540203087
2D	540305795	540306145
2D	540320918	540321168
2D	544687071	544687321
2D	546429571	546430321
2D	546446585	546447035
2D	546451185	546451435
2D	560983889	560984239
2D	562231677	562232027
2D	562236277	562236627
2D	562267514	562267864
2D	562306325	562306575
2D	562339917	562340767
2D	564081410	564081760
2D	564096746	564096996
2D	564601732	564601982
2D	569092509	569092753
2D	569199717	569200267
2D	570101249	570101599
2D	572334885	572335335
2D	572365441	572365691
2D	572373618	572374168
2D	572673379	572674129
2D	574112648	574112998
2D	585472788	585473138
2D	585639051	585639401
2D	585741368	585741618
2D	588125891	588126141
2D	588677628	588677978
2D	588790342	588790579
2D	589708991	589710041
2D	589902575	589902825
2D	589903175	589903525
2D	589972081	589972831
2D	591292702	591292952
2D	592128572	592128922
2D	592267646	592267896
2D	592268146	592268496
2D	592275859	592276209
2D	592407180	592407930
2D	593841638	593841888
2D	595202310	595202560
2D	596193910	596194160
2D	596249192	596249442
2D	596973289	596973539
2D	598720407	598720657
2D	600975483	600976133
2D	603548920	603549370
2D	606926365	606926715
2D	610276335	610276585
2D	611882036	611882786
2D	612440494	612440844
2D	613467186	613467436
2D	618059945	618060695
2D	618061145	618061495
2D	618081570	618081820
2D	618083570	618083820
2D	620205860	620206110
2D	620295151	620295501
2D	624360557	624360807
2D	624369157	624369407
2D	625086468	625086718
2D	625508161	625508611
2D	627264567	627265017
2D	631247618	631247868
2D	631798340	631798590
2D	633875954	633876404
2D	634277744	634278094
2D	635235389	635235639
2D	640263468	640263718
2D	641195581	641196131
2D	641382504	641382854
2D	645265946	645266196
2D	646008432	646008982
2D	648154135	648154385
2D	650972166	650972416
2D	651120792	651121042
2D	651731172	651731522
3A	15789308	15789658
3A	22038851	22039501
3A	22041351	22041601
3A	22499102	22499752
3A	24678936	24679786
3A	27677899	27678349
3A	27760625	27760875
3A	30976114	30976664
3A	32171866	32172216
3A	42047050	42047400
3A	55049917	55050167
3A	57777443	57778093
3A	63479670	63480020
3A	64047002	64047352
3A	68283480	68283730
3A	68748509	68748859
3A	68863471	68864121
3A	71782812	71783262
3A	71784512	71785162
3A	72418125	72418375
3A	74544586	74545036
3A	84184138	84184388
3A	99564666	99564916
3A	101892521	101893171
3A	106556715	106557165
3A	114776757	114777007
3A	114785967	114786217
3A	121568551	121569001
3A	127075559	127075809
3A	144294381	144294631
3A	156124457	156124707
3A	175175826	175176176
3A	208241080	208241330
3A	213128838	213129188
3A	225874731	225875081
3A	227908585	227909135
3A	230717993	230718243
3A	346956624	346957074
3A	347905238	347905488
3A	359361130	359361380
3A	402217771	402218021
3A	426857562	426858112
3A	444534104	444534354
3A	456442803	456443053
3A	482180573	482181023
3A	482182646	482183096
3A	486441360	486441910
3A	487855135	487855485
3A	503838785	503839135
3A	505407982	505408232
3A	510920869	510921119
3A	512317873	512318123
3A	512561895	512562145
3A	515886310	515886560
3A	517660700	517660950
3A	517780236	517780486
3A	528531759	528532009
3A	533068587	533069137
3A	540959129	540959379
3A	545892829	545893079
3A	549337463	549337813
3A	578872387	578872637
3A	581392195	581392445
3A	596229486	596229736
3A	596759164	596759614
3A	597266337	597266587
3A	598559599	598559849
3A	599860585	599860935
3A	601153811	601154061
3A	601561255	601561505
3A	606827590	606827840
3A	608737481	608737931
3A	609911274	609911824
3A	612757547	612757897
3A	620772014	620772464
3A	621224692	621224942
3A	635485226	635485676
3A	638994070	638994320
3A	641398795	641399045
3A	642034418	642034768
3A	642041693	642042343
3A	642166221	642166471
3A	642364892	642365242
3A	645613942	645614192
3A	647147686	647148236
3A	647155349	647155599
3A	649855063	649855413
3A	650427573	650428023
3A	651589730	651589980
3A	651636172	651636522
3A	653248574	653248924
3A	653418380	653418620
3A	656966352	656966702
3A	657278178	657278528
3A	657279745	657280095
3A	657944957	657945407
3A	658845298	658845548
3A	659171912	659172162
3A	659527662	659527912
3A	661655014	661655264
3A	662412179	662412629
3A	662413579	662413929
3A	662414179	662414829
3A	662503354	662504004
3A	663182922	663183172
3A	669735347	669735797
3A	670594998	670595448
3A	672088814	672089364
3A	674281625	674282475
3A	674548137	674548375
3A	674766035	674766285
3A	676879431	676879981
3A	676880431	676880981
3A	677139245	677139595
3A	681731038	681731288
3A	683547019	683547669
3A	683726304	683727654
3A	684044959	684046509
3A	686825333	686825583
3A	693356377	693356727
3A	693557423	693557673
3A	699839604	699839954
3A	700805009	700805559
3A	704404466	704404816
3A	712140447	712140797
3A	714640472	714640822
3A	715184433	715184683
3A	715201094	715201444
3A	715270662	715271506
3A	716255273	716255723
3A	721670383	721670586
3A	722205480	722205730
3A	725454970	725455220
3A	727401796	727402146
3A	738142108	738142358
3A	738260564	738261014
3A	738328039	738328289
3A	738848421	738848871
3A	739534392	739534642
3A	742225377	742225927
3A	742272676	742273126
3B	10192552	10192902
3B	10916402	10916652
3B	18568367	18568917
3B	23731848	23732098
3B	27506440	27506690
3B	27506940	27507490
3B	31104561	31104811
3B	31256034	31256284
3B	34649248	34649498
3B	37297408	37297658
3B	39084424	39084974
3B	39351901	39352351
3B	40247136	40247586
3B	48664650	48664900
3B	49858889	49859139
3B	65196065	65196315
3B	65552063	65552313
3B	66190040	66190290
3B	67912538	67912788
3B	73689622	73689968
3B	78290663	78291013
3B	79290774	79291024
3B	84733818	84734170
3B	101698117	101698367
3B	101799115	101799465
3B	127936537	127936787
3B	133818284	133818534
3B	134966360	134966710
3B	141865197	141865447
3B	148299627	148300077
3B	148474668	148475118
3B	157768250	157768462
3B	167259944	167260163
3B	189121292	189121642
3B	236122274	236122924
3B	238489621	238489871
3B	243336560	243336810
3B	258976771	258977021
3B	258977271	258977521
3B	342556882	342557132
3B	368613076	368613326
3B	368906843	368907093
3B	414013079	414013429
3B	435298022	435298272
3B	435961456	435961706
3B	436558276	436558526
3B	454672482	454673032
3B	476946335	476946585
3B	524454124	524454574
3B	525240096	525240446
3B	531403371	531403721
3B	531801957	531802207
3B	547126332	547126582
3B	549665846	549666096
3B	549669052	549669302
3B	568297934	568298184
3B	573603493	573603743
3B	584079468	584079718
3B	586140975	586141825
3B	592859920	592860170
3B	597465829	597466479
3B	603601188	603601538
3B	606420828	606421178
3B	606424881	606425131
3B	610501440	610501790
3B	613567580	613567830
3B	613749554	613750204
3B	614257877	614258227
3B	618860700	618861050
3B	619055895	619056145
3B	620817469	620817719
3B	622767189	622767539
3B	624315673	624315923
3B	630309607	630309857
3B	630589810	630590560
3B	637614473	637614723
3B	643856125	643856475
3B	646004823	646005073
3B	647169334	647169684
3B	650918556	650918806
3B	653624390	653624840
3B	654378019	654378269
3B	655634205	655634555
3B	663303576	663303826
3B	664898793	664899443
3B	665256533	665256883
3B	665464319	665464569
3B	666507257	666507507
3B	667719479	667719729
3B	668076878	668077128
3B	678550519	678550769
3B	679193074	679193424
3B	679202091	679202441
3B	681498795	681499045
3B	687062601	687062951
3B	692951000	692951250
3B	697911895	697912445
3B	698429147	698429397
3B	698622454	698623004
3B	705137179	705137529
3B	707939375	707939725
3B	708947166	708947416
3B	712991316	712991566
3B	716339983	716340233
3B	718349274	718349524
3B	721492678	721492928
3B	722204730	722204980
3B	723667455	723667705
3B	724185878	724186528
3B	724737141	724737591
3B	724741441	724741791
3B	724742041	724743491
3B	725181176	725181626
3B	725368693	725368943
3B	725538569	725538919
3B	740105092	740105442
3B	767291006	767291356
3B	767300510	767300960
3B	773746769	773747019
3B	774476291	774476541
3B	774899992	774900242
3B	776172521	776173071
3B	776543982	776544332
3B	784066668	784067118
3B	786794052	786794302
3B	798231764	798232114
3B	801032522	801032772
3B	804675301	804675551
3B	804874375	804875225
3B	812586075	812586625
3B	819378670	819379120
3B	819628346	819628596
3D	6667532	6667782
3D	6687079	6687329
3D	6863245	6863495
3D	7137057	7137507
3D	7287033	7287583
3D	14083269	14083519
3D	14124478	14124728
3D	14446272	14446522
3D	18128036	18128286
3D	28350384	28350634
3D	28596220	28596570
3D	32393099	32393549
3D	32429098	32429548
3D	41708395	41708645
3D	46101011	46101661
3D	46107928	46108378
3D	47087005	47087255
3D	49759631	49759881
3D	50549371	50549821
3D	58754668	58755118
3D	59261642	59261892
3D	59852315	59852965
3D	63010201	63010451
3D	63778272	63778622
3D	64256794	64257044
3D	67693018	67693268
3D	70242025	70242375
3D	81394305	81394555
3D	84909390	84909840
3D	85397950	85398600
3D	90307382	90307832
3D	91218141	91218391
3D	93485666	93486016
3D	97617890	97618240
3D	105425758	105426108
3D	137460840	137461090
3D	161717540	161717790
3D	170875408	170875658
3D	254366567	254366817
3D	269280061	269280411
3D	281001579	281001829
3D	298059959	298060309
3D	298584892	298585342
3D	302227267	302227717
3D	307239980	307240230
3D	316166386	316166736
3D	318774187	318774437
3D	329494307	329494657
3D	334644721	334644962
3D	338314481	338314931
3D	362064289	362064539
3D	362070600	362070850
3D	363332901	363333151
3D	380253306	380253656
3D	380974132	380974782
3D	386727887	386728137
3D	398553860	398554310
3D	405837725	405837975
3D	410674949	410675299
3D	417510338	417510588
3D	427778657	427779407
3D	433311849	433312099
3D	437671325	437671575
3D	442168543	442168893
3D	442397017	442397267
3D	449342165	449342715
3D	455037550	455037900
3D	455859385	455859635
3D	455875537	455875987
3D	459067939	459068289
3D	460948034	460948284
3D	461199130	461199380
3D	461954714	461954964
3D	464768855	464769305
3D	465459681	465460331
3D	465509741	465509991
3D	467752074	467752324
3D	468973119	468973369
3D	470712065	470712815
3D	473821317	473821667
3D	474453665	474454115
3D	477453661	477454011
3D	477913638	477913888
3D	478130044	478130294
3D	478540086	478540536
3D	487410827	487411077
3D	488275048	488275298
3D	496068432	496068882
3D	496069832	496070082
3D	496096952	496097202
3D	498883797	498884047
3D	500884521	500884871
3D	504054725	504054975
3D	507448145	507448495
3D	508380414	508380664
3D	510287361	510287711
3D	512259208	512259758
3D	514994661	514994911
3D	515932920	515933170
3D	515972666	515973216
3D	516386761	516387011
3D	517486576	517486910
3D	517890536	517890786
3D	518171564	518172114
3D	522091484	522092034
3D	522187309	522187559
3D	522198899	522199149
3D	522289299	522289549
3D	522299186	522299436
3D	523261476	523261726
3D	524221294	524221544
3D	525474030	525474580
3D	527676241	527676991
3D	527687010	527687460
3D	531377017	531377267
3D	533887931	533888681
3D	536432693	536432943
3D	536440214	536440464
3D	536891654	536891904
3D	537281143	537281393
3D	538903295	538904145
3D	540084665	540084915
3D	541362349	541363299
3D	541369562	541370212
3D	541596089	541597039
3D	541597389	541597639
3D	545036407	545036657
3D	546196705	546196955
3D	547000340	547000690
3D	547040489	547040939
3D	547041389	547042139
3D	547297811	547298161
3D	547302611	547304061
3D	549523603	549523853
3D	549616523	549616773
3D	557728629	557728879
3D	573604544	573604794
3D	574474303	574474653
3D	574818005	574818355
3D	578897135	578897385
3D	580122294	580122844
3D	580426248	580426498
3D	588372344	588372694
3D	588604962	588605412
3D	589267531	589267742
3D	589376136	589376586
3D	594684093	594684443
3D	598942165	598942415
3D	604387342	604387592
3D	604724596	604724946
3D	606802277	606802527
3D	608953453	608953803
3D	608954053	608954303
3D	611927757	611928107
4A	1077359	1077909
4A	6772980	6773230
4A	10634414	10634964
4A	10839180	10839430
4A	11771308	11771858
4A	17761195	17761645
4A	21217797	21218347
4A	27401785	27402135
4A	27588903	27589153
4A	30147559	30148009
4A	30155106	30155456
4A	30561198	30561448
4A	34036481	34036731
4A	36324977	36325408
4A	38827857	38828207
4A	48144174	48144724
4A	54106473	54106723
4A	60649144	60649394
4A	63531350	63531600
4A	67892920	67893170
4A	68559627	68560277
4A	71122558	71122808
4A	78784674	78784924
4A	86988574	86989824
4A	87391021	87391371
4A	94822663	94823313
4A	100954593	100955143
4A	102836414	102836764
4A	116470085	116470635
4A	117898482	117898724
4A	120569194	120569644
4A	120572094	120573144
4A	135613697	135613947
4A	140983694	140984244
4A	141106851	141107301
4A	146952477	146953027
4A	154927859	154928109
4A	165354404	165354754
4A	188600995	188601245
4A	232156748	232156998
4A	302717764	302718014
4A	353870288	353870538
4A	356605643	356605993
4A	469516243	469516493
4A	470674865	470675115
4A	501076955	501077205
4A	506720579	506721029
4A	521919975	521920225
4A	531236601	531236851
4A	542019929	542020179
4A	544197810	544198060
4A	544620611	544620861
4A	555567381	555568031
4A	555576466	555576916
4A	556236383	556236633
4A	565438091	565438541
4A	567476154	567476404
4A	570985634	570985884
4A	570986734	570986984
4A	573365451	573366501
4A	578547073	578547623
4A	578559699	578559949
4A	581196626	581196876
4A	581454713	581454963
4A	582505823	582506173
4A	583438008	583438258
4A	583438608	583438958
4A	583899579	583899829
4A	584043698	584044048
4A	588930065	588930315
4A	589015989	589016239
4A	590585639	590586089
4A	590912568	590912818
4A	591879901	591880451
4A	595545578	595545828
4A	596517211	596517461
4A	612061717	612062167
4A	615198018	615198268
4A	619951662	619951912
4A	620262116	620262466
4A	621812777	621813127
4A	622281499	622281749
4A	625242364	625242614
4A	626440663	626441013
4A	626545880	626546230
4A	632938855	632939205
4A	633076800	633077050
4A	636046923	636047173
4A	636689146	636689396
4A	649893885	649894235
4A	651344847	651345297
4A	665176479	665176929
4A	666113616	666113966
4A	673451213	673451463
4A	674355288	674355638
4A	675137842	675138292
4A	679099738	679099988
4A	679161126	679161476
4A	680585112	680585462
4A	681680818	681681168
4A	681689530	681689780
4A	683610154	683610404
4A	683611254	683611904
4A	683877409	683877759
4A	696006548	696006798
4A	697946946	697947196
4A	699902246	699902596
4A	705899076	705899426
4A	708296529	708296979
4A	708313998	708314548
4A	734490479	734490729
4B	9700251	9700501
4B	10522231	10522481
4B	11405799	11406049
4B	13279141	13279391
4B	14080590	14080940
4B	16869037	16869587
4B	17353413	17353963
4B	17360768	17361218
4B	20087184	20087525
4B	20732654	20732904
4B	25931435	25931785
4B	25933335	25933685
4B	28736590	28736840
4B	30842356	30842606
4B	34451413	34451663
4B	34452313	34452563
4B	34721905	34722155
4B	34872963	34873213
4B	35153603	35153853
4B	35179017	35179267
4B	35204457	35204807
4B	35505976	35506226
4B	35526263	35526513
4B	39298779	39299029
4B	40237125	40237375
4B	40859657	40860007
4B	42316664	42316914
4B	42317164	42317614
4B	43168790	43169340
4B	43169990	43170340
4B	50454436	50454686
4B	53855052	53855402
4B	56559497	56559947
4B	60175970	60176620
4B	66633083	66633833
4B	68649381	68649731
4B	72886265	72886815
4B	74357288	74357638
4B	74909010	74909460
4B	94209734	94209984
4B	107650332	107650882
4B	115555699	115556149
4B	115556399	115556649
4B	157883628	157883978
4B	165026862	165027112
4B	340999004	340999254
4B	394933948	394934198
4B	396447969	396448419
4B	397217779	397218129
4B	429683174	429683624
4B	449514129	449514379
4B	455980266	455980616
4B	462220499	462220749
4B	463195262	463195669
4B	463208291	463208541
4B	464226614	464227764
4B	464955401	464955851
4B	475246459	475247309
4B	488261947	488262197
4B	488671311	488671561
4B	495054138	495054388
4B	496081669	496081984
4B	512563494	512564144
4B	514510438	514510688
4B	522697968	522698418
4B	524004782	524005032
4B	527299214	527299564
4B	531573009	531573259
4B	534742352	534742602
4B	534954304	534954554
4B	539970477	539970727
4B	540726505	540726955
4B	541365372	541365822
4B	554011799	554012149
4B	558046231	558046881
4B	559447663	559448213
4B	561383673	561384523
4B	561507125	561507375
4B	562054858	562055108
4B	563785025	563785475
4B	569767124	569767374
4B	572166338	572166788
4B	577026747	577027097
4B	577700795	577701045
4B	578221918	578222168
4B	582827608	582827858
4B	583066849	583067099
4B	589391424	589391674
4B	590140224	590140474
4B	590860895	590861145
4B	594617482	594617932
4B	595276972	595277222
4B	600134671	600134921
4B	600295933	600296283
4B	600442762	600443012
4B	601100202	601100452
4B	601100802	601101052
4B	602336748	602336998
4B	602455935	602456185
4B	611426528	611426778
4B	612842245	612842495
4B	613906461	613906711
4B	616747840	616748090
4B	617327519	617327869
4B	633743282	633743832
4B	639137038	639137288
4B	640809821	640810671
4B	640818323	640818573
4B	641171672	641172122
4B	641271378	641271628
4B	648563362	648563612
4B	648825066	648825516
4B	648912043	648912293
4B	649122205	649122955
4B	649123605	649124255
4B	670430363	670430813
4B	671595867	671596117
4D	3572745	3572995
4D	6267223	6267773
4D	6268223	6268473
4D	8471354	8471601
4D	8927709	8928159
4D	10754042	10754392
4D	15855789	15856039
4D	23412436	23412786
4D	23426037	23426387
4D	24254680	24254930
4D	28971932	28972182
4D	29797634	29798484
4D	32242390	32242640
4D	35612014	35612364
4D	39200563	39201013
4D	40576963	40577213
4D	41074078	41074328
4D	46137378	46137620
4D	50889315	50889865
4D	51442326	51442676
4D	51553750	51554100
4D	51616199	51616449
4D	51616999	51617249
4D	53775502	53775752
4D	54131324	54131574
4D	63586341	63586891
4D	69680173	69680623
4D	76601672	76601992
4D	79699801	79700051
4D	81917677	81918282
4D	84604208	84604458
4D	85264742	85264992
4D	85593838	85594188
4D	88154520	88154770
4D	91229372	91229603
4D	93334737	93335087
4D	105219871	105220209
4D	138688992	138689242
4D	152887806	152888156
4D	221289600	221289950
4D	241379633	241379856
4D	323120550	323120800
4D	323741970	323742220
4D	329313807	329314157
4D	336231709	336232159
4D	378451436	378452186
4D	381900820	381901070
4D	387079876	387080326
4D	396403495	396403745
4D	397093234	397093984
4D	397669847	397670097
4D	403127367	403127617
4D	405745734	405745984
4D	418244980	418245230
4D	418535664	418536114
4D	421086638	421086888
4D	421089038	421089488
4D	422939258	422939508
4D	425945881	425946231
4D	428985788	428986038
4D	432746689	432747139
4D	438152536	438152886
4D	446115163	446115713
4D	446137156	446137406
4D	446139656	446140006
4D	446982853	446983103
4D	449189479	449189929
4D	450515724	450516374
4D	451892147	451892697
4D	458104674	458105524
4D	458388490	458388940
4D	459312006	459312256
4D	460806585	460806835
4D	461220918	461221268
4D	461263076	461263826
4D	461343784	461344334
4D	461813848	461814098
4D	461814548	461814798
4D	464362296	464362846
4D	465350247	465350497
4D	465761028	465761278
4D	468600860	468601110
4D	469612841	469613291
4D	474437046	474437496
4D	475040502	475040752
4D	476870532	476871382
4D	479691801	479692251
4D	481884139	481884389
4D	484742978	484743228
4D	484757722	484758172
4D	484758722	484759072
4D	485492643	485492893
4D	489146610	489146860
4D	489154168	489154918
4D	490994554	490994804
4D	497609780	497610030
4D	499227220	499227470
4D	503481631	503481981
4D	503505763	503506013
4D	504140537	504140887
4D	504339312	504339562
4D	504589132	504589882
4D	504590332	504590682
4D	506038425	506038675
4D	507902847	507903097
4D	509375273	509375523
5A	3319319	3319569
5A	11272172	11272622
5A	17840079	17840429
5A	30804486	30804736
5A	37968005	37968355
5A	44264158	44264708
5A	45000510	45000760
5A	48339993	48340243
5A	52411036	52411686
5A	85295086	85295436
5A	98366361	98366711
5A	98423941	98424191
5A	127978918	127979168
5A	135867358	135867608
5A	149230858	149231108
5A	168835291	168835541
5A	232831758	232832008
5A	293500362	293500612
5A	309692345	309692595
5A	325930476	325930726
5A	328239720	328239970
5A	332269982	332270232
5A	340270348	340270619
5A	341692009	341692759
5A	375573508	375573858
5A	379894687	379894937
5A	382111165	382111515
5A	382769192	382769442
5A	393916753	393917003
5A	405004428	405004678
5A	413424621	413425071
5A	423665840	423666090
5A	426545117	426545367
5A	435701507	435701757
5A	439449245	439449595
5A	443490648	443490994
5A	450155745	450155995
5A	450156445	450156695
5A	450470116	450470566
5A	451730910	451731160
5A	461008744	461009094
5A	462156430	462156680
5A	462162941	462163191
5A	463067738	463067988
5A	466990980	466991330
5A	467384721	467385071
5A	468139351	468139701
5A	473041539	473041789
5A	475520001	475520251
5A	476403968	476404218
5A	477220479	477220929
5A	478318514	478318764
5A	479602329	479602579
5A	479843076	479843326
5A	510898127	510898377
5A	523837097	523837447
5A	526384604	526385054
5A	528587625	528587875
5A	534841773	534842023
5A	535505743	535505993
5A	536261489	536261739
5A	537764496	537764746
5A	540615685	540615935
5A	540628936	540629386
5A	546396988	546397192
5A	546507171	546507621
5A	546507796	546508021
5A	546519827	546520677
5A	546521027	546521277
5A	549403148	549403598
5A	549586746	549587096
5A	549952606	549953256
5A	552530788	552531011
5A	552550479	552550729
5A	552555718	552556268
5A	554073198	554073548
5A	557192783	557193033
5A	558140062	558140512
5A	559108907	559109157
5A	559109407	559109857
5A	559578588	559578938
5A	563367460	563367902
5A	564961079	564961529
5A	564961879	564962429
5A	565724699	565725249
5A	566207755	566207998
5A	567910521	567910971
5A	570712530	570712880
5A	575656059	575656609
5A	575657059	575657309
5A	577938064	577938414
5A	578064294	578064744
5A	580290784	580291034
5A	584518552	584518802
5A	585210276	585210526
5A	585414197	585414447
5A	585739458	585739808
5A	586606776	586607026
5A	587423326	587423976
5A	588416361	588416711
5A	589295046	589295296
5A	590539189	590539439
5A	590542189	590542439
5A	590690157	590690407
5A	591157875	591158325
5A	591636993	591637343
5A	594339660	594340510
5A	594350555	594351205
5A	594352855	594353705
5A	597307150	597307600
5A	597833437	597833787
5A	598071249	598071499
5A	598080014	598080564
5A	600948257	600949207
5A	601603569	601604019
5A	601619447	601619697
5A	602365938	602366288
5A	606045542	606045892
5A	608607558	608607808
5A	609246994	609247444
5A	609271268	609271718
5A	611562498	611562848
5A	613701525	613701975
5A	615157858	615158108
5A	619688583	619688833
5A	619959526	619959776
5A	620388016	620388366
5A	622220781	622221631
5A	622543363	622543713
5A	622551164	622551414
5A	622556091	622556441
5A	623207272	623207622
5A	625690747	625691197
5A	626058265	626058715
5A	636641511	636641861
5A	637458752	637459002
5A	640945273	640945723
5A	641052557	641052807
5A	641113593	641113943
5A	643621028	643621378
5A	644812676	644813026
5A	645126110	645126560
5A	645131694	645131944
5A	645413669	645414019
5A	645447228	645447478
5A	645778470	645778720
5A	649236636	649236986
5A	650131292	650131542
5A	650132592	650133142
5A	651519968	651520218
5A	653715617	653716467
5A	654083758	654084108
5A	658600403	658600753
5A	663159912	663160162
5A	663212825	663213075
5A	664272112	664272462
5A	665071395	665071645
5A	665353424	665353874
5A	665788876	665789826
5A	670068781	670069031
5A	670088714	670089264
5A	673140652	673140902
5A	675570648	675570898
5A	677426885	677427135
5A	679119495	679120045
5A	679127663	679128013
5A	679137619	679139069
5A	679453559	679453809
5A	679791808	679792058
5A	679875947	679876197
5A	688983727	688984077
5A	690437097	690437447
5A	693308833	693309083
5B	8073519	8074069
5B	45871962	45872312
5B	53033049	53033599
5B	56912500	56912850
5B	68023720	68023970
5B	69141156	69141406
5B	74994809	74995259
5B	77713954	77714204
5B	77723573	77723923
5B	89638737	89638987
5B	106954459	106954709
5B	109211501	109211851
5B	127521980	127522230
5B	211018188	211018538
5B	211739354	211739604
5B	224326629	224326879
5B	252962346	252962796
5B	255976042	255976392
5B	261265255	261265505
5B	294277669	294277919
5B	298683654	298684004
5B	311851725	311852275
5B	320646778	320647328
5B	326506799	326507249
5B	335748454	335748772
5B	343135273	343135623
5B	344612617	344612867
5B	358639496	358639746
5B	364975209	364975859
5B	372086201	372086651
5B	382081116	382081317
5B	382905918	382906168
5B	394025062	394025312
5B	400445636	400445886
5B	406979655	406979905
5B	412451903	412452153
5B	416999985	417000335
5B	417437804	417438054
5B	423363406	423363756
5B	423644539	423644789
5B	425093053	425093503
5B	425610595	425610845
5B	427922911	427923361
5B	428136760	428137310
5B	431809784	431810134
5B	432146911	432147161
5B	432148111	432148361
5B	432151211	432151461
5B	432178153	432178403
5B	436463759	436464009
5B	445198369	445198619
5B	448846841	448847091
5B	449128287	449128737
5B	455510951	455511201
5B	470399504	470399754
5B	471328732	471328982
5B	474975542	474975792
5B	477082760	477083010
5B	477676790	477677240
5B	489346418	489346668
5B	491853891	491854141
5B	529848761	529849011
5B	531148552	531148802
5B	536583511	536583761
5B	539022149	539022399
5B	544660894	544661344
5B	551520004	551520354
5B	551657668	551657918
5B	556532080	556532330
5B	559113256	559113506
5B	562053003	562053253
5B	562371654	562371904
5B	571187534	571187884
5B	575252742	575252992
5B	576221110	576221360
5B	577699231	577699481
5B	580119477	580119827
5B	581140307	581140757
5B	582425423	582425673
5B	584605351	584605601
5B	585264381	585264731
5B	585750949	585751299
5B	599125111	599125361
5B	601343946	601344396
5B	603956487	603956737
5B	604140417	604140767
5B	607470610	607470855
5B	615146538	615146788
5B	615596484	615596734
5B	622965998	622966248
5B	626071117	626071667
5B	631362999	631363249
5B	632129672	632129922
5B	633164145	633164395
5B	637256918	637257168
5B	639975671	639975921
5B	640124798	640125548
5B	640141743	640141993
5B	650038558	650039008
5B	650165402	650165852
5B	650549017	650549267
5B	653427702	653427952
5B	653709565	653709815
5B	656009705	656009955
5B	657888171	657888521
5B	659078495	659078745
5B	659523671	659523921
5B	659747498	659748148
5B	662195320	662195570
5B	662974899	662975249
5B	663138281	663138631
5B	668104816	668105066
5B	674661649	674661899
5B	676275216	676275466
5B	677909216	677909466
5B	681341872	681342322
5B	684198798	684199048
5B	684969052	684969302
5B	686433945	686434195
5B	689900810	689901060
5B	707180939	707181189
5B	708217802	708218052
5D	27861642	27861966
5D	36723099	36723349
5D	53684830	53685079
5D	61069198	61069448
[truncated: 830 more rows]

## Sheet: Shoot apex repressed
chr	start	end
1A	127807	128027
1A	128254	128474
1A	170031	170567
1A	237837	238174
1A	274985	275390
1A	281105	281329
1A	282595	282833
1A	282993	283243
1A	284760	285169
1A	293082	293430
1A	1699548	1699998
1A	1702111	1702561
1A	8159750	8160700
1A	12171672	12172022
1A	12172720	12173370
1A	21090369	21090919
1A	21096005	21096455
1A	21097223	21097473
1A	21099423	21099773
1A	24439405	24439855
1A	28204772	28205122
1A	33371273	33371523
1A	34335103	34335353
1A	36515275	36515625
1A	67210464	67210914
1A	90163152	90163359
1A	113855391	113855613
1A	162999887	163000118
1A	165909287	165909537
1A	175179622	175179872
1A	186738278	186738728
1A	237529729	237530279
1A	237746458	237747108
1A	242790283	242790533
1A	267412051	267412586
1A	370226701	370227151
1A	395461653	395461946
1A	403023222	403023572
1A	428783408	428783658
1A	440411074	440411383
1A	440416416	440416666
1A	446309366	446309916
1A	478541846	478542096
1A	490894771	490894972
1A	511102159	511102506
1A	514987825	514988166
1A	525181436	525181683
1A	534555608	534555830
1A	543646048	543646298
1A	546420169	546420419
1A	550998704	550999054
1A	551534846	551535196
1A	551593196	551593446
1A	552108291	552108541
1A	554032133	554032383
1A	554036627	554036877
1A	554050958	554051508
1A	554101682	554102132
1A	554510337	554511187
1A	557873285	557873635
1A	558093949	558094199
1A	563285869	563286119
1A	563287369	563287619
1A	563288369	563288619
1A	563290269	563290519
1A	563290769	563291619
1A	563292069	563293719
1A	563295269	563295994
1A	563308423	563309373
1A	563312420	563312770
1A	563317603	563317853
1A	563318503	563319453
1A	563319703	563320253
1A	574798199	574798649
1A	575195012	575195221
1A	579063690	579063924
1A	581576188	581576438
1A	581845826	581846276
1A	583351107	583351651
1A	588914654	588914904
1A	592301864	592302714
1B	6836042	6836292
1B	22143995	22144419
1B	80687827	80688171
1B	80874543	80875365
1B	154785019	154785269
1B	195919004	195919254
1B	217632609	217632959
1B	240490112	240490345
1B	241927848	241928060
1B	256907963	256908313
1B	265289068	265289605
1B	343959120	343959670
1B	417401566	417401805
1B	499901994	499902544
1B	520495626	520496003
1B	540285319	540285769
1B	543007644	543007894
1B	544588584	544589634
1B	548682035	548682385
1B	555004425	555004675
1B	561276155	561276367
1B	567028292	567028642
1B	596212925	596213175
1B	601267758	601268208
1B	606187894	606188144
1B	615739790	615740140
1B	628791837	628792187
1B	647238941	647239291
1B	659678774	659679513
1B	662061836	662062086
1B	662063948	662064698
1B	662166324	662166574
1B	662242288	662242738
1B	662527740	662528290
1B	662554630	662554980
1B	662555330	662555580
1B	663603577	663604197
1B	664596110	664596660
1B	666941902	666942752
1B	669890019	669890569
1B	671999616	672000166
1B	672931932	672932382
1B	672964158	672964608
1B	673637112	673637362
1B	673741354	673742104
1B	673979989	673980739
1B	673985323	673986173
1B	674954477	674954927
1B	676155565	676156115
1B	676267672	676269422
1B	676991961	676992211
1B	678294122	678294372
1B	678843036	678843286
1B	680159618	680160268
1B	681162840	681163290
1B	681480320	681480670
1B	681482800	681483645
1B	682635365	682635702
1B	683095056	683096506
1B	683096856	683098406
1B	683098956	683099306
1B	683099556	683099806
1B	683590186	683590436
1B	685232876	685233104
1B	685234654	685234904
1B	686838920	686839670
1B	686840220	686840570
1B	686846820	686847370
1B	686860770	686860979
1B	686862859	686863409
1B	686926688	686927538
1B	686928688	686929338
1B	686929688	686930238
1B	689554192	689554499
1B	689554743	689554967
1B	689685223	689685765
1B	689759504	689760354
1B	689760792	689761242
1B	689767146	689767396
1B	689776431	689776981
1B	689778038	689778688
1B	689786564	689787014
1B	689787264	689787914
1B	689824805	689825055
1D	2051625	2051875
1D	2081639	2081889
1D	2101884	2102134
1D	2888664	2889014
1D	2890099	2892549
1D	2903338	2903788
1D	3954119	3954369
1D	4715821	4716071
1D	6308685	6309035
1D	9871007	9871257
1D	11675183	11675633
1D	11677883	11678133
1D	11782441	11782791
1D	11931466	11931713
1D	12525571	12525921
1D	14440227	14440429
1D	15317205	15317455
1D	17958187	17958437
1D	17962087	17962737
1D	18767124	18767374
1D	33289045	33289495
1D	39674492	39674942
1D	41095452	41095702
1D	52576637	52576887
1D	90641161	90641611
1D	130190801	130191248
1D	161257875	161258678
1D	179457679	179457895
1D	243401390	243401640
1D	250219338	250219877
1D	326687671	326688221
1D	347222248	347222481
1D	363861657	363861907
1D	375646021	375646371
1D	375647221	375647471
1D	389941264	389942014
1D	390819284	390819493
1D	392549142	392549592
1D	398942868	398943078
1D	403691506	403691756
1D	420876328	420876547
1D	425038329	425038579
1D	437651382	437651586
1D	439526162	439526575
1D	458729655	458729905
1D	470848625	470849075
1D	471957982	471958216
1D	473856453	473856703
1D	475208790	475209140
1D	482217442	482217892
1D	483399437	483399887
1D	484432394	484432644
1D	489450659	489451009
1D	489710108	489710358
1D	492899672	492899922
1D	492902325	492902775
1D	493214617	493214967
1D	494684625	494684873
1D	495236591	495236841
1D	495345145	495345381
2A	1105305	1105555
2A	1485447	1486097
2A	1507184	1507634
2A	2470068	2470318
2A	2785039	2785589
2A	3948300	3948550
2A	7529402	7529652
2A	8019177	8019427
2A	8025297	8025547
2A	12187972	12189022
2A	12190472	12191022
2A	12206318	12206568
2A	12208209	12208459
2A	12287808	12288058
2A	12288408	12288658
2A	12291884	12292834
2A	12837657	12838307
2A	12838757	12839207
2A	12839557	12839907
2A	12840157	12840407
2A	13123610	13124160
2A	13128472	13128822
2A	13133885	13134135
2A	13256499	13256749
2A	13435435	13436785
2A	13437035	13437285
2A	13994708	13995858
2A	14333192	14333442
2A	14534842	14535092
2A	15283457	15284007
2A	15967141	15967391
2A	16707227	16707477
2A	17402728	17403078
2A	18273768	18273982
2A	18292945	18293195
2A	18308612	18310162
2A	18514804	18515654
2A	19442773	19443023
2A	19449273	19449623
2A	20273447	20274197
2A	27373336	27373563
2A	32562766	32563016
2A	40212741	40212970
2A	81791473	81791823
2A	110925554	110925804
2A	153451561	153451770
2A	154820427	154820677
2A	161627689	161627939
2A	163937024	163937238
2A	166917115	166917320
2A	240793047	240793497
2A	278441118	278441568
2A	310935102	310935352
2A	324612370	324612920
2A	333735289	333735939
2A	343436268	343436478
2A	352442396	352442646
2A	356677892	356678242
2A	379225664	379225909
2A	385354548	385354798
2A	453806469	453807019
2A	455964405	455964655
2A	459499937	459500187
2A	476173902	476174152
2A	490256457	490256780
2A	605031107	605031338
2A	632583659	632584009
2A	679004677	679004927
2A	696305751	696305961
2A	738725244	738725494
2A	749912758	749913408
2A	753115915	753116165
2A	755852918	755853168
2A	755853418	755854168
2A	755854618	755855168
2A	758312040	758312290
2A	761066299	761066549
2A	762776528	762776778
2A	762860077	762860304
2A	762909907	762910157
2A	762912046	762912457
2A	768060400	768060650
2A	769172732	769172940
2A	771983803	771984053
2A	772955954	772956204
2A	774624179	774624429
2A	775568247	775568497
2B	560007	560212
2B	1378695	1378945
2B	3795119	3795369
2B	4511131	4511381
2B	4627189	4627739
2B	5631493	5631743
2B	7556742	7556992
2B	7649649	7649899
2B	7734804	7735154
2B	8329407	8329957
2B	8442025	8442275
2B	8548950	8549200
2B	13271753	13271998
2B	13294510	13294760
2B	13296455	13296903
2B	16857011	16857261
2B	17113688	17114338
2B	17114688	17115038
2B	18178563	18178813
2B	20261921	20262171
2B	23538866	23539316
2B	24990092	24990342
2B	28373129	28373379
2B	47837867	47838617
2B	47839967	47840317
2B	47840767	47841917
2B	65113342	65113992
2B	65114642	65116792
2B	68204388	68204938
2B	69005995	69007640
2B	86210702	86210952
2B	90578924	90579174
2B	98906103	98906315
2B	98906639	98907074
2B	206750419	206750669
2B	305130350	305130900
2B	335492449	335492699
2B	345659598	345659940
2B	367655378	367655628
2B	377751013	377751463
2B	411030870	411031320
2B	588391563	588391799
2B	606493774	606494224
2B	609151461	609151811
2B	672813926	672814176
2B	672814517	672815067
2B	673239245	673239695
2B	732166603	732166853
2B	736240746	736240996
2B	739368819	739369069
2B	741163915	741164148
2B	763849979	763851129
2B	767028267	767028517
2B	767123565	767123915
2B	767171579	767171829
2B	772388678	772388928
2B	776809951	776810301
2B	777549288	777549538
2B	779194815	779195562
2B	779361878	779362128
2B	782129782	782130032
2B	784037326	784037576
2B	784627295	784627507
2B	786009862	786010412
2B	786223139	786223989
2B	786224239	786224489
2B	790810022	790810248
2B	790816341	790816991
2B	790864258	790864508
2B	793034081	793035331
2B	794305439	794306189
2B	795470424	795470963
2B	795483236	795483586
2B	795485453	795486388
2B	799532848	799533098
2D	2745013	2745263
2D	2976495	2976845
2D	3217395	3217645
2D	3995050	3995273
2D	5259394	5259744
2D	5745318	5745568
2D	6095655	6095905
2D	7954425	7954675
2D	12565182	12565432
2D	13446229	13446579
2D	14777065	14777315
2D	16843182	16843432
2D	17025109	17025359
2D	17025709	17025959
2D	17830726	17830976
2D	20725031	20725281
2D	22664502	22664729
2D	31715591	31715811
2D	43133193	43133643
2D	43184676	43185221
2D	44537080	44537430
2D	45466245	45466895
2D	50992671	50992921
2D	52029403	52029753
2D	52254387	52254614
2D	64731283	64732033
2D	74285703	74285953
2D	116901323	116901573
2D	118552132	118552382
2D	124064045	124064295
2D	148368625	148368875
2D	236090267	236090810
2D	252148142	252148392
2D	274417551	274417801
2D	278405404	278405654
2D	290356807	290357257
2D	298570337	298570787
2D	300705626	300705876
2D	380776208	380776618
2D	380940064	380940414
2D	507950312	507950530
2D	518365912	518366362
2D	523421436	523421686
2D	524992486	524992836
2D	601042343	601042593
2D	602503456	602503706
2D	603924459	603924709
2D	607276983	607277333
2D	617331796	617332346
2D	620535382	620535632
2D	627100268	627100618
2D	629055222	629055461
2D	630407213	630407763
2D	632074149	632074599
2D	637485528	637485764
2D	637514785	637515035
2D	638397975	638398225
2D	639680076	639680526
2D	641907850	641908388
2D	643245133	643245683
2D	643446140	643446690
2D	643844838	643845088
2D	644016043	644016893
2D	644144940	644145190
2D	645652226	645652676
2D	648472525	648472875
2D	648898890	648899140
2D	650204977	650205214
2D	650757164	650757614
3A	7782688	7783138
3A	20336079	20336429
3A	22429448	22429798
3A	22477998	22478248
3A	22482574	22482817
3A	22831056	22831306
3A	23659196	23659746
3A	27016357	27016607
3A	31559290	31559540
3A	31563049	31563299
3A	31682109	31682319
3A	31744864	31745110
3A	32141669	32141919
3A	32167966	32168516
3A	33987035	33987285
3A	33999633	33999983
3A	34001250	34001800
3A	36232348	36232698
3A	41125425	41125875
3A	59492993	59493243
3A	64496855	64497605
3A	71524588	71524838
3A	76342799	76343144
3A	94165527	94165877
3A	128073295	128073545
3A	128074295	128074645
3A	150634462	150634712
3A	172835113	172835663
3A	264383699	264383985
3A	308609838	308610088
3A	342894058	342894308
3A	397535202	397535752
3A	398054432	398054882
3A	443413426	443413854
3A	457846861	457847104
3A	500689716	500689966
3A	532637133	532637783
3A	532643698	532644248
3A	541213643	541213993
3A	569172888	569173438
3A	571387117	571387849
3A	576208409	576208659
3A	601865467	601865691
3A	608745474	608745716
3A	613267010	613267260
3A	628657611	628657961
3A	629006180	629006551
3A	674600022	674600272
3A	677172555	677173205
3A	684754188	684754406
3A	690079043	690079293
3A	692606802	692607152
3A	693553131	693553381
3A	693680703	693681353
3A	693688510	693688760
3A	693728839	693729089
3A	693748633	693748883
3A	693754458	693754708
3A	695738694	695738944
3A	697786928	697787278
3A	702046592	702047442
3A	705670028	705670278
3A	713641390	713641840
3A	715079173	715079423
3A	716643122	716643372
3A	719562267	719562717
3A	719647097	719647347
3A	720468387	720468737
3A	720474541	720474991
3A	720484549	720484799
3A	720839290	720839740
3A	720841190	720841640
3A	720842290	720843440
3A	720844597	720845747
3A	720846930	720849080
3A	720851282	720852032
3A	721304053	721304396
3A	721319924	721320674
3A	722277093	722277443
3A	725070674	725071501
3A	728892009	728892359
3A	729414133	729414383
3A	738241248	738241498
3A	740730473	740730723
3A	741614917	741615367
3A	741620782	741621032
3A	741626282	741626532
3A	744373894	744374144
3A	746556107	746556557
3A	746565207	746565657
3A	749489018	749489568
3B	684432	684677
3B	2036807	2037157
3B	5920869	5921119
3B	6079456	6079706
3B	6975906	6976150
3B	14982058	14982608
3B	14988897	14989147
3B	17603362	17603592
3B	24941371	24941607
3B	25220989	25221239
3B	25940986	25941236
3B	39712521	39713071
3B	69382689	69384238
3B	86131651	86131901
3B	87450352	87450587
3B	106886044	106886275
3B	112458716	112458950
3B	129298164	129298414
3B	150157278	150157628
3B	153442074	153442324
3B	154189828	154190178
3B	154192428	154193278
3B	154193528	154193778
3B	195492731	195492980
3B	328597446	328597696
3B	347224976	347225226
3B	347460254	347460504
3B	353472577	353472927
3B	354003712	354003962
3B	354957862	354958112
3B	365106337	365106887
3B	389060211	389060561
3B	405498628	405499072
3B	425227212	425227462
3B	514078803	514079053
3B	522265397	522265647
3B	561815038	561815288
3B	567807076	567807426
3B	593460105	593460355
3B	649340031	649340281
3B	695027382	695027632
3B	715005979	715006229
3B	735347370	735347608
3B	736025406	736025656
3B	738266084	738266434
3B	738679881	738680431
3B	738684761	738685511
3B	747748852	747749102
3B	754767554	754767804
3B	757580338	757580788
3B	762396053	762396303
3B	763685095	763685309
3B	776534446	776534696
3B	784702900	784703250
3B	790348029	790348479
3B	790348829	790349079
3B	790350555	790351105
3B	791295606	791295856
3B	791753112	791753324
3B	792856886	792857096
3B	793020197	793023947
3B	793024297	793028047
3B	793028897	793031447
3B	793031897	793035847
3B	793037097	793037347
3B	793037697	793038047
3B	793038497	793042047
3B	793044939	793054588
3B	793054938	793055188
3B	793055438	793056288
3B	793056538	793056888
3B	793057438	793057788
3B	793058138	793059688
3B	793060038	793061088
3B	793101170	793101420
3B	794849792	794850042
3B	798417852	798418102
3B	800180486	800181236
3B	803312456	803313140
3B	805349049	805349599
3B	809147965	809148415
3B	809168336	809168986
3B	809169836	809170186
3B	819793080	819793530
3B	822831195	822831445
3B	823811318	823811768
3B	823813221	823813771
3B	823814221	823814471
3D	709236	709486
3D	870190	870440
3D	1262693	1263143
3D	1275825	1276275
3D	1311871	1312121
3D	1314114	1314364
3D	1315214	1315964
3D	1600635	1601085
3D	2306812	2307062
3D	2617844	2618094
3D	2791347	2791597
3D	5671995	5672345
3D	6620128	6620778
3D	15937344	15937594
3D	15943363	15943813
3D	16886921	16887371
3D	19911511	19911739
3D	21787696	21787929
3D	37672178	37672428
3D	44725935	44726261
3D	63779094	63779414
3D	72661593	72662010
3D	99750610	99750860
3D	157751900	157752150
3D	225862972	225863222
3D	233343522	233343741
3D	233868726	233868976
3D	296285233	296285483
3D	403819366	403819593
3D	424058199	424058449
3D	425565012	425565262
3D	505884920	505885153
3D	524126630	524126880
3D	541633056	541633406
3D	553313460	553313710
3D	553316199	553316549
3D	553331562	553331812
3D	553678376	553678626
3D	553923632	553923882
3D	554033245	554033474
3D	554382883	554383533
3D	554383783	554384633
3D	554384983	554385333
3D	554386694	554386944
3D	554391168	554391418
3D	554397354	554398504
3D	554940910	554941260
3D	555453891	555454141
3D	558022997	558023947
3D	558024427	558024877
3D	558028894	558029244
3D	562536086	562536536
3D	564798394	564799544
3D	564804617	564805067
3D	573723598	573723848
3D	581113091	581113541
3D	581363720	581363970
3D	581987600	581987850
3D	584215193	584215643
3D	584613677	584614327
3D	585084163	585084613
3D	585612369	585612819
3D	586302074	586302324
3D	588078247	588078497
3D	591520083	591520633
3D	591616526	591616776
3D	602804578	602804822
3D	605044707	605045057
3D	607923233	607923483
3D	607930436	607930686
3D	608956553	608956903
3D	608961029	608961579
3D	608967880	608968602
3D	608969052	608969302
3D	609126630	609126980
3D	610164155	610164366
3D	613073584	613073815
3D	613233449	613233699
3D	613238173	613238823
3D	613302932	613303182
3D	613464980	613465430
3D	613484834	613485384
3D	613831692	613831942
3D	614659494	614659744
4A	159421	159771
4A	229497	229902
4A	416447	416797
4A	730629	730979
4A	899016	899238
4A	1437553	1437803
4A	1623153	1623597
4A	1730859	1731209
4A	15293285	15293535
4A	17675201	17675551
4A	42029376	42029726
4A	66140536	66140886
4A	78025167	78025517
4A	312164644	312164894
4A	452543526	452543776
4A	452548119	452548460
4A	510799739	510800173
4A	514863387	514863737
4A	521589900	521590450
4A	545963399	545963649
4A	554943453	554943803
4A	558413801	558414051
4A	582479315	582479565
4A	599605045	599605295
4A	599658402	599658608
4A	604831622	604831928
4A	604834197	604834647
4A	604836911	604837156
4A	617941081	617941331
4A	618929997	618930218
4A	629486743	629487393
4A	665627480	665628011
4A	666275684	666275934
4A	667377265	667377504
4A	674596378	674596628
4A	688579802	688580032
4A	690281473	690281923
4A	691122624	691122874
4A	693497459	693497709
4A	701570314	701570864
4A	703892379	703892829
4A	704634427	704634693
4A	709910333	709910583
4A	713110376	713110626
4A	716360373	716360579
4A	717303122	717303572
4A	717701984	717702206
4A	717800139	717800389
4A	718615364	718615714
4A	718618506	718618756
4A	718848798	718849248
4A	718849796	718850246
4A	718850496	718850746
4A	722426776	722427226
4A	726715909	726716159
4A	737850205	737850755
4A	737851059	737851309
4A	737854466	737855316
4A	737859358	737860208
4A	738105604	738106154
4A	738114425	738114775
4A	738119702	738120452
4A	738130705	738130955
4A	739520094	739520544
4A	739977576	739978024
4A	740220648	740220898
4A	743976726	743976976
4A	744539584	744540634
4B	2812540	2812890
4B	2883918	2884747
4B	4891449	4891999
4B	5530118	5530368
4B	8057186	8057836
4B	14388832	14389082
4B	19099116	19099659
4B	19576730	19577280
4B	22868184	22868434
4B	26800020	26800270
4B	28419615	28419865
4B	33696583	33697033
4B	38283465	38284015
4B	46202819	46203069
4B	56463375	56463725
4B	68074213	68074763
4B	95705270	95705691
4B	101942196	101942446
4B	155358284	155358734
4B	234047316	234048266
4B	255344284	255344534
4B	277418337	277418787
4B	281296801	281297118
4B	291806376	291806926
4B	291816732	291817082
4B	291829792	291830142
4B	291832624	291832850
4B	302591792	302592042
4B	302772666	302773016
4B	305307332	305307782
4B	309385741	309385975
4B	334098769	334099085
4B	373693612	373694046
4B	420437230	420437865
4B	445345399	445345935
4B	458000829	458001079
4B	463568081	463568411
4B	543359367	543359758
4B	564053494	564053744
4B	564886799	564887049
4B	582364461	582364711
4B	586368795	586370098
4B	621811366	621811616
4B	623167584	623167934
4B	630133133	630133583
4B	634764394	634764644
4B	641411759	641412409
4B	644318066	644318716
4B	646177345	646177695
4B	650691455	650691705
4B	652397921	652398671
4B	653544246	653544696
4B	654758862	654759312
4B	656282653	656282903
4B	657983841	657984391
4B	658615945	658616195
4B	658650558	658651108
4B	658651858	658653108
4B	658657774	658658524
4B	660442997	660443247
4B	660443497	660444347
4B	670009055	670011205
4B	670011689	670012139
4B	670014128	670015134
4B	671830504	671831254
4B	671844393	671844743
4B	671845493	671846243
4B	673196693	673197143
4D	342261	343060
4D	349423	349673
4D	350123	350673
4D	573545	573748
4D	601667	602117
4D	1880741	1880991
4D	3198631	3198981
4D	6564871	6565321
4D	7640249	7640570
4D	9218102	9218552
4D	12375513	12375935
4D	12428815	12429265
4D	13754143	13754393
4D	16021234	16021584
4D	69476831	69477181
4D	145290795	145291024
4D	163467964	163468199
4D	163489149	163489399
4D	165633349	165633683
4D	165661811	165662061
4D	165824101	165824592
4D	386829026	386829276
4D	439292855	439293405
4D	472941603	472942053
4D	479528554	479528804
4D	480145072	480145313
4D	483589320	483589570
4D	499619396	499619646
4D	499760351	499760601
4D	500539310	500539760
4D	501330796	501331046
4D	502713928	502714178
4D	505438324	505438874
4D	509477949	509478199
5A	680894	682144
5A	682394	682644
5A	1758383	1758624
5A	2108233	2108983
5A	2120078	2120628
5A	2392082	2392332
5A	2395313	2396463
5A	2421140	2421390
5A	2479235	2480985
5A	2484580	2484930
5A	2487062	2487312
5A	2649968	2650318
5A	2673678	2675928
5A	2726833	2727383
5A	2864177	2865127
5A	2874079	2874529
5A	2879028	2880378
5A	3084445	3086195
5A	3086681	3087131
5A	3088854	3089104
5A	3117116	3117334
5A	3118304	3118550
5A	7710085	7710335
5A	8140711	8141061
5A	10035537	10035987
5A	10201691	10201939
5A	10203484	10203734
5A	15875310	15875560
5A	17844887	17845237
5A	21831844	21832068
5A	27938342	27938592
5A	34256462	34256712
5A	55244556	55244789
5A	103342750	103343100
5A	181423981	181424231
5A	228499392	228499926
5A	264089366	264089716
5A	276987511	276987744
5A	299412271	299412721
5A	299412971	299413221
5A	312042649	312042875
5A	334343305	334343555
5A	467368178	467368628
5A	485818381	485818631
5A	490625843	490626193
5A	493654063	493654313
5A	506948347	506948597
5A	510831847	510832482
5A	533294737	533295187
5A	547599764	547599997
5A	549396163	549396704
5A	556005552	556006202
5A	563001034	563001884
5A	582594909	582595159
5A	584871234	584871484
5A	587792477	587792727
5A	593102055	593102305
5A	623378004	623378354
5A	623380004	623380354
5A	633839124	633839356
5A	636208208	636208444
5A	636407328	636407678
5A	658595420	658595770
5A	663498072	663498522
5A	668464117	668464453
5A	682936804	682937154
5A	683376604	683377005
5A	687366308	687366958
5A	694229086	694229336
5A	696924135	696924585
5A	696931257	696931707
5A	697548002	697548229
5A	698377669	698378119
5A	698453052	698453302
5A	699480797	699481047
5A	702180358	702181108
5A	702181558	702181808
5A	703410664	703410914
5A	703469423	703469773
5A	704583902	704584145
5A	704606136	704606386
5A	706862196	706862526
5B	18025	18243
5B	88393	89243
5B	8348278	8348528
5B	9277840	9278043
5B	9292507	9292857
5B	9293107	9293357
5B	9294307	9294657
5B	13085636	13085886
5B	13087536	13088186
5B	13361882	13362132
5B	14324089	14324386
5B	15176416	15176666
5B	15683582	15684432
5B	41381807	41382055
5B	44673763	44674213
5B	60830089	60830435
5B	61906313	61906963
5B	128211504	128211754
5B	142858654	142858994
5B	144879529	144879751
5B	150612019	150612369
5B	184781400	184781606
5B	184782300	184782517
5B	192962282	192962632
5B	192963434	192963684
5B	196242389	196242639
5B	239438416	239438866
5B	243098061	243098711
5B	253138019	253138769
5B	278795456	278795706
5B	393749300	393749542
5B	405296070	405296320
5B	405321578	405322026
5B	405328680	405329018
5B	405339324	405339757
5B	414400077	414400325
5B	437727263	437727513
5B	441630151	441630577
5B	441631919	441632169
5B	466515450	466515700
5B	485154318	485154568
5B	495828593	495829343
5B	530661717	530661925
5B	548435640	548435890
5B	566997896	566998146
5B	580514592	580515142
5B	581829592	581829842
5B	583518139	583518489
5B	586173652	586173966
5B	594746126	594746376
5B	600338015	600338236
5B	602843928	602844378
5B	606950623	606951173
5B	617042593	617044343
5B	617051681	617052431
5B	642194431	642194881
5B	655837985	655838235
5B	662033662	662034112
5B	669477526	669478276
5B	678912707	678913157
5B	680580321	680580671
5B	689908076	689908326
5B	691140827	691141091
5B	691158343	691158593
5B	691159759	691159996
5B	691197054	691197604
5B	691202066	691202316
5B	691283467	691284017
5B	691286031	691286240
5B	691291383	691291733
5B	691301614	691301964
5B	691341151	691341671
5B	691348405	691348755
5B	691356871	691357221
5B	691392259	691392994
5B	691400302	691401052
5B	691401758	691402208
5B	691409240	691411590
5B	691421533	691421783
5B	691423133	691423383
5B	691424530	691424980
5B	691426830	691427380
5B	691432606	691433056
5B	691433406	691433656
5B	691435903	691436253
5B	691455116	691455566
5B	691457816	691458066
5B	691458916	691459166
5B	691472729	691473379
5B	694176823	694177073
5B	695498771	695499021
5B	695602853	695603080
5B	697618862	697619112
5B	701768936	701769286
5B	704305620	704305870
5B	705521513	705521963
5B	707257417	707257767
5B	707436520	707437070
5B	708381291	708381641
5D	6094302	6094652
5D	8038514	8038749
5D	9276267	9276517
5D	9276767	9277117
5D	13718654	13719104
5D	22425592	22426442
5D	23391396	23392946
5D	32605589	32605803
5D	64763994	64764334
5D	114590393	114590643
5D	119253857	119254107
5D	142266985	142267235
5D	173259537	173259787
5D	173739342	173739566
5D	179639409	179639659
5D	188216583	188217033
5D	193515842	193516084
5D	198105939	198106289
5D	205487990	205488240
5D	216488179	216488529
5D	222644951	222645379
5D	256890511	256890800
5D	304808178	304808505
5D	335116316	335116566
5D	343652606	343653056
5D	407761231	407761481
5D	418565405	418565955
5D	419278924	419279374
5D	435261260	435261510
5D	450130989	450131234
5D	458630391	458630841
5D	475510972	475511322
5D	479756730	479757279
5D	479876596	479876846
5D	486541677	486541927
5D	495144917	495145167
5D	496074318	496074668
5D	496097797	496097999
5D	497382747	497382956
5D	502552133	502552376
5D	509565838	509566188
5D	518003743	518003993
5D	520049134	520049384
5D	521147085	521147335
5D	524604873	524605123
5D	530875938	530876188
5D	533551435	533551685
5D	534008879	534009329
5D	539649632	539649982
5D	540208388	540208738
5D	545746777	545747027
5D	548798977	548799527
5D	548861311	548861561
5D	549478024	549478474
5D	553795478	553795728
5D	553887515	553887741
5D	555998878	555999528
5D	557550887	557551337
5D	558239125	558239575
5D	558659131	558659881
5D	558888975	558889420
5D	560477788	560478338
5D	562057151	562057801
5D	563442463	563442713
5D	565704963	565705313
5D	565706883	565707236
6A	733070	733920
6A	734170	734420
6A	734867	735817
6A	736362	736612
6A	736862	737212
6A	1270760	1271110
6A	1271360	1271810
6A	1276631	1276981
6A	1333050	1333500
6A	1338229	1338479
6A	2405345	2405595
6A	5356781	5357031
6A	7188361	7188611
6A	13810757	13811007
6A	13812157	13812407
6A	20248759	20248968
6A	23751662	23752112
6A	73514810	73515022
6A	106719224	106719474
6A	127179840	127180190
6A	135561911	135562461
6A	146312921	146313871
6A	171275789	171276032
6A	184857084	184857385
6A	212047798	212048248
6A	233470231	233470781
6A	282140961	282141211
6A	283028425	283028775
6A	322056235	322056485
6A	377865505	377865755
6A	413655455	413655705
6A	431421210	431421660
6A	531856468	531856696
6A	531864424	531864974
6A	534960633	534960883
6A	538551109	538552259
6A	583382521	583382871
6A	586360155	586360705
6A	586364229	586364579
6A	592556043	592556269
6A	598627172	598627422
6A	607408452	607408702
6A	608119920	608120170
6A	612390709	612392759
6A	613076358	613076808
6A	614589828	614590078
6A	616744542	616744992
6A	617047329	617047779
6A	617747950	617748175
6B	8337	9087
6B	110249	113163
6B	115268	115606
6B	116595	120401
6B	120751	121501
6B	126595	127215
6B	127465	129315
6B	129754	130382
6B	131032	131771
6B	132502	132752
6B	138248	139398
6B	139648	140265
6B	141272	143122
6B	152390	152840
6B	164470	164709
6B	172429	173179
6B	174929	175479
6B	181235	181685
6B	254023	254273
6B	255930	256180
6B	259443	259693
6B	264071	265021
6B	266734	267584
6B	450271	450721
6B	1296754	1296989
6B	2650224	2650433
6B	2651340	2652968
6B	6168809	6169151
6B	6236855	6237105
6B	6240148	6240498
6B	11325087	11326137
6B	11326387	11326837
6B	11328187	11328937
6B	11329787	11330437
6B	11953866	11954216
6B	11972878	11973528
6B	11974778	11975028
6B	11990677	11990927
6B	11992521	11993471
6B	12364724	12365474
6B	12522305	12523355
6B	12523805	12524055
6B	15220980	15221617
6B	15234782	15235000
6B	15235450	15236200
6B	15743564	15744276
6B	17676725	17676975
6B	18159450	18159700
6B	19173340	19173559
6B	20013464	20013902
6B	20035300	20035650
6B	20114035	20114377
6B	21058830	21059080
6B	21189528	21190078
6B	21200091	21200541
6B	21318284	21318534
6B	21413667	21413917
6B	21458607	21459857
6B	21461907	21462257
6B	21463007	21464657
6B	25966534	25967084
6B	28496945	28497295
6B	28762356	28762698
6B	29956152	29956502
6B	30642448	30643089
6B	30809620	30809870
6B	32450967	32451217
6B	37045862	37046312
6B	37659916	37660166
6B	39188790	39189230
6B	40202078	40202327
6B	40286863	40287113
6B	40295198	40295402
6B	41443926	41444176
6B	43831083	43831533
6B	45531061	45531322
6B	46823208	46823658
6B	47282951	47283201
6B	52344900	52345108
6B	52354304	52354554
6B	56011042	56011292
6B	56049838	56050088
6B	56257596	56258046
6B	68070589	68070839
6B	69707825	69708175
6B	123760273	123760623
6B	129267151	129267601
6B	172019039	172019389
6B	174129989	174130239
6B	268415111	268415661
6B	310748892	310749124
6B	316675368	316675918
6B	321271639	321271889
6B	331414688	331414921
6B	336966537	336966787
6B	337720283	337720495
6B	337725067	337725417
6B	338943642	338943992
6B	377823919	377824169
6B	392726987	392727237
6B	398845500	398845710
6B	409625536	409626286
6B	409627139	409627889
6B	433031286	433031684
6B	481666827	481667377
6B	500594707	500594957
6B	541081863	541082113
6B	594207135	594207485
6B	596236494	596236944
6B	622752074	622752324
6B	638949292	638949542
6B	662973109	662973319
6B	668777603	668778053
6B	673683727	673683977
6B	681081869	681082097
6B	687533209	687533759
6B	690975529	690976279
6B	691339222	691339472
6B	693511244	693511455
6B	695065074	695065424
6B	695074212	695074562
6B	697473544	697474594
6B	697482026	697482676
6B	697486032	697486482
6B	697489208	697489858
6B	697495579	697495829
6B	697528596	697528846
6B	697530448	697530698
6B	702266056	702266306
6B	702370359	702371009
6B	704970177	704970427
6B	705162733	705162983
6B	707115731	707116081
6B	707142130	707142780
6B	707144630	707145480
6B	712040144	712040360
6B	712102908	712103158
6B	712104608	712104958
6B	713976296	713976546
6B	713980837	713981564
6B	715401853	715402103
6B	715402653	715402903
6B	715960044	715960394
6B	716110004	716110454
6B	716111004	716111254
6B	716252111	716252361
6B	717910461	717910811
6B	719322335	719322685
6B	720386452	720386702
6B	720565499	720565949
6B	720702274	720702524
6D	1372205	1372455
6D	2233555	2233805
6D	2234055	2234805
6D	3586020	3586370
6D	4520637	4520887
6D	4779019	4779269
6D	4877866	4878280
6D	5154974	5155824
6D	5156374	5156624
6D	5161836	5162386
6D	5171272	5171522
6D	5180499	5180749
6D	5181099	5181949
6D	5188285	5188535
6D	5953063	5953713
6D	5990199	5990649
6D	6398170	6398520
6D	9541197	9541647
6D	10915803	10916053
6D	13089413	13089963
6D	25678070	25678320
6D	32489914	32490131
6D	97276553	97276803
6D	136133547	136133767
6D	141617404	141617754
6D	190815096	190815337
6D	206627927	206628251
6D	206628439	206628646
6D	210771999	210772249
6D	256326264	256326882
6D	256364454	256364904
6D	290193203	290193734
6D	392619131	392619381
6D	413096208	413096628
6D	413096878	413097172
6D	413101031	413101681
6D	414000390	414000640
6D	423799726	423800176
6D	452119607	452120057
6D	455831017	455831367
6D	455839836	455840086
6D	456495820	456496270
6D	456826253	456826503
6D	462528085	462528335
6D	462528685	462528935
6D	467504931	467505481
6D	469205425	469205675
6D	470385452	470386102
7A	130979	131229
7A	135106	135456
7A	135651	136101
7A	538077	538327
7A	1273549	1274099
7A	15191489	15192139
7A	26559202	26559652
7A	26787690	26787940
7A	30257990	30258240
7A	31591703	31592153
7A	34722253	34722603
7A	34729140	34729390
7A	39407364	39407578
7A	42282500	42283050
7A	44449019	44449246
7A	46075993	46076199
7A	56084655	56085005
7A	71251803	71252053
7A	86569177	86569427
7A	100584557	100584807
7A	107859779	107860004
7A	110101771	110102121
7A	127995376	127995626
7A	127999864	128000414
7A	140539375	140539625
7A	271548917	271549467
7A	299583281	299583531
7A	376529030	376529780
7A	408108760	408109010
7A	439585117	439585567
7A	457599716	457600066
7A	457665523	457665773
7A	547935011	547935261
7A	580716239	580716441
7A	594579728	594579978
7A	602231171	602231821
7A	632555623	632555973
7A	641016501	641016951
7A	642244302	642244535
7A	648042384	648042755
7A	670617934	670618257
7A	670626863	670627281
7A	670690582	670690932
7A	677951641	677951991
7A	685415159	685415409
7A	690932675	690932925
7A	691208680	691208930
7A	693023092	693023642
7A	693038603	693038953
7A	693178647	693178897
7A	694511245	694511694
7A	695429524	695430070
7A	701634938	701635388
7A	704787216	704787966
7A	705357775	705358625
7A	706343918	706344368
7A	706847817	706848267
7A	708558129	708558375
7A	708558625	708559075
7A	708565004	708565628
7A	721107743	721107948
7A	723208725	723209075
7A	723211353	723211603
7A	724118134	724118442
7A	724248573	724249023
7A	724339709	724339959
7A	725106839	725107089
7A	725448067	725448617
7A	725448867	725449117
7A	725454281	725454631
7A	726072283	726072533
7A	726085594	726085844
7A	727580206	727580456
7A	730699069	730699619
7A	730738321	730738571
7A	734214870	734215120
7A	734620430	734620680
7A	735457745	735458295
7A	735726740	735726990
7A	736678809	736679559
7A	736693058	736693408
7B	877	1127
7B	2177	2527
7B	918789	919039
7B	2305302	2305626
7B	2758383	2758633
7B	12023295	12023736
7B	17611005	17611255
7B	32246748	32246995
7B	33850243	33850475
7B	44617993	44618543
7B	47589114	47589464
7B	60592692	60592942
7B	74803591	74803941
7B	88149969	88150219
7B	107942966	107943316
7B	122022169	122022419
7B	134305173	134305623
7B	240652701	240652936
7B	279858908	279859247
7B	283134466	283134916
7B	288084055	288084302
7B	300996851	300997801
7B	318839301	318839551
7B	320298411	320298661
7B	393393436	393393866
7B	430821004	430821454
7B	511179161	511179611
7B	544126222	544126472
7B	555709454	555709804
7B	581893961	581894411
7B	583382549	583382799
7B	586827652	586828102
7B	588050422	588050672
7B	588278957	588279407
7B	590805489	590806039
7B	607529601	607529851
7B	610072375	610072889
7B	613102570	613102783
7B	613102971	613103435
7B	615796562	615797012
7B	622425878	622426328
7B	625481196	625481411
7B	659875028	659875278
7B	679378011	679378261
7B	692026518	692026968
7B	700439381	700439931
7B	706133077	706133917
7B	706231492	706231842
7B	712085403	712085753
7B	714506486	714506936
7B	716024327	716024977
7B	716303258	716303508
7B	717212361	717212811
7B	717374902	717375352
7B	718851906	718852656
7B	726863499	726864349
7B	727426248	727426498
7B	731548606	731548856
7B	733590927	733591277
7B	735708479	735708723
7B	735720462	735721312
7B	735809749	735809999
7B	736158317	736158667
7B	736457206	736457753
7B	736856329	736856579
7B	736875454	736875704
7B	740039431	740039681
7B	743836447	743836797
7B	747175421	747175671
7B	747175921	747176171
7B	747565814	747566364
7B	747573418	747574047
7B	747574318	747574568
7D	1221934	1222784
7D	1955906	1956256
7D	3686020	3686370
7D	5024116	5024366
7D	5330644	5330994
7D	6478772	6479022
7D	9032909	9033459
7D	9398293	9398543
7D	11706566	11706916
7D	11912931	11913381
7D	11915031	11915781
7D	16155116	16155666
7D	16169732	16170761
7D	16182746	16182996
7D	16183446	16183796
7D	18802013	18802563
7D	18836901	18837151
7D	18935597	18935847
7D	18962082	18963032
7D	19568284	19568734
7D	20411427	20411677
7D	21094751	21095001
7D	21709958	21710208
7D	24495528	24495778
7D	25412825	25413075
7D	29808130	29808380
7D	31407187	31407437
7D	36513585	36515235
7D	40313583	40314533
7D	40314883	40315307
7D	40805702	40805952
7D	41218293	41218543
7D	42169404	42169650
7D	42223588	42224138
7D	42225685	42225935
7D	42546497	42546741
7D	44532748	44533078
7D	44547997	44548347
7D	46853463	46853713
7D	51803161	51803375
7D	155627750	155627983
7D	166264143	166264486
7D	188166735	188166985
7D	227393071	227393314
7D	276302927	276303170
7D	290736506	290736756
7D	353927070	353927420
7D	396749669	396749919
7D	404241398	404241648
7D	426256613	426256830
7D	484923418	484923668
7D	538329737	538330048
7D	548206746	548207096
7D	551481722	551481972
7D	556326658	556326908
7D	565428364	565428914
7D	579339553	579339803
7D	596711911	596713534
7D	605221120	605221570
7D	611234780	611235030
7D	615875025	615875575
7D	618034442	618034692
7D	618884671	618885221
7D	619063463	619063713
7D	620311326	620311539
7D	620322834	620323076
7D	621481592	621481942
7D	621489396	621489646
7D	622063808	622064458
7D	623403110	623403660
7D	626534649	626534899
7D	629125159	629125398
7D	629386553	629386803
7D	629525925	629526375
7D	629536984	629537234
7D	633815700	633815911
7D	634369920	634370165
7D	635568258	635568708
7D	635830649	635830873
7D	636482002	636482252
