# Supplementary material for: Epigenomic identification of vernalization cis-regulatory elements in winter wheat
Source: Genome Biol. 2024 Jul 30;25:200. doi: 10.1186/s13059-024-03342-3 (PMC11290141; doi:10.1186/s13059-024-03342-3)
Supplement: Supplementary file 5 — Additional file 5: Table S4. Vernalization-responsive differentially expressed genes. [file 13059_2024_3342_MOESM5_ESM.xlsx]

## Sheet: Differential expresed genes
Table S4: Differential expressed genes(DEGs) during vernalization.
	TPM												DEG
Gene ID	leaf-rep1	leaf-rep2	vernalized leaf-rep1	vernalized leaf-rep2	axillary bud-rep1	axillary bud-rep2	vernalized axillary bud-rep1	vernalized axillary bud-rep2	shoot apex-rep1	shoot apex-rep2	vernalized shoot apex-rep1	vernalized shoot apex-rep2	leaf	axillary bud	shoot apex
TraesCS1A02G000100	3.90562	4.52954	0.941843	0.71299	3.68073	3.04062	2.6742	3.11455	4.22986	4.69844	4.06361	3.3912	down	no	no
TraesCS1A02G000200	0.484374	0.417684	0.228695	0.0891438	0.641176	0.456701	0.294214	0.315888	0.38813	0.541406	0.4125	0.551696	no	no	no
TraesCS1A02G000300	0.91547	0.798269	0.246611	0.140305	2.04841	0.789	0.641973	0.875987	1.56654	1.31751	0.623702	0.682633	no	no	no
TraesCS1A02G000400	0.424054	0.719224	0.212817	0.183718	1.31528	0.778545	0.445823	0.53703	0.414368	0.866	1.04885	0.635291	no	no	no
TraesCS1A02G000500	0.286718	0.285832	0.0899328	0.0262112	0.179159	0.0978361	0.0909051	0.151537	0.242511	0.342852	0.26859	0.348057	no	no	no
TraesCS1A02G000600	0.203936	0.636437	0.511739	0.111861	0.509728	0.31315	0.206909	0.287428	0	1.05349	0.13894	0	no	no	no
TraesCS1A02G000700	0.320471	0.166686	1.28666	0.527344	3.40425	3.03457	1.46314	1.73141	1.39403	2.94309	1.20084	4.03995	no	no	no
TraesCS1A02G000800	0	0	0.482497	0.263672	1.70213	0.656123	1.62571	0.451672	0.697013	2.5752	1.63751	3.77062	up	no	no
TraesCS1A02G000900	2.16203	1.60967	0.411286	0.275032	2.03824	1.31083	0.935398	1.04865	1.34073	1.95581	1.77418	1.68258	no	no	no
TraesCS1A02G001000	0.311676	0.162111	0.534429	0.19945	1.49312	0.704587	0.408449	0.439276	0.414263	1.56533	0.654722	1.20783	no	no	no
TraesCS1A02G001100	1.27872	2.43503	0.472622	0.20299	1.3856	0.937863	0.795202	0.679898	1.49637	1.58361	1.53123	1.06201	no	no	no
TraesCS1A02G001200	0	0	1.04818	0.12729	0.870053	0.712686	0.824067	0.109024	0.672978	1.1988	0.158104	0.780128	no	no	no
TraesCS1A02G001300	0	0	0.39273	0.0858467	1.07576	0.320432	0.15879	0.220584	0	2.78481	0.746399	2.01684	no	no	no
TraesCS1A02G001400	0.795046	1.11826	0.202311	0.147411	0.696211	0.469985	0.417518	0.373513	0.840243	1.25975	0.67898	0.765416	no	no	no
TraesCS1A02G001500	0	0	0.144749	0	0.540676	0.295255	0.438942	0.135502	0.52276	0.248323	0.196501	0.72719	no	no	no
TraesCS1A02G001600	0	0	0.204696	0	1.65662	0.208766	0.72418	0.0958093	0.295703	0.585273	0	0.799828	no	no	no
TraesCS1A02G001700	0.203936	0.212146	1.53522	0.111861	6.24417	4.17533	2.58636	4.88627	2.36562	3.39458	2.36198	1.48539	no	no	no
TraesCS1A02G001800	138.681	153.506	162.802	158.15	76.1198	70.5766	27.1393	25.3469	12.9378	16.2542	12.7247	15.0613	up	down	no
TraesCS1A02G001900	17.9359	14.7947	15.4452	12.3592	12.7476	12.0956	21.095	20.874	13.0758	7.2551	9.75751	5.82232	up	no	no
TraesCS1A02G002000	4.57645	4.0437	1.9716	2.27584	2.59263	2.84336	5.59416	4.61736	3.07803	1.93843	4.41389	1.95396	no	no	no
TraesCS1A02G002100	8.4028	11.1796	1.8382	1.29998	8.62173	6.87704	10.6413	8.99251	9.45966	3.76442	9.17135	4.35059	no	no	no
TraesCS1A02G002200	11.3885	17.4587	23.8546	13.8085	34.8697	33.088	36.3816	33.7071	41.4783	39.2377	42.2861	34.624	up	no	no
TraesCS1A02G002300	18.8642	17.7284	7.70746	6.55428	7.11167	7.46972	2.59362	2.88971	2.27228	1.10187	1.54811	0.625591	no	down	no
TraesCS1A02G002400	0	0	0	0.155975	0	0	0	0	0.103079	0.244826	0	0	no	no	no
TraesCS1A02G002500	11.4978	11.528	3.78724	3.71555	5.41471	5.56066	9.1585	8.09554	6.61262	3.05247	4.92537	3.10725	no	no	no
TraesCS1A02G002700	16.1152	19.0459	3.86119	3.79779	17.4936	12.9638	19.4906	17.9215	6.04046	1.66471	5.93147	2.1243	no	no	no
TraesCS1A02G002800	0	0	0	0	0	0	0	0	0	0	0	0	no	no	no
TraesCS1A02G002900	0.39519	0.0706575	0.0929676	0.0135478	0	0	0	0	0	0	0	0	no	no	no
TraesCS1A02G003000	1.54645	1.07246	0.194025	0	0	0	0.0217914	0	0	0	0	0	no	no	no
TraesCS1A02G003100	0.095716	0.0663793	0.00320241	0	0	0	0.0226592	0.00899347	0.0971501	0	0	0.00357517	no	no	no
TraesCS1A02G003200	0	0	0	0	0	0	0	0	0.00649247	0	0	0	no	no	no
TraesCS1A02G003300	0	0	0	0	0	0	0	0	0	0	0	0	no	no	no
TraesCS1A02G003400	0	0	0	0	0	0	0	0	0	0	0	0	no	no	no
TraesCS1A02G003500	0	0	0	0	0	0	0	0	0	0	0	0	no	no	no
TraesCS1A02G003546	0	0	0	0	0	0	0	0	0	0	0	0	no	no	no
TraesCS1A02G003600	0	0	0	0	0	0	0.00805187	0	0	0	0.519059	0.475774	no	no	no
TraesCS1A02G003700	0	0	0.302461	0.528918	0	0	0	0	0	0	0	0	no	no	no
TraesCS1A02G003800	0	0	0	0	0	0	0	0	0	0	0	0	no	no	no
TraesCS1A02G003900	0	0	0	0	0	0	0	0	0	0	0	0	no	no	no
TraesCS1A02G004000	0	0	0	0	0	0	0	0	0	0	0	0	no	no	no
TraesCS1A02G004100	0	0	0	0	0	0	0	0.00429126	0	0	0	0	no	no	no
TraesCS1A02G004126	0	0.00217882	0	0	0	0	0	0	0	0	0	0	no	no	no
TraesCS1A02G004200	30.6728	37.0235	13.1852	12.494	40.1925	40.0109	52.7856	56.3635	56.7664	64.7019	58.7235	72.8744	no	no	no
TraesCS1A02G004300	0	0	0	0	0	0	0	0	0	0	0	0	no	no	no
TraesCS1A02G004400	0	0	0	0	0	0	0	0.0307238	0	0	0	0	no	no	no
TraesCS1A02G004500	0.0950849	0	0	0	0	0	0	0	0	0	0	0	no	no	no
TraesCS1A02G004600	0	0	0	0	0	0	0	0	0	0	0	0	no	no	no
TraesCS1A02G004700	0	0	0	0	0	0	0	0	0	0	0	0	no	no	no
TraesCS1A02G004800	0	0	0	0	0	0	0	0	0	0	0	0	no	no	no
TraesCS1A02G004900	1.48175	1.07687	0.550085	0.244939	1.91519	1.4649	1.88433	1.82137	2.79599	1.14175	2.11581	1.58078	no	no	no
TraesCS1A02G005000	0	0	0	0	0	0	0.0971724	0.21598	0	0	0	0	no	no	no
TraesCS1A02G005100	1.06453	0.624677	0.547946	0.419214	0.051168	0.0838265	0.193854	0.141059	0.356202	0.125337	0.35333	0.259984	no	no	no
TraesCS1A02G005200	0	0.0173192	0.0083555	0	0	0	0	0	0	0	0	0	no	no	no
TraesCS1A02G005300	0	0	0	0	0.0461834	0.0378302	0.0937338	0.0347228	0	0.0636337	0.0503541	0.0414101	no	no	no
TraesCS1A02G005315	0	0	0	0	0	0	0.13394	0.0248085	0	0	0	0	no	no	no
TraesCS1A02G005368	0	0	0	0	0	0	1.31758	1.29342	0	0	0	0	no	no	no
TraesCS1A02G005387	0	0	0	0	0	0	0.869119	0.520813	0	0	0	0	no	no	no
TraesCS1A02G005400	0.0462713	0.0481339	0	0	0	0	0.0234728	0.0652147	0	0	0	0.0518496	no	no	no
TraesCS1A02G005500	4.82631	5.32486	2.61088	2.23471	3.43354	3.75358	8.69102	8.80457	8.42186	8.11868	8.78255	8.79117	no	no	no
TraesCS1A02G005600	3.45488	4.04659	0.816709	0.653952	4.9593	4.07567	7.3548	6.25527	5.67195	2.62737	5.58503	2.70607	no	no	no
TraesCS1A02G005700	4.83561	21.4538	0.259274	0.164356	57.6877	54.9962	51.8808	50.9983	38.6157	12.2586	37.5413	13.6912	down	no	no
TraesCS1A02G005800	35.2643	31.709	32.0983	31.7667	24.0435	19.4533	35.4333	31.4802	22.2342	8.61261	22.0375	11.2524	up	no	no
TraesCS1A02G005900	20.4305	18.0929	15.5333	14.1831	5.50927	4.03877	8.92649	8.35386	12.059	8.6222	10.209	6.88051	up	no	no
TraesCS1A02G006000	0	0.129511	0	0	0	0	0	0	0	0	0	0	no	no	no
TraesCS1A02G006100	0	0	0	0	0	0	0	0	0	0	0	0	no	no	no
TraesCS1A02G006200	0.297594	0.254943	0.0966388	0.0576116	0	0	0	0	0.0126913	0	0.0119264	0	no	no	no
TraesCS1A02G006300	0	0.0498343	0	0	0	0	0	0	0	0	0	0	no	no	no
TraesCS1A02G006400	0	0	0	0	0	0	0	0	0	0	0	0	no	no	no
TraesCS1A02G006500	0.173401	0.216458	0.461224	0.275825	0	0	0	0.0325856	0.0251428	0	0	0	no	no	no
TraesCS1A02G006700	0	0	0	0	0	0	0	0	0	0	0	0	no	no	no
TraesCS1A02G006800	0.0156227	0.0162515	0	0.00856917	0	0	0.0237755	0.0366976	0	0	0	0	no	no	no
TraesCS1A02G006900	0	0	0	0	0	0	0	0	0	0	0	0	no	no	no
TraesCS1A02G007000	4.22404	2.52182	0.184338	0.483532	0	0	0.0372661	0	0	0	0	0	no	no	no
TraesCS1A02G007100	0	0	0	0	0	0	0	0	0	0	0	0	no	no	no
TraesCS1A02G007200	0	0	0	0	0	0	6.589	6.44988	0	0	0	0	no	no	no
TraesCS1A02G007236	0	0	0	0	0	0	0	0	0	0	0	0	no	no	no
TraesCS1A02G007300	0	0	0	0	0	0	0.112302	0.187206	0	0	0	0	no	no	no
TraesCS1A02G007344	0	0	0	0	0	0	1.83018	2.05348	0	0	0	0	no	no	no
TraesCS1A02G007400	0	0	0	0	0	0	20.1258	27.4272	0.0511793	0	0	0	no	no	no
TraesCS1A02G007405	0	0	0	0	0	0	4.1899	5.10737	0.0511793	0	0	0	no	no	no
TraesCS1A02G007500	191.592	198.71	56.7443	55.4345	51.3205	47.2121	21.4833	18.8521	17.2426	10.0248	16.4811	9.21467	no	down	no
TraesCS1A02G007600	373.292	412.358	62.4781	54.1785	57.295	46.8366	14.9375	13.3959	20.267	15.8315	21.8388	15.3493	no	no	no
TraesCS1A02G007700	0	0	0	0	0	0	53.0443	41.1966	0	0	0	0	no	no	no
TraesCS1A02G007800	0	0	0	0	0	0	0	0	0	0	0	0	no	no	no
TraesCS1A02G007900	35.7646	25.2029	24.1731	21.1992	0.180225	0	5.2673	6.63958	0.209104	1.48994	0.393002	0.807989	no	no	no
TraesCS1A02G007934	0	0	0	0	0	0	1.00375	0.697182	0	0	0	0	no	no	no
TraesCS1A02G008000	0	0	0	0	0	0	83.0738	72.9052	0	0	0	0	no	up	no
TraesCS1A02G008100	0.603743	0.90155	0.0977405	0.0534127	0.54763	0.483469	0.573024	0.672498	0.720098	0.352124	0.709867	0.234603	down	no	no
TraesCS1A02G008200	0.115756	0.150519	0.188803	0.126986	0.813726	0.725795	0.704656	0.706965	0.587449	0.913563	0.828064	0.664767	no	no	no
TraesCS1A02G008300	0	0	0	0	0	0	0	0	0	0	0	0	no	no	no
TraesCS1A02G008353	0	0	0	0	0	0	0	0	0	0	0	0	no	no	no
TraesCS1A02G008400	0	0	0	0	0	0	0	0	0	0	0	0	no	no	no
TraesCS1A02G008500	0	0	0	0	0	0	0	0	0	0	0	0	no	no	no
TraesCS1A02G008600	0.0111813	0.0697883	0.0224459	0	0	0	0	0	0	0	0	0	no	no	no
TraesCS1A02G008700	0	0	0	0	0	0	0	0	0	0	0	0	no	no	no
TraesCS1A02G008800	0	0	0	0	0	0	0	0	0	0	0	0	no	no	no
TraesCS1A02G008900	0	0	0	0	0	0	0	0	0	0	0	0	no	no	no
TraesCS1A02G009000	2.49036	4.31768	4.77608	2.99216	11.9025	12.1321	9.20424	10.2233	8.88769	5.23265	7.86725	5.31541	up	no	no
TraesCS1A02G009100	0.105155	0.255238	0.290252	0.134583	0.470901	0.502344	0.328952	0.345812	0.546357	0.191128	0.179102	0.225844	no	no	no
TraesCS1A02G009200	0	0	0.498316	0.181545	0.206816	1.24233	0.671605	0.41465	0.479911	0.189974	0.450986	0.247254	up	no	no
TraesCS1A02G009300	0.341482	0.466871	0.00979294	0.0588675	0.0670619	0.0299631	0.0494941	0.0687549	0.049514	0.00560007	0.0265884	0	no	no	no
TraesCS1A02G009320	0	0	0	0	0	0	0	0	0	0	0	0	no	no	no
TraesCS1A02G009400	0.0114281	0	0	0	0	0	0	0	0	0	0	0	no	no	no
TraesCS1A02G009500	0	0	0	0	0	0	0	0	0	0	0	0	no	no	no
TraesCS1A02G009600	0	0	0	0	0	0	0	0	0	0	0	0	no	no	no
TraesCS1A02G009700	0	0	0	0	0	0	0	0	0	0	0	0	no	no	no
TraesCS1A02G009900	0	0	0	0	0	0	0	0	0	0	0	0	no	no	no
TraesCS1A02G010000	0	0	0	0	0	0	0	0	0	0	0	0	no	no	no
TraesCS1A02G010100	0.461856	0.137271	0	0	0	0.0675421	0.100412	0	0.0956685	0.0378706	0.0899024	0.0739337	no	no	no
TraesCS1A02G010200	0.0943885	0.186557	0	0.0103546	0	0	0.0670349	0.0975561	0	0	0	0	no	up	no
TraesCS1A02G010300	0	0	0	0.0142342	0.0405391	0.0531308	0.052658	0.0182875	0.018814	0.0595805	0.02652	0.0872379	no	no	no
TraesCS1A02G010400	0	0.0797055	0.00640888	0.0105069	0.0518675	0.0228772	0.0453471	0.074993	0.037033	0.0219894	0.0348009	0.0500841	no	no	no
TraesCS1A02G010500	0	0	0	0	0	0	0	0	0	0	0	0	no	no	no
TraesCS1A02G010600	0.519588	0.308859	0	0	0	0	0	0	0	0	0	0	no	no	no
TraesCS1A02G010700	0.048787	0	0.0489687	0	0.121941	0.0998851	0.0618726	0.0916805	0.07074	0.0280026	0.0997145	0.0273343	no	no	no
TraesCS1A02G010800	0	0	0	0	0	0	0	0	0	0	0	0	no	no	no
TraesCS1A02G010900	0.131959	0	0	0	0	0	23.1616	21.574	0	0	0	0	no	no	no
TraesCS1A02G010905	0	0	0	0	0	0	0	0	0	0	0	0	no	no	no
TraesCS1A02G011100	0	0.687102	0	0.0362297	0.392093	0.676158	0.653387	0.760257	0.718296	0.834062	0.990005	0.77715	no	no	no
TraesCS1A02G011200	0.526763	0.700679	0.0996775	0.132625	0.199651	0.14586	0.183988	0.141993	0.0813878	0.0346958	0.0470661	0.0725739	no	no	no
TraesCS1A02G011300	0	0	0	0	0	0	0	0	0	0	0	0	no	no	no
TraesCS1A02G011400	0	0	0	0	0	0.00880234	0	0	0	0	0	0	no	no	no
TraesCS1A02G011500	0	0	0	0	0.710747	0	0.288506	0.267186	0	0	0	0	no	no	no
TraesCS1A02G011600	0.560825	0.2917	1.68874	0.922852	2.10263	3.30112	3.27174	3.42518	3.04943	4.02375	6.68649	3.92773	up	no	no
TraesCS1A02G011700	0	0	1.01324	0.651425	1.26158	0.243152	0.662716	0.167384	1.98034	2.24951	0.890034	1.06464	up	no	no
TraesCS1A02G011800	0.219277	0.468879	0.0917054	0.0668195	2.23034	7.02716	8.24384	8.56179	7.34808	7.39076	7.60236	6.78438	no	no	no
TraesCS1A02G011900	0.0347101	0	0	0	0.043378	0.00888304	0.00880399	0	0	0	0	0	no	no	no
TraesCS1A02G012000	0.0345025	0.215348	0.0779196	0.0662372	0.172474	0.105959	0.105016	0.129674	0.300166	0.0396072	0.0235062	0.0483275	no	no	no
TraesCS1A02G012100	0.0311249	0.0971334	0.078102	0.0170723	0.0194488	0.0159311	0	0.131602	0.0902607	0.0357299	0.0848205	0.0348772	no	no	no
TraesCS1A02G012200	0	0	0	0	0	0	0	0	0	0	0	0	no	no	no
TraesCS1A02G012300	0	0	0	0	0	0	0	0	0	0	0	0	no	no	no
TraesCS1A02G012400	0	0	0	0	0	0	0	0.00510135	0	0	0	0	no	no	no
TraesCS1A02G012500	7.61481	8.33138	3.12021	2.56504	2.70938	4.10851	6.31697	5.90487	3.25393	0.797014	2.90523	1.0139	no	no	no
TraesCS1A02G012600	0.0599101	0.124643	0	0.0985836	0	0	0	0	0	0.0687739	0	0	no	no	no
TraesCS1A02G012700	0	0	0.0992565	0.216964	0	0	0	0	0	0	0	0	no	no	no
TraesCS1A02G012800	0	0	0	0.132493	0	0	0	0	0	0	0	0	no	no	no
TraesCS1A02G012900	0	0.0942517	0.0682064	0	0	0	0	0	0	0	0	0	no	no	no
TraesCS1A02G013000	0.463768	0.211681	0.0189998	0.0103829	0	0	0.0144039	0.017786	0	0	0	0	no	no	no
TraesCS1A02G013100	0	0	0	0	0	0	0	0	0	0	0	0	no	no	no
TraesCS1A02G013200	0.931046	1.08073	0	0	0.0496637	0.0290579	0.00287993	0.0106684	0	0	0	0	down	no	no
TraesCS1A02G013300	0	0	0	0	0	0	0	0	0	0	0	0	no	no	no
TraesCS1A02G013400	0	0	0	0	0	0	0	0	0	0	0	0	no	no	no
TraesCS1A02G013500	4.57911	3.2478	0	0	0	0	1.47822	0.684493	0	0	0	0	no	no	no
TraesCS1A02G013600	8.38107	20.8803	0.918988	1.46798	116.975	118.276	69.4906	59.293	26.0918	32.0972	17.8496	17.4018	no	no	no
TraesCS1A02G013700	6.01137	6.04017	2.63977	3.35974	2.37613	2.96032	5.02473	5.86223	5.59628	2.75769	3.76971	3.20219	no	no	no
TraesCS1A02G013800	26.0814	23.9745	16.5702	15.8954	13.0937	10.9064	13.2714	11.952	5.23703	3.10761	4.39169	2.74832	up	no	no
TraesCS1A02G013900	0	0	0	0	0	0	0	0	0	0	0	0	no	no	no
TraesCS1A02G014000	0	0	0	0	0	0	0.31353	0.0967869	0	0	0	0	no	no	no
TraesCS1A02G014100	0	0	0	0	0	0	1.12787	0.379827	0	0	0	0	no	no	no
TraesCS1A02G014200	0	0	0	0	0	0	0	0	0	0	0	0	no	no	no
TraesCS1A02G014300	1.19813	0.769028	0.0127935	0.111861	0.063716	0	0	0	0	0	0	0	no	no	no
TraesCS1A02G014400	0	0	0	0	0	0	0.0459281	0	0	0.051966	0	0	no	no	no
TraesCS1A02G014500	0	0.223959	0	0	0.0298952	0	0.12135	0.0449532	0.450911	0.329528	0.179272	0.107221	no	no	no
TraesCS1A02G014700	0	0	0	0	0	0	0	0	0	0	0	0	no	no	no
TraesCS1A02G014800	0.465916	0.323114	0	0.170373	1.60123	2.90145	3.93922	3.93997	0.281486	0.490279	0.317425	0.174028	no	no	no
TraesCS1A02G014900	1.12033	0.967053	0.0478509	0.0130746	0	0	0.0241841	0.0447939	0.103688	0.0547268	0	0	no	no	no
TraesCS1A02G015000	0	0	0	0	0	0	0	0	0.0699512	0.0138452	0	0	no	no	no
TraesCS1A02G015100	74.3086	36.4951	28.0024	34.0281	0.393219	0.429463	0.611858	0.7391	0.836416	0.601995	0.250092	0.61701	no	no	no
TraesCS1A02G015200	13.4297	18.0155	4.10176	3.73275	12.8135	9.91156	14.3307	15.0455	10.7116	5.02208	9.35745	4.84522	no	no	no
TraesCS1A02G015300	26.1908	21.8987	8.51034	6.46588	3.09948	3.25007	6.3286	5.28537	6.56403	2.82135	4.28531	2.71217	no	no	no
TraesCS1A02G015378	0.0624102	0.324612	0	0	0.194989	0.0479163	0.0158299	0.102621	0.0452466	0.035822	0.170078	0.0699342	no	no	no
TraesCS1A02G015400	4.25876	3.67735	4.47019	1.8474	18.3671	14.6603	13.5273	14.5677	17.4961	12.8293	14.3556	12.258	up	no	no
TraesCS1A02G015500	0	0	0	0	0	0	0	0	0	0	0	0	no	no	no
TraesCS1A02G015600	0.131959	0	0	0	0.041228	0	0.167353	0.21698	0.0478342	0.0378706	0	0	no	no	no
TraesCS1A02G015700	0	0.0749194	0	0	0	0	0	0.135341	0	0	0	0	no	no	no
TraesCS1A02G015800	0.256106	0.799246	0.0321324	0	0.0800154	0	0.227359	0.180478	0	0	0	0	no	no	no
TraesCS1A02G015900	43.3992	34.6116	10.5963	9.71062	0.296478	0.144195	0.661905	0.626923	0.268738	0.255314	0.171728	0.15784	no	no	no
TraesCS1A02G016000	0.0435592	0.362501	1.68327	1.81584	0	0	0.022097	0	0	0	0	0	no	no	no
TraesCS1A02G016100	0.042896	0.0446227	0.107639	0.0470576	0	0	0.0870423	0	0	0	0	0	no	no	no
TraesCS1A02G016200	2.26407	4.02978	0.448245	0.472819	3.26426	3.12038	4.60994	4.85478	2.82355	0.882245	3.06376	1.18123	down	no	no
TraesCS1A02G016203	0	0	0	0	0	0	0	0	0	0	0	0	no	no	no
TraesCS1A02G016300	0	0.0764342	0.036875	0.0268683	0	0	0	0	0	0	0	0	no	no	no
TraesCS1A02G016400	0	0	0	0	0	0	0	0	0	0	0	0	no	no	no
TraesCS1A02G016500	0	0	0	0	0	0	0	0	0	0	0	0	no	no	no
TraesCS1A02G016600	0	0	0	0	0.0246241	0	0.0499771	0.0462839	0.0571397	0	0	0	no	no	no
TraesCS1A02G016800	0	0	0	0	0	0	0	0	0	0	0	0	no	no	no
TraesCS1A02G016900	15.2493	14.3203	2.51083	2.31453	6.80716	5.95552	10.687	11.546	8.8066	5.14974	7.54287	5.17314	no	no	no
TraesCS1A02G017000	4.69933	5.54029	1.33269	1.04741	5.93811	5.1237	8.42314	7.86377	7.48448	4.30712	7.53141	4.66405	no	no	no
TraesCS1A02G017100	0	0	0	0	0	0	0	0	0	0	0.245626	0	no	no	no
TraesCS1A02G017200	0	0	0	0	0	0	0	0	0	0	0	0	no	no	no
TraesCS1A02G017300	0	0	0	0	0	0	0	0	0	0	0	0	no	no	no
TraesCS1A02G017400	0	0	0	0	0	0	0	0	0	0	0	0	no	no	no
TraesCS1A02G017500	0	0	0	0	0	0	0	0	0	0	0	0	no	no	no
TraesCS1A02G017600	0	0	0	0	0	0	0	0	0	0	0	0	no	no	no
TraesCS1A02G017700	0	0	0	0	0	0	0	0	0	0	0	0	no	no	no
TraesCS1A02G017800	0.0353895	0	0	0	0	0.0181138	0	0	0	0	0	0	no	no	no
TraesCS1A02G017900	28.0339	18.924	27.8222	21.8627	0.0145735	0.0358127	0.804529	0.799862	0.439626	0.107093	0.0635582	0.0653361	up	up	no
TraesCS1A02G018000	0.269735	0.238504	0.467026	0.49564	0	0	0.0684167	0.0443526	0	0.00774109	0	0	no	no	no
TraesCS1A02G018100	0.245219	0.443635	0.294288	0.0584803	0.179876	0.240113	0.356964	0.445789	0.641556	0.434489	0.472142	0.262835	no	no	no
TraesCS1A02G018200	0	0	0	0	0	0	0	0	0	0	0	0	no	no	no
TraesCS1A02G018300	1.73055	1.6459	0.595539	0.97634	0	0	0	0	0	0	0	0	no	no	no
TraesCS1A02G018400	3.81589	4.36508	2.11248	1.76219	2.50731	2.64445	3.23956	2.2609	2.26261	0.692444	1.11672	0.411429	no	no	no
TraesCS1A02G018500	6.68581	5.34519	5.51592	3.12313	0.91736	0.964682	0.201283	0.260973	0.129449	0.0341617	0.0810977	0.022231	no	down	no
TraesCS1A02G018600	4.7018	3.4387	12.8905	9.00954	0.602991	0.388836	0.427038	0.0868129	0	0	0	0	up	no	no
TraesCS1A02G018700	0	0	0	0	0	0	0	0	0	0	0	0	no	no	no
TraesCS1A02G018800	0.995267	1.35227	0.25484	0.289668	0.317298	0.363871	0.927342	0.52483	0.117805	0.0699502	0.0968666	0.125181	no	no	no
TraesCS1A02G018900	9.32511	11.0316	2.06684	1.97658	12.3063	12.0077	14.4079	14.4833	12.924	7.4714	13.3075	8.9907	no	no	no
TraesCS1A02G019000	25.9347	30.0595	77.6086	56.6647	38.3742	38.697	34.8262	38.3109	36.1136	36.5596	38.5469	38.3143	up	no	no
TraesCS1A02G019100	0	0	0	0	0	0	0	0	0	0	0	0	no	no	no
TraesCS1A02G019200	15.1479	17.2007	2.70622	2.5773	18.1057	15.5868	15.8454	15.6205	9.92761	4.99582	6.12804	4.55065	no	no	no
TraesCS1A02G019300	0	0	0	0	0	0	0	0	0	0	0	0	no	no	no
TraesCS1A02G019400	0	0	0	0	0	0	0	0	0	0	0	0	no	no	no
TraesCS1A02G019500	0	0	0	0	0	0	0	0	0	0	0	0	no	no	no
TraesCS1A02G019600	0	0	0	0	0	0	0	0.0351301	0	0	0	0	no	no	no
TraesCS1A02G019700	0	0	0	0	0	0	0	0	0	0	0	0	no	no	no
TraesCS1A02G019800	0	0	0	0	0	0	0	0	0	0	0	0	no	no	no
TraesCS1A02G019900	0	0.0973586	0	0	0.0389877	0	0	0	0	0	0	0	no	no	no
TraesCS1A02G020000	67.1411	203.927	0	0	33.6667	14.91	0	0.222525	0.0858491	0.0339836	0	0.0331726	down	down	no
TraesCS1A02G020100	0	0	0	0	0	0	0	0	0	0	0	0	no	no	no
TraesCS1A02G020153	0	0	0	0	0	0	0	0	0	0	0	0	no	no	no
TraesCS1A02G020200	0	0	0	0	0	0	0	0	0	0	0	0	no	no	no
TraesCS1A02G020300	2.85392	2.74798	1.42043	0.763294	7.32481	5.23941	6.18587	7.23573	4.97599	3.45215	5.33491	4.09658	no	no	no
TraesCS1A02G020400	5.74764	7.44226	0.659185	0.960606	5.96639	5.46418	5.69909	5.33045	3.15393	0.983821	2.83056	0.913369	down	no	no
TraesCS1A02G020500	258.596	378.023	21.5204	14.9014	168.634	147.576	148.127	142.699	116.56	77.1252	114.368	81.7892	down	no	no
TraesCS1A02G020600	5.5657	8.42143	2.15839	2.31275	6.90288	5.85938	4.12816	4.13014	2.46077	1.8151	3.0737	1.64185	no	no	no
TraesCS1A02G020700	0.825251	1.28206	0.10899	0.0774283	1.01437	0.675282	0.352538	0.326487	0.173191	0.0654419	0.10357	0.0547544	down	down	no
TraesCS1A02G020800	0	0	0	0	0	0	0.162571	0.135502	0.0464676	0	0	0	no	no	no
TraesCS1A02G020900	6.82084	11.0688	0	0	0	0.139648	1.73006	2.69172	0.197801	0.939601	1.30115	0.687883	down	up	no
TraesCS1A02G021000	0	0	0.639943	0.524569	0	0	0	0	0	0	0	0	no	no	no
TraesCS1A02G021100	0.292075	0.303832	9.32624	8.67114	1.3688	2.0182	0.666747	0.926214	0.661721	0.565799	0.0497471	0	up	down	no
TraesCS1A02G021200	0.407016	0.357244	1.87669	2.41391	0.826568	0.0716128	2.35509	2.72483	0.894466	0.817662	0.112652	0.0712632	up	up	down
TraesCS1A02G021300	0	0	0	0	0	0	0	0	0	0	0	0	no	no	no
TraesCS1A02G021400	0	0	0.104818	0	0	0	0	0	0	0.11988	0	0	no	no	no
TraesCS1A02G021500	0	0	0	0	0	0	0	0	0	0	0	0	no	no	no
TraesCS1A02G021600	0	0	0	0	0	0	0	0	0	0	0	0	no	no	no
TraesCS1A02G021700	1.85004	3.55215	0.0592636	0.0431814	4.53184	3.24877	1.28295	0.956987	0	0	0	0	down	down	no
TraesCS1A02G021800	0.129764	0.179984	0	0	0	0.0126512	0	0	0	0	0	0	no	no	no
TraesCS1A02G021900	0	0	0	0	0	0	0	0	0	0	0.0156664	0	no	no	no
TraesCS1A02G022000	0	0.28668	0	0	0.434252	0.153323	0	0	0	0	0.0244897	0.0335663	no	down	no
TraesCS1A02G022100	0	0	0	0	0	0	0	0	0	0	0	0	no	no	no
TraesCS1A02G022200	0	0	0	0	0	0	0	0	0	0	0	0	no	no	no
TraesCS1A02G022300	0	0	0	0	0	0	0	0	0	0	0	0	no	no	no
TraesCS1A02G022400	0	0	0	0	0	0	0	0	0	0	0	0	no	no	no
TraesCS1A02G022500	9.29238	10.1147	5.85757	4.58315	6.93028	5.00555	2.27142	2.26199	0	0	0	0	no	down	no
TraesCS1A02G022600	0	0	0	0	0	0.210182	0	0.0964588	0	0	0	0.230072	no	no	no
TraesCS1A02G022700	0	0	0	0	0	0	0	0	0	0	0	0	no	no	no
TraesCS1A02G022800	0	0	0	0	0	0	0	0	0	0	0	0	no	no	no
TraesCS1A02G022900	0	0	0	0	0	0	0	0	0	0	0	0	no	no	no
TraesCS1A02G023000	0	0	0	0	0	0	0	0	0	0	0	0	no	no	no
TraesCS1A02G023100	0	0	0	0	0	0	0	0	0	0	0	0	no	no	no
TraesCS1A02G023200	0	0	0	0	0	0	0.186642	0	0	0	0	0	no	no	no
TraesCS1A02G023205	0.205877	0.36408	0.0206644	0	0.218696	0.368818	0.334204	0.31918	0.313443	0.0827181	0.294551	0.080744	no	no	no
TraesCS1A02G023300	0	0	0	0	0	0	0.26576	0.0757295	0	0	0	0	no	no	no
TraesCS1A02G023400	3.80986	5.43753	2.31354	2.58292	3.85186	3.28388	3.18121	3.37927	3.20403	1.7188	1.94152	1.33625	no	no	no
TraesCS1A02G023500	0	0	0	0	0	0.00386701	0.0459912	0.0248456	0	0	0	0	no	no	no
TraesCS1A02G023600	0.0348413	0.0465992	0	0	0.00311014	0	0.0656483	0.112241	0.0396935	0.0714217	0.0406921	0.0111548	no	no	no
TraesCS1A02G023700	0.605691	1.08831	1.05009	1.96316	0	0	0.083798	0.051737	0	0.0632095	0	0	up	no	no
TraesCS1A02G023800	17.3078	16.4469	3.44212	3.2057	7.20326	5.94985	7.76724	7.46556	4.93746	2.32877	5.71482	3.57216	no	no	no
TraesCS1A02G023900	0	0	0	0	0	0	0	0	0	0.016453	0.0585876	0	no	no	no
TraesCS1A02G024000	0	0	0	0	0	0	0	0	0.0879556	0.0348175	0.702562	0.0849663	no	no	no
TraesCS1A02G024100	0	0	0	0	0	0	0	0	0	0	0	0	no	no	no
TraesCS1A02G024200	0.828768	1.03661	0.173303	0.189411	0.480875	0.373698	0.700705	0.458882	0.643764	0.164227	0.820061	0.475396	no	no	no
TraesCS1A02G024300	2.45361	5.21414	0.598095	0.4422	10.3598	8.7372	7.87707	5.9282	4.80286	2.87698	5.87456	4.8311	no	no	no
TraesCS1A02G024400	6.21062	6.04068	0.218181	0.306592	0.426886	0.127154	1.35474	1.34946	0	0	0	0	down	no	no
TraesCS1A02G024500	3.00721	2.58421	1.03348	0.717165	2.24674	2.41757	3.449	3.70088	0.710931	1.32269	1.10234	1.18124	no	no	no
TraesCS1A02G024600	4.39887	3.43196	0.424543	0.587738	2.11437	1.50102	2.10275	1.93412	0.715509	0.987281	2.05558	1.97483	down	no	no
TraesCS1A02G024700	22.2992	24.6451	10.3769	9.43539	9.42587	9.97076	7.01606	7.33006	3.07817	1.49258	3.15917	1.36671	no	no	no
TraesCS1A02G024800	0	0	0	0	0	0	0	0	0	0	0	0	no	no	no
TraesCS1A02G024900	0	0	0	0	0	0	0	0	0	0	0	0	no	no	no
TraesCS1A02G025000	0	0	0	0	0	0	0	0	0	0	0	0	no	no	no
TraesCS1A02G025100	14.2723	27.3455	2.95005	1.19942	41.0943	40.5695	26.7421	29.803	22.7912	19.0831	21.8821	15.8612	down	no	no
TraesCS1A02G025200	27.2851	24.5028	5.59118	6.00718	2.56725	2.18677	6.84077	8.28912	3.8649	2.62584	3.24558	1.60287	no	up	no
TraesCS1A02G025300	0	0	0	0	0	0	0	0	0	0	0	0	no	no	no
TraesCS1A02G025400	0	0	0	0	0	0	0	0	0	0	0	0	no	no	no
TraesCS1A02G025500	4.90949	3.88346	0.661041	0.482944	0	0	0.0142928	0	0	0.00808588	0	0	no	no	no
TraesCS1A02G025600	10.0575	10.6488	11.2753	8.57188	1.11974	1.1962	2.24233	1.94683	6.09526	2.26283	1.87708	0.891059	up	no	no
TraesCS1A02G025700	2.27248	3.62315	1.13474	1.03351	4.12438	3.39594	4.18832	4.7211	3.26193	1.41578	3.38431	1.36919	no	no	no
TraesCS1A02G025800	0	0.158909	0	0	0	0	0	0	0.249184	0.416481	0.104074	0.0855878	no	no	no
TraesCS1A02G025900	3.39467	4.017	2.12835	2.32617	4.21809	3.77379	6.32085	5.89488	3.56823	1.74189	2.88929	1.78207	up	no	no
TraesCS1A02G026000	0	0.0434533	0.377346	0.320771	0.261016	0.620037	1.71641	2.15868	0.181704	0.263736	0	0.0936153	no	no	no
TraesCS1A02G026100	0	0	0	0	0.0697004	0	0.282927	0.235818	0.161738	0	0	0	no	no	no
TraesCS1A02G026200	19.0658	18.2884	12.1334	6.40676	0.844395	0.821785	4.85968	5.09141	12.707	5.2528	8.68693	4.25787	no	up	no
TraesCS1A02G026300	1.77804	1.34617	0.184802	0.265458	0.815193	0.409265	1.39299	1.04292	0.594949	0.0301939	0.215035	0.00589466	no	no	no
TraesCS1A02G026400	7.27051	6.51457	0.665227	0.792364	2.53439	1.56004	9.01525	8.59142	2.52618	0.287015	1.09233	0.195671	no	no	no
TraesCS1A02G026500	0	0	0	0	0	0	0	0	0	0	0	0	no	no	no
TraesCS1A02G026600	0	0	0	0	0	0	0	0.213149	0	0	0	0	no	no	no
TraesCS1A02G026700	0	0	0	0	0	0	0	0	0	0	0	0	no	no	no
TraesCS1A02G026800	162.864	573.786	3.91787	6.49688	185.031	167.685	84.8036	77.778	15.6131	26.1125	44.1996	86.1209	down	no	no
TraesCS1A02G026900	0.0437164	0.386547	0.0109698	0	0	0.00559398	0.138605	0.0462104	0.0396173	0.00627305	0	0.0122467	no	no	no
TraesCS1A02G027000	0.0875409	0.124615	0	0	0.0187135	0.0224036	0.0303847	0.0411267	0.0083508	0.0171896	0.0015695	0.0116165	down	no	no
TraesCS1A02G027100	0	0	0	0	0	0	0	0	0	0	0	0	no	no	no
TraesCS1A02G027200	3.83625	4.50979	1.5496	0.992232	3.04026	3.49609	5.68002	6.30062	6.96439	9.72066	6.50214	8.02081	no	no	no
TraesCS1A02G027300	7.67723	6.1402	0	0.0423219	2.38655	2.4683	19.2575	21.3506	3.16053	3.47652	3.33801	1.68597	down	up	no
TraesCS1A02G027400	0	0	0	0	0.0116705	0.0286788	0	0	0	0	0	0.0313927	no	no	no
TraesCS1A02G027500	3.93685	7.34124	0.848841	0.735794	7.87195	7.64224	3.19538	3.97306	3.17129	1.95837	3.1987	1.86262	no	down	no
TraesCS1A02G027600	0.875276	1.00763	0.105424	0.102421	2.49398	1.80993	1.61622	1.53516	1.15068	0.542579	2.00363	1.30773	down	no	up
TraesCS1A02G027700	1.92128	3.01486	0.0817132	0.0714466	3.6016	3.05018	0.892043	1.0709	2.38446	0.95324	2.01889	1.11294	down	down	no
TraesCS1A02G027800	1.47514	1.74935	0.340544	0.226555	2.24908	1.67618	0.628587	0.928645	1.1764	1.40551	1.005	1.48768	no	down	no
TraesCS1A02G027900	5.55217	7.8759	1.06391	1.16279	3.53241	5.06363	1.38267	0.948512	3.43976	3.01299	4.7455	2.88452	no	down	no
TraesCS1A02G028000	0.375273	0.273266	0	0	0.0937975	0.0960404	0.0571114	0	0.299275	0.0646194	0.281237	0	no	no	no
TraesCS1A02G028100	0	0	0	0	0	0	0	0	0	0	0	0	no	no	no
TraesCS1A02G028200	0	0	0	0	0	0	0	0	0	0	0	0	no	no	no
TraesCS1A02G028300	0	0.0134645	0	0	0	0	0	0	0	0	0	0	no	no	no
TraesCS1A02G028400	0.00853206	0.0266265	0	0.00467991	0.00533136	0.00436707	0.0346256	0.0120251	0.0123713	0.0048972	0.0116256	0	no	no	no
TraesCS1A02G028500	1.44115	1.75255	0.132428	0.105769	1.30005	0.732449	4.34529	3.53308	1.72174	0.401944	1.03716	0.312744	down	up	no
TraesCS1A02G028600	3.04393	2.42583	0.346954	0.367883	0.741472	0.623205	4.43877	3.99441	1.45874	0.556717	0.471	0.19656	no	up	down
TraesCS1A02G028700	0.406163	0.475327	0.0815351	0.0612656	0.139588	0.181905	0.618124	0.505661	0.103062	0.0349692	0.0691789	0.0341347	no	no	no
TraesCS1A02G028900	0.749668	0.886673	0.0566921	0.0112657	0.609612	0.383712	0.651194	0.482458	0.818973	0.0648385	0.468764	0.0805524	down	no	no
TraesCS1A02G029000	0	0	0	0	0	0	0	0	0	0	0	0	no	no	no
TraesCS1A02G029100	5.79989	7.02724	0.310659	0.361678	3.26255	2.11454	4.91506	4.40644	2.82925	0.115858	1.81527	0.16587	down	no	no
TraesCS1A02G029200	3.45506	8.71578	0.110781	0.0263212	16.3059	16.7462	15.3751	16.3175	13.2063	5.38197	12.5411	6.01172	down	no	no
TraesCS1A02G029300	51.3431	33.1346	23.5861	18.7766	8.08988	6.49247	7.89248	8.25191	5.34369	2.4886	5.15901	2.59869	no	no	no
TraesCS1A02G029400	0	0	0	0	0	0	0	0	0	0	0	0	no	no	no
TraesCS1A02G029500	0	0.0348877	0	0	0.209564	0	0.408318	0.3939	0	0	0.388432	0.977103	no	no	no
TraesCS1A02G029600	0	0	0	0	0	0	0	0	0	0	0	0	no	no	no
TraesCS1A02G029700	0.0477016	0.0124054	0.0658339	0.0588707	0	0.0122078	0	0.0336153	0.0432288	0.0136898	0.048748	0	no	no	no
TraesCS1A02G029800	3.17885	2.52456	8.78297	5.09964	1.11064	8.78268	14.0798	12.67	66.5368	66.568	72.4702	66.7221	up	no	no
TraesCS1A02G029900	0	0	0	0.00676633	0	0	0.037547	0	0.0178867	0.056644	0	0	no	no	no
TraesCS1A02G030000	1.33854	0.638195	29.7255	37.1384	0.104551	0.114187	2.40488	2.80361	0	0.0320122	0.0759948	0.0312482	up	up	no
TraesCS1A02G030100	42.8187	53.077	15.8112	14.6439	11.2606	9.77501	2.28108	2.72382	1.72392	0.87574	1.32974	0.735485	no	down	no
TraesCS1A02G030200	0	0	0	0	0	0	0	0	0	0	0	0	no	no	no
TraesCS1A02G030300	0	0.0594128	0.0286632	0.0156637	0.0356882	0.0292332	0.0289731	0	0.0414067	0	0	0	no	no	no
TraesCS1A02G030400	2.99951	2.32651	0.0396142	0.129889	0	0	0	0	0	0	0	0	no	no	no
TraesCS1A02G030500	5.88802	11.8793	0.365483	0.127485	14.4166	14.6245	11.4525	11.4142	9.717	5.28282	7.60065	4.49696	down	no	no
TraesCS1A02G030600	5.61793	6.93134	4.22258	3.43979	3.52675	3.66458	5.99142	6.12563	4.75491	6.49411	4.96678	4.94833	up	no	no
TraesCS1A02G030700	8.95944	8.05307	1.95811	3.12524	1.65114	2.02875	1.60227	1.97849	1.57149	0.947927	0.801676	0.890606	no	no	no
TraesCS1A02G030900	0	0	0.064384	0	0	0	3.35162	4.06828	0	0	0	0	no	no	no
TraesCS1A02G031000	0	0	0	0	0	0	0	0	0	0	0	0	no	no	no
TraesCS1A02G031100	3.89403	7.22095	0	0	0.925685	0.0866578	0.236188	0.397699	0	0	0	0	no	no	no
TraesCS1A02G031200	8.50294	5.84568	3.05864	2.8397	1.99627	2.17189	9.3333	10.4062	4.60855	3.1032	4.30846	3.34123	no	up	no
TraesCS1A02G031300	0.215475	0.117411	2.4357	2.57767	0.00641154	0.0105038	0.900489	0.9882	0.0148778	0	0	0	up	up	no
TraesCS1A02G031400	0	0	0	0	0.029801	0	0.0120968	0.156841	0	0	0	0	no	no	no
TraesCS1A02G031500	0	0	0	0	0	0	0	0	0	0	0	0	no	no	no
TraesCS1A02G031600	0	0.0267888	0.025848	0	0.0321831	0.013181	0.300466	0.314557	0.03734	0	0.0175447	0	no	no	no
TraesCS1A02G031700	0.188186	0.223727	0.0134919	0	0.151188	0.055041	0.381858	0.23997	0	0.0617225	0.0732627	0	no	no	no
TraesCS1A02G031800	0	0	0	0	0	0	0.0135029	0	0	0	0	0	no	no	no
TraesCS1A02G031900	0.0248254	0.0516495	0.0199343	0.013617	0.0341274	0.0508268	0.0402996	0.011663	0.028797	0.0113994	0.0135307	0.033382	no	no	no
TraesCS1A02G032000	0	0	0	0	0	0	0	0	0	0	0	0	no	no	no
TraesCS1A02G032100	0	0	0	0	0	0	0	0	0	0	0	0	no	no	no
TraesCS1A02G032200	0.0864039	0	0.0867255	0	0	0	0	0	0	0	0	0	no	no	no
TraesCS1A02G032300	0	0	0	0	0	0	0	0	0	0	0	0	no	no	no
TraesCS1A02G032400	0	0	0	0	0	0	0	0	0	0	0	0	no	no	no
TraesCS1A02G032500	0	0.311917	0	0	0	0	0	0	0	0	0.204283	0	no	no	no
TraesCS1A02G032600	0.233729	0.277871	0.134056	0.164831	0.396416	0.393077	1.32118	0.690207	0.871459	0.344969	0.614201	0.54252	no	no	no
TraesCS1A02G032700	1.10656	1.88478	0.140361	0.0600289	4.87053	4.62444	6.03908	4.87871	4.37267	2.47775	3.67004	2.70476	down	no	no
TraesCS1A02G032800	0	0	0.0381636	0.0834217	0	0	0	0	0	0	0	0	no	no	no
TraesCS1A02G032900	0	0.0256023	0.154395	0.0337492	0.0384471	0	0	0.0462501	0	0.0494426	0	0.0344733	no	no	no
TraesCS1A02G033000	4.30883	4.26212	1.67812	1.40691	2.21106	1.65083	3.68024	3.69462	3.19749	2.04558	2.86059	2.06317	no	no	no
TraesCS1A02G033100	5.92819	7.56238	7.36049	6.81159	20.1074	20.1637	32.7952	31.7344	31.6097	29.2919	32.8788	25.1393	up	no	no
TraesCS1A02G033200	0.156671	0	2.98784	0.65311	0	0.0160382	0.286118	0.368021	0.0227169	0.143881	0.0426955	0.0351118	up	no	no
TraesCS1A02G033288	0	0.0491476	0	0	0	0	0.479344	0.73247	0	0	0	0	no	no	no
TraesCS1A02G033300	0.153924	0.28021	0.946294	0.738751	10.5078	12.2707	7.84741	9.50922	8.73215	11.4632	7.8126	10.0254	up	no	no
TraesCS1A02G033400	0	0	0	0	0	0	0	0	0	0	0	0	no	no	no
TraesCS1A02G033500	80.8659	62.7445	273.08	298.815	17.8763	14.314	10.1915	9.85906	11.3858	12.2298	7.57102	6.45779	up	no	no
TraesCS1A02G033501	0	0	0	0	0	0	0.891714	0.519086	0	0	0	0	no	no	no
TraesCS1A02G033600	5.34768	7.41726	24.373	30.175	11.3281	9.97805	10.0047	9.08718	7.53403	6.1933	8.60445	5.35489	up	no	no
TraesCS1A02G033700	0.0449826	0	0.0112875	0	0	0	0.0684573	0	0	0	0	0.0252028	no	no	no
TraesCS1A02G033800	2.83498	3.41033	0.950758	0.707493	2.13248	1.52671	3.02624	3.04879	1.84102	0.825173	1.64768	0.730202	no	no	no
TraesCS1A02G033900	0	0	0	0	0	0	0	0	0	0	0	0	no	no	no
TraesCS1A02G034000	0	0	0	0	0	0	0	0	0	0	0	0	no	no	no
TraesCS1A02G034100	0.566753	2.83866	0.021069	0.0575683	5.90893	5.49556	6.4689	6.05496	2.61751	1.2229	2.25954	0.940858	down	no	no
TraesCS1A02G034200	0	0	0	0	0	0	0	0	0	0	0	0	no	no	no
TraesCS1A02G034300	1.23367	3.5809	3.32533	2.84859	14.4103	23.5976	45.0795	42.2717	34.0879	23.3215	22.5983	20.9812	up	no	no
TraesCS1A02G034400	0	0	0	0	0	0	0	0	0	0	0	0	no	no	no
TraesCS1A02G034500	0	0	0	0	0	0	0	0	0	0	0	0	no	no	no
TraesCS1A02G034600	7.90189	4.52476	0.527541	0.695867	0.045299	0	0	0	0	0	0	0	no	no	no
TraesCS1A02G034700	1.13132	0.905276	0.393068	0.716006	0	0	0	0	0	0	0	0	no	no	no
TraesCS1A02G034800	0	0	0	0	0	0	0	0	0	0	0	0	no	no	no
TraesCS1A02G034900	0	0	0	0	0	0	0	0	0	0	0	0	no	no	no
TraesCS1A02G035000	2.04421	2.94559	0.524353	0.265781	3.04671	6.79715	5.63821	6.38823	5.60974	4.28481	5.92156	3.96198	no	no	no
TraesCS1A02G035100	0	0.0680791	5.18938	3.10509	0	0.0669948	0.199196	0.276713	0.0237233	0.0563456	0.0891738	0.0183336	up	no	no
TraesCS1A02G035200	1.25484	2.80174	0.291839	0.184664	5.25922	7.7857	10.4645	10.5252	7.87706	8.67813	8.23636	7.30498	no	no	no
TraesCS1A02G035300	0.553648	1.22866	0.138927	0.0809815	1.64904	1.84197	1.46983	1.31786	1.71259	1.12283	1.50878	0.971951	no	no	no
TraesCS1A02G035400	0.342198	0.355973	0.171736	0.0804423	0.580386	0.500433	0.619974	1.14832	0.389855	0.477005	0.766021	0.136947	no	no	no
TraesCS1A02G035500	0	0	0	0	0	0	0.0545996	0.189618	0	0	0	0	no	no	no
TraesCS1A02G035600	1.09952	2.13837	3.43079	3.56613	0.448074	0.0734061	3.17687	2.44801	3.6391	4.9939	0.911938	1.28564	up	up	no
TraesCS1A02G035700	0.0207998	0.0432742	0	0.0114089	0	0	0	0	0	0	0	0	no	no	no
TraesCS1A02G035800	7.86774	9.11981	8.93743	6.08283	13.5938	12.6053	24.9735	25.8738	11.5348	30.2207	10.1078	27.5823	no	no	no
TraesCS1A02G035900	0.112463	0.133702	0	0	0.0702735	0.0657864	7.01725	7.12516	0.0931816	0.0184431	0.153239	0.00900147	no	up	no
TraesCS1A02G036000	0	0	0	0	0	0	0	0	0	0	0	0	no	no	no
TraesCS1A02G036100	52.6709	34.3935	2.26966	2.46291	3.83519	3.64581	5.98131	7.04175	3.4544	1.92831	3.35624	1.95469	down	no	no
TraesCS1A02G036200	92.3602	68.5723	17.8063	18.1291	4.11133	5.1932	3.18177	2.10887	1.53803	1.04119	1.31965	1.58481	no	no	no
TraesCS1A02G036300	11.2637	10.3027	0.459694	0.486722	8.68377	11.2228	10.0266	11.0002	8.28016	5.15071	9.54599	5.98202	down	no	no
TraesCS1A02G036400	0.151328	0.314839	0	0	0.141839	0.348553	0	0.124414	0.0822833	0.260576	0.309296	0.254358	no	no	no
TraesCS1A02G036500	3.60176	4.50297	0.480917	0.0181248	8.81658	8.62571	3.43634	4.08279	6.01302	3.50877	5.85322	3.70273	down	down	no
TraesCS1A02G036600	0	0	0	0	0	0	0	0	0	0	0	0	no	no	no
TraesCS1A02G036700	0.112443	0.0779792	0	0	0.316175	0.278172	0.693995	0.642711	0.203799	0.225888	0.0766062	0.125998	no	no	no
TraesCS1A02G036800	0.335377	0.814047	0	0	0.335303	0.0686641	1.79206	1.60711	1.16709	0.692995	1.73652	1.47818	down	up	no
TraesCS1A02G036900	0	0	0	0	0	0	0	0	0	0	0	0	no	no	no
TraesCS1A02G037000	0	0	0	0	0.287188	0.134425	0.36638	0.123384	0.333206	0.207272	1.87874	1.54503	no	no	no
TraesCS1A02G037100	0	0	0	0	0	0.0572518	0	0	0	0	0	0	no	no	no
TraesCS1A02G037200	0	0	0	0	0	0	0	0	0	0	0	0	no	no	no
TraesCS1A02G037300	0.189131	0.295116	0	0	0.0886353	0	0.0479718	0	0	0	0	0.0529829	no	no	no
TraesCS1A02G037400	0.788489	0.478467	4.78152	4.35376	0.0164232	0.0403582	0.159996	0.0246955	0	0	0	0	up	no	no
TraesCS1A02G037500	0	0	0	0	0	0	0	0	0	0	0	0	no	no	no
TraesCS1A02G037600	1.98772	2.22378	0	0	0	0	0	0	0	0	0	0	no	no	no
TraesCS1A02G037700	0.556471	0.49734	0.145536	0.120372	0.30364	0.192558	0.437351	0.54127	0.52276	0.215933	0.261645	0.171259	no	no	no
TraesCS1A02G037800	0.82004	0.426525	0.43441	0.11245	0.0996356	0.0349776	0.0808881	0.0856122	0.181659	0.156895	0.0931144	0.0638126	no	no	no
TraesCS1A02G037900	76.2406	63.6549	17.2742	15.3868	24.0978	24.0002	33.027	34.3721	40.3783	35.6637	27.2799	25.9923	no	no	no
TraesCS1A02G038000	0	0	0	0	0	0	0	0	0	0	0	0	no	no	no
TraesCS1A02G038100	6.27068	24.6099	0	0.156342	712.019	714.246	625.471	646.372	811.801	1164.88	1046.78	1439.19	down	no	no
TraesCS1A02G038200	8.30546	31.7495	0.0677755	0.0370375	2110.63	2262.65	2410.97	2500.61	2337.22	3231.81	3097.74	4000.61	down	no	no
TraesCS1A02G038300	3.36114	3.85322	0.0516375	0.0188124	2.10025	1.65015	2.08783	2.54584	2.28759	1.63393	2.85071	2.36357	down	no	no
TraesCS1A02G038400	2.11115	5.27601	0.110853	0.0862079	12.2866	9.49688	15.1615	14.5659	10.3967	4.53491	10.0247	5.79753	down	no	no
TraesCS1A02G038500	0	0	0.0296559	0	0	0	0	0	0	0	0	0	no	no	no
TraesCS1A02G038600	0.0582395	0.0121168	0.00584563	0.0191669	0.0291133	0.00596189	0.035453	0	0	0	0	0	no	no	no
TraesCS1A02G038800	0	0	0	0	0	0	0	0	0	0	0	0	no	no	no
TraesCS1A02G038828	0	0	0	0	0	0	0	0	0	0	0	0	no	no	no
TraesCS1A02G039000	0	0	0	0	0	0	0.077104	0.357031	0	0	0	0	no	no	no
TraesCS1A02G039100	13.0948	18.1304	4.1954	2.25884	11.546	9.77343	16.4779	15.5356	12.714	4.96646	11.5589	5.89357	no	no	no
TraesCS1A02G039200	4.27072	5.58103	1.08911	0.712169	2.34988	1.95808	3.54964	3.26337	1.95993	0.750558	1.45954	0.836568	no	no	no
TraesCS1A02G039300	0	0	0.0208094	0.0113718	0	0	0	0.0438299	0	0	0	0	no	no	no
TraesCS1A02G039400	3.81651	6.73851	0.479703	0.479028	7.07273	6.78957	5.45936	5.37899	5.38927	3.74571	3.85104	3.50991	down	no	no
TraesCS1A02G039600	0	0	0	0	0	0	0	0	0	0	0	0	no	no	no
TraesCS1A02G039700	0	0	0	0	0	0	0	0	0	0	0	0	no	no	no
TraesCS1A02G039800	0.210431	0.547254	0.0704049	0.192372	0	0	0	0	0	0	0.0238941	0	no	no	no
TraesCS1A02G039900	0.278205	0.358309	0.113026	0.141698	0.0372513	0.0067808	0.0336023	0.0217834	0.0240113	0	0	0.0148449	no	no	no
TraesCS1A02G040000	0	0	0.167478	0.640658	0	0	0	0	0	0	0	0	no	no	no
TraesCS1A02G040100	0	0	0	0	0	0	0	0	0	0	0	0	no	no	no
TraesCS1A02G040200	0	0	0	0	0	0	0	0	0	0	0	0	no	no	no
TraesCS1A02G040300	0	0	0.0219001	0	0	0.0446712	1.57172	0.369018	0	0	0	0	no	no	no
TraesCS1A02G040400	11.6169	19.6908	0.976971	0.677128	29.4412	26.9109	17.623	15.3244	11.3824	5.25067	8.29186	5.06329	down	down	no
TraesCS1A02G040500	6.43787	13.2711	4.23873	2.20297	36.98	38.4235	20.6288	18.924	21.3243	21.0354	22.2321	21.6751	no	down	no
TraesCS1A02G040600	64.2045	61.4134	70.5039	74.5111	21.4644	15.132	23.6573	22.5948	15.7152	8.80448	12.7977	6.7861	up	no	no
TraesCS1A02G040700	1.0122	2.85798	0.117924	0.0594855	5.99729	4.81079	7.44537	6.80177	6.3948	2.37578	2.43823	1.4988	down	no	no
TraesCS1A02G040800	0	0	0	0	0	0	0	0	0	0	0	0	no	no	no
TraesCS1A02G040900	0.0995656	0.345245	0	0	3.15221	2.78592	0.0505084	0.0779599	0.120306	0	0	0.0185948	no	down	no
TraesCS1A02G041000	0.630928	0.656325	0.474958	0	3.7453	3.39082	5.12099	4.00153	0.457415	8.87238	4.08353	13.0793	no	no	no
TraesCS1A02G041100	14.0478	14.7832	0.524657	0.680939	14.3509	8.16014	44.3322	39.153	33.7036	8.13814	17.1382	5.03359	down	up	no
TraesCS1A02G041200	0	0	0	0	0	0	0	0	0	0	0	0	no	no	no
TraesCS1A02G041300	155.16	657.331	1.25039	2.30909	119.34	114.949	126.739	118.261	16.6927	17.6045	33.5389	46.9322	down	no	no
TraesCS1A02G041400	55.8042	159.949	5.01256	11.8617	146.293	179.773	364.016	399.193	71.9463	87.2023	728.477	791.915	down	no	up
TraesCS1A02G041500	0.961414	11.7513	0.120624	0.527344	3.45432	3.07558	2.31664	2.03252	0	0.413872	2.94751	1.88531	no	no	no
TraesCS1A02G041600	0	0	0	0	0	0	0	0	0	0	0	0	no	no	no
TraesCS1A02G041700	0.0349504	0	0	0	0	0	0	0	0	0	0	0	no	no	no
TraesCS1A02G041800	0	0	0	0	0	0	0.052255	0	0	0.0591245	0	0	no	no	no
TraesCS1A02G041900	1.50725	2.17767	0.14008	0.0918599	3.3487	2.6573	1.17523	0.786784	2.40807	0.544709	2.01572	0.891395	down	down	no
TraesCS1A02G042000	0	0	0	0	0	0	0	0	0	0	0	0	no	no	no
TraesCS1A02G042100	0.655768	2.82168	0.0448779	0.163497	3.85551	4.89743	2.61594	1.9185	3.1983	2.44657	2.98523	1.67006	down	down	no
TraesCS1A02G042200	0	0	0	0	0.00658328	0	0	0	0	0	0	0	no	no	no
TraesCS1A02G042300	0	0	0	0	0	0	0	0	0	0	0	0	no	no	no
TraesCS1A02G042400	0	0	0	0	0	0	0	0	0	0	0	0	no	no	no
TraesCS1A02G042500	5.34873	12.8999	0.457384	0.204876	21.2016	18.7051	16.3028	13.9259	8.95784	4.90521	10.2705	7.03154	down	no	no
TraesCS1A02G042600	0	0	0	0	0	0	0	0	0	0	0	0	no	no	no
TraesCS1A02G042700	2.61377	2.1961	9.58587	4.08046	1.63324	1.69803	36.4886	36.6968	14.0664	9.63617	4.65732	2.33747	up	up	no
TraesCS1A02G042800	0.0351737	0.146358	0.158871	0.0964654	0.263744	0.702132	4.13961	3.07357	2.42255	2.52361	0.718906	0.985353	no	up	no
TraesCS1A02G042900	0.249641	0.649224	0.579444	0.188279	3.13932	4.8076	4.17911	4.54465	5.02237	2.45381	5.74013	3.182	no	no	no
TraesCS1A02G043000	0	0	0	0	0	0	0	0	0	0	0	0	no	no	no
TraesCS1A02G043100	0	0	0	0	0.569132	0.339049	3.86437	3.09255	3.03151	4.65754	0.564117	0.533505	no	up	down
TraesCS1A02G043200	11.5398	12.0349	9.09333	9.41376	8.26846	7.29277	12.7682	12.6545	11.0767	9.64809	11.1511	10.927	up	no	no
TraesCS1A02G043300	0	0	0	0	0.157861	0	0.192237	0.118688	0	0.145006	0.258176	0	no	no	no
TraesCS1A02G043400	2.30678	3.53185	0.297573	0.191575	3.21273	2.1577	3.92675	3.71671	4.36351	1.44059	3.18744	1.45627	down	no	no
TraesCS1A02G043500	0	0	0	0	0	0	0	0	0	0	0	0	no	no	no
TraesCS1A02G043600	21.0032	19.0939	12.013	9.18501	13.8865	10.4713	15.1061	16.6732	15.1706	10.5205	12.2575	10.3858	no	no	no
TraesCS1A02G043700	0	0	0	0	0	0	0	0	0	0	0	0	no	no	no
TraesCS1A02G043800	0	0	0	0	0	0	0	0	0	0	0	0	no	no	no
TraesCS1A02G043900	0	0	0	0	0	0	0	0	0	0	0	0	no	no	no
TraesCS1A02G044000	0.144937	0.135694	0.0436429	0.00794991	0.117735	0.0296739	0.272041	0.211083	0.0840619	0.0166381	0.0691209	0.016241	no	no	no
TraesCS1A02G044100	0	0	0	0	0	0.0242486	0.0240328	0.0667705	0.0343464	0	0.0161381	0	no	no	no
TraesCS1A02G044200	12.043	16.4942	2.78145	2.78856	10.3634	9.45945	13.4869	13.3027	11.6615	12.2103	12.6478	12.164	no	no	no
TraesCS1A02G044300	0	0	0.0649515	0	0	0.264973	0.131307	0.30401	0.469144	0.0742847	0.0881735	0	no	no	no
TraesCS1A02G044400	0.42794	0.716608	0	0	0	0	0	0	0	0	0	0	no	no	no
TraesCS1A02G044500	29.5715	30.4863	7.45874	6.19643	12.1702	10.5581	17.8899	15.5389	11.3952	4.66577	9.77845	4.777	no	no	no
TraesCS1A02G044600	0.950104	1.3178	31.5893	31.3553	11.6758	10.4555	16.3068	16.5153	14.0633	17.9961	12.9459	12.0216	up	no	no
TraesCS1A02G044700	0	0	0	0	0	0	0	0	0	0	0	0	no	no	no
TraesCS1A02G044800	2.3865	3.19187	0.991597	1.22827	3.67482	3.42658	4.81898	4.39007	3.25814	1.83232	2.79782	1.82767	no	no	no
TraesCS1A02G044900	0	0	0	0	0	0	0	0	0	0	0	0	no	no	no
TraesCS1A02G045000	0	0	0	0	0	0	0	0	0.0440993	0	0	0	no	no	no
TraesCS1A02G045100	0	0	0	0	0	0	0	0	0	0	0	0	no	no	no
TraesCS1A02G045300	15.045	15.0518	7.59737	8.27793	4.48179	10.3525	15.8247	15.4593	14.0207	6.77801	11.5856	7.51411	no	no	no
TraesCS1A02G045400	18.6602	19.521	4.65859	5.00481	4.94348	4.3841	5.08888	4.693	4.61143	3.19075	4.15383	3.15006	no	no	no
TraesCS1A02G045500	0	0	0	0	0	0	0	0	0	0	0	0	no	no	no
TraesCS1A02G045600	0	0	0	0	0	0	0	0	0	0	0	0	no	no	no
TraesCS1A02G045700	37.0862	57.7632	29.4629	23.8992	54.3333	46.4249	59.6785	63.5098	44.7199	41.7444	47.9529	42.0824	up	no	no
TraesCS1A02G045800	10.0084	10.906	10.3277	9.5447	0.756406	0.60853	1.65582	2.31542	0.78358	0.533513	2.10597	1.61079	up	no	no
TraesCS1A02G045900	0	0	0	0	0	0	0	0	0	0	0	0	no	no	no
TraesCS1A02G046000	0	0	0	0	0.0432293	0.0354104	0.105286	0.0325018	0	0.079418	0	0	no	no	no
TraesCS1A02G046100	0.408462	1.62374	0.102496	0.0960193	4.38452	4.32323	9.90896	8.67641	4.51598	0.845686	4.85005	1.29138	no	no	no
TraesCS1A02G046300	2.13005	2.32454	0.564006	0.573423	2.1802	1.87951	2.14783	1.92158	1.82848	1.2676	1.73608	1.12752	no	no	no
TraesCS1A02G046400	28.138	14.745	21.8473	24.2911	0	0	0.0152827	0.0353834	0.0436825	0	0	0	no	no	no
TraesCS1A02G046500	8.81809	10.3651	2.78489	2.53645	7.92347	5.82345	12.9301	12.3435	9.16359	4.34023	8.15159	4.81023	no	no	no
TraesCS1A02G046600	34.3491	32.2363	5.62976	5.28733	8.38812	7.36608	8.58329	8.10846	9.97828	7.29592	7.80443	7.23591	no	no	no
TraesCS1A02G046700	0	0	0	0	0	0	0	0	0.104304	0.0412889	0	0	no	no	no
TraesCS1A02G046800	1.36657	1.34929	7.59061	6.96215	2.72095	2.13397	3.47796	2.7748	2.75394	2.14042	1.8305	1.60918	up	no	no
TraesCS1A02G046900	0.169306	0.440302	0.169936	0.0928656	7.93444	10.009	14.9443	17.0812	15.6192	18.2208	16.9559	16.1971	no	no	no
TraesCS1A02G047000	17.0378	17.6519	2.90959	2.78523	4.26344	7.21172	10.1286	11.0245	8.4993	4.31806	8.12809	4.72325	no	no	no
TraesCS1A02G047100	0	0	0	0	0	0	0	0	0	0	0	0	no	no	no
TraesCS1A02G047200	3.21192	4.8016	0.843331	0.752542	5.76183	5.06808	8.67556	8.29927	4.69575	2.04501	3.92001	2.69339	no	no	no
TraesCS1A02G047300	0	0.0810643	0	0	0	0	0	0	0.0847446	0.0670927	0	0	no	no	no
TraesCS1A02G047400	0	0	0	0	0	0	0	0	0	0	0	0	no	no	no
TraesCS1A02G047500	3.96419	5.89109	1.96964	1.68317	7.24193	7.67799	10.9168	11.7744	8.83202	6.21375	10.7941	6.5746	no	no	no
TraesCS1A02G047700	0	0	0	0	0.0243861	0	0.0791905	0.0183346	0	0.0224003	0	0	no	no	no
TraesCS1A02G048000	0	0.235872	0.0711214	0.0310928	0.123973	0.0580287	0.230049	0.186418	0.12329	0.0976094	0.154479	0.01588	no	no	no
TraesCS1A02G048100	0.533884	0.805293	0.267936	0.204988	0.0834008	0.0546528	0.216666	0.300982	0.290294	0.183862	0.036373	0	no	no	no
TraesCS1A02G048200	0.804905	1.84207	0.191877	0.320086	1.24481	1.38015	1.95993	1.57875	2.49466	1.59389	2.96122	1.82643	no	no	no
TraesCS1A02G048300	0	0.0410203	0	0	0.0739205	0.0201835	0.0400077	0	0	0	0	0	no	no	no
TraesCS1A02G048400	1.86056	1.91214	0.236248	0.270503	0.9805	0.849051	0.420747	0.463374	0.211271	0.283063	0.351258	0.21351	no	no	no
TraesCS1A02G048500	0	0	0	0.108825	0.0708419	0.0290143	0.0287561	0.0266311	0.0205484	0	0.135169	0.03176	no	no	no
TraesCS1A02G048600	0.264363	0.425007	0.174888	0.0988672	0.769635	0.412087	0.972282	0.716959	0.522708	0.0413831	0.339749	0.0976224	no	no	no
TraesCS1A02G048700	1.40206	1.63352	3.60264	2.4917	0.0700876	0.0574108	0.739698	0.474256	1.26043	0.804751	0.687753	0.314218	up	no	no
TraesCS1A02G048800	0	0	0	0	0	0	0	0	0	0	0	0	no	no	no
TraesCS1A02G048900	0	0	0	0	1.01603	1.28307	6.83944	6.23853	8.25189	7.62191	4.15421	2.84694	no	up	no
TraesCS1A02G049000	1.61518	0.980112	0.216159	0.383907	2.08581	2.09435	2.48539	1.7832	2.10777	1.82324	3.02611	1.94564	no	no	no
TraesCS1A02G049100	0.414502	0	2.57428	2.13148	0.453261	0.424319	2.7861	1.67957	0.563454	0.802961	0.494194	0.493503	up	up	no
TraesCS1A02G049200	0	0	0	0	0	0	0	0	0	0	0	0	no	no	no
TraesCS1A02G049300	7.97901	12.5229	0.66696	0.326185	12.437	10.1531	11.5658	9.91431	7.44548	3.10165	6.29565	3.28839	down	no	no
TraesCS1A02G049400	0	0	0	0	0	0	0	0	0	0	0	0	no	no	no
TraesCS1A02G049500	0	0	0	0	0	0	0.0453185	0.0839391	0	0	0	0	no	no	no
TraesCS1A02G049600	1.52647	2.12721	7.24158	4.81832	1.99765	1.78375	4.52926	4.66814	4.28052	1.98375	3.45348	2.30755	up	no	no
TraesCS1A02G049700	22.0708	29.6399	17.2445	11.5458	35.565	33.2523	40.5259	42.5326	38.1264	29.7477	40.6755	28.2134	no	no	no
TraesCS1A02G049800	0	0.170751	0	0	0.0854727	0.182034	1.47107	1.28525	0.813182	0.6438	0.372766	0.352537	no	up	no
TraesCS1A02G049900	0	0	0	0	0	0	0	0	0	0	0	0	no	no	no
TraesCS1A02G050000	0	0	0	0	0	0	0	0	0	0	0	0	no	no	no
TraesCS1A02G050100	26.0317	15.8223	0.89044	0.631469	0.101558	0.0831892	0.0687073	0.101808	0.117831	0.124384	0.129184	0.189711	down	no	no
TraesCS1A02G050200	0	0	0	0	0.0788485	0	0.160031	0	0	0.0724276	0	0.0353495	no	no	no
TraesCS1A02G050300	0.477392	0.496609	0.119792	0	4.13896	5.34514	3.42072	2.94366	3.63408	5.51448	3.25243	3.77805	no	no	no
TraesCS1A02G050400	0.509886	0.725825	0	0	0.0335377	0	0	0	0	0	0	0	down	no	no
TraesCS1A02G050500	0	0.284457	0	0	0.768907	0.629834	0.485511	0.835033	0.0991238	0.0784768	0.558897	0.536228	no	no	no
TraesCS1A02G050600	1.22672	1.2761	0.0769552	0	74.7843	79.035	31.7372	28.3473	41.4105	59.1009	54.8984	71.1358	no	down	no
TraesCS1A02G050700	0	0	0	0	2.45088	1.42848	1.22445	0.708726	1.09369	0.779295	0.565277	0.760697	no	no	no
TraesCS1A02G050800	0.152567	0	0	0	18.733	13.002	0.154791	0.250866	0.60835	0.744344	4.83333	6.1973	no	down	up
TraesCS1A02G050900	0.624424	1.53532	0	0	197.608	240.954	36.37	29.9755	29.9193	39.0009	49.3481	69.9066	down	down	no
TraesCS1A02G051000	1.95899	2.06804	0.298584	0.14327	2.0855	1.4112	0.92752	1.05668	1.40972	0.408121	0.988625	0.512204	no	no	no
TraesCS1A02G051100	1.0091	1.04972	0.0690586	0.113216	1.16078	1.02126	1.44264	1.17442	1.51305	0.816147	1.31249	1.20785	no	no	no
TraesCS1A02G051200	3.68481	4.07271	0.751264	0.557922	4.37714	3.15323	5.01389	4.88682	6.49773	3.33773	5.06009	3.79571	no	no	no
TraesCS1A02G051300	70.9571	72.6303	3.28784	2.67013	24.0218	22.2074	34.6955	35.6725	22.8135	12.4734	24.7343	14.7671	down	no	no
TraesCS1A02G051400	0.434833	0.375109	0.175645	0.186154	0.497031	0.265994	0.441171	0.343796	0.330627	0.0973986	0.267346	0.101016	no	no	no
TraesCS1A02G051500	14.5366	17.1731	9.33126	5.91312	8.53178	8.21909	9.85135	9.40571	11.5873	7.01772	9.05915	4.75624	no	no	no
TraesCS1A02G051600	0	0	0	0	0	0	0	0	0	0	0	0	no	no	no
TraesCS1A02G051700	24.7804	18.7007	178.234	116.992	7.10006	5.59822	25.6569	24.6709	84.484	61.5713	107.203	59.2019	up	up	no
TraesCS1A02G051800	0.407415	0.0470906	10.6095	1.86226	0.424297	0.787789	3.49054	2.91359	2.62552	3.37779	1.44952	1.14133	up	no	no
TraesCS1A02G051900	5.52966	4.84259	7.35731	6.26364	6.84626	6.25302	9.74618	11.1284	14.0033	17.3752	20.7465	20.2461	up	no	no
TraesCS1A02G052000	0	0	0	0	2.39309	3.25999	0.908051	1.23209	2.14278	2.67609	7.57238	7.90663	no	no	no
TraesCS1A02G052100	6.34688	9.68206	3.87726	3.09203	8.66674	7.6285	9.30933	9.0215	9.82026	4.48095	5.59505	4.06727	up	no	no
TraesCS1A02G052200	11.2653	13.0648	1.46014	1.27325	9.10962	6.91605	10.3454	8.89564	8.08476	3.69326	6.26444	4.0401	down	no	no
TraesCS1A02G052300	6.34354	8.68447	0.558109	0.756037	10.2277	8.86683	12.6257	11.1555	11.3669	7.56977	10.6818	7.35402	down	no	no
TraesCS1A02G052400	0.411526	0.8951	0.713463	0.266766	0.607801	0.382975	0.265697	0.0351518	0.379719	0.343572	0.229393	0.104804	no	no	no
TraesCS1A02G052500	0	0	0	0	0	0	0	0	0	0	0	0	no	no	no
TraesCS1A02G052600	0	0	0	0	0	0	0	0	0	0	0	0	no	no	no
TraesCS1A02G052700	0	0	0	0	0	0	0	0	0	0	0	0	no	no	no
TraesCS1A02G052800	0	0	0	0	0	0	0	0	0	0	0	0	no	no	no
TraesCS1A02G052900	0	0	0	0	0	0	0	0	0	0	0	0	no	no	no
TraesCS1A02G053000	0	0	0	0	0	0	0	0	0	0	0	0	no	no	no
TraesCS1A02G053100	0	0	0	0	0	0	0	0	0	0	0	0	no	no	no
TraesCS1A02G053200	0.0601481	0.125138	0	0.0659835	0	0	0.122049	0	0	0	0	0	no	no	no
TraesCS1A02G053300	0	0	0	0	0	0	0	0	0	0	0	0	no	no	no
TraesCS1A02G053400	0	0	0.0485968	0	0.0605073	0	0.0245611	0	0	0.0833698	0	0	no	no	no
TraesCS1A02G053500	0	0	0	0	0	0	0	0	0	0	0	0	no	no	no
TraesCS1A02G053600	0.757303	0.898078	0.471276	0.473542	1.37231	1.03107	1.529	0.953493	0.680804	0.582463	0.567538	0.398842	no	no	no
TraesCS1A02G053700	3.19364	2.40573	1.21589	0.99668	1.27305	0.873688	2.23461	2.50924	1.99599	0.948142	1.57558	0.956366	no	no	no
TraesCS1A02G053800	0	0	0	0	0	0	0	0	0	0	0	0	no	no	no
TraesCS1A02G054000	1.31197	1.70597	8.23032	8.2457	5.70442	21.0689	14.3924	12.8922	13.4351	13.2723	10.1673	12.0673	up	no	no
TraesCS1A02G054200	0	0	0	0	0	0	0	0	0	0	0	0	no	no	no
TraesCS1A02G054300	20.6261	19.8827	3.61351	3.39088	11.3796	11.4209	15.208	13.189	9.31176	2.97224	7.57123	2.88501	no	no	no
TraesCS1A02G054400	13.027	18.7311	0.433391	0.569416	11.7336	7.9985	16.1156	15.1362	10.6499	4.74047	7.90504	4.01997	down	no	no
TraesCS1A02G054500	0.0774046	0.161041	0.0097116	0.0530714	0.13301	0.0297142	0.0196332	0.127276	0.084176	0.0777497	0	0	no	no	no
TraesCS1A02G054600	0.14894	0.103291	0	0.108927	0.0930671	0.0254113	0	0.163268	0.143973	0.0284961	0	0	no	no	no
TraesCS1A02G054700	0.397827	0.336245	0.199654	0.0818293	0.51271	0.534514	0.744183	0.677508	0.739074	0.242614	0.372674	0.306479	no	no	no
TraesCS1A02G054800	0	0.0650229	0	0	0.117174	0.0319936	0	0.146828	0	0	0	0	no	no	no
TraesCS1A02G054900	2.88575	3.77713	2.29969	1.99162	2.99212	2.88918	4.8341	4.26085	4.93146	2.23881	3.79164	2.05212	up	no	no
TraesCS1A02G055000	8.84649	9.96648	3.2951	2.64891	2.83949	2.33033	2.23071	2.28909	1.96667	1.55206	1.39493	0.798654	no	no	no
TraesCS1A02G055100	6.75955	7.86434	7.36498	7.65927	7.44719	6.69202	6.31664	5.22308	4.25577	2.96091	3.27213	1.14613	no	no	no
TraesCS1A02G055200	26.684	18.8367	11.4385	11.3128	4.80554	3.51887	9.58781	11.069	11.4384	7.77168	8.79604	6.35884	no	no	no
TraesCS1A02G055300	0	0	0	0	0	0	0	0	0	0	0	0	no	no	no
TraesCS1A02G055400	30.1327	28.0831	9.92028	9.90932	7.04654	5.84977	4.81922	4.41672	2.76926	1.28147	2.26089	1.56148	no	no	no
TraesCS1A02G055500	0.27784	0.192683	0.325353	0.558791	1.27315	1.13768	2.11417	2.52356	1.20858	0.318947	1.19884	0.0518892	no	no	no
TraesCS1A02G055600	1.1767	1.99716	0.310811	0.50955	1.66404	0.602285	1.69652	1.83301	1.57149	0.213284	0.886062	0.173495	no	no	no
TraesCS1A02G055700	0.956354	2.81874	0.719936	0.262284	2.09156	0.326335	3.15345	2.02183	1.27113	0.182975	1.19452	0	no	no	no
TraesCS1A02G055800	1.16194	1.69734	0.0744424	0.0678014	1.12769	1.21477	1.69306	0.952383	1.4697	0.354747	0.926361	0.277025	down	no	no
TraesCS1A02G055900	0	0	0	0	0.0276864	0.0453575	0.606876	0.853452	0.57821	0.406908	0.211307	0.0744745	no	no	no
TraesCS1A02G056000	1.0458	1.51096	0.204107	0.0318683	1.6337	1.63559	1.23788	1.1737	1.83229	0.183414	0.81145	0.179037	no	no	no
TraesCS1A02G056100	3.03351	3.57637	0.0338312	0.166391	0.75821	0.621072	1.62435	1.48848	0.879703	0.444964	0.642975	0.245499	down	no	no
TraesCS1A02G056105	1.58628	1.67338	0.34759	0.428917	1.49379	1.20073	1.41672	1.08111	0.923266	0.436008	1.36993	0.625886	no	no	no
TraesCS1A02G056200	15.4707	9.2613	8.3501	7.36503	0.911983	1.64347	2.66538	0.822805	1.37555	0.921488	0.198868	0.245317	no	no	no
TraesCS1A02G056400	0.885513	1.47385	0.088881	0	0.663988	0.63454	0.269526	0.166406	0	0.203305	1.32724	0.396907	no	no	no
TraesCS1A02G056500	12.0873	11.7742	4.69595	3.25684	5.66467	6.36318	9.50688	8.82925	6.89906	5.69024	7.71126	5.52474	no	no	no
TraesCS1A02G056600	1.9868	2.05202	0.626748	0.311365	2.25239	1.37285	2.71408	3.50692	1.23463	1.22183	0.734807	0.485021	no	no	no
TraesCS1A02G056700	0	0	1.35746	0.741814	0	0	1.81317	1.27073	4.06202	6.04372	6.713	5.0335	up	up	no
TraesCS1A02G056800	0	0	0.425137	0.464653	0	0	3.72435	5.90332	21.8024	19.287	16.4484	15.8208	up	up	no
TraesCS1A02G056900	20.5755	12.6416	1.22622	0.493755	0	0	2.05492	3.56447	0.606002	0.627398	0.0876119	0	down	up	no
TraesCS1A02G057000	0	0	0	0	0	0	0	0	0	0	0	0	no	no	no
TraesCS1A02G057100	4.04464	4.88691	1.03384	0.688981	3.94014	3.02175	6.06617	5.39365	5.46394	3.34531	5.1175	3.15287	no	no	no
TraesCS1A02G057200	48.129	35.8229	159.536	196.778	22.2595	20.2996	5.82589	5.16314	1.21845	0.917363	2.85129	1.84633	up	down	no
TraesCS1A02G057300	5.34246	4.03581	0.808609	0.418627	2.33151	1.8447	2.78544	2.45013	1.55236	0.486737	1.50213	0.487	down	no	no
TraesCS1A02G057400	0.791252	0.743448	0.102477	0.0840017	0.92505	0.836122	0.686251	0.851382	0.462619	0.102552	0.469515	0.243112	no	no	no
TraesCS1A02G057500	2.17428	0	0	0	2.13498	1.74882	1.41812	2.18887	0.900756	0.713133	1.2697	0.870142	no	no	no
TraesCS1A02G057600	0	0	0	0	0	0	0	0	0	0	0	0	no	no	no
TraesCS1A02G057700	1.56163	1.50846	0.895685	0.571047	0.394969	0.532874	1.4335	0.803527	1.32086	1.94207	1.19059	0.520803	no	no	no
TraesCS1A02G057800	0	0	0	0	0	0	0	0.0412396	0	0	0	0	no	no	no
TraesCS1A02G057900	3.58341	3.43076	0.190978	0.173941	0.237784	0.275932	2.67042	2.53268	0.528781	0.236622	0.0864193	0.0710692	down	up	no
TraesCS1A02G058000	0	0	0.0528189	0	0	0	0	0	0	0.120817	0	0	no	no	no
TraesCS1A02G058100	0.0931014	0	0.0200246	0.0218858	0.0166216	0.0136152	0.0539762	0.0312421	0	0.15268	0.0362452	0.0149036	no	no	no
TraesCS1A02G058200	0.473813	1.7251	0.237789	0.0866302	0.999228	1.15196	4.59687	4.56324	19.0361	11.4335	5.24558	5.09918	no	up	no
TraesCS1A02G058300	0.318366	0.248386	8.1885	5.76267	28.6466	54.9559	28.909	29.7641	32.429	39.0595	27.004	30.6802	up	no	no
TraesCS1A02G058400	56.6335	43.3695	4.33229	5.76832	2.8704	2.83336	2.34994	2.05504	1.37517	0.585099	0.140657	0.0144591	down	no	down
TraesCS1A02G058500	0.0668238	0.194638	0.0134145	0.010996	0.601281	0.550672	1.38985	1.38133	0.8139	0.510125	0.714766	0.370655	no	no	no
TraesCS1A02G058600	5.28441	14.2431	0.0674688	0.0453784	24.0705	23.999	20.4962	19.4917	16.929	8.30994	17.6418	11.0434	down	no	no
TraesCS1A02G058700	4.53601	11.9801	0.095032	0.0613748	19.7815	19.7192	16.8672	15.9927	13.9779	6.93625	14.6366	9.2591	no	no	no
TraesCS1A02G058800	0	0	0	0	0	0	0	0	0	0	0	0	no	no	no
TraesCS1A02G058900	87.8961	56.52	21.9618	25.1629	7.96081	6.47983	6.99242	7.5948	6.8303	3.68699	5.90805	3.53902	no	no	no
TraesCS1A02G059000	0	0	0	0	0	0	0	0	0	0	0	0	no	no	no
TraesCS1A02G059100	3.2203	4.52597	2.2179	2.08581	7.8135	5.64626	38.2684	38.1282	16.1441	12.506	19.5823	14.7796	no	up	no
TraesCS1A02G059200	0.0592653	0.0616509	5.27937	4.59981	0.0370326	0	0.120258	0	0.0214833	0	0	0.0664101	up	no	no
TraesCS1A02G059300	0	0	0	0	0	0	0	0	0	0	0	0	no	no	no
TraesCS1A02G059400	0	0	0	0	0	0	0	0	0	0	0	0	no	no	no
TraesCS1A02G059500	0.0321948	0.0446543	0.0377004	0	0.26823	0.0274644	0.097992	0.0655421	0.178946	0.018479	0.0292454	0.018038	no	no	no
TraesCS1A02G059600	0	0	0	0	0.0347861	0.0142472	0.0282407	0	0	0	0	0	no	no	no
TraesCS1A02G059700	0	0	0	0	0	0	0	0	0	0	0.0509447	0	no	no	no
TraesCS1A02G059800	0	0.0222956	0	0	0.0133925	0	0.0652355	0.0402765	0.0155385	0	0.014602	0.0120083	no	no	no
TraesCS1A02G059900	0	0	0	0	0	0	0	0.00181771	0	0	0	0	no	no	no
TraesCS1A02G060000	0	0	0	0	0	0	0	0	0	0	0	0	no	no	no
TraesCS1A02G060100	5.38523	6.44782	0.597301	0.336105	3.55647	3.95062	4.75833	4.26277	4.24595	2.57019	3.62074	2.47584	down	no	no
TraesCS1A02G060200	0	0	0.151607	0	0	0	0	0	0	0	0	0	no	no	no
TraesCS1A02G060300	0	0	0.0544754	0	0.135653	0.0555588	0	0.0509953	0.15739	0	0.295808	0.182449	no	no	no
TraesCS1A02G060400	0	0	0	0	0.0202826	0	0.0329324	0	0.0470652	0	0	0	no	no	no
TraesCS1A02G060500	39.8095	48.3352	13.5286	10.5328	6.9056	10.3756	2.43144	2.18005	1.83704	1.27916	2.1423	1.81309	no	down	no
TraesCS1A02G060600	3.24273	7.28889	0.0127639	0.0279006	17.1239	16.0574	25.9522	25.8446	25.1689	13.9265	29.6472	19.2869	down	no	no
TraesCS1A02G060700	9.6673	20.8294	0.882118	0.26057	40.6228	41.9436	38.8593	39.4581	35.8183	22.9314	25.9081	15.7035	down	no	no
TraesCS1A02G060800	0	0	0	0	0	0	0	0	0	0	0	0	no	no	no
TraesCS1A02G060900	0	0.117551	0	0	0.388358	0.115678	0.343947	0.0530883	0	0	0.538911	0.474845	no	no	no
TraesCS1A02G061000	0	0	0	0	0	0	0	0	0	0	0.421073	0.692562	no	no	no
TraesCS1A02G061100	0	0	0	0	0	0	0	0.13518	0	0	0.392068	0.161214	no	no	no
TraesCS1A02G061200	0	0	0	0	0	0	0	0	0	0	0	0.0870142	no	no	no
TraesCS1A02G061300	0	0	0	0	0	0	0	0.340104	0	0	0.0822016	0.135201	no	no	no
TraesCS1A02G061400	0	0.155382	0	0	0	0	0	0	0	0	0	0	no	no	no
TraesCS1A02G061500	0	0	0	0	0	0	0.00406025	0	0	0	0	0	no	no	no
TraesCS1A02G061600	0	0	0.0182896	0	0	0	0.00924366	0	0	0	0	0	no	no	no
TraesCS1A02G061700	3.48617	2.11329	12.4421	14.6923	0.219405	0.160465	2.61457	2.47438	0.463665	0.345493	0.982505	0.519924	up	up	no
TraesCS1A02G061800	0	0	0	0	0	0	0	0	0	0	0	0	no	no	no
TraesCS1A02G061900	0	0	0	0	0	0	0	0	0	0	0	0	no	no	no
TraesCS1A02G062000	0	0	0	0	0	0	0.236353	0	0	0	0	0	no	no	no
TraesCS1A02G062100	7.33101	6.4506	40.8818	30.1545	8.49093	7.53356	15.1695	16.4109	13.8965	11.3506	16.687	11.1509	up	no	no
TraesCS1A02G062200	0	0.388934	2.53311	0.871583	0.0584063	0.0956846	0.426749	0.395213	0	0.26825	1.97411	0.890285	up	no	no
TraesCS1A02G062400	0.568038	0.68814	0.168399	0.140668	0.588579	0.603573	0.533761	0.534854	0.569945	0.287521	0.364138	0.209487	no	no	no
TraesCS1A02G062500	0	0	0	0	0	0	0.681052	0.679241	0	0	0	0	no	up	no
TraesCS1A02G062600	0	0.0969342	0	0	0	0	0.425436	0.437775	0	0	0	0	no	no	no
TraesCS1A02G062700	0	0	0	0	0	0	0.195707	0.127937	0	0	0	0	no	up	no
TraesCS1A02G062800	0	0.0524187	0.0252889	0	0	0	0	0	0	0.0289228	0	0.0282326	no	no	no
TraesCS1A02G062900	0	0	0	0	0	0	1.01706	0.446164	0	0	0	0	no	no	no
TraesCS1A02G063000	0	0	0	0	0	0	0	0	0	0	0	0	no	no	no
TraesCS1A02G063100	0	0	0	0	0	0	4.19535	4.51437	0	0	0	0	no	no	no
TraesCS1A02G063200	0	0	0	0	0	0	0.439839	0.0581909	0	0	0	0	no	no	no
TraesCS1A02G063300	2.51425	2.41567	2.13806	1.1684	2.23658	2.37719	4.26921	4.24903	4.02536	2.34507	4.23477	2.25976	no	no	no
TraesCS1A02G063400	0	0	0	0	0	0	0	0	0	0	0	0	no	no	no
TraesCS1A02G063500	5.35262	7.45202	6.18045	4.67987	3.74701	2.5749	1.53119	1.94744	1.51722	1.13189	1.01449	0.811748	up	no	no
TraesCS1A02G063600	4.22575	5.42638	0.784597	0.526401	4.05265	3.59694	6.11692	5.9485	4.97136	1.63476	3.44843	1.9253	down	no	no
TraesCS1A02G063800	0	0	0	0	0	0	0	0	0	0	0	0	no	no	no
TraesCS1A02G064000	18.5829	19.0543	5.0829	3.81094	3.66979	4.57711	6.40264	6.56982	6.1377	4.29318	5.19401	3.38362	no	no	no
TraesCS1A02G064100	71.5895	72.5158	3.60072	2.73117	18.704	17.2967	16.8661	14.5411	13.2016	8.84574	11.9758	7.82262	down	no	no
TraesCS1A02G064200	0	0	0	0	0	0	0	0	0	0	0	0	no	no	no
TraesCS1A02G064300	0	0	0	0	0	0	0	0	0	0	0	0	no	no	no
TraesCS1A02G064400	0	0	0	0	0	0	0	0	0	0	0	0	no	no	no
TraesCS1A02G064500	0	0	0	0	0	0	0	0	0	0	0	0	no	no	no
TraesCS1A02G064600	0	0	0	0	0	0	0	0	0	0	0	0	no	no	no
TraesCS1A02G064700	0	0	0	0	0	0	0	0	0	0	0	0	no	no	no
TraesCS1A02G064800	0.641129	0.974754	0.0601086	0.0231867	1.42197	1.77421	1.50467	1.21474	0.842789	0.287115	0.743993	0.378948	down	no	no
TraesCS1A02G064900	0.0207784	0.0432297	0.14599	0.176656	0.0324591	0.0265882	0.0579734	0.0829744	0.0301282	0.119263	0.0778589	0.0931336	up	no	no
TraesCS1A02G065000	0.87495	0.704647	0.594914	0.63473	0.793629	0.794548	1.21701	1.11382	0.900336	0.0648	0.557638	0.426962	no	no	no
TraesCS1A02G065200	1.35098	0.93691	2.71203	3.02586	3.6581	2.65071	3.76935	3.64948	2.36699	0.452336	2.37773	0.756927	up	no	no
TraesCS1A02G065300	2.37438	2.64305	2.09736	1.16897	1.27971	0.812389	1.55188	1.74088	1.30845	0.631828	0.946169	0.458976	up	no	no
TraesCS1A02G065400	0.339723	0.650997	0.0583269	0.112785	0.340765	0.375225	0.648532	0.760209	0.453702	0.400249	0.627353	0.325581	no	no	no
TraesCS1A02G065500	5.11132	10.1024	1.41084	1.96252	0.319386	0.261619	2.33361	5.04272	1.66754	2.78709	1.39292	0	no	no	no
TraesCS1A02G065600	3.95269	6.45492	0.160446	0.103622	7.88183	7.74302	10.5934	10.4113	10.8094	5.83869	9.57376	6.08202	down	no	no
TraesCS1A02G065700	10.4496	10.116	4.49314	3.55813	4.11642	3.22898	6.25691	6.02588	4.05076	1.61575	2.83185	1.44032	no	no	no
TraesCS1A02G065800	0.137657	0.0954655	0.253311	0.251687	3.75606	17.4738	39.4316	41.6483	16.9327	17.2773	25.6657	27.4569	no	no	no
TraesCS1A02G065900	0.108325	0.0804896	0	0	0	0	0.031401	0.254455	0.067315	0.0355291	0	0.0173406	no	no	no
TraesCS1A02G066000	1.75075	3.93192	0.0349127	0.0254385	5.12938	5.56656	6.50514	5.65403	5.14434	2.80837	4.97647	3.57285	down	no	no
TraesCS1A02G066100	0	0.0218927	0	0	0	0	2.94128	2.99582	0	0	0	0	no	no	no
TraesCS1A02G066200	0.0431865	0.157237	3.14268	3.0084	1.64612	15.5728	14.6893	14.3849	14.9034	13.0881	12.8283	10.6585	up	no	no
TraesCS1A02G066300	0.659654	1.09603	0.101156	0.123121	0.612564	0.66121	2.33779	1.7798	1.34173	0.780916	1.08609	0.716081	down	up	no
TraesCS1A02G066400	419.812	209.431	74.5078	84.7317	2.53646	2.22197	3.6894	3.46091	2.04368	0.701129	0.870628	0.547517	no	no	no
TraesCS1A02G066500	0.528526	0	0	0	0	0.108209	0	0	0	0	0	0	no	no	no
TraesCS1A02G066521	0.24712	0.218507	0.086814	0.0745511	0.401481	0.543892	1.09064	0.719801	0.0895794	0.127657	0.101016	0.17307	no	no	no
TraesCS1A02G066600	0	0	0	0	0	0	0	0	0	0	0	0	no	no	no
TraesCS1A02G066700	14.5562	13.8918	26.2942	25.678	3.88486	3.53916	5.19375	5.35368	3.58222	2.17176	2.98217	2.83489	up	no	no
TraesCS1A02G066800	26.7092	25.8774	31.7659	29.2257	8.39684	6.38957	8.51534	8.6334	5.89811	2.44348	5.56327	3.53106	up	no	no
TraesCS1A02G066900	35.5255	23.9994	49.0344	67.8514	1.99594	2.69282	5.39899	5.11982	2.32549	1.3866	1.60013	1.78964	up	no	no
TraesCS1A02G067000	0.257891	0.29266	0.0823616	0.0128596	0.446813	0.515997	0.362741	0.435063	0.594896	0.100925	0.27952	0.0985162	no	no	no
TraesCS1A02G067100	0	0.646228	0.935301	0	1.55271	1.11289	0.157569	1.60517	1.12594	0	1.05808	0	no	no	no
TraesCS1A02G067200	6.78077	8.11972	2.77931	2.1407	4.2098	4.09563	4.13661	4.39429	2.76622	2.02735	2.36183	1.74686	no	no	no
TraesCS1A02G067300	2.76002	7.94141	0.107027	0.0169529	20.0332	14.1634	10.6805	8.96771	5.68252	2.13413	3.79866	2.02952	down	no	no
TraesCS1A02G067400	0.356692	0.927626	0.117045	0.0225749	0.677222	0.730281	1.10655	0.734747	0.805631	0.314974	0.663608	0.415067	no	no	no
TraesCS1A02G067462	0	0	0	0	0.111644	0.0457254	0.0453185	0.209848	0	0.102552	0	0	no	no	no
TraesCS1A02G067472	0	0.388934	0	0	0.116813	0.0717635	0.0948331	0	0.101648	0	0	0.0523697	no	no	no
TraesCS1A02G067500	0	0.888991	0	0	0.267	0	0	0	0	0	0	0	no	no	no
TraesCS1A02G067600	0.271746	0.659597	0	0	1.14146	0.772727	0.934338	0.645423	0.744268	0.580576	0.791979	0.389092	down	no	no
TraesCS1A02G067700	0.895993	0.93206	0.0599552	0.131056	1.11974	0.764345	1.51509	0.589312	0.519667	0.0342852	0.406955	0.133868	no	no	no
TraesCS1A02G067800	1.29214	1.28815	0.216159	0.118125	1.0429	0.909387	0.71011	1.11292	0.663557	0.216317	0.513522	0.24132	no	no	no
TraesCS1A02G067900	2.21319	2.18481	2.4141	1.85809	0.0141116	0.0693553	1.67263	2.31293	0.523929	0.324061	0.446193	0.278368	up	up	no
TraesCS1A02G068000	8.02114	18.6262	4.70698	2.32108	36.8015	35.269	26.5928	24.7019	24.978	21.1528	22.741	18.3655	no	no	no
TraesCS1A02G068100	0.286243	0.238213	1.5802	2.2923	0	0.0146511	0	0	0	0	0	0	no	no	no
TraesCS1A02G068200	0.0720203	0	0	0.0790076	0.202512	0.589809	0.274012	0.541362	0.67878	0.351373	0.294401	0.443866	no	no	no
TraesCS1A02G068300	16.9838	15.795	4.42009	3.77804	6.14671	12.4667	15.6275	11.0682	5.65331	0.491799	5.34877	0.539605	no	no	no
TraesCS1A02G068400	1.46775	0.966993	1.22768	0.88558	0	0.0500837	0.223371	0.13791	0	0.112327	0	0	no	no	no
TraesCS1A02G068500	0.142683	0.148427	0	0	0	0	0.868577	0.402196	0	0.982763	0	0.0799424	no	no	no
TraesCS1A02G068600	0	0	0	0	0	0	0	0	0	0	0	0	no	no	no
TraesCS1A02G068700	0	0	0	0	0	0	0	0	0	0	0	0	no	no	no
TraesCS1A02G068800	0	0	0	0	0	0	0	0	0	0	0	0	no	no	no
TraesCS1A02G068900	0	0	0	0	0	0	0	0	0	0	0	0	no	no	no
TraesCS1A02G069000	0	0	0	0	0	0	0	0	0	0	0	0	no	no	no
TraesCS1A02G069100	0.409712	0.47948	0.162781	0.121729	0.362685	0.3233	0.658165	0.553388	0.680708	0.274359	0.569897	0.430411	no	no	no
TraesCS1A02G069200	0	0.0237853	0	0	0.0857243	0.0117032	0.104392	0.139645	0.232075	0.196859	1.0437	0.435564	no	no	no
TraesCS1A02G069300	8.61408	7.15811	4.86611	3.57034	0.433144	0.24663	0.789054	0.869745	0.429006	0.228048	0.293723	0.269969	no	no	no
TraesCS1A02G069400	13.453	13.4207	4.88295	4.22742	4.89248	4.07816	6.76235	7.03286	5.97636	3.74652	5.15684	3.73437	no	no	no
TraesCS1A02G069500	0.204338	0.212563	0.256373	0.168122	1.0853	1.42066	4.50048	5.79187	4.65414	2.66823	4.47803	2.7095	up	up	no
TraesCS1A02G069600	4.22635	4.36951	27.4565	18.446	2.49507	12.3556	31.4625	28.6746	90.2298	80.1862	83.4666	66.9704	up	up	no
TraesCS1A02G069700	2.54661	4.68267	0.275761	0.046368	11.4757	11.9042	7.01679	8.09677	9.35386	4.99765	7.55905	3.98441	down	down	no
TraesCS1A02G069800	0.0158752	0.0110095	0.0132786	0	0.0595187	0.0622962	0.069795	0.0720955	0.061383	0.0212613	0.0576833	0.0415078	no	no	no
TraesCS1A02G069900	14.6818	11.1672	63.1186	62.0003	8.35205	10.72	1.0411	1.63167	0.267057	0.815518	0.286813	0.589671	up	down	no
TraesCS1A02G070000	0	0	0.155286	0	0	0	0	0	0	0	0	0	no	no	no
TraesCS1A02G070100	0.900771	0.694695	0.771624	0.494081	0.912217	0.794919	1.48115	1.20388	1.26106	0.713133	0.624268	0.461175	up	no	no
TraesCS1A02G070200	0	0.0799415	2.25617	1.15215	0.448181	0.511343	0.935617	0.90258	1.06785	0.845422	1.29145	1.24146	up	no	no
TraesCS1A02G070300	3.45979	5.24468	1.09092	0.505644	7.39594	6.79803	9.12771	8.66707	6.90609	5.60477	7.59087	6.60602	no	no	no
TraesCS1A02G070400	1.99404	2.6217	13.7462	10.2235	0.103833	0.113404	2.43054	2.04275	10.6617	8.75887	10.6606	12.7084	up	up	no
TraesCS1A02G070500	2.42276	2.25217	0.0517401	0.0706865	3.23715	3.45637	16.6051	16.7705	12.2766	7.26371	6.84827	3.63905	down	up	no
TraesCS1A02G070600	0.117686	0.0816156	2.23452	1.64607	0.625069	8.59377	10.9849	9.5189	15.3293	13.4985	16.8108	14.2863	up	no	no
TraesCS1A02G070700	0.76466	1.63275	0.0201975	0.0220749	0.377216	0.473782	0.102079	0.189072	0.437659	0.254098	0.603212	0.428422	down	no	no
TraesCS1A02G070800	2.0429	0.918975	1.30235	1.54454	0.103502	0	0	0	0	0	0	0	no	no	no
TraesCS1A02G070900	1.162	1.52985	0.136678	0.0896295	0.238247	0.0371725	1.12367	1.62066	0.118467	0.135476	0.0494786	0	no	up	no
TraesCS1A02G071000	0	0	0	0	0	0	0	0	0	0	0	0	no	no	no
TraesCS1A02G071100	1.549	2.94843	0.0793922	0.130157	10.7005	8.8967	12.2783	12.78	9.6435	5.06213	10.9978	5.57283	down	no	no
TraesCS1A02G071200	0	0.122672	0	0.00808534	1.19741	1.10155	2.17601	1.39195	1.21829	0.118451	1.04443	0.1404	no	no	no
TraesCS1A02G071300	3.47313	3.7925	0.363853	0.238603	4.12903	3.44936	4.25231	3.90888	2.97852	1.2603	2.18275	1.26891	down	no	no
TraesCS1A02G071400	0.851531	0.524924	22.5942	20.1793	0.62077	0.363208	0.807945	0.666749	0.194351	0.298686	0.12892	0.220877	up	no	no
TraesCS1A02G071500	4.58955	4.57256	9.97563	7.19766	0.141372	0.132345	0.0655836	0.0303686	0	0.0371027	0	0.0543259	up	no	no
TraesCS1A02G071600	0.692658	0.16012	2.00846	1.51972	0.288544	0.748456	1.87401	1.77168	1.11593	0.0883487	1.04867	0.301841	up	no	no
TraesCS1A02G071657	1.1911	1.07161	0.581612	0.838734	1.15664	1.28522	1.1758	1.11916	1.06191	0.323354	0.668928	0.207419	no	no	no
TraesCS1A02G071700	14.7964	11.9444	3.72406	3.04194	3.15859	2.3931	2.49634	2.8361	2.22472	1.0696	1.87776	0.925288	no	no	no
TraesCS1A02G071800	47.5857	59.3009	25.0836	25.0523	20.062	17.577	43.0102	43.7847	41.5185	29.1963	26.509	20.4245	no	no	no
TraesCS1A02G072000	60.9379	59.8963	20.0214	15.053	26.1493	21.7105	23.889	24.6432	20.5105	12.502	13.291	9.10943	no	no	no
TraesCS1A02G072100	50.1735	55.0087	21.1876	19.7717	9.99353	9.87567	7.71789	8.34202	13.0517	11.6276	11.3989	9.33974	up	no	no
TraesCS1A02G072200	85.2979	91.1962	46.6347	41.7674	25.9349	26.7642	21.58	22.2883	25.3915	19.8681	25.6609	14.8468	up	no	no
TraesCS1A02G072300	0	0	0.0252679	0	0	0	0	0	0	0	0	0	no	no	no
TraesCS1A02G072400	0	0	0	0	0	0	0	0	0	0	0	0	no	no	no
TraesCS1A02G072500	0	0	0	0	0	0	0	0	0	0	0	0	no	no	no
TraesCS1A02G072600	68.0752	61.2019	68.7641	49.1677	101.559	93.8272	51.6794	48.5942	160.297	146.731	117.765	102.682	up	down	no
TraesCS1A02G072700	0	0.0169352	0	0	0.462855	0.199985	1.32963	1.47994	1.28649	0.499917	1.84116	1.22225	no	no	no
TraesCS1A02G072800	0.03897	0.162155	0	0	2.48379	1.43116	11.466	12.509	7.88958	5.13342	8.09108	5.08187	no	up	no
TraesCS1A02G072900	0	0	0	0	0	0	0	0	0	0	0	0	no	no	no
TraesCS1A02G072982	0	1.29065	0.226423	0.123734	0.704791	0.288658	0.0572177	0	0	0.388438	0.230532	0.126389	no	no	no
TraesCS1A02G072986	0.127514	0.364779	0.0639943	0.104914	0.139437	0.130534	0.0970292	0.0149765	0.138669	0.0548925	0.043437	0.125026	no	no	no
TraesCS1A02G073000	13.2799	9.01955	7.7525	6.90146	1.82153	1.86189	2.2245	2.2474	1.73407	1.18697	1.98603	1.36803	up	no	no
TraesCS1A02G073100	0	0.191027	0.353278	0.100726	0.114747	0.20365	1.38181	0.618282	0.443778	0.0702683	0	0.257217	no	no	no
TraesCS1A02G073200	0.0451503	0.281806	0.430525	0.173357	0	0	0	0	0	0	0	0	no	no	no
TraesCS1A02G073300	1.21303	0.727171	1.53741	0.699187	0	0.0631402	0.114727	0.0772718	0.0596223	0	0	0.0115192	no	no	no
TraesCS1A02G073400	4.28384	7.85617	1.03101	1.12044	6.36745	5.06043	5.70819	6.3228	6.26224	3.2561	4.87484	3.47923	no	no	no
TraesCS1A02G073500	4.14441	2.3753	1.35791	1.67959	0.404122	0.614767	0.977552	1.24636	0.344482	0.280304	0.215813	0.184874	no	no	no
TraesCS1A02G073600	1.79141	1.41023	0.218686	0.504581	1.33116	0.941702	0.835077	0.614144	0.947737	0.0277899	0.329858	0.135634	no	no	no
TraesCS1A02G073700	0.183961	0.574098	0	0	0.057475	0.0470795	0	0	0.400108	0.0263973	0.125331	0	no	no	no
TraesCS1A02G073800	0	0.0628815	0	0	0.0755435	0.1547	0.183988	0.170391	0.131473	0	0	0.0677356	no	no	no
TraesCS1A02G073900	0.844809	1.60479	0.29494	0.161177	0.895115	0.413608	4.7328	7.69623	2.29013	0.864387	1.42639	1.35825	no	up	no
TraesCS1A02G074000	0.642075	0.742135	0	0	0.356629	0.547735	1.80954	0.90494	0.310331	0	0.340231	0.0799424	no	no	no
TraesCS1A02G074100	0	0	0	0	0.340967	0.930986	3.04491	3.11898	3.06592	2.9754	2.10663	1.50315	no	no	no
TraesCS1A02G074200	0	0	0	0	0	0	0	0	0	0	0	0	no	no	no
TraesCS1A02G074300	0	0	0	0	0	0	0	0	0	0	0	0	no	no	no
TraesCS1A02G074400	11.6041	10.8755	4.30879	4.82442	15.2264	16.2887	19.1403	17.5052	10.7968	5.37542	12.3319	5.71753	no	no	no
TraesCS1A02G074800	20.477	17.327	2.6773	1.7378	12.0238	10.6479	20.3027	21.2321	15.6731	10.3226	16.3632	11.6817	down	no	no
TraesCS1A02G074900	1.01265	1.48136	0	0.0173577	0.830505	1.42537	1.54111	1.27856	1.3536	0.3996	0.560551	0.230492	no	no	no
TraesCS1A02G075000	44.365	40.8902	0.485196	0.462307	23.3435	13.8049	14.5539	14.0918	8.27316	3.23938	9.40711	5.32876	down	no	no
TraesCS1A02G075100	6.50645	11.3216	1.06206	1.17519	13.8806	21.0312	25.1248	25.7753	19.5354	14.9306	23.1759	17.7337	down	no	no
TraesCS1A02G075200	0.697087	0.604289	0.048589	0.138074	0	0.0198221	0.147343	0.0636789	0	0	0	0.010849	no	no	no
TraesCS1A02G075300	0	0	0.495194	0.374692	1.3754	0.776988	2.00219	1.67594	1.54077	0.0871309	1.55132	0.340206	up	no	no
TraesCS1A02G075400	0.0759011	0	1.02848	0.957546	1.28055	1.47628	2.54124	1.7116	2.97148	0.609916	1.80988	0.382732	up	no	no
TraesCS1A02G075500	0.698309	0.649953	0.728576	0.645101	0.895658	0.705442	1.06273	1.53673	0.892625	0.601219	0.838825	1.43114	up	no	no
TraesCS1A02G075600	2.29465	4.02335	0.00406925	0.0111187	4.56751	3.36787	5.86754	4.64542	3.22432	1.02853	2.82835	1.51733	down	no	no
TraesCS1A02G075700	32.312	39.9458	8.73132	6.9639	16.2275	15.1254	11.0585	9.59547	7.94818	4.44263	7.76821	4.88677	no	no	no
TraesCS1A02G075800	0.154993	0.207299	0	0	0.242123	0.147331	1.26363	1.13905	0.842761	0.279596	0.746711	0.341154	down	up	no
TraesCS1A02G075900	0	0	0.14579	0.318683	1.99674	2.156	6.11571	3.68487	3.05382	5.58578	3.16663	6.34766	no	no	no
TraesCS1A02G076000	9.23716	12.2597	1.44368	1.57241	5.85902	5.22726	8.36694	7.80476	5.12365	3.25656	5.66252	3.24019	down	no	no
TraesCS1A02G076100	1.17349	1.34281	0.799265	0.919532	1.50844	0.94387	1.73487	1.87445	1.72585	0.817892	1.21066	0.798373	up	no	no
TraesCS1A02G076200	0	0	0.0361228	0	0	0	0.0182566	0	0.104366	0.0826268	0.196151	0.100819	no	no	no
TraesCS1A02G076300	1.45305	1.19332	0.0383804	0.125843	0.95574	0.548012	2.21134	1.54492	1.10888	1.58024	10.7331	10.8834	no	no	up
TraesCS1A02G076400	6.21278	6.58583	2.8881	2.53658	1.53716	1.02092	1.64891	1.888	1.15684	0.432498	0.966327	0.418038	no	no	no
TraesCS1A02G076500	0	0.0435133	0.167941	0.0458877	0.156826	0.128461	5.3155	4.41176	20.0606	9.69969	3.662	1.92176	no	up	down
TraesCS1A02G076700	1.05875	1.4226	0.0221393	0	0	0.0112898	0.0895147	0.0621748	0	0	0.120219	0.0988654	down	no	no
TraesCS1A02G076800	0	0	0.771995	0	0.480601	0.787348	1.26805	0.81301	0.836416	0.662195	1.31001	2.04691	no	no	no
TraesCS1A02G076900	1.09937	1.10047	0.572552	0.568881	16.2925	16.5626	25.6225	27.4711	1.39856	1.15487	2.55788	1.74326	no	no	no
TraesCS1A02G077000	0	0	0	0.123504	0.0562785	0	0	0	0	0	0	0.0504618	no	no	no
TraesCS1A02G077100	0	0	0	0.244284	0.092763	0.0759849	0.301235	0.278974	0.430508	0.0852089	0	0	no	no	no
TraesCS1A02G077200	44.414	43.3068	10.9258	9.86383	13.9329	10.1822	23.1656	23.4807	17.7534	10.8984	16.8068	12.4098	no	no	no
TraesCS1A02G077300	0.114714	0	0	0	0.0716805	0.0293578	0.145483	0.0538927	0.166333	0.19753	0	0.0642719	no	no	no
TraesCS1A02G077400	0	0	0	0	0	0	0	0	0	0	0	0	no	no	no
TraesCS1A02G077500	10.7924	9.51468	7.05652	6.37112	8.15421	9.1465	22.5912	22.4241	15.376	15.7091	15.0419	16.6253	up	up	no
TraesCS1A02G077600	7.94125	9.60935	1.75303	1.43698	8.68808	7.17952	11.5871	10.795	8.64585	5.08282	7.52981	6.32995	no	no	no
TraesCS1A02G077700	15.7087	15.831	5.70268	5.73189	6.82561	8.9405	11.1169	11.3202	7.41671	6.80358	5.55271	4.89801	no	no	no
TraesCS1A02G077800	0.11099	0.280399	0	0	8.25309	7.46641	23.4627	22.1237	13.2655	10.1292	17.7808	14.0895	no	up	no
TraesCS1A02G077900	0	0	0	0	0	0	0	0	0	0	0	0	no	no	no
TraesCS1A02G078000	0	0	0	0	0	0	0	0	0	0	0	0	no	no	no
TraesCS1A02G078100	3.23223	3.8009	0.105791	0.0192707	0.307345	0.07193	0.231692	0.148549	0.152825	0.100827	0.3351	0.334631	down	no	no
TraesCS1A02G078200	0.162602	0	0.0612026	0	0	0	0	0	0	0	0	0	no	no	no
TraesCS1A02G078300	0.358751	0.373192	1.18528	0.377158	0.186808	0.15302	0.925114	0.660119	1.21375	0.703541	0.65177	0.653251	up	no	no
TraesCS1A02G078400	0	0	0	0	0	0	0	0	0	0	0	0	no	no	no
TraesCS1A02G078500	0	0	0	0	0	0	0	0	0	0	0	0	no	no	no
TraesCS1A02G078600	0	0	0	0	0	0	0	0	0	0	0	0	no	no	no
TraesCS1A02G078700	7.33666	9.26245	3.92885	3.58521	4.66775	4.16914	1.91165	1.89963	1.42645	0.985772	1.15304	0.948234	no	down	no
TraesCS1A02G078800	25.2615	19.8863	61.2841	33.3564	4.47951	2.4462	7.9165	8.72906	4.34876	5.40233	2.82411	2.51374	up	no	no
TraesCS1A02G078900	2.15499	2.00326	0.299141	0.100599	0	0.0234685	0.186077	0.344652	0	0.105269	0	0.0513786	no	no	no
TraesCS1A02G079000	0	0	0	0	0	0	0	0.0697435	0.107627	0.298231	0	0.0415877	no	no	no
TraesCS1A02G079100	0	0	0	0	0	0	0	0	0	0	0	0	no	no	no
TraesCS1A02G079200	0	0	0	0	0	0	0	0	0	0	0	0	no	no	no
TraesCS1A02G079300	0.282373	0	0.17714	0.116163	0.926332	0.975582	5.08518	4.6099	1.99599	3.11996	2.78949	2.84774	no	no	no
TraesCS1A02G079400	15.6462	10.7642	1.26177	1.66398	0	0	0.210813	0.0390468	0.241026	0.0238526	0	0	no	no	no
TraesCS1A02G079500	0	0	0.0423951	0.231678	0	0	0	0	0	0	0	0	no	no	no
TraesCS1A02G079600	0.884996	0.957445	0.0355316	0.0194171	1.81384	2.0837	1.90353	2.46136	1.69385	0.91434	1.25411	0.555345	no	no	no
TraesCS1A02G079700	42.7498	39.2838	43.9057	31.6838	15.8818	12.8671	21.9471	22.2501	24.4984	17.5939	26.0403	18.6758	up	no	no
TraesCS1A02G079800	3.98088	7.64038	1.84801	1.49573	7.53712	6.16369	11.8542	12.5585	9.17776	5.84942	11.5266	7.34917	no	no	no
TraesCS1A02G079900	0.388263	0.807785	4.48165	3.08801	96.1952	102.147	65.6865	53.8098	106.261	174.16	130.409	182.295	up	no	no
TraesCS1A02G080000	0.315464	0.984488	0	0	21.9297	24.7046	19.0437	22.7865	12.2358	13.3086	15.367	12.991	no	no	no
TraesCS1A02G080100	0.735161	1.82691	1.4348	0.918496	3.26666	12.9819	9.73782	9.38278	10.0378	11.1352	9.23806	14.2333	no	no	no
TraesCS1A02G080200	5.00208	9.53599	0.336114	0.218117	13.5225	11.9658	19.1745	18.0722	12.5181	4.673	11.9775	5.69892	down	no	no
TraesCS1A02G080300	1.22324	1.61355	0.721485	0.75396	4.25516	4.40209	5.05382	4.52631	3.17248	1.45488	3.51394	2.03486	no	no	no
TraesCS1A02G080400	0	0	0	0	0	0	0	0	0	0	0	0	no	no	no
TraesCS1A02G080500	4.21363	2.18388	7.35274	6.80297	0.0744293	0.0609672	0.271911	0.202853	0.129533	0.00854602	0.0202877	0.0166841	up	no	no
TraesCS1A02G080600	3.32138	3.34711	15.2855	13.7205	0.165744	0.159377	0.16966	0.238392	0.125415	0.0661943	0.0157141	0.0129229	up	no	no
TraesCS1A02G080700	25.4272	20.4068	27.4909	25.9943	1.05571	1.2443	1.92841	2.12103	1.15002	0.614169	0.658657	0.620548	up	no	no
TraesCS1A02G081000	0	0	0	0	0	0	0	0	0	0	0	0	no	no	no
TraesCS1A02G081100	0	0	0.0639943	0	0	0	0	0	0	0	0	0	no	no	no
TraesCS1A02G081200	0.378595	0.451004	0.389198	0.227759	0.248016	0.47195	1.70682	1.4516	0.416142	0.346986	0.449303	0.201855	up	up	no
TraesCS1A02G081300	50.4998	42.3399	18.4188	20.6459	24.8346	23.7956	42.4858	37.9037	19.6611	12.3314	15.7628	9.33013	no	no	no
TraesCS1A02G081400	77.3486	54.2967	43.7074	49.8072	11.7268	8.33831	15.2886	15.5211	10.228	7.1999	9.63372	6.31614	up	no	no
TraesCS1A02G081500	0.350578	0.617168	0.013534	0	0.0842549	0.151834	0.095762	0.240718	0.234614	0.0928724	0	0.0755467	no	no	no
TraesCS1A02G081600	0	0	0	0	0.0514579	0.379356	0.710185	0.696392	0.597034	0.354506	0.280525	0.276837	no	no	no
TraesCS1A02G081700	0	0.0884312	0	0	0	0.0435113	0.0431241	0.0798747	0.0616306	0.0731899	0	0.0476288	no	no	no
TraesCS1A02G081800	0	0	0	0	0	0	0	0	0	0	0	0	no	no	no
TraesCS1A02G081900	0	0	0	0	0	0	0	0	0.220109	0	0.206843	0	no	no	no
TraesCS1A02G082000	71.6444	47.0505	20.2837	16.6268	0.439676	0.295324	2.20593	1.73879	1.27532	0.710813	0.968351	0.346925	no	up	no
TraesCS1A02G082100	1.65538	1.90651	0.993957	1.23227	0.812729	0.832162	0.749779	1.29153	1.26442	1.37432	1.0271	1.09309	no	no	no
TraesCS1A02G082200	6.22369	4.40077	14.6985	9.2372	1.06755	0.37477	1.0524	0.554201	0.35389	0.420265	0.443414	0.364653	up	no	no
TraesCS1A02G082300	4.50575	4.45661	1.77935	3.16021	0.461552	0.567107	0.674472	0.867541	2.24914	3.05256	0.201294	1.03462	no	no	no
TraesCS1A02G082400	0	0	0	0	0	0	0.132535	0.122741	0	0	0	0	no	no	no
TraesCS1A02G082500	102.979	92.0829	152.986	78.2794	1.92082	1.25289	3.1188	3.63715	17.086	16.5658	21.7961	13.5232	up	no	no
TraesCS1A02G082600	3.19771	4.76423	1.09926	1.26569	4.816	4.88619	7.46311	7.12622	4.97628	4.35658	5.62598	4.68574	no	no	no
TraesCS1A02G082700	4.94725	5.86785	5.05848	5.27505	0.722277	0.544307	1.54802	1.21641	0.737451	0.583843	0.252001	0.181335	up	no	no
TraesCS1A02G082800	0	0	0	0	0	0	0	0	0	0	0	0	no	no	no
TraesCS1A02G082900	0	0	0	0	0	0	0	0	0	0	0	0	no	no	no
TraesCS1A02G083000	0.614162	1.07949	1.09473	1.12678	13.2863	21.4953	20.7883	21.7992	12.6976	11.1832	8.36847	6.5854	up	no	no
TraesCS1A02G083100	73.603	69.1385	0.0240485	0.0919932	1.33244	0.539589	3.97444	3.98465	1.8065	0.976397	0.620284	0.161086	down	up	no
TraesCS1A02G083300	1.1134	0.608066	5.54583	4.61087	0.139144	0	1.05903	1.33384	1.49333	1.08641	1.46021	1.48156	up	up	no
TraesCS1A02G083400	9.47843	17.1031	6.01183	3.91773	53.6131	52.0631	62.0443	61.7224	55.1693	39.1915	53.1092	38.3149	no	no	no
TraesCS1A02G083500	7.55055	8.4014	2.0854	1.77197	4.061	4.04625	7.32319	6.97248	5.63479	3.29037	4.86793	2.76112	no	no	no
TraesCS1A02G083600	0	0	0	0	0	0	0	0	0	0	0	0	no	no	no
TraesCS1A02G083700	0	0	0	0	0	0	0	0	0	0	0	0	no	no	no
TraesCS1A02G083800	0	0	0.0365792	0	0	0	0.887391	0.924542	0.105684	0	0	0	no	up	no
TraesCS1A02G083900	0	0	0	0	0	0	0	0	0	0	0	0	no	no	no
TraesCS1A02G084000	0	0	0.0872232	0	0.244351	0.0889579	0.617163	0.796097	0.378007	0.0997567	0.059204	0	no	no	no
TraesCS1A02G084100	3.36195	4.43832	0.413338	0.274017	8.1246	8.12709	9.02737	7.35805	8.19309	5.78129	7.09217	5.14404	down	no	no
TraesCS1A02G084200	21.7758	20.6249	5.71383	4.96939	9.63401	8.42127	9.59418	9.49143	5.69119	3.48732	6.48375	3.32126	no	no	no
TraesCS1A02G084300	0.548965	0.66624	38.0425	51.2392	6.40317	8.10169	5.56965	5.48045	2.85228	3.83363	4.26989	4.33165	up	no	no
TraesCS1A02G084400	0.392214	0.816005	0.421794	0	0.945307	1.14715	1.50645	1.50042	1.58424	1.44721	1.22154	0.753426	no	no	no
TraesCS1A02G084500	0.931832	0.776757	2.41258	1.55366	0.455016	0.638041	1.62786	1.68442	1.11849	1.05553	1.61025	0.791772	up	up	no
TraesCS1A02G084600	1.99898	0.415889	5.11638	5.70158	0	0	0	0	0	0.573684	0	0	no	no	no
TraesCS1A02G084700	0	0	0	0	0	0	0	0	0	0	0	0	no	no	no
TraesCS1A02G084800	1.39929	1.8715	13.9446	9.21025	0.249817	0	0.202811	0.563472	0	0.229473	0	0.111999	up	no	no
TraesCS1A02G084900	0.139721	0	4.067	2.56738	0.349225	0.107273	2.339	1.05026	1.92462	1.64403	0	0.313131	up	up	no
TraesCS1A02G085000	1.29922	2.74711	0.265773	0.11619	5.61665	5.19347	5.54843	5.39053	4.5765	3.23416	4.58449	3.73457	down	no	no
TraesCS1A02G085100	0	0	0	0	0	0	0	0	0	0	0	0	no	no	no
TraesCS1A02G085200	0	0	0	0	0	0	0	0.206198	1.59101	0.755766	0	0	no	no	no
TraesCS1A02G085300	2.07428	1.40256	0	0	0.64807	0.424683	5.68219	7.35746	6.01532	6.07201	2.33177	1.16218	down	up	no
TraesCS1A02G085400	0.549795	1.3345	10.623	13.4198	0.286288	0.187606	6.22886	6.67259	5.38103	5.57506	1.24857	0.462057	up	up	down
TraesCS1A02G085500	17.0794	10.3394	11.1878	11.6157	1.88856	1.77539	3.10758	2.65876	1.61765	0.756778	1.24376	0.875096	up	no	no
TraesCS1A02G085600	41.5879	44.78	16.9788	12.2953	23.2442	18.8677	20.5675	20.1866	21.7687	15.3338	16.8777	11.119	no	no	no
TraesCS1A02G085700	3.68081	3.62386	0.956616	0.685004	0.266964	0.353249	1.58381	1.60573	1.85845	0.773399	1.54493	0.662876	no	up	no
TraesCS1A02G085800	0	0	0.664422	0.423604	0.723855	0.338818	2.23868	2.61748	0.559896	0.443272	3.83338	3.39974	up	no	up
TraesCS1A02G085900	3.60176	4.27954	1.52567	1.58592	3.634	3.33189	5.66577	5.46442	5.34225	2.57942	4.27735	3.52685	no	no	no
TraesCS1A02G086000	0	0	0	0	0	0	0	0	0	0	0	0	no	no	no
TraesCS1A02G086100	10.4878	6.41079	4.30388	4.99918	0.637941	0.304033	1.15823	1.16856	1.13043	0.713843	0.569088	0.800808	no	no	no
TraesCS1A02G086200	32.8466	23.1975	28.7129	24.6795	2.1868	1.68734	2.13282	2.01449	2.58916	1.60423	1.54612	1.25811	up	no	no
TraesCS1A02G086300	0	0	0	0	0	0	0	0	0	0	0	0	no	no	no
TraesCS1A02G086400	0	0	0	0	0	0	0	0	0	0	0	0	no	no	no
TraesCS1A02G086500	39.2894	45.1914	6.94196	6.88675	20.4264	17.08	39.2565	39.4282	21.069	11.6318	21.6287	11.8825	no	no	no
TraesCS1A02G086600	19.7077	28.6485	1.56555	1.33654	41.4195	36.813	36.1322	36.4623	29.4007	20.4257	23.67	18.4905	down	no	no
TraesCS1A02G086700	0	0	0	0	0	0	0	0	0	0	0	0	no	no	no
TraesCS1A02G086800	3.80135	3.07188	2.42775	1.57713	2.7476	2.41969	5.32521	4.75523	2.79819	1.28609	2.37364	1.25902	no	no	no
TraesCS1A02G086900	2.93736	4.3413	1.20429	1.16656	4.52844	3.18768	7.00667	6.6284	5.51589	3.1923	4.21018	3.03968	no	no	no
TraesCS1A02G087000	0	0	0	0	0	0	0	0	0	0	0	0	no	no	no
TraesCS1A02G087100	1.44388	1.21079	1.56016	1.8264	0.138095	0.369518	0.224222	0.221496	0.149542	0.093023	0.0602265	0.0660385	up	no	no
TraesCS1A02G087200	0.00656576	0.0204902	0	0	0.0923105	0.112581	0.189851	0.157314	0.216584	0.0659503	0.190111	0.0606977	no	no	no
TraesCS1A02G087300	0.292758	0.251579	0.140536	0.0767993	0.0676058	0.114013	0.245368	0.239196	0.184562	0.0365296	0.130078	0.0392236	no	no	no
TraesCS1A02G087400	0.149461	0.33039	1.22827	0.368913	0	0	0.0758197	0.0438855	0.0270893	0.0214468	0.0254566	0	up	no	no
TraesCS1A02G087500	4.28087	5.50558	0.747475	0.971093	1.28187	1.04043	1.44934	1.35104	1.27335	0.819935	0.571178	0.288657	no	no	down
TraesCS1A02G087600	0	0	0	0	0	0	0	0	0	0	0	0	no	no	no
TraesCS1A02G087700	0	0	0	0	0	0	0	0.0154523	0	0	0	0	no	no	no
TraesCS1A02G087900	9.62214	13.4287	2.38123	2.04522	12.5385	12.0299	15.4862	15.4003	12.0045	4.82301	8.99346	5.07919	no	no	no
TraesCS1A02G088000	17.5075	17.2868	4.67471	3.86378	7.82833	6.01482	9.89171	8.3872	5.82411	2.71705	5.07051	2.49225	no	no	no
TraesCS1A02G088100	23.5829	22.7557	5.00763	4.45214	4.934	4.00721	8.23998	7.61303	7.03229	4.22381	6.88298	4.45092	no	no	no
TraesCS1A02G088200	3.53551	5.41887	1.03379	0.695308	5.64368	4.82059	5.56141	5.20627	4.25764	2.58636	4.39235	2.8742	no	no	no
TraesCS1A02G088300	0	0	0.641008	0.0368731	0	0	0	0	0	0	0	0	no	no	no
TraesCS1A02G088400	0	0	0.0648822	0	0	0	0	0	0	0	0	0	no	no	no
TraesCS1A02G088600	0.586397	1.22	0.227837	0.290517	1.08743	0.687423	2.11109	2.15059	2.64678	1.09659	0.773239	0.455724	no	no	no
TraesCS1A02G088700	0	0	0	0	0	0	0	0	0	0	0	0	no	no	no
TraesCS1A02G088800	0.71694	1.28586	0.508689	0.461049	1.26673	0.544114	1.63036	1.57956	0.89616	0.681115	0.97689	0.512496	no	no	no
TraesCS1A02G088900	7.07685	6.14742	2.84128	1.78479	0.875293	0.694572	2.62033	2.46782	5.35278	2.9313	3.74777	2.79594	no	up	no
TraesCS1A02G089000	0	0	0	0	0	0	0	0	0	0	0	0	no	no	no
TraesCS1A02G089100	0.55568	0.494383	3.11899	2.44237	3.56817	9.46821	15.7561	12.8365	8.90535	7.35257	9.08093	7.31228	up	no	no
TraesCS1A02G089200	0	0	0.0314753	0	0	0	0	0	0	0.00899954	0	0.0175695	no	no	no
TraesCS1A02G089300	0.446224	0.83065	0.117865	0.167466	0.24214	0.28249	0.399115	0.408239	0.263914	0.0741407	0.34401	0.105267	no	no	no
TraesCS1A02G089400	1.85967	1.95703	0.922446	1.31657	0.972869	0.940791	1.43702	1.00574	1.08173	1.27841	2.15092	1.22367	no	no	no
TraesCS1A02G089500	10.9459	8.48644	192.59	173.646	0.861833	0.465628	2.14367	1.95768	0.765904	0.387403	0.2799	0.427483	up	no	no
TraesCS1A02G089600	24.11	20.7305	447.663	417.81	0.53076	0.501648	7.98808	6.56898	6.53704	7.38808	3.69473	4.94207	up	up	no
TraesCS1A02G089700	0	0	0.798655	1.50772	0	0	0	0	0	0	0	0.0540375	no	no	no
TraesCS1A02G089800	0.983888	0.374449	9.86347	10.9382	0.659778	1.62133	3.29902	2.32243	0.661113	0.385668	0.653965	0.174787	up	no	no
TraesCS1A02G089900	42.315	49.9021	11.2433	9.19148	46.5668	37.774	54.4036	53.3898	47.4807	25.9773	42.3261	27.4907	no	no	no
TraesCS1A02G090000	36.2	36.5368	5.26676	4.58348	13.2036	10.5378	21.7853	21.6342	9.60874	4.88202	8.46191	5.04739	down	no	no
TraesCS1A02G090100	14.5261	16.6426	4.51767	4.1872	14.4668	11.7272	18.425	21.0864	16.2474	10.9391	16.9258	13.5567	no	no	no
TraesCS1A02G090200	0	0	0	0	0	0	0	0	0	0	0	0	no	no	no
TraesCS1A02G090300	1.61239	2.73854	0.197304	0.270236	3.15627	2.99295	4.43306	4.37433	4.00117	1.87094	3.37689	1.87648	down	no	no
TraesCS1A02G090400	0.448107	1.16536	0	0	0.0233337	0.0382267	0	0.122804	0	0	0.0508819	0.020922	no	no	no
TraesCS1A02G090500	0.0257066	0	0	0	0	0.00438591	0.00652032	0.0100641	0.00621233	0.00491833	0.00291895	0.00240048	no	no	no
TraesCS1A02G090600	24.3588	23.243	21.897	18.7563	13.4819	12.0913	14.077	13.5026	9.82132	7.55526	10.9292	6.22794	up	no	no
TraesCS1A02G090700	0.0382985	0.239041	0.00961027	0	0.167519	0.166624	0.310853	0.485801	0.194362	0.142886	0.260924	0.0751024	no	no	no
TraesCS1A02G090800	0	0	0	0	0	0	0	0	0	0	0.146071	0	no	no	no
TraesCS1A02G090900	0	0	0.113848	0	0	0	0	0	0	0	0	0	no	no	no
TraesCS1A02G091000	9.37864	13.0844	2.84925	3.07968	13.5239	11.3507	19.3966	20.1589	14.8495	6.40933	10.92	6.57271	no	no	no
TraesCS1A02G091100	16.4455	23.7355	3.42561	3.26122	34.3805	24.055	31.3424	29.4905	21.5401	9.59254	20.768	11.0022	no	no	no
TraesCS1A02G091200	10.5846	10.8326	2.24078	1.8231	6.71197	5.86304	7.07	6.50063	5.51225	3.2096	4.7524	3.10903	no	no	no
TraesCS1A02G091300	11.2711	16.3117	1.83158	2.21021	7.46011	18.9806	35.3573	35.2379	28.4538	19.1503	30.3783	23.2601	down	up	no
TraesCS1A02G091400	0.99573	1.43241	0.351154	0.327208	2.02633	1.32465	1.83618	1.31699	1.20966	0.437655	0.993127	0.490035	no	no	no
TraesCS1A02G091500	0.243909	0.258905	0.00999254	0.00273033	0.413683	0.201277	0.507553	0.411583	0.111873	0.0199997	0.155999	0.0641451	down	no	no
TraesCS1A02G091600	0.153651	0.319671	0.293023	0.202269	1.17133	0.943739	6.53179	7.13188	1.76004	2.24007	7.03455	9.3835	no	up	up
TraesCS1A02G091700	0	0.0454926	0.329213	0.143925	0.163959	0.067152	0.621174	0.53418	0.665811	0.778139	1.13219	0.416538	no	no	no
TraesCS1A02G091900	0	0	0	0	0	0	0	0	0	0.129479	0	0.126389	no	no	no
TraesCS1A02G092000	0	0	0	0	0	0	0	0.0529895	0	0.129479	0	0.189584	no	no	no
TraesCS1A02G092100	0	0	0	0	0	0.0299969	0	0	0	0	0.0399276	0.0164178	no	no	no
TraesCS1A02G092200	0.0914251	0.190211	0	0	0.342768	0.444554	6.00605	6.14206	2.05474	2.72874	1.99319	0.665905	no	up	no
TraesCS1A02G092300	0	0	0	0	0	0	0.0734484	0.56684	0.279916	0.19391	0.197284	0.0270403	no	no	no
TraesCS1A02G092400	0	0	0	0	0	0	0	0	0	0	0	0	no	no	no
TraesCS1A02G092500	0	0	0.205214	0.224288	0.287448	0.0784856	0.0777871	0.216117	0.40762	0.322715	0.557167	0.400926	up	no	no
TraesCS1A02G092600	0	0	0	0	0	0	0	0	0	0	0	0	no	no	no
TraesCS1A02G092700	72.6079	66.9506	81.1361	61.5442	51.0574	48.2191	68.4148	69.3673	75.6075	61.1022	62.139	45.722	up	no	no
TraesCS1A02G092800	0	0	0.0244548	0	0.608967	0.947763	1.58203	0.984377	0.91851	1.14672	0.331981	0.354917	no	no	no
TraesCS1A02G092900	573.428	1072.45	35.3127	18.109	1063.75	1119.71	829.054	829.524	901.028	716.21	744.463	613.226	down	no	no
TraesCS1A02G093000	0.134748	0	1.58918	0.628238	0	0	0.0683558	0	0.195381	0.193355	0	0.0754962	up	no	no
TraesCS1A02G093100	0	0	0	0	0	0	0	0	0	0	0	0	no	no	no
TraesCS1A02G093200	0	0	0	0	0	0	0.011418	0.0105743	0	0	0	0	no	no	no
TraesCS1A02G093300	6.26493	5.18838	0.463988	0.380336	0.0304055	0	0.160449	0.171452	0.0264582	0	0.0165757	0	down	no	no
TraesCS1A02G093400	1.11185	0.960732	0.521997	0.496742	0.616314	0.619578	1.07802	0.644511	0.117012	0.0102932	0.171047	0.0100475	no	no	no
TraesCS1A02G093500	0.0395876	0.247087	0.039735	0	0	0	0.0401646	0	0	0	0	0	no	no	no
TraesCS1A02G093600	0	0	0	0	0	0	0	0	0	0	0	0	no	no	no
TraesCS1A02G093700	0.056819	0.177319	0	0	0.106512	0.0872472	0.0576471	0.0800807	0.164772	0.0652256	0.0774206	0	no	no	no
TraesCS1A02G093800	10.9932	9.93682	144.755	83.1299	28.8106	25.3614	52.8432	51.5706	56.4664	50.5551	70.6416	55.7171	up	no	no
TraesCS1A02G093900	213.713	248.053	18.4557	10.1375	98.1856	88.9841	37.2505	32.9024	27.9564	12.7407	22.0554	12.0919	down	down	no
TraesCS1A02G094000	12.8587	15.6057	4.68856	3.72057	12.7414	11.9492	22.0391	21.5248	21.8428	15.4897	22.6526	14.712	no	no	no
TraesCS1A02G094100	0	0	0.0468011	0	0	0	0	0	0	0	0	0	no	no	no
TraesCS1A02G094200	4.08331	5.27742	0.0362242	0.050903	3.72416	3.09807	10.9691	9.06851	3.67053	1.32574	3.64601	1.39232	down	up	no
TraesCS1A02G094300	0	0	0	0	0	0	0	0	0	0	0	0	no	no	no
TraesCS1A02G094500	0.0941444	0.0356124	0	0	0.0802189	0.074471	0.151958	0.0482499	0.173736	0.103161	0.0758015	0.167832	no	no	no
TraesCS1A02G094600	0	0	0	0	0	0	0	0	0	0	0	0	no	no	no
TraesCS1A02G094700	4.83075	4.17106	0	0.0150125	4.01903	2.33249	0.48595	0.501473	0	0.00785477	0.186467	0.291358	down	down	no
TraesCS1A02G094800	1.69093	2.11079	0.203667	0.0741992	2.93734	4.27552	2.48758	1.77945	3.35897	1.64994	2.60355	1.61057	down	down	no
TraesCS1A02G094900	0.485524	0.799691	1.54322	1.64227	0.0505642	0.124256	0.9852	0.684297	4.69332	0.975377	0.937219	0.22669	up	no	no
TraesCS1A02G095000	40.6935	48.4384	5.39905	4.90067	34.7721	31.158	40.1311	37.105	21.865	9.7506	19.7944	9.5331	down	no	no
TraesCS1A02G095100	43.5384	33.1508	9.07092	7.57225	14.4456	13.5318	21.8366	20.1292	17.2025	11.8824	16.5812	12.5845	no	no	no
TraesCS1A02G095200	2.33946	4.43401	0.088946	0.111795	6.27374	5.03014	8.45581	8.4471	6.61729	2.70594	5.88037	3.76345	down	no	no
TraesCS1A02G095300	1.19109	1.8815	0.110697	0.0967886	4.27264	3.09341	5.70656	4.82891	4.98925	6.17823	4.80876	8.13168	no	no	no
TraesCS1A02G095400	0.353173	0.708536	0.0506411	0.0553481	0.709341	0.490658	0.780625	0.675533	0.457224	0.361987	0.292173	0.226143	no	no	no
TraesCS1A02G095500	17.4638	15.5256	9.09525	7.38624	3.73389	3.36727	8.06218	7.90792	6.89491	4.52479	6.72781	4.33822	no	no	no
TraesCS1A02G095600	1.30404	0.928152	4.99446	4.34812	0	0	0.0696338	0.225708	0	0	0	0	up	no	no
TraesCS1A02G095700	0	0	0	0	0	0	0	0	0	0	0	0	no	no	no
TraesCS1A02G095800	0.420492	0.589564	0.110102	0	0.0228477	0.0561458	0	0.08589	0.132544	0.0419743	0.0498221	0.0204863	no	no	no
TraesCS1A02G095900	0	0	0	0	0	0	0	0	0	0	0	0	no	no	no
TraesCS1A02G096000	14.9817	23.7112	3.10159	2.62811	21.4891	21.6453	19.0045	19.8347	24.1018	18.7826	23.0986	17.5173	down	no	no
TraesCS1A02G096100	4.57172	6.32386	3.55937	3.06337	8.63184	8.38605	10.2044	9.3458	9.94332	10.7941	11.1286	10.8965	up	no	no
TraesCS1A02G096200	2.64628	3.74244	1.86587	1.51148	2.20019	1.37686	4.57089	4.35127	2.37833	0.646474	2.05618	1.02928	no	no	no
TraesCS1A02G096300	0	0	0	0	0	0	0.0291379	0.107939	0.0832847	0.0659369	0.0978312	0	no	no	no
TraesCS1A02G096400	0	0	0	0	0.0808703	0.298094	0.656537	0.972832	0.656801	1.15141	0.793561	0.870142	no	no	no
TraesCS1A02G096500	100.92	185.542	15.5524	8.44703	301.74	303.213	188.763	193.228	237.755	192.193	212.833	161.156	down	down	no
TraesCS1A02G096600	36.8713	29.7608	5.39101	7.42484	5.14004	3.59738	8.52373	8.00751	5.51639	2.69401	4.68941	2.50772	no	no	no
TraesCS1A02G096700	0	0	0	0	0	0	0	0	0	0	0	0	no	no	no
TraesCS1A02G096800	0	0	0	0	0	0	0	0	0	0	0	0	no	no	no
TraesCS1A02G096900	0	0	0	0	0	0	0	0	0	0	0	0	no	no	no
TraesCS1A02G097000	7.99176	6.1257	182.384	207.919	5.04631	4.09052	6.18786	7.03479	2.56152	2.8971	2.29251	3.01649	up	no	no
TraesCS1A02G097100	1.70308	3.42372	1.20603	0.939886	3.89115	3.59914	3.3445	3.17589	2.81787	1.58324	2.41313	1.12397	no	no	no
TraesCS1A02G097200	17.2224	21.8315	11.0919	6.63745	13.0633	11.3621	9.97425	11.5522	8.81985	5.38773	7.94704	5.09622	no	no	no
TraesCS1A02G097300	10.3329	8.40939	3.56898	4.01739	0.474753	0.248886	0.955849	1.01371	0.22033	0.174437	0.0414101	0.0170274	no	no	no
TraesCS1A02G097400	105.818	127.682	18.8483	15.6292	99.5259	91.1394	91.699	91.5552	82.4437	53.094	65.628	48.8353	down	no	no
TraesCS1A02G097500	2.44486	2.33541	1.00282	0.760775	2.05652	1.46797	3.04695	3.3243	3.0763	1.65292	2.85085	2.17983	no	no	no
TraesCS1A02G097600	4.31626	5.44689	0.923282	0.752944	7.0212	5.97582	8.57167	9.30782	8.20782	6.01893	6.93217	5.2727	down	no	no
TraesCS1A02G097700	74.2663	113.562	31.8	24.1525	72.4942	66.8872	66.7374	66.9962	52.8024	29.0872	36.0809	19.8825	no	no	no
TraesCS1A02G097800	0	0	0	0	0	0	0	0	0	0	0	0	no	no	no
TraesCS1A02G097900	0	0	0	0	0	0	0	0	0	0	0	0	no	no	no
TraesCS1A02G098000	0	0	0	0	0	0	0	0	0	0.193678	0	0.094528	no	no	no
TraesCS1A02G098100	0	0	0	0	0	0	0	0	0	0	0	0	no	no	no
TraesCS1A02G098200	0	0	0	0	0	0	0	0	0	0	0	0	no	no	no
TraesCS1A02G098300	0	0	0	0	0	0	0	0	0	0	0	0	no	no	no
TraesCS1A02G098400	0	0	0	0	0	0	0	0	0	0	0	0	no	no	no
TraesCS1A02G098500	0	0	0	0	0	0	0	0	0	0	0	0	no	no	no
TraesCS1A02G098600	0	0	0	0	0	0	0	0	0	0	0	0	no	no	no
TraesCS1A02G098700	0	0	0	0	0.120533	0	0	0.0906221	0	0.442869	0	0	no	no	no
TraesCS1A02G098800	0	0	0.0842809	0	0	0	0.113589	0.184092	0.0811679	0.160653	0.0762758	0.219546	no	no	no
TraesCS1A02G098900	0	0	0	0	0	0	0	0	0	0	0	0	no	no	no
TraesCS1A02G099000	62.4132	39.2145	38.2701	40.8814	7.8119	7.28157	14.5064	16.9112	8.57748	5.47116	9.17004	6.88372	up	no	no
TraesCS1A02G099100	0.0291899	0.0607299	0.117194	0.0400273	3.31962	2.52497	9.57316	8.57089	13.4487	9.71751	12.9364	9.41201	no	no	no
TraesCS1A02G099200	0	0	0.136464	0.111861	0	0	0.413817	0.0638728	0.295703	0.273127	0.324193	0	no	no	no
TraesCS1A02G099300	26.7246	39.8056	22.1026	20.5624	16.8796	15.2707	13.5232	14.4025	18.9401	9.6014	11.4798	6.72737	up	no	no
TraesCS1A02G099400	3.81987	8.29686	0.157412	0.110599	14.9513	13.4053	19.0084	18.6247	13.9037	7.92135	15.0347	8.64236	down	no	no
TraesCS1A02G099500	34.0477	51.6625	3.95257	2.52486	29.7766	24.6245	18.2572	18.222	14.3345	7.70888	10.9696	7.78064	down	no	no
TraesCS1A02G099600	0.467457	0.798879	0.184328	0.091573	0.907584	1.11942	1.05864	1.1608	1.42822	0.699521	1.17153	0.54252	no	no	no
TraesCS1A02G099700	2.82103	3.16475	0.416401	0.515786	3.94027	4.52995	4.46157	4.36575	5.25338	1.6827	3.88157	1.11569	no	no	no
TraesCS1A02G099800	0	0	0.0805226	0	0	0.041062	0	0.0376892	0	0.0460467	0	0	no	no	no
TraesCS1A02G099900	1.23323	2.19921	3.60736	2.91834	0.96875	2.59701	5.52316	4.68462	5.97753	6.04701	3.98489	3.41527	up	no	no
TraesCS1A02G100000	0.915579	1.39202	0.777605	0.463572	2.28844	2.30711	3.82288	3.11024	3.7274	3.2744	2.92695	2.92004	no	no	no
TraesCS1A02G100100	7.94349	5.4987	0.205189	0.24028	0.23723	0.0298957	0.340741	0.603681	0.508141	0.201149	0	0.0327247	down	no	no
TraesCS1A02G100200	5.55624	5.93869	5.95995	4.63845	2.47991	3.18769	10.7324	10.0827	8.10067	7.02664	6.90526	5.83267	up	up	no
TraesCS1A02G100300	1.35699	1.34439	1.41609	1.28779	0.134592	0.0110248	0.360582	0.182147	0.218622	0.123632	0.0586987	0.265499	up	no	no
TraesCS1A02G100400	14.4101	14.5486	10.2354	9.18455	8.23517	7.16931	10.6044	9.92049	8.67774	2.74078	6.40521	2.94885	up	no	no
TraesCS1A02G100500	2.60933	2.91794	0	0	2.6699	1.98665	1.30713	1.9767	1.82079	0.617799	1.57772	0.657878	down	no	no
TraesCS1A02G100600	81.6826	106.76	21.2725	18.1621	25.7856	22.7399	6.11834	5.74145	4.31142	2.08639	3.2403	1.75179	no	down	no
TraesCS1A02G100700	0	0	0	0	0	0	0	0	0	0	0	0	no	no	no
TraesCS1A02G100800	2.28679	1.80021	2.66752	3.39007	2.23994	2.72057	4.95377	3.16493	3.67426	2.12848	2.56855	2.38934	up	no	no
TraesCS1A02G101000	3.08454	2.41036	3.82929	4.24998	2.5914	2.03204	3.79582	2.89823	2.47165	1.18595	2.21207	1.24033	up	no	no
TraesCS1A02G101100	0.256905	0.801739	0.530891	0.356431	1.18981	0.920463	1.57156	1.37733	1.56671	1.4312	1.64731	1.52405	up	no	no
TraesCS1A02G101200	9.57248	7.42017	2.5415	1.00777	1.49537	1.35924	1.91107	0.993725	0.223869	0.336752	0.0841503	0.41522	no	no	no
TraesCS1A02G101300	9.60578	7.99657	4.72008	3.26036	2.46047	1.82288	1.9975	1.30199	0.563672	0.331097	0.324654	0.414534	no	no	no
TraesCS1A02G101400	0	0	0	0	0	0	0	0	0	0	0	0	no	no	no
TraesCS1A02G101500	1.23846	1.7687	0.294966	0.322383	0.50498	0.435132	1.63453	1.77507	0.700033	0.283134	0.228814	0.417506	no	no	no
TraesCS1A02G101600	1.7867	1.88517	0.397099	0.168003	1.11644	0.627091	2.03286	2.19441	0.629162	0.263706	0.591242	0.572028	no	no	no
TraesCS1A02G101700	1.10326	0.918138	0.387579	0.423604	0.637682	0.550579	1.20329	1.11437	0.179967	0.0633246	0.0563732	0.0927201	no	no	no
TraesCS1A02G101800	0	0	0	0.0214478	0.0977335	0.300211	0.535571	0	0.056697	0.0448873	0	0.0438161	no	no	no
TraesCS1A02G101900	0.541814	2.37315	1.37389	0.844644	15.7162	16.5664	12.5421	12.888	14.2238	13.307	11.7734	12.8457	no	no	no
TraesCS1A02G102000	0	0	0.683085	0	0.567001	0	0.460313	0	0.822319	1.30207	0.463654	0.889696	no	no	no
TraesCS1A02G102100	0	0	0.030156	0	0.938673	1.5993	3.26158	4.94016	3.18012	5.44931	2.4972	3.70328	no	no	no
TraesCS1A02G102200	0.252634	0.569408	0.876947	0.542741	3.05199	4.1307	9.27011	8.67738	8.19118	5.50218	5.3978	4.44296	no	no	no
TraesCS1A02G102300	18.1122	16.6686	3.87661	3.7399	4.72314	3.62565	9.08716	8.59735	5.61616	3.24755	4.87111	3.86349	no	no	no
TraesCS1A02G102400	0.0875909	0.0364467	0	0.00480444	0.207982	0.170364	0.133301	0.0946454	0.0254009	0.0804401	0.0179025	0.00981506	no	no	no
TraesCS1A02G102500	11.5619	24.0038	0.266458	0.0574787	23.7691	23.2961	12.7404	12.2683	11.1983	6.78463	9.76181	6.49747	down	down	no
TraesCS1A02G102600	41.0355	55.2795	5.80022	3.56334	61.5007	55.0125	37.6248	37.0622	41.9163	21.8546	32.9678	19.6997	down	no	no
TraesCS1A02G102700	0.176586	0	1.92014	0.0968591	2.50108	1.95833	1.52286	0.718988	2.13371	2.97312	1.8046	2.2096	up	no	no
TraesCS1A02G102800	0.182988	0.0951771	0.895389	0.627316	1.94382	1.6859	2.39031	2.90141	8.09251	10.3455	4.20755	3.30641	up	no	no
TraesCS1A02G102900	0	0.101543	0.171459	0	0	0	0	0	0	0.112056	0	0	no	no	no
TraesCS1A02G103000	0	0	0	0	0	0.0485542	0.048122	0.133698	0	0	0	0	no	no	no
TraesCS1A02G103013	0.260512	0	0.130741	0	0.325568	0.466694	1.4537	0.122389	0.661038	0	0.266227	0	no	no	no
TraesCS1A02G103014	0	0	0	0	0.210263	0.430581	0.426749	0	0.731864	0.19314	1.14626	0.188531	no	no	no
TraesCS1A02G103019	0.158974	0.165373	0	0	0	0.162739	0.241936	0.074686	0.576271	0.273742	0.108308	0	no	no	no
TraesCS1A02G103100	0.272834	0.324362	0	0	2.72773	11.1319	14.0382	14.9784	10.5682	17.7182	15.3218	17.7758	no	no	no
TraesCS1A02G103200	0	0	0	0	0	0	0	0	0	0	0	0	no	no	no
TraesCS1A02G103300	0	0	0	0	0	0	0	0	0	0	0	0	no	no	no
TraesCS1A02G103400	0	0	0	0	0	0	0	0	0	0	0	0	no	no	no
TraesCS1A02G103500	0	0	0	0	0	0	0	0	0	0	0	0	no	no	no
TraesCS1A02G103600	0	0.0478657	0	0	0	0	0	0	0	0	0	0	no	no	no
TraesCS1A02G103700	0	0	0	0	0	0	0	0	0	0	0	0	no	no	no
TraesCS1A02G103800	0	0	0	0	0	0	0	0	0	0	0	0	no	no	no
TraesCS1A02G103900	1.08335	0.963037	36.2791	41.7903	0.480014	1.20983	9.41262	8.72631	6.16908	2.79252	4.34794	2.04165	up	up	no
TraesCS1A02G104000	0.378869	0.372465	0.175514	0.171274	0.392833	0.389973	0.836367	0.602437	0.470872	0.162499	0.297831	0.146958	no	no	no
TraesCS1A02G104100	0.0241938	0	0	0	0	0	0.0245464	0.0340987	0.00877009	0	0	0	no	no	no
TraesCS1A02G104200	0	0.241804	0.666607	0.856067	0	0	1.68454	1.90326	0.0962979	0.0190599	0	0	up	up	no
TraesCS1A02G104300	0.0491732	0	0.0678649	0.00674298	0.0153632	0	0.0124725	0	0.401062	0.289299	0.0837532	0.0344384	no	no	no
TraesCS1A02G104500	3.12868	2.6037	0.175645	0.162885	4.9902	3.81619	11.2929	11.4997	11.9256	7.47535	9.16201	6.48882	down	no	no
TraesCS1A02G104600	0.584644	0.648723	0	0.128273	0.316612	0.478793	3.73694	2.92977	1.04552	0.425057	0.159325	0.109188	no	up	no
TraesCS1A02G104700	6.4883	11.104	0.373474	0.140315	14.7567	13.9743	13.5963	12.7828	10.293	5.85983	9.21317	5.25092	down	no	no
TraesCS1A02G104800	0	0	0	0	0	0.00154908	0	0.00426553	0	0	0	0.00169568	no	no	no
TraesCS1A02G104900	0	0	0	0	0	0	0	0	0	0	0	0	no	no	no
TraesCS1A02G105000	0	0	0	0	0	0	0	0	0	0	0.0523006	0	no	no	no
TraesCS1A02G105100	0	0	0	0	0	0	0	0	0	0	0.205299	0	no	no	no
TraesCS1A02G105200	0	0	0	0	0	0	0	0	0	0	0	0	no	no	no
TraesCS1A02G105300	25.5679	16.0543	15.9445	20.3528	2.5493	2.1071	1.60138	2.07279	1.3919	0.582776	1.33316	0.817101	up	no	no
TraesCS1A02G105400	20.0514	45.9608	41.0502	17.825	1215	1336.19	784.423	793.729	784.448	1058.04	812.255	1035.65	up	no	no
TraesCS1A02G105500	10.2321	10.9294	4.96456	4.90993	10.4927	9.79216	20.2188	18.9825	14.6941	10.8233	14.8145	11.2386	no	no	no
TraesCS1A02G105600	68.9897	83.0291	24.2347	16.9755	51.4262	43.9959	33.3175	33.5343	30.4336	21.4402	27.7798	21.0423	no	no	no
TraesCS1A02G105700	0.197687	0.125672	0.0606292	0.150601	0.0960765	0.224855	0.434564	0.366334	0.238868	0.0756451	1.50395	1.0276	no	no	up
TraesCS1A02G105800	8.9121	9.72	13.2512	8.61689	3.61109	3.08262	7.25606	6.51701	7.58484	5.3441	6.75057	3.93258	up	no	no
TraesCS1A02G105900	4.98299	4.7814	19.9056	18.7476	0.599472	0.271174	2.16462	2.07865	1.62982	1.35609	1.08285	0.489378	up	up	no
TraesCS1A02G106000	34.6836	48.3602	7.49752	5.72474	12.7152	12.9887	14.689	16.4214	20.9582	15.6247	15.446	13.1838	no	no	no
TraesCS1A02G106100	9.17111	8.75172	3.31788	2.56066	6.71685	4.34857	9.36991	9.11731	5.9402	2.64151	4.54081	2.8825	no	no	no
TraesCS1A02G106200	0.178407	0.291639	0.0895355	0.139797	1.22627	0.593555	1.57735	1.85591	1.90318	1.38973	0.251776	0.149936	no	no	down
TraesCS1A02G106300	1.58836	3.29896	0.296546	0.13678	4.20036	3.21589	3.93252	3.42035	2.02011	0.877454	2.04978	1.10557	down	no	no
TraesCS1A02G106400	0	0	0	0	0	0	0	0	0	0	0	0	no	no	no
TraesCS1A02G106500	18.8076	19.5365	5.22262	3.5824	5.44425	5.00745	3.595	3.00468	3.54635	1.62549	2.55715	2.1409	no	down	no
TraesCS1A02G106600	66.1514	63.4561	77.3737	54.6118	30.2644	27.2198	58.6884	56.4419	71.1075	71.5427	62.4673	59.5157	up	no	no
TraesCS1A02G106700	1.39721	1.23544	1.54265	0.613106	7.72661	5.32788	48.6937	60.4881	119.276	143.913	24.1309	20.1578	up	up	down
TraesCS1A02G106800	0	0.0320811	0	0	0	0	0	0	0	0	0	0	no	no	no
TraesCS1A02G106900	0	0	0	0	0	0.0112448	0	0	0	0.0504392	0	0	no	no	no
TraesCS1A02G107000	0.0163457	0.13603	0	0	0.0510691	0.0752979	0.505811	0.460753	0.319962	0.112585	0.0668172	0.0457908	no	up	no
TraesCS1A02G107100	0	0	0	0	0	0	0	0	0	0	0	0	no	no	no
TraesCS1A02G107200	0	0	0.00546321	0	0.0748239	0	0.358948	0.414249	0	0.0312412	0.0148329	0.0365948	no	up	no
TraesCS1A02G107300	6.26726	7.26392	2.18363	1.87556	4.11723	3.17589	5.6058	4.85763	4.8849	2.21349	4.35817	2.53736	no	no	no
TraesCS1A02G107400	0	0	0	0	0	0	0	0	0	0	0	0	no	no	no
TraesCS1A02G107500	1.44421	1.54787	0.395341	0.144029	0	0	0.532819	0.678487	0.126913	0	0.119264	0.0490398	no	up	no
TraesCS1A02G107600	8.46314	8.12485	9.54283	9.59448	4.74451	3.76387	10.3523	9.21937	7.19246	3.87113	6.7886	3.62028	up	no	no
TraesCS1A02G107700	0	0	12.322	8.17202	0	0.142537	0	0	1.00947	0.2664	4.17395	5.07083	up	no	up
TraesCS1A02G107800	26.2845	36.6847	4.50703	3.84114	26.4882	23.6905	17.9602	16.633	14.9321	7.4506	10.2859	6.00552	down	no	no
TraesCS1A02G107900	4.42897	5.82755	2.31885	1.72023	12.4761	11.5675	13.8206	13.6428	15.6902	14.1809	16.5713	14.5534	no	no	no
TraesCS1A02G108000	0.310028	0.709517	0.0103727	0.0113369	3.11896	2.30623	0.256879	0.247607	0.404579	0.421145	0.668861	0.660067	down	down	no
TraesCS1A02G108100	26.8081	16.7025	3.00975	2.11	5.67336	4.24364	5.63612	5.21962	4.76361	2.9211	5.72992	4.19007	down	no	no
TraesCS1A02G108200	0	0.151642	0.402371	0	0.0910885	0	0	0	0	0	0	0	no	no	no
TraesCS1A02G108300	4.36607	4.49765	0.962872	0.863917	2.66306	2.26635	4.134	4.57752	2.92466	1.72164	2.20923	1.53132	no	no	no
TraesCS1A02G108400	0.479123	0.0830682	2.56483	3.85444	0	0	0.0405088	0	0	0.0458342	0	0	up	no	no
TraesCS1A02G108500	0	0	0	0	0	0	0.124334	0.129539	0.111057	0.105509	0.0834905	0.0343304	no	no	no
TraesCS1A02G108600	0.640345	0.54857	0.170134	0.557843	0.188295	0.077119	0.745218	0.619364	0.436934	0.194581	0.461924	0.590918	no	no	no
TraesCS1A02G108800	2.15357	4.30365	0.0497734	0.00777139	8.21574	7.81028	4.58553	4.52623	3.41023	2.11438	2.96337	2.12742	down	down	no
TraesCS1A02G108900	7.54358	9.57975	6.01063	5.23261	8.25662	6.43103	8.56052	8.39393	9.03806	4.94839	7.84256	4.50782	up	no	no
TraesCS1A02G109000	0	0	0.0243438	0.0118251	0	0.00551732	0.00820233	0	0	0.00309354	0.00734387	0	no	no	no
TraesCS1A02G109100	0	0	0.436705	0.390515	0	0	0	0	0	0	0	0	no	no	no
TraesCS1A02G109200	11.4259	14.8122	2.85037	2.69847	12.1048	10.7684	19.005	19.7553	18.1331	10.8971	20.1376	13.0648	no	no	no
TraesCS1A02G109300	12.2441	27.6961	0.862891	0.271497	34.966	32.2152	26.6225	28.0698	18.7546	11.08	16.7723	10.0931	down	no	no
TraesCS1A02G109400	0.580279	2.57066	0.0100421	0	4.60119	3.9226	7.59266	7.82593	5.21517	2.23958	5.24165	2.94288	down	no	no
TraesCS1A02G109500	9.38412	14.3377	0.895301	0.495961	12.0788	8.60571	5.10136	5.27546	5.69605	5.57562	4.17064	4.3472	down	down	no
TraesCS1A02G109600	3.67364	2.67506	1.72843	2.39284	0.573879	0.822641	1.77041	0.733497	1.33167	1.00158	1.31398	1.31214	no	no	no
TraesCS1A02G109700	1.58921	1.56005	0.112333	0.135052	2.92316	2.55484	2.49804	2.09261	1.84994	0.847932	1.6927	0.627043	down	no	no
TraesCS1A02G109800	0	0	0	0	0	0	0.346829	0.0875998	0.180244	0.1427	0	0	no	no	no
TraesCS1A02G109900	0	0	0	0	0	0	0	0	0	0	0	0	no	no	no
TraesCS1A02G110000	1.00183	1.21585	0.565629	0.354894	0.182585	0.0640975	0.169406	0.0588326	0.19671	0.047919	0.426587	0.163714	no	no	no
TraesCS1A02G110100	6.5668	6.83114	8.72371	9.02606	3.47577	2.76802	10.7776	9.25525	10.3058	3.23707	5.73712	4.15537	up	up	no
TraesCS1A02G110200	7.31201	8.8218	6.198	5.41652	10.8965	9.90309	18.1704	16.6211	12.0232	8.84815	12.3599	8.62291	up	no	no
TraesCS1A02G110300	40.3271	34.1316	20.5142	16.0089	17.3941	14.2239	23.9758	22.2999	13.2418	8.20495	12.4865	8.4751	no	no	no
TraesCS1A02G110400	0.91127	0.252787	5.24407	3.26562	0	0.248761	0.18491	0.342492	0.0880879	0.174349	0.331115	0	up	no	no
TraesCS1A02G110500	0	0	0	0	0.0910885	0	0	0	0	0	0.397258	0	no	no	no
TraesCS1A02G110600	0	0	0	0.274568	0	0	0	0	0	0	0	0	no	no	no
TraesCS1A02G110700	1.9995	1.68269	0.845622	1.12139	0.477303	0.14949	1.37902	0.738826	0.716662	0.58028	0.872447	0.490908	no	no	no
TraesCS1A02G110800	0.316288	0.394823	10.6986	11.0511	0.138345	0.194267	0.0962692	0.252606	0.183444	0.145233	0.0430968	0.0531627	up	no	no
TraesCS1A02G110900	63.2493	34.7729	18.9717	17.3955	1.66727	1.4207	1.45045	1.06003	0.575567	0.147325	0.809281	0.287618	no	no	no
TraesCS1A02G111000	4.05074	3.49485	3.38176	3.317	0.98367	1.32654	2.00619	1.44306	1.73977	1.17904	0.719362	1.08637	up	no	no
TraesCS1A02G111100	9.14711	10.8316	4.62884	3.73786	4.79164	3.66747	4.385	4.38326	3.37103	2.50261	3.62486	3.04079	no	no	no
TraesCS1A02G111300	0.600297	0.986468	0.0829573	0.04772	1.6635	1.09099	4.47958	4.8352	4.80621	2.47182	5.29299	3.41695	down	up	no
TraesCS1A02G111400	0	0	0.174197	0	0	0	0	0	0	0	0	0	no	no	no
TraesCS1A02G111500	0	0	0	0.0819302	2.19337	0.191133	4.31906	3.36833	4.76479	5.48699	8.90433	13.7249	no	no	no
TraesCS1A02G111600	1.56852	2.02613	0.497395	0.675988	1.41093	1.10721	1.56515	1.53856	1.49955	0.662854	1.07449	0.647035	no	no	no
TraesCS1A02G111700	0	0	0	0	0.0801425	0	0.0325314	0.0602548	0.0464921	0.0920202	0	0.0718593	no	no	no
TraesCS1A02G111800	1.58236	2.37763	1.3456	0.771499	9.09104	6.20936	5.2845	4.62554	5.25795	5.65124	6.13887	5.12235	no	no	no
TraesCS1A02G111900	46.6311	32.3705	25.2039	23.709	6.74087	5.50289	5.14731	4.43996	4.54123	2.6702	3.91813	2.98616	up	no	no
TraesCS1A02G112000	4.75917	6.13925	1.49871	1.52564	3.61388	3.25465	3.34959	3.42782	3.7074	2.88542	3.01692	2.24265	no	no	no
TraesCS1A02G112100	38.0559	43.6894	2.01412	1.49652	10.7899	8.53203	12.9119	15.3234	14.867	9.17374	12.7477	7.14017	down	no	no
TraesCS1A02G112200	37.1798	42.9106	1.10776	0.944142	16.3739	15.1226	24.5109	22.4237	14.1381	7.76435	9.54715	7.42021	down	no	no
TraesCS1A02G112300	0	0	0	0	0	0	0	0	0	0	0	0	no	no	no
TraesCS1A02G112400	32.6913	26.7978	9.6739	8.06732	6.30788	6.36461	12.2768	11.5894	11.7454	9.2477	8.09211	6.40506	no	no	no
TraesCS1A02G112500	480.944	797.688	126.336	62.3584	821.71	822.599	610.414	613.574	554.564	591.777	507.774	525.096	down	no	no
TraesCS1A02G112600	10.2979	8.4432	4.47145	3.51185	1.39847	2.61732	6.17249	6.02913	4.27206	2.39844	3.77331	3.05547	no	up	no
TraesCS1A02G112700	3.43289	3.44832	0.742973	0.735536	0.770889	0.543603	1.19726	1.32046	0.676644	0.584962	0.64317	0.589034	no	no	no
TraesCS1A02G112800	6.02735	8.43969	1.92044	1.68456	5.06957	3.91726	5.16542	5.46269	7.40595	7.01338	5.57214	5.85223	no	no	no
TraesCS1A02G112900	0	0	0	0	0	0	0	0	0	0	0	0	no	no	no
TraesCS1A02G113000	0	0	0	0	0	0	0	0	0	0	0	0	no	no	no
TraesCS1A02G113100	14.9829	15.3373	0.239979	0.0874281	23.6546	27.4121	13.665	15.4632	20.7426	31.7919	19.1666	29.3364	down	no	no
TraesCS1A02G113200	0.0133489	0.00833172	0.00535942	0.0102507	0.0133459	0.00409951	0.00812604	0.00752555	0.0251622	0.0214534	0.00363778	0.00448745	no	no	no
TraesCS1A02G113300	3.34292	4.53841	1.76299	2.20656	1.56959	1.24703	3.24792	3.41606	5.46331	2.94859	1.50547	1.34388	no	no	down
TraesCS1A02G113400	0	0	0	0	0	0	0	0.0475444	0	0	0	0	no	no	no
TraesCS1A02G113500	0	0	0	0	0	0	0	0	0	0	0	0	no	no	no
TraesCS1A02G113600	0.0673364	0	7.73872	8.05174	1.15709	1.84391	0.358668	0.506154	0.51259	0.347845	0.229379	0.358408	up	down	no
TraesCS1A02G113700	2.32204	4.39184	1.55127	1.19923	6.52929	6.13554	9.16347	7.30333	10.0351	7.2698	9.44056	8.00869	no	no	no
TraesCS1A02G113800	0.116872	0.121577	0.00733172	0	0.556846	0.762708	3.43869	2.51198	1.04855	0.645664	0.159248	0.114592	no	up	down
TraesCS1A02G113900	0.727632	1.33114	0.0377763	0.027525	4.75051	4.21234	13.6574	12.0116	6.51219	5.04053	4.10259	4.133	down	up	no
TraesCS1A02G114000	2.39526	3.62217	0.667828	0.419693	2.36979	1.97522	4.01091	3.63637	3.6017	1.36846	2.97665	1.10592	no	no	no
TraesCS1A02G114100	0	0	0.514966	0.281416	0.035621	0.145891	0.563911	0.629365	0.247973	0.310842	0.776757	0.415212	up	no	no
TraesCS1A02G114200	0	0	0	0	0	0	0	0	0	0	0	0	no	no	no
TraesCS1A02G114300	17.5814	19.8075	4.67608	4.46059	12.3095	10.6897	15.4827	16.2101	13.3271	6.67084	13.6604	7.98122	no	no	no
TraesCS1A02G114400	0.191877	0.665335	0.561724	0.456066	1.25891	2.09516	4.47748	3.23015	4.59057	4.64393	5.18538	4.44352	up	no	no
TraesCS1A02G114500	0.0103999	0	0	0	0.0194955	0.047908	0.0949634	0.0488588	0.00753981	0.0776009	0.162964	0.0407879	no	no	no
TraesCS1A02G114600	2.0876	2.6377	1.84661	1.99211	2.15624	1.47349	4.31826	4.45594	2.93713	1.21465	1.88986	0.907939	up	no	no
TraesCS1A02G114700	10.6715	11.7073	0.2559	0.529405	3.8348	4.36225	6.5221	5.90324	2.99699	1.96508	2.86598	1.88758	down	no	no
TraesCS1A02G114800	0	0	0	0	1.41606	1.47628	7.94276	8.42046	6.27312	11.5884	6.45646	12.2353	no	no	no
TraesCS1A02G114900	0	0	0	0	0	0	0	0	0	0	0	0	no	no	no
TraesCS1A02G115000	13.7276	9.89769	28.3188	30.6769	3.24597	3.31673	2.59898	3.42169	2.1613	1.71111	1.54456	1.16019	up	no	no
TraesCS1A02G115100	10.7809	14.0633	10.6568	10.0887	9.58827	8.54159	12.4494	12.0472	10.2756	6.66243	9.67978	6.29115	up	no	no
TraesCS1A02G115200	5.87553	4.35816	3.91024	2.97757	3.2404	3.18387	4.93092	3.82245	2.58359	2.03811	2.9326	2.07535	up	no	no
TraesCS1A02G115300	0	0.0133788	0.138771	0.0599624	0.0321455	0.0197485	0.0326212	0.00604212	0	0	0.00876212	0	up	no	no
TraesCS1A02G115400	1.05289	0.345877	61.4064	45.9585	65.2372	71.2219	50.4883	46.2367	63.0354	73.4427	67.24	68.5852	up	no	no
TraesCS1A02G115500	3.12911	3.04851	0.780035	0.848782	3.01204	2.88079	2.30635	2.32893	2.00547	1.09648	2.01521	1.15855	no	no	no
TraesCS1A02G115600	0.190319	0.0494951	0.549205	0.574155	0	0	0.0482733	0	0.0344948	0.109239	0	0	no	no	no
TraesCS1A02G115700	0.642075	0.742135	42.2304	35.0423	2.58556	1.49714	8.08863	7.30656	4.13775	2.88686	5.27358	2.81797	up	up	no
TraesCS1A02G115800	0	0	0.0846525	0.00771007	0.00878331	0.00719467	0	0.0066037	0	0	0	0.015751	no	no	no
TraesCS1A02G115900	76.1532	60.1661	1276.44	959.624	3.06192	0.328932	89.203	94.9895	22.4218	34.4886	3.17425	1.8453	up	up	down
TraesCS1A02G116000	17.7341	22.614	5.07518	5.14283	18.5889	16.2688	25.46	24.3777	22.0919	8.20312	20.7604	10.6414	no	no	no
TraesCS1A02G116100	0	0	0	0	0	0	0	0	0	0	0	0	no	no	no
TraesCS1A02G116200	45.9412	45.9747	1.664	1.79727	11.2427	8.39061	20.5202	19.0038	10.2727	4.47789	8.89617	4.51308	down	no	no
TraesCS1A02G116300	1.96348	1.55409	0.963973	0.889684	1.707	2.11922	4.00585	2.42643	2.41376	0.416497	0.843334	0.430472	no	no	no
TraesCS1A02G116400	0	0.677497	0	0	0	0	0	0	0	0	0	0	no	no	no
TraesCS1A02G116500	1.95272	4.26215	0.848744	0.612047	5.14218	4.67615	3.78546	4.27567	5.1319	3.70269	4.54939	3.34081	no	no	no
TraesCS1A02G116600	0.809186	1.65234	3.8053	2.81102	11.2549	12.4406	12.4059	12.6296	10.8856	11.8178	12.2509	12.5096	up	no	no
TraesCS1A02G116700	4.84081	7.73773	156.312	139.432	36.5193	33.117	145.424	131.072	401.284	425.857	425.281	404.581	up	up	no
TraesCS1A02G116800	0	0.316619	2.69859	2.89377	0.190187	0.155788	1.80135	1.52524	1.39753	1.0482	1.10593	0.454748	up	no	no
TraesCS1A02G116900	5.9289	5.25644	181.133	196.749	6.65169	9.86265	7.07482	6.90018	63.3522	79.9329	104.425	122.077	up	no	no
TraesCS1A02G117000	0.946392	0.492244	42.2712	27.7721	25.133	31.567	28.8856	39.1261	23.4425	35.0368	38.1488	39.238	up	no	no
TraesCS1A02G117100	1.0123	0.526523	31.5827	22.2101	20.5577	24.6978	23.6222	31.071	16.7574	24.5003	29.4259	24.4828	no	no	no
TraesCS1A02G117200	0	0	0	0	0	0	0	0	0	0	0	0	no	no	no
TraesCS1A02G117300	0.170377	0.177236	0	0.0467267	0.35931	0.207115	1.02636	0.800432	0.447765	0.171137	0.478816	0.262511	no	up	no
TraesCS1A02G117400	3.03605	2.60556	0.228551	0	18.5917	16.0837	39.2352	43.4318	31.2005	51.8429	27.355	46.2255	down	no	no
TraesCS1A02G117500	1.76711	4.80689	0.0458712	0.0668464	3.89642	4.13774	6.62534	6.09757	4.69011	2.15097	2.95443	1.93462	down	no	no
TraesCS1A02G117600	1.00114	3.33261	0.100487	0	6.13064	5.0047	3.96136	3.46481	4.66941	0.823639	3.6377	0.654405	down	no	no
TraesCS1A02G117700	2.67873	2.63175	1.94184	1.9101	5.91422	5.54529	9.21023	7.35504	10.1418	8.42224	9.91581	7.52085	up	no	no
TraesCS1A02G117800	0	0	0.176216	0.128397	0	0	0	0	0	0	0	0	no	no	no
TraesCS1A02G117900	0	0	1.65063	1.07775	0	0.0437261	0	0	0	0	0.29101	0	no	no	no
TraesCS1A02G118000	0	0	0	0	0	0	0	0	0	0	0	0	no	no	no
TraesCS1A02G118100	0	0.0143296	0.00691319	0.0377788	0.809107	1.95304	3.9971	3.5464	3.64517	3.31286	4.32642	4.59214	no	no	no
TraesCS1A02G118200	36.9551	26.2142	0.570922	0.737441	0.366195	0.141158	0.262316	0.0647817	0.09997	0.0197867	0.0469723	0.038629	down	no	no
TraesCS1A02G118300	16.703	12.5475	2.36463	1.58942	6.97768	5.95679	6.8479	7.45971	5.39718	2.82611	5.98674	2.73227	down	no	no
TraesCS1A02G118400	32.813	24.803	5.35139	3.46409	6.66295	6.76957	12.165	12.0938	12.8235	9.57456	9.02627	8.53838	no	no	no
TraesCS1A02G118500	0	0	0	0	0	0	0	0	0	0	0	0	no	no	no
TraesCS1A02G118700	14.6928	16.0833	9.93285	9.69966	7.65933	7.60406	11.0434	10.2964	9.59757	6.55718	8.74074	5.51247	up	no	no
TraesCS1A02G118800	8.68681	9.03649	4.02151	3.27916	3.32348	2.5356	6.0085	6.05896	4.72083	2.93201	4.16859	2.85417	no	no	no
TraesCS1A02G118900	0	0.0873281	0.463438	0.34535	0.891759	0.966793	1.70345	1.79448	2.92137	2.48151	2.7167	2.39877	up	no	no
TraesCS1A02G119000	0.939056	0	31.8111	39.79	0.29339	0.480648	0.238185	0.661752	1.53181	1.21274	0	1.05227	up	no	no
TraesCS1A02G119100	0.172931	0.224865	17.5962	16.3861	1.21565	1.50473	1.44747	1.1374	2.91492	1.46406	1.14871	0.654004	up	no	no
TraesCS1A02G119200	0	0	0	0	0	0	0	0	0	0	0	0	no	no	no
TraesCS1A02G119300	0.438453	0.456102	7.54431	7.16332	0	0.128239	2.04945	1.82444	0.408693	0.503323	3.17917	2.70221	up	up	up
TraesCS1A02G119400	0	0	0	0.0604049	0	0	0.167596	0	0	0.252838	0	0	no	no	no
TraesCS1A02G119500	5.27234	4.7337	3.28385	2.2464	3.1474	2.65042	7.95212	8.47026	5.3354	3.50354	2.9185	2.01328	no	no	no
TraesCS1A02G119600	58.3189	43.7344	43.949	29.993	14.553	20.5399	21.3655	21.8833	18.3804	14.8748	14.743	12.2504	up	no	no
TraesCS1A02G119700	13.7017	24.3613	0.986655	0.388376	15.636	12.457	11.7195	10.9313	8.12049	3.64471	6.62008	3.06817	down	no	no
TraesCS1A02G119800	5.85853	4.93352	13.3163	13.4149	12.4156	12.9148	18.5079	19.9799	13.7983	10.4972	18.2673	12.4349	up	no	no
TraesCS1A02G119900	0.624366	0.330549	0.296559	0.162062	0.0278673	0.0456539	0.0282797	0.0340469	0.0242495	0	0.0303839	0.00624677	no	no	no
TraesCS1A02G120000	2.32826	3.20557	2.14792	1.33341	5.04916	5.23999	8.63244	9.78002	9.28379	8.23439	11.0803	9.53418	no	no	no
TraesCS1A02G120100	9.1992	19.9789	12.8936	7.25294	38.1285	35.5003	26.536	27.3049	21.4473	9.81571	17.8191	9.65561	up	no	no
TraesCS1A02G120200	79.7784	112.059	24.0347	15.6707	103.602	84.9125	75.3919	72.7987	51.8018	26.1176	44.35	25.9209	no	no	no
TraesCS1A02G120300	0	0	0.0455504	0.066379	0.0567142	0.123883	0.245562	0.156348	0.043868	0.0347305	0	0	no	no	no
TraesCS1A02G120400	5.35099	7.34335	0.506105	0.587013	2.79064	2.40177	2.80845	2.78462	3.56606	3.11859	3.64558	2.9058	down	no	no
TraesCS1A02G120500	4.96075	11.9855	20.2381	17.0283	83.394	89.7701	81.4217	82.4716	91.1301	97.4069	83.4571	82.9785	up	no	no
TraesCS1A02G120600	0	0	0	0	0	0	0	0	0	0	0	0	no	no	no
TraesCS1A02G120700	0	0	0	0	0	0	0	0	0	0	0	0	no	no	no
TraesCS1A02G120800	14.5517	12.4948	15.9591	14.2523	3.30015	2.84012	2.08005	2.02056	1.71253	1.01047	1.77632	1.13618	up	no	no
TraesCS1A02G120900	4.26596	5.0828	1.90514	0.97926	3.05315	3.14539	2.04013	1.98649	1.89381	1.86608	1.49799	1.40038	no	no	no
TraesCS1A02G121000	34.6422	44.8749	4.3489	3.70416	37.5112	30.0587	35.1623	37.4164	26.6316	13.4121	28.5619	17.1547	down	no	no
TraesCS1A02G121100	0	0	0	0	0	0	0	0	0	0.0171384	0.0610281	0.0167294	no	no	no
TraesCS1A02G121200	4.1219	6.66995	0.94812	1.14615	5.07969	3.92651	3.95691	4.06121	2.76005	1.08436	2.65221	1.16273	no	no	no
TraesCS1A02G121300	26.3686	26.8629	9.79217	8.33874	13.0831	12.0476	18.4504	19.9685	16.9658	9.24345	14.5717	9.98035	no	no	no
TraesCS1A02G121400	6.59558	7.44281	2.02649	1.64647	2.78523	2.45826	4.22612	3.79405	3.38059	2.23744	3.33931	2.15179	no	no	no
TraesCS1A02G121500	0	0	0.257877	0.0704617	0.08027	0.0657515	0.130333	0.090526	1.58325	1.91706	2.53805	1.54743	up	no	no
TraesCS1A02G121600	0	0	0	0	0	0	0	0	0	0	0	0	no	no	no
TraesCS1A02G121700	3.23834	3.17078	1.90961	1.82732	1.46452	1.16026	2.27729	2.05575	1.79603	0.843399	1.22171	0.89131	no	no	no
TraesCS1A02G121800	0	0.0766511	57.7253	26.4124	0.322301	0.396009	4.99016	3.75597	77.8073	62.0445	93.7754	69.2128	up	up	no
TraesCS1A02G122000	22.3224	13.794	31.4608	27.8645	2.64843	2.97518	4.58688	4.32377	3.42398	5.52583	5.28018	6.38907	up	no	no
TraesCS1A02G122100	1.30768	1.4391	0.60053	0.468029	0.609948	0.501349	1.08683	0.873688	0.557607	0.234737	0.512533	0.371519	no	no	no
TraesCS1A02G122200	9.3618	7.40505	1.70204	1.31767	0.905068	0.84986	2.83155	3.37746	1.56233	0.750256	1.20342	0.692764	no	up	no
TraesCS1A02G122300	3.24252	3.70053	1.23232	1.53681	0.609806	0.741208	1.30952	1.62687	1.50633	0.758908	1.45844	0.864263	no	no	no
TraesCS1A02G122400	0.835436	0.325899	0.943364	0.830567	0.261016	0.293983	2.19849	1.03028	0.681391	0.14985	0.498028	0.146274	up	no	no
TraesCS1A02G122500	62.6991	58.3472	69.6941	65.6294	11.5982	8.98992	18.0685	15.1132	27.4158	20.2207	25.7864	17.1998	up	no	no
TraesCS1A02G122600	0	0.0700859	0	0	7.00954	4.36233	7.51914	8.56193	6.39872	7.59885	6.35732	7.30426	no	no	no
TraesCS1A02G122700	52.5595	72.0027	11.5225	9.02332	56.683	45.7491	53.2779	55.721	52.1938	39.0503	51.2588	44.2245	no	no	no
TraesCS1A02G122800	1.54683	1.70375	1.21011	0.815178	0.236901	0.170766	0.130781	0.341977	0.241878	0.243722	0.723226	0.339865	no	no	no
TraesCS1A02G122900	0.302159	0.97154	0	0	7.70677	24.0001	20.5815	20.4285	14.2987	11.0208	13.5866	9.60353	down	no	no
TraesCS1A02G123000	17.7702	22.8381	6.93991	6.57037	8.07483	6.86245	9.51287	11.1712	10.6358	8.41307	12.1588	9.31298	no	no	no
TraesCS1A02G123100	1.49228	5.66152	4.14108	1.34817	35.7081	37.3819	45.2428	49.1989	53.2033	62.2247	40.7868	39.0013	no	no	no
TraesCS1A02G123200	0.322666	0.0959014	0.0462668	0	5.96224	6.91289	11.7385	12.4303	10.5936	15.61	11.2427	15.7023	no	no	no
TraesCS1A02G123300	0.711498	0.620761	2.3037	1.9639	0.243806	0.328932	0.861583	0.700871	0.449268	0.223952	0.265824	0.0642962	up	no	no
TraesCS1A02G123400	0	0	0	0	0	0	0	0	0	0	0	0	no	no	no
TraesCS1A02G123500	0	0	0	0	0	0	0	0	0	0	0	0	no	no	no
TraesCS1A02G123600	1.47578	2.88386	0.328788	0.215609	3.64123	3.82272	2.36488	1.95685	1.99486	1.09643	1.78066	1.22095	down	down	no
TraesCS1A02G123700	0	0	0.620353	0.791016	0	0	0	0	0	0	0.561431	0.230854	no	no	no
TraesCS1A02G123800	0	0	0	0	0	0	0	0	0	0	0	0	no	no	no
TraesCS1A02G123900	4.34221	4.64178	2.17016	1.94421	3.23045	2.87946	4.33552	3.48824	2.86542	1.18076	2.94197	1.17274	no	no	no
TraesCS1A02G124000	0	0	0	0	0	0	0	0	0	0	0	0	no	no	no
TraesCS1A02G124100	0.329897	0.274541	0.794701	0.579044	0.948244	0.709192	1.138	0.805925	0.861016	2.49946	0.988926	1.44171	no	no	no
TraesCS1A02G124200	2.56561	2.64207	1.3264	1.40019	4.14081	3.24008	7.99868	8.36459	6.70174	5.5352	4.83974	3.49613	no	no	no
TraesCS1A02G124300	0.811683	2.39615	0.0880762	0.0842299	2.91977	3.391	3.34969	2.9991	2.64012	0.98214	2.15219	0.762044	down	no	no
TraesCS1A02G124400	20.8508	18.4417	8.79256	8.21552	6.56577	5.73152	3.84074	3.56207	3.18536	2.28288	2.64999	2.3389	no	down	no
TraesCS1A02G124500	0	0	0.256517	0.186907	1.86309	2.39817	6.22297	5.36289	3.08803	3.47163	1.68311	1.33642	up	no	no
TraesCS1A02G124600	124.297	192.167	8.83775	5.89501	114.723	99.7985	112.797	108.858	67.9664	57.5661	65.9708	49.8405	down	no	no
TraesCS1A02G124700	0.465454	1.312	0	0.00411783	3.49482	3.51979	5.24793	5.50908	5.16514	3.13697	5.80516	3.61312	down	no	no
TraesCS1A02G124800	0	0.145766	0.105485	0	0.109448	0.143444	0.319877	0.296238	0.406356	0.14075	1.64679	1.88422	no	no	no
TraesCS1A02G124900	0	0	0	0	0	0	0	0	0	0	0	0	no	no	no
TraesCS1A02G125000	26.8428	28.9298	5.07084	4.82949	26.6624	22.4342	27.7038	27.267	25.2227	15.9942	21.5272	15.3105	no	no	no
TraesCS1A02G125100	144.677	270.996	14.5471	5.38746	263.009	263.79	163.509	166.794	185.715	167.784	161.427	140.961	down	down	no
TraesCS1A02G125200	0	0	0	0	0	0	0	0	0	0	0	0	no	no	no
TraesCS1A02G125300	10.7359	9.96992	6.92053	6.15535	5.04454	4.21326	7.33841	6.59259	5.44684	2.78995	5.21214	2.44511	up	no	no
TraesCS1A02G125400	0.353454	0.568235	0.41121	0.317246	0.491914	0.353602	0.994314	1.01896	1.17642	1.15269	0.580121	0.729119	up	no	no
TraesCS1A02G125500	6.14328	3.98505	2.77547	1.62751	1.49718	1.23351	3.54747	3.50129	7.27151	4.4456	4.74531	2.83317	no	up	no
TraesCS1A02G125600	1.60745	1.79551	0.360377	0.216811	1.43255	1.7197	2.08872	2.33672	1.90568	0.669289	1.0727	0.56104	no	no	no
TraesCS1A02G125700	2.2465	1.30329	17.2367	4.2417	6.39787	7.14236	8.17459	8.36206	24.4303	20.0855	21.8982	18.2022	up	no	no
TraesCS1A02G125800	0.166536	0.355141	0.0167156	0.013702	0.0260155	0.0511441	0.0591371	0.10171	0.0482946	0.0191175	0.0680757	0.0559839	no	no	no
TraesCS1A02G125900	0	0	13.0001	3.97001	0	0	1.70055	2.43392	0	0.0874597	0.467153	0.170745	up	up	no
TraesCS1A02G126000	2.96425	5.44244	1.99495	1.82073	4.34467	4.6286	4.67749	3.77993	5.12008	3.07352	3.47134	2.38023	no	no	no
TraesCS1A02G126100	7.84891	7.40139	0.675268	0.268376	1.1465	0.970437	7.3221	8.47627	2.57175	2.79666	1.73617	1.53058	down	up	no
TraesCS1A02G126200	0	0	0	0	0	0	0	0	0	0	0	0	no	no	no
TraesCS1A02G126300	10.7718	12.6423	2.51021	1.86936	3.96296	3.58083	6.79113	6.60413	4.78166	1.94209	4.00903	2.04227	no	no	no
TraesCS1A02G126400	0.869413	0.717786	0.0623321	0.0605563	0.250073	0.169525	0.10501	0.207467	0.240119	0.205946	0.206843	0.123711	no	no	no
TraesCS1A02G126500	0	0	0	0	0	0	0	0	0	0	0	0	no	no	no
TraesCS1A02G126600	0	0.326462	0.433122	0.344276	1.12757	1.76694	4.41785	5.04972	2.67339	3.24235	2.13809	2.59352	no	no	no
TraesCS1A02G126700	0	0	0	0	0	0	0	0	0	0	0	0	no	no	no
TraesCS1A02G126800	1.87362	2.26798	17.0963	19.2086	5.66219	5.71912	11.6129	11.8911	21.2644	9.73739	16.4318	9.19963	up	no	no
TraesCS1A02G126900	34.2611	28.9189	7.32179	7.11068	10.4085	9.59493	6.95209	6.17733	5.46753	3.51373	4.85061	3.45869	no	no	no
TraesCS1A02G127000	11.2223	16.1819	3.51951	3.80128	12.428	11.8945	11.4656	11.4692	11.9253	9.00459	10.9417	9.25768	no	no	no
TraesCS1A02G127100	0.00241793	0	0	0	0	0	0.00122658	0	0	0	0	0	no	no	no
TraesCS1A02G127200	0	0	0	0	0	0	0	0	0	0	0	0	no	no	no
TraesCS1A02G127300	0.196653	0	0	0	0	0	0.0997595	0	0	0	0	0	no	no	no
TraesCS1A02G127400	17.1219	20.4401	4.01633	3.50016	4.69801	4.39803	2.19013	2.92865	1.93908	1.37804	1.76482	1.79353	no	down	no
TraesCS1A02G127500	0.114389	0	0.294214	0.109801	0	0	0.0580282	0.013435	0	0	0	0.0160225	no	no	no
TraesCS1A02G127600	0.251056	0.470092	0.00719974	0	0.887466	0.75265	0.527624	0.454935	0.483633	0.148217	0.459371	0.200945	down	no	no
TraesCS1A02G127700	1.81011	3.04173	1.25782	0.229122	4.43727	3.17145	5.58011	6.93395	6.30917	4.71528	5.07514	4.60275	no	no	no
TraesCS1A02G127800	2.48605	7.99345	0	0	46.4618	45.5195	84.095	83.508	70.6194	69.271	79.2199	69.0107	down	no	no
TraesCS1A02G127900	26.4725	33.5552	2.73018	1.66259	8.57684	11.6054	13.4023	13.4379	13.9719	6.08543	15.4654	6.97844	down	no	no
TraesCS1A02G128000	0	0	0	0	0	0	0.019132	0	0	0	0	0	no	no	no
TraesCS1A02G128100	2.4233	2.17457	1.15101	0.86544	0.544954	0.524762	0.536978	0.458201	0.386123	0.265573	0.297084	0.236855	no	no	no
TraesCS1A02G128200	0	0	0	0	0	0	0	0	0	0	0	0	no	no	no
TraesCS1A02G128300	9.73109	9.34509	2.94714	2.96974	3.93316	2.91317	5.17502	5.53472	4.74699	2.12481	2.93284	1.66874	no	no	no
TraesCS1A02G128500	0	0.40132	0.87126	0.476121	0.361598	0.444294	0.831753	0.906221	0.62931	1.88219	0.985634	1.62113	up	no	no
TraesCS1A02G128600	17.0925	24.917	5.03969	3.45562	28.6199	25.3155	37.5039	36.8678	27.9258	11.2183	22.6346	12.4786	no	no	no
TraesCS1A02G128700	0	0	0	0	0	0	0	0	0	0	0	0	no	no	no
TraesCS1A02G128800	0	0	0	0	0	0	0	0	0	0	0.255908	0	no	no	no
TraesCS1A02G128900	4.00603	3.3663	0.78069	0.779058	0.360853	0.383462	2.49671	2.97214	1.13155	0.680851	1.3221	0.804519	no	up	no
TraesCS1A02G129000	0	0	0	0	0	0	0	0	0	0	0	0	no	no	no
TraesCS1A02G129100	79.7213	163.515	4.54286	1.16724	157.72	139.451	94.2079	96.4229	98.8074	84.9898	90.8397	79.3491	down	no	no
TraesCS1A02G129200	21.3693	29.7621	3.46324	2.86686	10.8609	9.31448	13.5125	13.1022	11.9795	6.82805	9.72746	6.1389	down	no	no
TraesCS1A02G129300	1.67824	4.97767	0.0232023	0.0507178	9.1751	8.68931	12.3645	12.2544	6.86782	3.07821	7.41142	4.04605	down	no	no
TraesCS1A02G129400	11.8798	39.0602	0.0579585	0.0929069	79.8464	62.244	59.0655	57.4062	51.0453	22.7231	50.0774	27.4996	down	no	no
TraesCS1A02G129500	7.0746	6.82914	3.40051	2.58377	4.9643	4.3408	6.46885	7.28312	6.50522	3.49065	6.33467	3.88989	no	no	no
TraesCS1A02G129600	0.208499	0.867569	2.05352	2.2158	0	0.0266797	3.87379	4.40789	1.20928	1.18178	0.390634	0.0438067	up	up	no
TraesCS1A02G129700	0.0310293	0.129113	0.0622895	0.102119	0.601058	0.84175	1.55833	1.47233	0.809849	0.641162	0.634199	0.399855	no	no	no
TraesCS1A02G129800	1.22427	2.01087	2.0211	1.0603	3.46262	2.58898	2.53325	2.75472	3.71382	3.03271	2.54615	2.41881	up	no	no
TraesCS1A02G129900	0	0	0	0	0	0	0	0	0	0	0	0	no	no	no
TraesCS1A02G130000	0	0	0	0	0	0	0	0	0	0.518884	0	0.3039	no	no	no
TraesCS1A02G130100	0	0	0	0	0	0	0	0	0	0	0	0	no	no	no
TraesCS1A02G130200	0	0	0	0	0	0	0	0	0	0	0	0	no	no	no
TraesCS1A02G130300	0	0	0	0	0	0	0	0	0	0	0	0	no	no	no
TraesCS1A02G130400	0	0	0	0	0	0	0	0	0	0	0	0	no	no	no
TraesCS1A02G130500	0	0	0	0	0	0	0	0	0	0	0	0	no	no	no
TraesCS1A02G130600	2.25583	1.25154	1.05664	0.804273	1.24513	1.4048	2.74645	1.96061	1.25385	0.0863196	1.25512	0.189584	no	no	no
TraesCS1A02G130700	0.956954	2.75432	0.145156	0.0997215	6.33077	4.36091	4.95176	4.1021	2.80987	1.20668	2.09102	1.35568	down	no	no
TraesCS1A02G130800	6.94739	9.39091	1.98524	1.73709	14.8089	12.1334	13.8691	12.265	9.72194	4.53766	7.85416	4.70109	no	no	no
TraesCS1A02G130900	4.92026	5.01686	1.01165	0.87741	1.1702	0.955217	0.729004	0.794273	0.601855	0.253797	0.586254	0.257456	no	no	no
TraesCS1A02G131000	7.02485	7.23869	2.08795	1.75494	5.35811	4.56613	7.39992	6.02802	4.09997	1.72653	3.83279	1.7204	no	no	no
TraesCS1A02G131100	0	0	0	0	0	0	0	0.0741025	0	0	0.214923	0	no	no	no
TraesCS1A02G131200	8.58967	9.41647	1.03375	1.02224	5.954	4.9022	7.11548	6.83982	6.20709	3.10454	5.37474	3.45047	down	no	no
TraesCS1A02G131300	5.85368	4.38763	1.09517	1.0325	1.15332	1.05045	2.07206	2.02224	1.4275	0.667385	1.31422	0.797056	no	no	no
TraesCS1A02G131400	0	0	0	0	0	0	0	0	0	0	0	0	no	no	no
TraesCS1A02G131500	7.91952	12.8662	1.90016	1.37298	14.5304	13.1135	19.906	20.7869	16.0657	15.4962	16.5806	15.4386	no	no	no
TraesCS1A02G131600	1.95399	2.3498	0.503067	0.468746	1.33932	0.962305	1.95201	1.90107	1.52714	0.694668	1.02596	0.628915	no	no	no
TraesCS1A02G131700	0	0	0	0	0	0	0	0	0	0	0	0	no	no	no
TraesCS1A02G131800	0	0	0	0	0	0	0	0	0	0	0	0	no	no	no
TraesCS1A02G131900	9.85221	7.97716	6.35047	7.63249	1.44387	1.48164	3.73554	3.94462	2.34409	1.15139	2.08748	1.44639	no	no	no
TraesCS1A02G132000	0	0	0	0	0	0	0	0	0	0	0	0	no	no	no
TraesCS1A02G132300	0.337286	0.654945	0.154225	0.148004	0.89923	0.847841	2.28135	2.09867	1.04875	0.413001	0.694477	0.235168	no	no	no
TraesCS1A02G132400	28.8555	100.355	0	0.0429511	378.008	338.154	307.954	308.741	306.106	283.043	380.963	371.097	down	no	no
TraesCS1A02G132500	0	0	0	0	0	0	0	0.436815	0	0	0	0.0744201	no	no	no
TraesCS1A02G132600	7.20394	8.03319	1.80281	1.42839	3.44301	2.30829	4.79155	3.86806	3.01897	1.08401	2.2401	1.04723	no	no	no
TraesCS1A02G132700	0	0	0	0	0	0	0	0	0	0	0	0	no	no	no
TraesCS1A02G132800	0.0213989	0.0187455	0.0121524	0.0108109	0.00527817	0.00288234	0.134835	0.134925	0.00449088	0.00614124	0.00882407	0.00536366	no	no	no
TraesCS1A02G132900	0	0	0	0	0	0	0	0	0	0	0	0	no	no	no
TraesCS1A02G133000	0	0	0	0.0751219	0.0427895	0.0701002	0	0	0	0	0.0466537	0	no	no	no
TraesCS1A02G133100	223.209	259.006	87.1258	60.4372	82.4091	74.5384	18.9918	17.2836	16.6899	9.16723	16.0258	8.33818	no	down	no
TraesCS1A02G133200	0	0	0	0	0	0	0.038779	0	0	0	0	0	no	no	no
TraesCS1A02G133300	4.52364	4.85433	2.29414	2.95139	5.14747	3.11968	5.91812	4.94389	3.59028	1.09325	2.17356	1.41398	no	no	no
TraesCS1A02G133400	27.5342	27.6519	5.25739	4.07448	9.69748	8.72341	14.0528	13.3901	10.0141	5.50121	8.93301	5.75837	no	no	no
TraesCS1A02G133500	34.2907	29.4207	6.25702	6.53978	4.05765	2.90226	1.62167	1.51213	0.851225	0.332467	0.748725	0.350846	no	down	no
TraesCS1A02G133600	0	0	0	0	0	0.114822	0	0.421561	0	0.25752	0	0	no	no	no
TraesCS1A02G133700	24.4475	34.0114	3.30793	3.14217	16.2867	13.4116	18.229	17.278	13.814	6.76855	11.994	7.46052	down	no	no
TraesCS1A02G133800	9.48432	11.9208	5.18776	4.6486	6.88874	5.57596	6.81523	6.71221	5.22324	1.95277	3.55683	1.75016	no	no	no
TraesCS1A02G133900	5.65033	6.07702	0.703459	0.539624	2.64936	2.73165	3.10483	3.41939	2.84035	1.72902	2.68102	1.83897	down	no	no
TraesCS1A02G134000	3.66681	1.66447	96.6624	53.1892	1.58305	1.51853	4.4474	3.80553	16.4095	11.0017	34.9062	16.9958	up	no	no
TraesCS1A02G134100	0	0	0.0619721	0.0430382	0.00160751	0	0.0267534	0.0241721	0.0438298	0.0258406	0.0245376	0.0108103	up	no	no
TraesCS1A02G134200	0.0732395	0	0.0735122	0	0	0	0	0	0.0530977	0	0	0	no	no	no
TraesCS1A02G134300	68.4503	70.6752	9.29485	10.0062	20.1476	18.7221	33.8773	30.4155	19.5612	11.9609	16.3608	11.3508	down	no	no
TraesCS1A02G134400	0	0	0	0	0	0	0	0	0	0	0	0	no	no	no
TraesCS1A02G134500	3.99049	3.69635	1.37764	1.04283	1.57551	1.28014	1.82834	1.44486	1.4152	0.907426	0.980113	0.714882	no	no	no
TraesCS1A02G134600	1.68492	1.93964	0.337636	0.39749	1.18382	0.834822	1.11399	1.0448	1.0276	0.466363	0.749411	0.446285	no	no	no
TraesCS1A02G134700	0	0	0	0	0	0	0	0	0	0	0	0	no	no	no
TraesCS1A02G134800	7.39434	8.5696	1.89283	2.87177	6.03138	5.79141	7.74127	7.35573	6.49413	2.8342	6.42391	2.69705	no	no	no
TraesCS1A02G134900	0	0	0	0	0	0	0	0	0	0	0	0	no	no	no
TraesCS1A02G135000	0	0	0	0	0	0	0	0	0	0	0	0.150657	no	no	no
TraesCS1A02G135100	1.21273	3.44355	0.0969287	0.0418825	5.20909	4.49222	4.79402	4.04726	3.40939	1.76082	3.19778	2.00317	down	no	no
TraesCS1A02G135300	34.8739	34.5391	6.15481	5.95141	15.5183	12.403	24.057	19.5709	7.80664	2.22689	6.60811	2.72946	no	no	no
TraesCS1A02G135600	7.11915	6.19423	2.46327	2.53871	1.52586	1.21431	2.13066	1.89644	1.32233	0.48625	0.746088	0.423076	no	no	no
TraesCS1A02G135700	66.9587	48.6379	13.111	12.104	6.12883	5.08774	5.04914	4.66055	4.76129	2.82432	5.33149	3.05955	no	no	no
TraesCS1A02G135800	0.696197	1.50879	1.92167	1.49566	2.86392	2.01928	1.76586	3.57055	2.60779	2.7972	2.80635	3.25053	up	no	no
TraesCS1A02G135900	0.150545	0.0522015	0	0	0.0313565	0	0	0.0707258	0	0	0	0	no	no	no
TraesCS1A02G136000	2.01318	3.85697	0.116298	0.0476652	4.60647	4.57392	6.67124	6.05578	6.72013	4.38098	6.96634	4.69839	down	no	no
TraesCS1A02G136100	2.409	2.57309	6.74656	6.41802	6.66628	5.08624	14.4137	12.2572	9.71487	8.06168	9.02676	6.86906	up	no	no
TraesCS1A02G136200	3.40214	3.70762	0.879661	0.739804	2.29174	1.92419	3.90126	3.30119	2.25	0.675564	2.13966	0.769896	no	no	no
TraesCS1A02G136300	0	0	0	0	0	0	0	0	0	0	0	0	no	no	no
TraesCS1A02G136400	0.956757	0.944154	0.48161	0.390025	0.572554	0.462338	0.635648	0.676943	0.616101	0.430532	0.534658	0.373292	no	no	no
TraesCS1A02G136500	68.8209	51.8906	26.5732	28.0033	7.26984	6.09763	5.83595	6.78423	3.62451	3.01889	4.24174	3.37377	no	no	no
TraesCS1A02G136600	0.460971	1.59001	0	0	3.63085	2.8127	3.3169	2.79253	2.1459	0.8982	2.15706	0.999104	down	no	no
TraesCS1A02G136700	0.207428	0	0.0433751	0.0474068	0.799286	0.654719	1.36793	0.958257	0.350894	0.277804	0.965681	0.358338	no	no	no
TraesCS1A02G136800	13.0425	15.0398	4.95326	4.18074	6.55449	5.70513	3.8947	3.62428	3.08483	1.98036	2.54599	1.45112	no	down	no
TraesCS1A02G136900	2.58533	2.26884	3.81768	3.92743	5.25195	5.78868	11.2207	9.65673	5.21419	2.27778	4.49401	2.40821	up	no	no
TraesCS1A02G137000	5.17552	10.9195	0.170881	0.0693695	24.3582	21.5708	21.8378	20.4343	15.2133	6.84583	15.6285	8.51932	down	no	no
TraesCS1A02G137100	0	0	0	0.395508	0.788485	0.738139	0.182892	0.846885	0.13069	0.931211	0.859692	0.100999	no	no	no
TraesCS1A02G137200	6.82887	6.30172	1.74482	1.63119	2.44176	2.14228	2.84715	3.13396	1.77411	0.750388	1.47469	0.6976	no	no	no
TraesCS1A02G137300	0.288424	0.240028	0.492147	0.917579	0.36045	0.413358	2.60439	1.49052	0.585491	0.463536	0.628803	0.614072	up	up	no
TraesCS1A02G137400	1.15927	1.50183	0.584486	0.627037	0.756242	0.804885	1.32863	1.07538	0.844346	0.468239	0.583208	0.368358	no	no	no
TraesCS1A02G137500	0.0214006	0.0890483	0.690054	0.569314	1.64146	1.52257	1.92427	1.73432	2.48631	2.07897	2.77385	1.66965	up	no	no
TraesCS1A02G137600	0.486499	0.28919	0.715025	0.30497	0.521133	0.498021	1.42788	0.816275	1.05812	0.398913	0.544521	0.311514	up	no	no
TraesCS1A02G137700	13.6658	12.1978	4.08543	3.98896	4.22274	3.97466	7.1364	7.01187	5.78523	3.9896	4.92904	3.23682	no	no	no
TraesCS1A02G137800	3.65553	4.93034	0.818483	0.69325	5.36423	4.20366	5.40293	5.6865	4.26079	1.93078	3.46416	2.10531	no	no	no
TraesCS1A02G137900	9.48102	11.9414	2.07668	1.90885	9.32831	8.29254	10.0091	9.57274	7.81863	3.82202	7.64062	3.86861	no	no	no
TraesCS1A02G138000	2.4009	2.40277	0.473361	0.44387	1.24573	0.968293	1.63661	1.56099	1.62795	1.17812	1.41299	1.0359	no	no	no
TraesCS1A02G138100	0.796064	0.92275	0.422343	0.598832	0	0	0.853818	1.13266	0.329792	0.378592	0.216941	0.127434	no	up	no
TraesCS1A02G138200	0.516917	0.938158	0.172027	0.134729	1.49932	1.3426	1.5687	1.44933	1.36614	0.755423	1.0665	0.723016	no	no	no
TraesCS1A02G138300	1.1422	1.25607	0.171967	0.116351	1.47841	1.52002	2.46668	2.72902	1.85726	1.02085	1.66751	1.39874	no	no	no
TraesCS1A02G138400	16.9817	19.1342	1.55548	1.61267	9.5297	7.23154	14.6135	14.459	7.07713	3.213	5.81186	2.96591	down	no	no
TraesCS1A02G138500	1.91942	2.86336	0.286251	0.175763	2.78118	2.27323	2.91622	2.59534	2.74594	1.62588	2.70269	1.84202	down	no	no
TraesCS1A02G138600	10.7447	11.2365	1.97099	2.04789	9.12167	6.82414	12.827	13.036	10.7031	5.2511	9.04836	5.54096	no	no	no
TraesCS1A02G138700	0	0	0	0	0	0	0	0	0	0	0	0	no	no	no
TraesCS1A02G138800	70.936	96.4077	16.9393	16.4854	67.2885	58.5771	68.2051	66.6754	44.5312	31.1277	42.6465	28.0129	no	no	no
TraesCS1A02G138900	0	0	0	0	0	0	0	0	0	0	0	0	no	no	no
TraesCS1A02G139000	0	0	0	0	0	0	0	0	0	0	0	0	no	no	no
TraesCS1A02G139100	2.75641	3.12338	0.74804	0.73519	1.56938	1.27002	2.34905	2.17428	1.70282	1.10545	1.46519	1.10311	no	no	no
TraesCS1A02G139200	1.40527	2.62761	0	0	2.50092	4.18821	1.35356	1.05297	1.50886	1.20479	1.38157	0.916908	down	no	no
TraesCS1A02G139300	7.86495	8.99037	2.68644	2.59168	5.27328	4.50318	6.99351	6.50199	6.15728	4.05428	4.81638	4.11167	no	no	no
TraesCS1A02G139400	2.09998	2.42723	0.383461	0.329874	1.71058	1.37679	1.92803	1.91601	1.67613	0.627191	1.4766	0.716255	no	no	no
TraesCS1A02G139500	7.03172	8.0391	2.6273	2.23025	6.68209	6.41948	8.08921	7.97606	5.55286	2.70385	5.4583	2.62006	no	no	no
TraesCS1A02G139600	12.8515	16.8438	2.992	2.54482	17.9162	15.2338	24.7125	24.1505	29.0447	17.3227	25.3818	17.2732	no	no	no
TraesCS1A02G139700	0.593476	0.95302	0.193742	0.14222	2.04142	1.4451	1.8853	2.04645	1.51218	0.763962	1.79004	1.01368	no	no	no
TraesCS1A02G139800	0	0	0	0	0.0533436	0	0	0	0	0	0	0.0478302	no	no	no
TraesCS1A02G139900	10.3402	11.3483	40.3898	19.4013	7.79947	7.41646	25.3616	26.4116	35.0082	33.1902	44.343	30.9545	up	no	no
TraesCS1A02G140000	0	0	0	0	0	0	0	0	0	0	0	0	no	no	no
TraesCS1A02G140100	0	0	0	0	0	0	0	0	0	0	0	0	no	no	no
TraesCS1A02G140200	0	0	0	0	0	0	0	0	0	0.183943	0	0	no	no	no
TraesCS1A02G140300	0	0	0	0	0	0	0	0	0	0	0	0	no	no	no
TraesCS1A02G140400	0.160236	0	0.160832	0	0	0	0	0	0	0.183943	0.109167	0	no	no	no
TraesCS1A02G140500	0	0	0.0851465	0	0	0	0	0	0.492009	0	0.462355	0.0950576	no	no	no
TraesCS1A02G140600	0.910332	0.960313	1.52501	1.44875	0.889299	0.767827	1.78866	1.34928	1.09687	0.515149	0.620201	0.510039	up	no	no
TraesCS1A02G140700	0.540384	0.431407	0.121934	0.0942064	0.162289	0.175818	0.412257	0.371952	0.361402	0.295741	0.351035	0.302766	no	up	no
TraesCS1A02G140800	0	0	0	0	0	0	0	0.100905	0	0	0	0	no	no	no
TraesCS1A02G140900	2.39524	3.50576	1.16002	1.23396	2.53032	2.19006	3.30285	3.07329	2.63516	1.3343	1.75207	1.49029	no	no	no
TraesCS1A02G141000	0.121259	0.756844	0.0608554	0	0.492507	0.682723	1.96843	1.50964	2.41757	3.3756	2.80884	2.58168	no	no	no
TraesCS1A02G141100	4.49891	3.94227	0.489382	0.607806	0.415448	0.589863	1.27041	1.39518	0.449883	0.267131	0.0301977	0.16142	no	no	no
TraesCS1A02G141200	2.96039	3.2578	1.07965	0.699645	1.04685	0.867252	1.33276	1.33713	1.67697	0.655638	1.03114	0.623992	no	no	no
TraesCS1A02G141300	6.30984	5.78836	2.37834	1.43113	0.914989	0.667732	1.94485	2.21389	2.14251	1.00857	1.5055	0.522085	no	no	no
TraesCS1A02G141400	1.61083	0.993662	0.945694	1.02169	0.466648	0.284461	2.20918	1.75628	0.88768	0.271642	0.686274	0.459772	up	up	no
TraesCS1A02G141500	0	0.407814	0.344306	0.161275	0	0	0.248592	0.230221	0.994766	1.20947	0.600949	0.0549119	no	no	no
TraesCS1A02G141600	0	0.0428038	0.123902	0.0677093	0.0514229	0.021061	0.271357	0.106321	0.0298314	0.0236177	0.0560668	0.138324	no	no	no
TraesCS1A02G141700	9.42978	9.97509	1.18026	1.06526	5.13859	3.88299	6.67319	6.44736	4.72448	2.52553	3.83502	2.06997	down	no	no
TraesCS1A02G141800	0	0	0	0	0	0	0	0	0	0	0	0	no	no	no
TraesCS1A02G141900	2.66066	2.86545	4.80701	4.61855	2.2102	2.03475	5.47827	5.17637	11.9821	9.64802	7.61327	5.17364	up	no	no
TraesCS1A02G142000	12.3523	18.078	101.474	87.3789	24.5928	47.3312	10.0259	9.28501	7.47304	4.32732	7.22576	5.25023	up	down	no
TraesCS1A02G142100	0.0626361	0.0651574	0.157173	0.103069	0.0978472	0.0801495	0.317745	0.235411	0.136231	0.0359516	0.0853468	0.0526405	no	no	no
TraesCS1A02G142200	2.65696	2.44813	0.847721	0.568769	1.43298	1.24764	2.85578	2.13923	2.14417	0.672809	1.2491	0.653384	no	no	no
TraesCS1A02G142300	0.271956	0.535763	0.175134	0.102967	1.32188	1.27742	1.41134	1.55918	1.14809	0.774955	1.1576	0.755112	no	no	no
TraesCS1A02G142400	22.4911	16.5552	19.2978	21.5023	1.81339	1.23384	2.43385	2.22101	1.20469	0.980627	0.876965	0.603182	up	no	no
TraesCS1A02G142500	11.9335	13.8083	2.46465	2.2643	6.47095	5.01518	7.1429	7.36183	6.31243	3.58138	5.36625	3.682	no	no	no
TraesCS1A02G142600	26.9142	25.0433	6.0041	6.94713	6.68013	4.07677	10.8216	11.172	6.92224	5.80826	7.62811	5.12097	no	no	no
TraesCS1A02G142700	6.4721	6.7538	0.878417	0.814938	4.83265	4.8232	9.68445	9.7624	6.41856	4.67275	5.86531	4.0823	down	no	no
TraesCS1A02G142800	1.21777	1.66136	3.3413	2.98391	2.19549	1.67067	3.24577	2.54166	2.09862	0.847932	1.25809	0.855659	up	no	no
TraesCS1A02G142900	28.9559	36.7367	7.12796	6.85563	23.7047	21.8842	23.1955	22.6437	26.1345	14.8318	20.539	13.4613	no	no	no
TraesCS1A02G143000	30.1	29.0491	1.35428	0.88368	3.6073	2.20926	3.53469	3.13157	2.74479	1.40248	2.14489	1.61723	down	no	no
TraesCS1A02G143100	2.53183	2.24162	1.86968	1.74367	0.369012	0.244387	1.01028	0.997605	0.988369	0.454353	0.577824	0.351992	up	up	no
TraesCS1A02G143200	5.48881	6.39848	0.836033	1.13632	4.11035	3.24667	4.73457	5.36799	4.27351	1.94911	4.56885	2.76414	no	no	no
TraesCS1A02G143300	10.8383	11.2746	7.88478	10.7401	1.60076	0.715215	3.10803	4.13238	4.66263	2.766	2.11147	1.31486	up	up	no
TraesCS1A02G143400	1.28754	2.93775	0.1609	0.0710906	10.3609	6.43045	7.04368	5.00574	2.80159	0.858437	1.47206	0.866615	down	no	no
TraesCS1A02G143500	8.43814	11.4546	1.68473	1.41144	15.214	15.4775	11.9007	13.1507	12.434	9.76905	12.9838	9.41882	no	no	no
TraesCS1A02G143600	0.131102	0.272759	1.2736	1.37657	1.53308	2.12814	2.72201	3.05319	2.23361	1.63399	2.74974	1.87307	up	no	no
TraesCS1A02G143700	1.46201	2.76239	0	0.0654634	26.344	27.5046	29.6361	31.9317	25.179	21.664	33.9879	28.0512	down	no	no
TraesCS1A02G143800	4.35322	6.17516	1.10229	1.00938	7.98737	7.71754	11.925	12.1593	13.5996	11.6187	10.6365	8.8248	no	no	no
TraesCS1A02G143900	19.4114	26.1401	4.04096	2.42172	15.8235	10.311	26.6109	24.5249	21.0499	14.5091	17.7929	11.9408	down	no	no
TraesCS1A02G144000	1.88526	2.02594	0.66063	0.64687	2.30675	1.5197	2.98707	2.76048	1.66483	0.655453	1.30138	0.704955	no	no	no
TraesCS1A02G144100	0	0	0	0	0	0	0	0	0	0	0	0	no	no	no
TraesCS1A02G144200	0.0724294	0	0.0181748	0	0	0	0.192898	0.0170137	0.131276	0.0415728	0.0740183	0.0405806	no	no	no
TraesCS1A02G144400	0	0	0	0	0.0529333	0	0	0	0	0.145868	0	0.0474623	no	no	no
TraesCS1A02G144500	0	0	0	0	0.167004	0.444593	0.0677902	0.156952	0.242205	0.230106	0	0.0748716	no	no	no
TraesCS1A02G144600	0	0	0	0	0	0	0	0	0	0	0	0	no	no	no
TraesCS1A02G144700	0.934228	0.845855	0.738009	0.237237	2.61612	1.67362	5.06394	4.65722	3.28618	2.56196	4.89148	3.27627	no	no	no
TraesCS1A02G144800	20.8133	27.6753	1.48867	0.688623	13.4323	11.8533	4.02415	3.74123	1.94529	1.04204	1.72742	1.02062	down	down	no
TraesCS1A02G144900	0	0	0	0	0	0	0	0	0	0	0	0	no	no	no
TraesCS1A02G145000	17.1923	49.6466	1.49724	0.466883	74.4834	64.1389	38.3614	37.3043	32.9446	15.0245	27.1695	15.4733	down	no	no
TraesCS1A02G145100	0.0902669	0.152588	0.186869	0	0	0.0115506	0.062963	0.0318055	0	0.0259055	0	0.00632182	no	no	no
TraesCS1A02G145300	0	0	0	0	0.13272	0.0724765	0	0	0	0	0.144706	0	no	no	no
TraesCS1A02G145400	0	0	0	0	0	0	0	0	0	0	0	0	no	no	no
TraesCS1A02G145500	5.49175	5.24961	1.27205	0.920591	4.32337	4.12578	6.16835	6.29719	5.00785	2.56889	4.05262	2.25171	no	no	no
TraesCS1A02G145600	0	0	0	0	0.792933	1.52386	2.37686	1.58213	3.00766	3.27762	5.58626	4.18384	no	no	no
TraesCS1A02G145700	0	0	0	0	0	0	0	0	0	0	0	0	no	no	no
TraesCS1A02G145800	2.62723	2.3468	4.6291	2.72548	1.945	1.86362	2.83212	3.05214	2.1635	1.09	5.69074	4.28794	up	no	no
TraesCS1A02G145900	0.323035	1.34415	5.51204	3.89813	6.5602	5.20831	9.01294	11.6098	25.2932	17.3363	20.2475	13.0313	up	no	no
TraesCS1A02G146000	0	0.10037	0.0605283	0	0	0.0740784	0.0978922	0.226646	0.0699512	0.0276903	0.230073	0.0810885	no	no	no
TraesCS1A02G146200	3.09604	3.99378	0.548848	0.608311	3.58044	3.12206	2.77782	2.85476	2.45955	1.41015	2.22736	1.43906	no	no	no
TraesCS1A02G146400	1.40289	2.18904	1.16784	1.25806	2.58113	1.29934	3.42278	2.8403	2.51847	0.996944	1.79777	0.91077	up	no	no
TraesCS1A02G146500	0.089732	0	0	0	0	0	0	0	0	0	0.0611336	0	no	no	no
TraesCS1A02G146600	33.4508	32.6778	7.77588	6.40011	5.03776	3.87148	4.42447	4.79306	3.9002	2.35582	3.48537	2.94842	no	no	no
TraesCS1A02G146700	0	0	0	0	0	0	0	0	0	0	0	0	no	no	no
TraesCS1A02G146800	1.637	2.0614	0.216197	0.0945169	2.20731	2.02857	6.07525	6.96205	4.99708	3.70895	4.4611	4.3928	no	up	no
TraesCS1A02G146900	2.55802	2.42649	3.8759	3.58031	1.02886	0.918015	1.98376	1.79573	1.87585	1.23197	1.91636	0.971941	up	no	no
TraesCS1A02G147000	89.978	182.181	8.9716	3.15371	406.657	413.983	319.496	321.516	392.595	350.137	332.26	308.475	down	no	no
TraesCS1A02G147100	0	0	0	0.018046	0	0	0	0	0	0	0	0	no	no	no
TraesCS1A02G147200	0	0	0.0217707	0.0118971	0	0	0	0	0	0	0	0.0243048	no	no	no
TraesCS1A02G147300	0	0.0341503	0.032951	0	0.0820537	0.403276	0.649491	0.67861	0.238005	0.150744	0.313123	0.0919663	no	no	no
TraesCS1A02G147400	5.96084	6.71684	0.252916	0.362806	2.50446	1.82174	3.22758	3.359	2.15791	1.34686	2.55359	2.11325	down	no	no
TraesCS1A02G147500	9.64613	10.6358	2.37077	2.53677	6.87382	5.639	10.633	10.5534	9.1488	4.96782	9.37385	5.75618	no	no	no
TraesCS1A02G147600	1.76586	2.33554	0.329167	0.027674	1.797	1.76895	2.32908	1.80142	1.88376	1.43347	1.47805	1.22965	no	no	no
TraesCS1A02G147700	8.04044	16.5554	1.11718	0.56495	21.1347	20.152	14.5455	13.5019	12.8869	10.2408	9.03171	8.09762	down	no	no
TraesCS1A02G147800	0	0	0	0	0	0	0	0	0	0	0	0	no	no	no
TraesCS1A02G148000	15.6612	26.4998	1.3191	0.976412	31.4102	27.0711	26.4976	25.1766	20.8913	12.1466	18.2486	12.7605	down	no	no
TraesCS1A02G148100	0.010937	0	0	0	0.0205023	0.00559802	0.0055482	0	0.0792919	0	0	0.0245111	no	no	no
TraesCS1A02G148300	0.0547641	0.142421	0.261098	0.42054	0.13688	0.350382	0.305592	0.270146	0.0397033	0	0.0746206	0.0920494	up	no	no
TraesCS1A02G148400	22.5404	38.771	12.5856	7.17595	245.699	257.494	155.736	152.247	106.435	141.52	120.697	139.656	no	no	no
TraesCS1A02G148500	0.240354	0.500057	0	0	0	0	0	0	0	0.551829	0	0.134665	no	no	no
TraesCS1A02G148600	0	1.57518	0	0	0	0	0	0	0	0.28971	0	0	no	no	no
TraesCS1A02G148700	0	0.538523	0	0	0	0	0	0	0	0	0	0	no	no	no
TraesCS1A02G148800	0	0	0	0	0	0	0	0	0	0	0	0	no	no	no
TraesCS1A02G148900	0	0	0	0	0	0	0	0	0	0	0	0	no	no	no
TraesCS1A02G149000	0.351489	0.319933	0.163799	0.185909	0.37259	0.311625	0.522182	0.583851	0.291229	0.201746	0.2694	0.175832	no	no	no
TraesCS1A02G149100	3.48496	4.42419	2.06696	1.81674	3.4074	2.61911	4.04224	3.96905	3.57058	1.6917	3.0545	1.81269	no	no	no
TraesCS1A02G149200	24.188	36.7986	5.9536	4.05442	37.6617	34.4221	31.5797	31.4706	32.6797	26.6776	27.394	24.2846	no	no	no
TraesCS1A02G149300	5.36208	5.18368	0.929883	0.746837	0.263133	0.308941	2.11486	2.03111	0.386709	0.346444	0.153011	0.0786456	no	up	no
TraesCS1A02G149400	0	0	0	0	0	0	0	0	0	0	0	0	no	no	no
TraesCS1A02G149500	0.0324246	0	0.683451	0.649158	0	0	0	0	0	0	0	0	up	no	no
TraesCS1A02G149600	0.0907402	0	0.045539	0	0	0	0.0460313	0	0.0657855	0.104165	0	0.0762597	no	no	no
TraesCS1A02G149700	2.80278	1.70392	2.85584	2.28273	2.09252	1.52152	3.5453	2.8558	7.57374	3.11299	6.52208	2.96392	up	no	no
TraesCS1A02G149800	19.2356	13.858	7.33619	5.71732	1.02366	0.884582	1.76255	1.31092	0.632999	0.304822	0.288225	0.237029	no	no	no
TraesCS1A02G150000	0.798012	0.830135	0.200246	0	0.349053	0.347188	0.425062	0.656085	0.376057	0.183216	0.271839	0.0894218	no	no	no
TraesCS1A02G150100	9.88537	8.41039	23.6291	17.8132	0.12736	0.1391	2.03346	1.53209	9.72808	5.79095	6.06365	4.89144	up	up	no
TraesCS1A02G150200	0.39694	0.324919	1.51203	1.41343	1.55732	1.83187	2.00372	1.89539	1.32094	1.06821	1.61816	1.45469	up	no	no
TraesCS1A02G150300	0	0	0	0	0	0	0	0	0	0	0	0	no	no	no
TraesCS1A02G150400	1.00986	0.790836	0.256253	0.224057	0.085082	0.10454	0.575607	0.479764	0.345503	0.312613	0.316949	0.387799	no	up	no
TraesCS1A02G150500	0.345369	1.34727	1.12663	0.757752	2.34691	1.94452	3.32882	3.40734	3.94361	3.74166	2.79415	3.50724	up	no	no
TraesCS1A02G150600	28.4285	40.4563	6.27664	5.47551	39.6744	33.2701	47.4244	44.7891	39.0677	23.8892	39.3509	23.9782	no	no	no
TraesCS1A02G150700	0	0	0	0.0179922	0	0	0	0	0	0	0	0	no	no	no
TraesCS1A02G150800	23.4867	13.8127	2.25471	2.81909	0	0	0.0119324	0.0442025	0	0	0	0	no	no	no
TraesCS1A02G150900	14.2532	20.1514	0.00570199	0.0186959	8.30638	7.1442	6.49273	5.8448	7.39689	5.32793	3.32846	2.95687	down	no	no
TraesCS1A02G151000	3.03995	4.14556	9.42303	6.51562	7.88552	7.0215	7.76248	7.6329	5.94504	3.40174	5.63894	3.12018	up	no	no
TraesCS1A02G151100	1.99013	1.90822	0.356083	0.253916	1.43279	1.07399	1.10394	1.15651	0.78414	0.213558	0.642558	0.290876	no	no	no
TraesCS1A02G151200	8.70859	8.32378	1.3738	0.791998	3.96612	3.0409	4.66955	4.19022	3.16226	1.71797	2.47981	1.33989	down	no	no
TraesCS1A02G151300	0	0	0	0	0	0	0	0	0	0	0	0	no	no	no
TraesCS1A02G151400	0.070717	0.0183909	0	0.00969722	0.0331412	0.027147	0.152464	0.0996685	0.0512689	0.0710323	0.0240894	0.0396212	no	no	no
TraesCS1A02G151500	64.3079	65.7912	10.8435	10.2539	13.083	13.557	6.74812	7.91351	6.47692	3.38842	5.89886	4.16752	no	down	no
TraesCS1A02G151600	2.01088	2.01969	0.104398	0.038034	0.108321	0.0354915	0.527635	0.708533	0.0879745	0.1194	0	0.0388501	down	up	no
TraesCS1A02G151700	0	0	4.34247	5.19811	1.15859	1.42355	4.1804	4.11344	4.33144	4.96646	6.80735	9.11874	up	no	no
TraesCS1A02G151900	0	0	0	0	0	0	0	0	0	0	0	0	no	no	no
TraesCS1A02G152000	3.65404	4.9156	0.960117	0.729304	3.90308	2.82013	4.40605	4.14787	3.72405	1.80085	3.29105	1.86506	no	no	no
TraesCS1A02G152100	4.1289	4.66859	0.0360371	0	10.376	10.631	4.60798	4.08192	5.68745	3.17359	7.71735	5.06921	down	down	no
TraesCS1A02G152200	18.2688	14.6257	3.80174	2.97052	5.36692	3.93374	5.57561	5.1377	3.6267	1.56845	2.93893	1.56189	no	no	no
TraesCS1A02G152300	0.763476	0.857745	0.694795	0.407606	0.674254	0.750296	0.624847	0.521283	0.125462	0.134387	0.367572	0.153993	up	no	no
TraesCS1A02G152400	0	0	0.0651603	0.106825	0	0	0.0658648	0	0	0.0372618	0	0.072745	no	no	no
TraesCS1A02G152500	9.15768	10.9381	1.87681	1.21655	7.02218	5.24523	6.77536	5.91721	4.54611	1.90645	2.74819	1.44674	no	no	no
TraesCS1A02G152600	238.911	202.461	0.538225	0.352951	2.26816	1.31743	0.0585893	0.0620111	0.215313	0.142053	0.078686	0.0277327	down	down	no
TraesCS1A02G152700	0	0	0	0	0	0	0	0	0	0	0	0	no	no	no
TraesCS1A02G152800	42.1557	11.7932	0.652303	0.277252	0.162435	0.118271	0.34433	0.434226	0.502567	0.555382	0.482116	0.339841	down	no	no
TraesCS1A02G152900	11.9743	12.2936	2.84279	2.60647	11.6328	10.3562	5.06918	4.8967	4.10669	1.87445	3.65933	2.2278	no	down	no
TraesCS1A02G153000	0.593013	0.304897	0.352343	0.557076	0.0340736	0.104665	0.0414935	0.0704499	0.0395335	0.0391236	0.0928769	0.011457	no	no	no
TraesCS1A02G153100	3.12836	2.76733	4.60687	3.8765	9.71687	12.6579	9.33072	7.83126	7.31726	5.68171	7.27294	6.00029	up	no	no
TraesCS1A02G153200	0	0	0	0	0	0	0	0	0	0	0	0	no	no	no
TraesCS1A02G153300	15.4248	18.6035	4.82095	4.0209	13.4937	13.5936	14.4023	15.3469	13.4636	9.53721	12.4961	11.252	no	no	no
TraesCS1A02G153400	0.100435	0.0557216	0.0974488	0.0771254	0	0	0.0135865	0.025165	0.0291257	0.0153726	0.0182468	0.0225087	no	no	no
TraesCS1A02G153500	0.288799	0.327736	0.0527045	0	0.492162	0.188134	0.639291	0.394699	0.628128	0.346597	0.482948	0.323616	no	no	no
TraesCS1A02G153600	10.9527	9.01391	7.63629	6.69206	1.13704	0.51448	2.39126	2.4588	3.00284	1.92974	2.06621	1.4953	up	up	no
TraesCS1A02G153700	2.24025	1.85862	3.52462	2.81944	2.46475	1.53356	3.36751	2.18887	1.33519	0.481207	0.861447	0.523626	up	no	no
TraesCS1A02G153800	0	0	0.0577621	0.063131	0.0719188	0.117822	0.262739	0.351468	0.166886	0.264249	0.74493	0.580371	no	no	no
TraesCS1A02G153900	18.2269	21.6872	4.51004	3.73668	13.0611	10.6647	9.30142	10.0951	7.91192	4.20136	7.40626	4.17554	no	no	no
TraesCS1A02G154000	0	0	0	0	0.125739	0.051498	0	0	0.291773	0	0.274187	0.225485	no	no	no
TraesCS1A02G154100	10.1285	16.8719	0.439072	0.166113	12.2793	14.967	8.00581	6.68701	5.97689	1.52581	4.19529	2.18696	down	no	no
TraesCS1A02G154200	2.54937	2.28215	3.97319	3.81454	1.6526	1.52679	4.24928	3.30384	2.84154	1.85149	2.10314	1.92876	up	no	no
TraesCS1A02G154300	4.47982	5.54583	1.30183	1.11077	5.2853	3.77137	5.75001	5.01669	3.82181	1.34275	2.59398	1.54698	no	no	no
TraesCS1A02G154400	53.9873	62.755	6.91041	5.06618	29.6674	27.0995	32.7243	31.8379	28.0238	16.8713	23.205	16.6452	down	no	no
TraesCS1A02G154500	1.00837	1.55031	0.0707	0.130141	0.986837	1.00949	2.41851	1.97853	2.01578	0.787314	1.51543	1.13825	down	no	no
TraesCS1A02G154600	10.4573	13.4607	2.21613	1.48219	7.16586	8.02876	8.35852	9.00002	4.45967	1.84103	4.81951	1.84633	no	no	no
TraesCS1A02G154700	5.42542	7.01201	1.3265	1.06827	5.54223	4.2593	6.41549	5.5869	3.26099	1.49533	3.3459	1.89187	no	no	no
TraesCS1A02G154800	0	0	0	0	0	0	0	0	0	0	0	0	no	no	no
TraesCS1A02G154900	0.0834668	0.492018	0.0279259	0.244172	16.7418	11.4637	57.1471	55.852	49.2571	45.5605	36.4127	27.482	no	no	no
TraesCS1A02G155000	4.49965	4.77242	0.700587	0.654195	1.83774	1.6094	2.00073	1.8879	1.53775	0.86738	1.4543	0.785932	down	no	no
TraesCS1A02G155200	593.964	747.351	105.309	75.4426	321.87	283.465	268.684	288.579	183.936	137.642	183.475	147.937	down	no	no
TraesCS1A02G155300	0	0	0	0	0.0864587	0	0.105286	0.0325018	0.200625	0	0	0	no	no	no
TraesCS1A02G155400	0	0	0	0	0	0	0	0	0	0	0	0	no	no	no
TraesCS1A02G155500	3.25534	3.96788	2.01328	2.11024	1.49992	3.06316	3.66976	3.6303	3.38517	2.37808	3.02432	3.05825	no	no	no
TraesCS1A02G155600	0.714518	0.914806	2.15153	1.71841	4.05261	4.58557	7.27719	7.38496	7.05299	3.62795	7.30192	3.51057	up	no	no
TraesCS1A02G155700	0	0	0.413569	1.13002	0.257465	0	0	0	0	0.591245	0	0.461708	no	no	no
TraesCS1A02G155800	0.434967	0.226238	0	0	0.271794	0	0.16549	0.459781	1.26138	0.12483	0.889017	0.304628	no	no	no
TraesCS1A02G155900	1.31154	0.99224	1.27154	0.899236	2.29095	2.27326	4.53631	4.2711	3.39279	2.92562	3.55384	3.59062	up	no	no
TraesCS1A02G156000	4.21528	5.4067	0.595623	0.471403	9.98606	8.65119	8.38735	6.52743	5.23678	0.669465	3.55494	0.458589	no	no	no
TraesCS1A02G156100	25.5591	21.594	7.65599	7.67948	9.07248	6.77228	9.1728	8.99789	5.60267	4.34925	6.48437	5.1639	no	no	no
TraesCS1A02G156200	4.23902	5.34247	1.5751	1.4085	3.71851	1.7316	4.19742	4.34681	2.83683	1.00599	2.47147	0.79929	no	no	no
TraesCS1A02G156300	3.32269	4.34485	1.72111	1.47852	0.908869	0.778631	1.90218	2.30075	2.17673	1.60844	1.8728	1.67472	no	no	no
TraesCS1A02G156400	1.38946	1.07667	0.483852	0.357735	0.0797345	0.0435419	0.136656	0.213149	0.555065	0.236	0.212508	0.174762	no	no	no
TraesCS1A02G156500	4.08168	4.37779	0.308856	0.451739	2.378	2.04749	2.94748	2.37465	1.58129	0.654526	1.27942	0.737785	down	no	no
TraesCS1A02G156600	8.01883	7.69869	3.7937	3.37268	4.76309	4.25038	7.95883	6.11991	2.9872	0.773167	3.15265	0.967811	no	no	no
TraesCS1A02G156700	0	0	0	0	0	0	0	0	0	0	0	0	no	no	no
TraesCS1A02G156800	0	0	0	0	0	0	0	0	0	0	0	0	no	no	no
TraesCS1A02G156900	0	0	0	0	0	0.0666706	0	0	0	0	0	0	no	no	no
TraesCS1A02G157000	0	0	0	0	0	0	0	0	0	0.181069	0	0.353495	no	no	no
TraesCS1A02G157100	0.212897	0.221467	1.22871	1.28453	0.266062	0	0	0	0	5.74329	0	6.67976	no	no	no
TraesCS1A02G157200	0.336366	0.193052	0.110599	0.146327	0.0144953	0.00593677	0	0	0	0.0399447	0	0.0324929	no	no	no
TraesCS1A02G157300	0	0	0	0	0	0	0	0	0	0	0	0	no	no	no
TraesCS1A02G157400	0	0	0	0	0	0	0	0	0	0	0	0	no	no	no
TraesCS1A02G157500	22.0908	18.7723	2.18366	2.46587	10.5468	7.6011	19.1238	16.8962	10.0165	4.91861	9.43643	5.15087	down	no	no
TraesCS1A02G157600	3.71768	4.56871	1.3535	1.37657	2.60975	1.7399	4.56043	3.50633	5.04429	2.16073	3.91088	2.39773	no	no	no
TraesCS1A02G157700	6.1079	7.64528	2.75378	2.34699	7.32148	7.0469	7.52965	7.41068	6.41319	4.54926	7.49178	5.06176	no	no	no
TraesCS1A02G157800	6.28582	6.46325	2.07876	1.29543	0.817338	1.17163	0.368637	0.495024	0.711229	0.0625649	0.247542	0.162858	no	no	no
TraesCS1A02G157900	0.854132	0.463573	6.89577	3.62577	2.45973	3.61149	6.31097	6.55991	24.6079	29.2019	38.6086	38.617	up	no	no
TraesCS1A02G158100	0	0	0.120624	0	0	0	0	0	0	0	0	0	no	no	no
TraesCS1A02G158200	0	0.863113	0	0.182042	4.7698	4.75644	21.1293	20.5424	9.98543	14.1918	8.93137	8.32118	no	up	no
TraesCS1A02G158300	3.78419	4.71467	6.06179	5.47879	15.1224	14.5493	15.2681	16.7859	19.3321	18.6896	20.0105	19.39	up	no	no
TraesCS1A02G158400	7.62781	4.78243	1.66057	2.70493	1.70474	1.4249	3.48617	3.50881	1.70112	1.28287	1.88037	1.64441	no	no	no
TraesCS1A02G158500	8.79368	14.7778	0.673038	0.56746	13.9286	13.1009	10.7247	11.0167	9.13933	6.68033	9.20847	6.98247	down	no	no
TraesCS1A02G158600	6.63771	7.64015	27.4362	23.3958	3.01473	2.84695	10.0705	9.75942	4.50035	3.91572	3.78945	2.35879	up	up	no
TraesCS1A02G158700	55.3029	81.9654	7.35103	6.37203	34.6705	27.747	32.0448	27.5918	23.9579	13.3215	20.7708	12.5629	down	no	no
TraesCS1A02G158800	7.3774	7.46193	3.01612	2.50635	2.02806	1.86283	1.22837	1.12903	0.954433	0.387234	0.710569	0.488325	no	down	no
TraesCS1A02G158900	5.60866	6.54046	2.21588	1.90639	3.07588	2.34394	3.59056	3.32172	2.64953	1.47691	2.26118	1.55031	no	no	no
TraesCS1A02G159000	0	0	0	0	0	0	0	0	0	0	0	0	no	no	no
TraesCS1A02G159100	20.4701	34.7123	124.474	44.4507	2006.87	2204.72	1399.88	1367.44	1500.93	2285.17	1463.96	1974.31	up	no	no
TraesCS1A02G159200	0.133744	0.0869545	0.654427	0.275098	0.0313392	0.0513417	0.262905	0.306309	0.460571	0.403019	0.478371	0.234168	up	no	no
TraesCS1A02G159300	181.155	245.534	24.5353	15.6561	119.036	110.963	75.1126	79.0205	115.538	137.696	103.655	135.576	down	no	no
TraesCS1A02G159400	6.73992	5.34635	1.67428	1.82991	2.61987	1.46529	3.21324	4.80786	3.59531	2.04425	3.2404	1.37662	no	no	no
TraesCS1A02G159500	2.41986	2.74414	0.281456	0.244955	0.726834	1.11101	1.75968	1.5467	1.0466	0.411317	0.856154	0.599342	down	no	no
TraesCS1A02G159600	3.31924	3.87357	0.468943	0.26774	10.0043	7.06696	7.18801	7.33824	4.97459	1.84913	2.37539	0.929848	down	no	no
TraesCS1A02G159700	0	0	0.109212	0.198938	0.725218	0.408407	0.58876	0.613409	0.578479	0.66616	0.741291	0.365772	no	no	no
TraesCS1A02G159800	0	0	0	0	0	0	0	0	0	0	0	0	no	no	no
TraesCS1A02G159900	0	0	0	0	0	0	0	0	0	0	0	0	no	no	no
TraesCS1A02G160000	1.06129	1.70858	0.202902	0.0831606	1.87894	1.59083	1.7305	1.66197	1.17245	0.203051	1.17064	0.184048	no	no	no
TraesCS1A02G160100	2.07975	3.52675	0.686298	0.640701	2.06505	1.82278	3.02056	3.09181	2.08612	2.0604	1.66924	2.07508	no	no	no
TraesCS1A02G160200	14.7617	15.1755	2.73701	2.52632	5.87639	4.53733	5.46478	6.26507	3.22737	2.10162	3.47925	2.94763	no	no	no
TraesCS1A02G160300	0.0522147	0.0543166	0	0.0286402	0.0489405	0.0133629	0.0529757	0.0858567	0.037855	0	0	0.160901	no	no	no
TraesCS1A02G160400	8.12512	11.1842	0.885558	0.630241	19.9237	25.4988	16.7161	15.6736	20.5279	12.9781	16.6626	13.1052	down	no	no
TraesCS1A02G160500	4.66617	6.05713	0.523253	0.390634	6.92437	5.61072	5.6446	6.68089	3.94467	2.1158	3.49731	2.53136	down	no	no
TraesCS1A02G160600	7.34522	9.2679	1.25589	0.99452	3.90201	3.66175	3.90833	3.33376	3.45214	1.59928	2.53764	1.66822	down	no	no
TraesCS1A02G160700	27.9932	22.7575	4.52674	4.46205	4.78773	3.85351	4.37272	4.13502	2.43466	1.30822	2.69264	1.457	no	no	no
TraesCS1A02G160800	4.56316	5.0917	2.28029	1.7435	1.99838	2.88459	4.27353	3.79283	3.46375	2.23858	4.07869	2.4146	no	no	no
TraesCS1A02G160900	0.0492352	0.261207	0.032122	0	1.126	0.632536	0.976576	0.726303	0.478311	0.132821	0.241513	0.0882733	no	no	no
TraesCS1A02G161000	0	0	0.0787495	0	0	0.0114737	0	0	0	0	0	0	no	no	no
TraesCS1A02G161100	0	0	0	0	0	0	0	0	0	0	0	0	no	no	no
TraesCS1A02G161200	1.60212	0.617264	15.8054	19.2273	0.0556169	0.0303716	0.556874	0.473907	0.656043	0.374644	1.30375	0.922568	up	up	no
TraesCS1A02G161300	9.89535	14.9839	2.72334	2.92176	16.8044	12.172	17.4478	18.839	13.8418	9.11499	12.6541	8.67391	no	no	no
TraesCS1A02G161400	1.44844	1.52796	0.0204765	0.0223797	0	0.0208837	0.0206978	0.162931	0	0.18735	0	0.0228599	down	no	no
TraesCS1A02G161500	0	0	0	0	0	0	0	0	0	0	0	0	no	no	no
TraesCS1A02G161600	0	0	0	0	0	0	0	0	0	0	0	0.0171132	no	no	no
TraesCS1A02G161700	0	0	0	0	0	0	0	0	0	0	0	0.0571306	no	no	no
TraesCS1A02G161800	0	0.0564581	0.0272377	0	0.169567	0.111118	0.0550644	0.305972	0.354128	0.436123	0.628592	0.516939	no	no	no
TraesCS1A02G161900	11.0024	17.8081	23.0413	16.2022	20.8113	23.3659	20.5092	19.4667	15.1961	16.9117	17.2531	18.0126	up	no	no
TraesCS1A02G162000	0	0	0	0	0	0	0	0	0	0	0	0	no	no	no
TraesCS1A02G162100	0	0	1.06487	1.05805	0.241066	0.460749	2.0223	1.32912	2.84355	2.32506	3.37306	3.78263	up	no	no
TraesCS1A02G162200	3.71642	5.01697	0.790187	0.459049	7.17946	6.11324	6.2891	5.59777	4.70998	1.79932	4.63871	2.73392	down	no	no
TraesCS1A02G162300	2.02709	1.72455	0.820163	0.577486	1.52685	1.21852	2.04069	1.74962	1.36708	0.662925	1.2151	0.761558	no	no	no
TraesCS1A02G162400	1.15975	2.06262	2.15917	1.86736	3.86499	3.67656	3.38447	2.87073	3.48076	2.29764	2.83767	2.63408	up	no	no
TraesCS1A02G162500	0.107202	0.111517	0	0	0	0	0.271911	0.15109	0	0.0922971	0	0	no	no	no
TraesCS1A02G162600	1.4525	2.84061	0.393634	0	4.88294	4.81755	3.74311	3.19355	3.34867	1.11716	2.63226	1.57878	down	no	no
TraesCS1A02G162700	0	0	0	0	0	0	0	0	0	0	0	0	no	no	no
TraesCS1A02G162800	19.0129	18.4498	3.22186	3.01287	10.534	8.48992	13.2319	11.9298	6.49526	3.01691	6.81595	3.7212	no	no	no
TraesCS1A02G163000	0.196653	0	0	0.323598	0	0	0.133013	0.431142	0.332665	0.564371	0	0	no	no	no
TraesCS1A02G163100	0.307006	0.31041	0.27647	0.229773	0.448215	0.47729	0.759779	0.621408	0.524196	0.405128	0.383135	0.42118	no	no	no
TraesCS1A02G163200	4.90584	6.64978	2.64324	2.1434	19.8393	21.5339	20.2649	20.6132	17.3984	18.0287	19.3593	18.1101	no	no	no
TraesCS1A02G163400	3.44978	6.69825	0.054737	0.00886293	11.8055	9.83151	9.0104	8.22119	5.94218	2.91217	5.18773	2.69103	down	no	no
TraesCS1A02G163500	14.9442	14.2895	2.89769	2.06995	5.06989	4.71305	6.06861	4.73369	3.44728	1.19133	3.59946	0.845746	no	no	no
TraesCS1A02G163600	0.860479	0.948823	0.254786	0.259589	0.768882	0.506494	0.763892	0.578081	0.810987	0.444505	0.539338	0.424255	no	no	no
TraesCS1A02G163700	1.1152	0.493037	0.398768	0.336432	0.200342	0.199782	0.855659	1.08058	3.32497	2.36035	2.52625	1.60891	no	up	no
TraesCS1A02G163800	0	0	2.16624	0.305496	0.261016	0.0712686	0.565074	0.0654146	0	0	0	0.156026	no	no	no
TraesCS1A02G163900	8.61001	14.8024	1.01929	0.717626	22.548	17.934	16.5228	17.1458	11.2828	7.24484	10.2887	6.40175	down	no	no
TraesCS1A02G164000	15.6472	16.0559	14.0357	12.0518	8.91384	7.69877	12.5859	10.6171	10.3884	6.76635	9.84919	7.54587	up	no	no
TraesCS1A02G164100	0	0	0	0	0	0	0	0	0	0	0	0	no	no	no
TraesCS1A02G164200	18.6225	24.5508	3.49057	3.4161	19.0101	15.9597	22.7132	21.6844	16.375	9.42477	16.721	10.7437	no	no	no
TraesCS1A02G164300	1.4917	1.02372	0.785017	0.664794	0.349539	0.275713	0.672639	0.652132	0.367997	0.136754	0.268185	0.0638432	no	no	no
TraesCS1A02G164400	6.53086	8.54072	1.15184	0.695977	7.8353	8.48109	8.77478	8.52083	7.80565	5.06591	8.91155	6.08456	down	no	no
TraesCS1A02G164500	0.0491632	0	0	0	0	0.00629095	0.0374098	0.0635164	0.0178214	0	0.0167472	0.0137725	no	no	no
TraesCS1A02G164600	8.09638	9.03149	1.881	2.13615	3.38494	2.81767	3.86209	3.04019	2.69606	2.00843	2.35402	1.63238	no	no	no
TraesCS1A02G164700	11.0038	11.4181	11.0655	10.3566	3.14964	4.33518	3.80756	3.46149	2.4462	1.43867	3.00247	1.75156	up	no	no
TraesCS1A02G164800	30.509	26.3939	7.93343	8.70365	2.94153	1.48041	7.65998	7.59996	6.9559	4.41936	8.00435	4.79445	no	up	no
TraesCS1A02G164900	3.65826	2.3352	27.5182	18.3899	0.103905	0.148945	2.08776	2.0116	4.76189	2.80365	0.509796	0.337725	up	up	down
TraesCS1A02G165000	0	0	0	0	0	0	0	0	0	0	0	0	no	no	no
TraesCS1A02G165100	0.240354	0	0	0	0	0	0	0	0	0.275914	0	0.26933	no	no	no
TraesCS1A02G165200	0	0	0	0	0	0	0	0	0	0	0	0	no	no	no
TraesCS1A02G165300	19.7613	17.3442	4.73922	4.84681	3.39097	2.34821	4.12033	4.04229	3.05429	1.8648	2.84588	1.55025	no	no	no
TraesCS1A02G165400	0	0	0.186945	0	0	0	0.680279	0.210003	0	0.0427617	0.406054	0.208706	no	no	no
TraesCS1A02G165500	6.25873	8.48756	1.67495	1.45158	11.7767	10.2857	19.5558	19.3761	16.015	14.1306	16.4515	17.8147	no	no	no
TraesCS1A02G165600	0.197723	0.274243	0.683581	0.494062	0.164732	0.224895	1.21477	1.09404	0.700805	0.441343	0.239479	0.246177	up	up	no
TraesCS1A02G165700	160.418	85.575	65.3528	80.8137	1.02883	0.746033	1.63625	1.37585	0.694684	0.348582	0.570063	0.344044	no	no	no
TraesCS1A02G165800	105.801	126.504	22.7069	20.1688	27.8395	33.2963	14.5106	13.1478	9.04841	4.22028	6.09912	3.90869	no	down	no
TraesCS1A02G165900	2.98757	3.04241	1.73609	0.879728	3.04586	2.17303	4.88169	4.21068	4.78789	4.02526	3.32093	3.10107	no	no	no
TraesCS1A02G166000	0	0	0.122323	0	0.609212	0.935669	0.247291	0.286271	0.618477	1.399	0.0830286	1.22905	no	no	no
TraesCS1A02G166100	4.67155	2.96045	23.1752	17.5538	0.268421	0	2.53325	1.36222	3.97075	2.77382	1.13406	0.240678	up	up	no
TraesCS1A02G166200	0.522147	1.26739	2.96985	3.29363	0	0	0.132439	0	0.126183	0	0	0	no	no	no
TraesCS1A02G166300	0	0	0	0	0	0	0	0	0	0	0	0	no	no	no
TraesCS1A02G166400	0	0.0237673	0	0	0.0142766	0	0	0	0	0	0	0	no	no	no
TraesCS1A02G166500	0	0	0	0	0	0	0	0	0	0	0	0	no	no	no
TraesCS1A02G166600	0.226215	0.352982	25.9413	10.2677	0	0	2.00823	0.743931	0.164003	0.0649211	0	0	up	up	no
TraesCS1A02G166800	0	0	0	0	0	0	0	0	0	0	0	0	no	no	no
TraesCS1A02G166900	1.9211	2.1571	0.482974	0.528862	1.56236	0.9675	1.88186	1.82724	1.12686	0.452322	0.632147	0.44051	no	no	no
TraesCS1A02G167000	0	0.424291	0	0.223722	1.01946	1.30479	1.44836	0.718569	0.147851	0	0.34735	0.114261	no	no	no
TraesCS1A02G167100	0.158974	0.0826867	9.45428	4.66513	1.83773	4.0278	7.37906	5.34005	62.0067	56.5277	84.9132	59.8994	up	no	no
TraesCS1A02G167200	3.32299	6.41071	2.80474	1.19303	22.2553	23.3635	15.7997	16.4629	21.7698	19.6107	17.8027	16.6208	no	no	no
TraesCS1A02G167300	2.42103	4.94703	2.29987	1.44653	4.94365	5.08952	7.10578	7.69777	6.36267	3.47404	5.68464	2.54335	no	no	no
TraesCS1A02G167400	7.31375	17.247	0.228147	0.0733392	27.0696	21.3386	24.4858	23.16	16.0719	9.68515	14.42	10.8549	down	no	no
TraesCS1A02G167500	0	0	0	0	0	0	0	0	0	0	0	0	no	no	no
TraesCS1A02G167600	0.939056	0.162809	4.12366	2.83294	5.08542	4.88659	13.2987	9.48512	11.8006	14.508	9.54324	11.8818	up	no	no
TraesCS1A02G167700	0	0	0.090603	0	0.225617	0.0924048	0.824242	0.339259	1.04708	0.310866	0	0	no	no	no
TraesCS1A02G167800	0	0	0	0.115758	0	0	0	0	0	0	0	0	no	no	no
TraesCS1A02G167900	0	0	0	0	0	0	0	0	0	0	0	0	no	no	no
TraesCS1A02G168100	12.8284	11.5041	10.8184	9.56552	0.382725	0.235126	1.73481	2.20609	2.3066	1.05468	1.08959	0.419428	up	up	no
TraesCS1A02G168200	0	0	0	0	0	0	0	0	0	0	0	0	no	no	no
TraesCS1A02G168300	0	0	0.310705	0.22639	0	0	0	0	0	0	0	0	no	no	no
TraesCS1A02G168400	23.5495	20.2305	8.4618	10.7181	3.40027	2.3316	0.873104	0.813425	0.515555	0.195211	0.337031	0.352232	no	down	no
TraesCS1A02G168500	0	0	0	0	0	0	0	0	0	0	0	0	no	no	no
TraesCS1A02G168600	26.4667	39.2548	26.1672	17.4409	44.5432	68.5646	79.6685	75.8694	26.7162	18.2613	18.2954	16.0791	up	no	no
TraesCS1A02G168700	3.73139	5.99882	0.321564	0.124042	6.54732	5.78752	5.7169	5.62201	6.65372	3.64526	4.96877	3.58995	down	no	no
TraesCS1A02G168800	2.31432	4.24175	0.132739	0.0967181	7.24442	6.41923	7.63676	7.30023	7.47843	3.84593	6.36697	4.19872	down	no	no
TraesCS1A02G168900	14.7519	19.4064	8.70127	6.44113	18.3037	16.7829	21.5263	20.8448	20.0575	12.7896	17.1532	13.1769	no	no	no
TraesCS1A02G169000	46.3812	37.8952	9.1983	6.40701	8.50941	7.91329	16.2349	17.0518	10.7955	5.67974	13.0304	6.73603	no	no	no
TraesCS1A02G169100	7.6987	14.788	1.20852	0.8151	14.3591	13.7323	15.145	14.7534	14.9791	9.75235	13.4847	9.72023	down	no	no
TraesCS1A02G169200	0.6095	0.792544	2.40884	1.67158	9.14048	11.5038	10.9377	10.881	10.2185	14.562	13.236	13.8303	up	no	no
TraesCS1A02G169300	9.12879	8.37146	1.45893	1.71121	1.42883	1.62403	4.21728	5.313	2.49309	1.88223	2.98288	2.66161	no	up	no
TraesCS1A02G169400	0	0.0782699	0	0	0.164553	0.385116	0.458026	0.724639	0.49094	0.410273	0.46135	0.379404	no	no	no
TraesCS1A02G169500	4.95981	3.06714	0.275296	0.626843	3.32771	3.28736	3.31608	4.46695	1.78961	1.10199	0.622871	0.80677	no	no	no
TraesCS1A02G169600	2.07132	2.39148	2.09902	2.11309	1.44363	1.33398	1.33076	1.35807	1.11801	0.434402	1.07001	0.618517	up	no	no
TraesCS1A02G169700	0	0	0	0	0	0.00816697	0.00809429	0.0412288	0	0	0	0	no	no	no
TraesCS1A02G169800	0	0	0	0	0	0	0	0	0	0	0	0	no	no	no
TraesCS1A02G169900	0	0	0.25587	0	0.063716	0.0521916	0	0.0958093	0	0	0	0	no	no	no
TraesCS1A02G170000	3.60411	4.94685	22.1574	16.9408	8.6173	24.7758	13.8901	15.0978	20.7039	23.1002	24.0088	21.5393	up	no	no
TraesCS1A02G170100	3.85923	10.8658	0.0927808	0.0253511	64.5036	65.9306	68.005	72.6637	49.7422	35.8794	61.0397	46.1839	down	no	no
TraesCS1A02G170200	10.463	9.45108	1.59139	1.43965	2.58252	2.55309	2.71714	2.51077	1.60149	1.22019	2.306	1.64355	down	no	no
TraesCS1A02G170300	2.23341	3.28597	1.39327	1.26409	2.51314	1.95839	2.91596	3.13523	2.23204	1.14403	2.00658	1.02699	no	no	no
TraesCS1A02G170400	9.72964	10.1275	1.83483	1.28357	7.1066	6.48259	9.34283	7.61178	5.80196	2.5428	5.3265	2.67227	no	no	no
TraesCS1A02G170500	27.6824	33.8649	6.424	6.04932	28.2851	22.8405	30.8607	31.9824	19.2827	4.754	17.2906	5.57114	no	no	no
TraesCS1A02G170600	23.2449	18.8042	16.7	16.4507	8.98853	6.20297	15.9377	16.2192	8.85989	6.78061	11.6216	8.17363	up	no	no
TraesCS1A02G170700	0.790139	0.359601	5.32851	4.33398	0.663446	0.45498	1.70352	1.25282	0	0.0566901	0	0	up	no	no
TraesCS1A02G170800	0.151802	0.842202	0.0507891	0.0555099	2.37138	1.73527	2.50274	2.79324	2.01767	1.00201	1.27553	1.17655	no	no	no
TraesCS1A02G170900	2.5225	2.77572	1.97575	1.53557	1.63999	1.23142	2.35955	2.16463	3.00216	1.8412	1.9967	1.82177	up	no	no
TraesCS1A02G171000	24.9335	33.0729	278.861	253.354	152.723	158.229	25.7445	25.2595	10.297	9.11607	10.7235	11.2587	up	down	no
TraesCS1A02G171100	6.94704	7.4567	1.65016	1.58054	5.66016	5.04893	8.01436	7.58631	4.94344	2.878	5.66595	3.28086	no	no	no
TraesCS1A02G171200	13.8644	13.5782	4.15059	4.56045	4.52358	5.33353	4.23998	4.60686	3.78523	1.83836	3.72149	2.24926	no	no	no
TraesCS1A02G171300	0.280629	0.0973085	0.610293	0.307855	0.642966	1.29274	1.61341	2.06548	1.76326	1.82551	1.81631	1.5723	up	no	no
TraesCS1A02G171400	0.716431	1.08596	2.14702	1.93116	3.14648	4.12799	5.15041	3.58697	4.73399	7.76607	5.75956	6.26185	up	no	no
TraesCS1A02G171500	1.74438	1.54858	0.623346	0.606144	1.75768	1.33693	2.2053	1.9179	2.185	1.36293	1.92264	1.24853	no	no	no
TraesCS1A02G171600	1.1182	0	6.54711	6.23564	0.931626	1.81241	6.71243	7.52972	5.40453	2.99516	6.60243	4.9076	up	up	no
TraesCS1A02G171700	1.94547	4.68844	1.06993	0.86258	4.86767	4.38971	5.44859	4.56611	3.60839	2.1356	3.8769	2.16639	no	no	no
TraesCS1A02G171800	0	0	0	0	0.0628693	0	0.255199	0.212706	0.364716	0.346497	0.137094	0.0563714	no	no	no
TraesCS1A02G171900	0	0	0	0	0	0	0	0.0848148	0	0	0	0.0505746	no	no	no
TraesCS1A02G172100	4.86054	12.5074	0.213975	0.116932	23.5034	18.6631	18.2374	16.0645	14.219	5.74608	12.3453	6.40203	down	no	no
TraesCS1A02G172200	0	0	0	0	0	0.0642525	0	0	0	0	0	0	no	no	no
TraesCS1A02G172300	3.99093	3.91686	0.598038	0.479582	2.23383	1.95611	2.62905	2.57059	1.99367	1.29914	1.96478	1.73431	down	no	no
TraesCS1A02G172400	0	0	0	0	0	0	0	0	0	0	0	0	no	no	no
TraesCS1A02G172600	0	0.0817745	0.0789028	0	0.0982409	0.281652	1.79451	1.25565	1.48178	1.39873	2.27615	0.924915	no	no	no
TraesCS1A02G172700	56.7166	39.9966	93.5927	98.3805	2.82181	2.70972	1.32662	1.61814	0.721382	0.556478	0.703977	0.614671	up	down	no
TraesCS1A02G172800	6.65342	2.14797	7.13876	5.28543	3.87075	2.11376	3.95713	4.85034	3.32665	1.84361	1.71938	2.0567	up	no	no
TraesCS1A02G172900	0	0	0	0	0	0	0	0	0	0	0	0	no	no	no
TraesCS1A02G173000	0.492432	1.53676	0.741397	0	0.123081	0	0.199843	0.185075	0.571211	0.621817	0	0	no	no	no
TraesCS1A02G173100	79.2631	51.3297	169.831	244.533	16.0276	12.628	12.7441	13.6186	6.61886	3.31522	6.1353	3.50578	up	no	no
TraesCS1A02G173200	11.0653	10.8552	9.24695	8.10174	5.35501	4.03811	6.57225	6.64313	5.1532	3.55899	4.08702	3.16336	up	no	no
TraesCS1A02G173300	0	0	0	0	0	0	0	0	0	0	0	0	no	no	no
TraesCS1A02G173400	55.7778	65.1728	39.3357	31.9539	53.6841	49.2511	86.3947	91.4825	107.779	99.4024	105.921	87.329	no	no	no
TraesCS1A02G173500	1.71898	2.14285	2.71283	2.41173	1.44696	1.18161	2.50794	2.77646	1.70456	0.876571	1.71313	1.17005	up	no	no
TraesCS1A02G173600	0.442992	0.377038	0.222321	0.0441791	0.603946	0.515323	0.490307	0.208118	0.204377	0.531649	0.411554	0.270762	no	no	no
TraesCS1A02G173700	4.33667	4.0163	1.18019	1.03961	1.16971	1.16773	0.601422	0.578964	0.302528	0.0828223	0.265696	0.113621	no	down	no
TraesCS1A02G173800	0.323208	0.470705	21.1516	11.9488	0.080784	0.0165431	1.32807	1.15401	0.281186	0.371027	0.352318	0.488933	up	up	no
TraesCS1A02G173900	0	0	0	0	0	0	0	0	0	0	0	0	no	no	no
TraesCS1A02G174000	1.74322	1.79574	1.00258	0.674584	1.13834	0.908629	1.36582	1.33366	0.994953	0.517256	0.79264	0.510344	no	no	no
TraesCS1A02G174100	0.487151	0.16892	0.679117	0.74224	1.25143	1.44066	2.636	2.94979	3.49254	2.48545	2.98702	1.69829	up	no	no
TraesCS1A02G174200	0	0	0	0	0.0303264	0	0	0	0	0	0	0	no	no	no
TraesCS1A02G174300	0	0	0	0	0	0	0	0	0	0	0	0	no	no	no
TraesCS1A02G174400	1.20961	1.04347	1.00683	0.38838	2.48874	1.91779	4.48991	2.49487	1.1764	0.22014	2.65319	0.462833	no	no	no
TraesCS1A02G174500	1.56212	2.57548	0.110939	0.121251	5.76458	5.21223	9.17292	8.92432	6.43186	3.68799	5.94379	3.16236	down	no	no
TraesCS1A02G174600	16.5161	24.3164	3.09769	2.27164	27.1351	23.7507	25.7312	24.9475	23.3489	16.4512	22.4571	16.2203	down	no	no
TraesCS1A02G174700	7.72805	3.59109	32.1888	32.5126	0.049025	0	0.398004	0.552889	0.113761	0.180131	0.106905	0.043958	up	no	no
TraesCS1A02G174800	0.026765	0.0556847	0.0805938	0	0.0334488	0.0136994	0.407326	0.15089	0.252255	0.153625	0.0364695	0.254929	no	no	no
TraesCS1A02G174900	0.00822242	0.00570227	0.00825303	0.00150336	0.0119884	0.00140286	0.0403209	0.0257526	0.0317928	0.0125853	0.00373458	0.0230342	no	no	no
TraesCS1A02G175000	22.1921	28.4084	3.10534	2.15756	9.91607	10.4474	15.0371	14.4501	10.7206	4.99419	9.44477	5.29177	down	no	no
TraesCS1A02G175100	0	0.386547	1.30541	0	0	0.570586	0	0	0.538796	0.426567	0.253161	0.208194	no	no	no
TraesCS1A02G175200	10.7118	13.7649	142.183	69.7287	76.6789	60.1895	29.0078	33.8578	59.9576	67.6769	29.4598	22.2854	up	down	no
TraesCS1A02G175300	0	0	0	0	0	0	0	0	0	0	0	0	no	no	no
TraesCS1A02G175500	0	0.144346	8.50753	2.33409	0.173413	0.0946982	0.563133	0.684493	3.62159	2.23007	1.60712	0.323936	up	no	no
TraesCS1A02G175600	2.57912	3.31176	0.323591	0.0663127	6.32047	7.34308	4.2726	4.07046	5.08361	2.01236	3.98101	1.62566	down	no	no
TraesCS1A02G175700	6.60087	5.38309	1.72979	1.37844	3.25094	2.34196	3.84104	3.95874	2.42813	1.87704	2.81346	1.75156	no	no	no
TraesCS1A02G175800	3.415	3.56759	1.94724	1.54635	3.25988	2.62563	3.53112	3.91193	2.96047	2.73584	4.27701	2.8741	no	no	no
TraesCS1A02G175900	5.59426	7.81212	1.17424	0.650783	7.31018	5.4757	6.01876	5.65183	4.40176	2.75063	3.66681	2.21706	down	no	no
TraesCS1A02G176000	0.145389	0.18149	0.240785	0.215317	12.8005	19.4003	7.30165	7.20605	5.32297	3.94718	9.06329	6.53296	up	down	no
TraesCS1A02G176100	0	0	0	0	0	0	0	0	0	0	0	0	no	no	no
TraesCS1A02G176200	3.44109	3.8223	2.54652	2.62326	0.965771	2.91062	4.4824	4.21967	3.84784	2.87897	6.33779	4.80359	up	no	no
TraesCS1A02G176300	0	0.130046	0	0	4.38427	3.60728	4.14594	3.67805	4.92819	3.93755	8.47448	7.37197	no	no	no
TraesCS1A02G176400	0	0	0	0	0	0	0	0	0	0	0	0	no	no	no
TraesCS1A02G176500	18.5776	24.1033	8.18262	7.24485	24.2281	19.8364	27.9309	27.9544	22.9223	12.9772	20.4892	12.1539	no	no	no
TraesCS1A02G176700	19.5912	18.7154	15.8699	15.2212	11.1962	16.3168	12.6584	11.4303	4.88795	2.9935	3.05391	1.84083	up	no	no
TraesCS1A02G176800	2.49427	5.36232	3.23375	1.59615	20.3913	17.9159	18.9796	20.3699	34.1168	40.8975	39.2827	35.333	no	no	no
TraesCS1A02G176900	2.68691	2.54245	1.77304	1.00115	1.45868	0.850024	2.68236	2.55406	2.30009	1.04763	1.60108	1.16308	no	no	no
TraesCS1A02G177000	4.51205	5.31536	12.6418	8.71952	5.20937	4.54245	3.24388	4.87124	6.47737	7.23775	6.4127	5.42433	up	no	no
TraesCS1A02G177100	0.733363	0.277412	1.67294	1.57245	0.0833182	0	1.86013	1.5504	0.193338	0.1148	0.567765	0.11206	up	up	no
TraesCS1A02G177200	0	0	0	0	0	0	0	0	0	0	0	0	no	no	no
TraesCS1A02G177300	0.710035	0.321138	21.1015	11.7346	0.154321	0.0316023	1.28416	2.20449	1.52192	1.20491	1.304	0.501596	up	up	no
TraesCS1A02G177400	12.516	13.0823	5.1817	5.1859	11.1779	9.78601	19.2151	21.4191	16.7553	11.3357	18.1583	12.8982	no	no	no
TraesCS1A02G177500	1.77339	1.99399	0.183235	0.0286094	3.36511	1.88213	53.0047	53.229	30.2987	29.3091	11.3091	7.00629	down	up	down
TraesCS1A02G177600	6.64084	8.64666	0.927225	0.8969	3.84158	2.82879	4.29183	4.22697	2.49879	1.16398	2.38095	1.06884	down	no	no
TraesCS1A02G177700	14.426	19.6277	1.47412	1.02382	9.61101	8.70954	11.3919	11.3794	9.69291	5.69731	10.1241	6.01533	down	no	no
TraesCS1A02G177800	0.567176	1.19373	3.12446	2.9012	0.486278	0.216041	1.00368	0.694033	0.153003	0.0681374	0.107836	0.0886818	up	no	no
TraesCS1A02G177900	0	0	0	0	0	0	0	0	0	0	0	0	no	no	no
TraesCS1A02G178000	0	0	0	0	0	0	0	0	0	0	0	0	no	no	no
TraesCS1A02G178100	3.7553	4.50192	4.21755	3.25361	4.21355	3.23895	5.08323	4.21112	3.22874	0.949554	2.84129	1.19474	up	no	no
TraesCS1A02G178200	2.70092	3.92842	3.37952	2.44679	4.71946	4.46636	7.3343	8.07268	4.91749	2.37801	4.07157	2.79373	up	no	no
TraesCS1A02G178300	16.1764	15.5948	2.47981	2.16456	3.4159	2.48907	4.38375	4.31715	3.38781	2.3934	3.3131	1.89784	down	no	no
TraesCS1A02G178400	1.04949	1.94505	0.726484	0.30437	1.5151	2.08078	2.52123	2.41992	2.12519	1.51635	3.06551	1.85189	no	no	no
TraesCS1A02G178500	0.651281	0.621039	0.272377	0.297694	0.949574	0.666706	1.01869	1.91232	1.25912	1.18376	1.0723	1.06429	no	no	no
TraesCS1A02G178600	2.67591	2.43015	1.38557	1.01345	3.52994	2.19578	2.28397	3.69161	2.81762	1.12146	2.32949	1.76103	no	no	no
TraesCS1A02G178700	2.31685	1.54936	49.0011	32.678	0.930671	1.10116	10.7457	10.1848	5.51897	7.02903	2.70591	2.22528	up	up	no
TraesCS1A02G178800	0	0	0	0	0	0	0	0	0	0	0	0	no	no	no
TraesCS1A02G178900	0	0	0	0	0	0	0	0	0	0	0	0	no	no	no
TraesCS1A02G179000	109.01	139.084	6.64257	4.73045	42.0336	35.7599	61.0742	61.4656	63.7353	49.48	62.1081	50.6999	down	no	no
TraesCS1A02G179100	0	0	0.225165	0	2.8035	2.06679	3.64159	2.84553	0.813182	2.06016	1.83401	3.51924	no	no	no
TraesCS1A02G179200	0	0	0	0	0	0.0965789	0	0.709168	0	0	0	0	no	no	no
TraesCS1A02G179300	0.203936	0	0.204696	0.783026	0	0.208766	0	0	0.147851	0.351164	0.97258	0.114261	no	no	no
TraesCS1A02G179400	0.564308	0.978373	0.755212	0.722232	17.7483	30.8093	27.1953	24.3019	8.38689	12.902	11.2134	9.90665	no	no	no
TraesCS1A02G179500	4.02143	2.9556	11.707	11.0849	1.76627	1.79732	1.67784	1.97141	1.43662	0.945025	1.44929	0.816347	up	no	no
TraesCS1A02G179600	33.8996	43.8419	46.0608	43.4703	20.498	19.013	29.372	26.5465	30.3672	18.4058	24.7645	19.049	up	no	no
TraesCS1A02G179700	8.9691	8.26146	3.13667	2.8546	2.04881	1.51451	1.76317	1.7427	0.941032	0.39193	0.733436	0.313644	no	no	no
TraesCS1A02G179800	0	0	0	0	0	0	0	0	0	0	0	0	no	no	no
TraesCS1A02G179900	0.0850391	0.0442311	0	0	0.0132844	0	0.0107848	0.0399514	0	0.061013	0.0289682	0.0178671	no	no	no
TraesCS1A02G180000	1.40858	0.976856	4.57138	14.5768	1.46695	2.25905	4.85898	4.63227	5.85491	7.22254	1.72738	1.26272	up	no	no
TraesCS1A02G180100	6.36956	8.34305	2.22205	1.36342	5.83666	7.39511	11.5062	11.1395	9.3061	8.48231	9.03627	6.90897	no	no	no
TraesCS1A02G180200	4.54922	5.77439	0.502726	0.335971	6.29924	4.72228	6.36981	6.06096	3.83009	1.98125	3.78181	1.79097	down	no	no
TraesCS1A02G180300	11.9808	17.5175	1.49516	1.19229	15.3722	11.5643	10.6182	9.52717	11.745	7.28771	8.86805	6.66962	down	no	no
TraesCS1A02G180400	1.42334	1.24487	0.286638	0.462462	0.872397	1.34569	1.45328	1.43533	0.841298	0.509952	0.697944	0.685721	no	no	no
TraesCS1A02G180500	5.60003	4.74436	1.13541	0.980039	0.991578	0.916572	1.92835	1.75205	1.31854	0.75023	1.13014	0.61811	no	no	no
TraesCS1A02G180600	0	0	0	0	0	0	0	0	0	0	0	0	no	no	no
TraesCS1A02G180700	0	0	0	0	0	0	1.31406	0.644272	0.77329	1.83665	0	0.34149	no	no	no
TraesCS1A02G180800	10.569	9.01494	6.61614	6.08124	2.05844	1.9927	1.82938	2.04592	1.33889	1.47541	1.17743	2.14282	up	no	no
TraesCS1A02G180900	0.145599	0.15146	0.146141	0.319449	0	0	0	0.342011	0	0	0	0	no	no	no
TraesCS1A02G181000	0.382501	0.636638	7.15061	6.98652	5.04312	11.2965	22.8771	20.5037	10.6625	14.8304	19.8704	26.5098	up	no	no
TraesCS1A02G181100	6.57566	4.33222	1.61337	1.92363	20.6357	16.3797	5.81902	6.96796	1.95988	2.60005	0.995541	1.8421	no	down	no
TraesCS1A02G181300	0	0	0	0	0	0	0	0	0	0	0	0	no	no	no
TraesCS1A02G181400	27.6866	31.2738	14.8889	12.9882	20.9088	17.2986	26.8919	28.7417	25.8168	20.4743	20.9804	17.2794	no	no	no
TraesCS1A02G181500	29.799	33.7405	25.3845	20.0432	32.1087	26.6704	35.9619	38.0621	40.7738	29.3824	38.1462	26.4582	up	no	no
TraesCS1A02G181600	0.733015	0.376038	0.468659	0.572805	0.0125488	0.0102791	0.0305629	0.0283044	0.0291193	0.0172904	0.0273642	0.0225037	up	no	no
TraesCS1A02G181700	0	0	0	0	0	0	0	0	0	0	0	0	no	no	no
TraesCS1A02G181800	0	0	0	0	0	0	0	0	0	0	0	0	no	no	no
TraesCS1A02G181900	9.40561	10.6375	1.76326	1.46598	4.53177	3.30975	8.1314	7.55941	4.78218	2.29519	4.12605	2.35148	no	no	no
TraesCS1A02G182000	4.94263	6.8494	1.92832	2.47158	4.6818	4.39818	6.15759	5.75179	7.28065	5.23283	4.70004	4.28598	no	no	no
TraesCS1A02G182100	6.29262	6.0205	1.99621	2.86283	1.98573	0.883304	3.20284	3.55939	3.37197	2.54881	3.16873	1.96916	no	no	no
TraesCS1A02G182200	0.0863423	0.0898179	0	0.189438	0.161856	0.132581	0.897907	0.79099	0.500776	0.693818	0.0588242	0.0967514	no	no	no
TraesCS1A02G182300	0.501492	0.550661	5.53695	2.36868	0.853044	2.26738	2.23307	2.38219	5.57482	3.86991	9.18692	6.32194	up	no	no
TraesCS1A02G182400	55.3482	78.5606	5.77131	5.41343	34.5199	31.6499	42.7981	39.7821	35.9644	25.0684	33.8086	23.9745	down	no	no
TraesCS1A02G182500	0.918584	2.74723	5.53202	2.89714	30.9236	42.6385	28.3669	27.835	36.2533	43.4977	25.3458	32.9384	up	no	no
TraesCS1A02G182600	0	0.08969	3.07218	2.1045	0.377126	1.43425	2.12129	2.18732	10.7826	12.372	8.1943	8.93677	up	no	no
TraesCS1A02G182700	7.5366	8.74813	1.9799	1.76994	2.83803	2.46612	3.53732	3.44725	3.9177	2.7528	4.04295	2.6933	no	no	no
TraesCS1A02G182800	3.6579	3.62395	1.6053	1.25074	2.41431	2.90971	3.18104	3.13195	3.79995	2.12681	2.7618	1.54374	no	no	no
TraesCS1A02G182900	12.5482	19.1783	2.2364	1.35891	11.7714	12.0137	6.99392	7.42938	6.683	3.37033	3.97856	2.64995	down	down	no
TraesCS1A02G183000	4.4025	5.74875	0.697719	0.527445	0.933875	0.652295	1.38702	1.24098	1.12551	0.645032	0.536732	0.259645	down	no	no
TraesCS1A02G183100	0.188493	0.392161	0	0.0172317	1.68821	1.28638	1.30681	1.13644	1.77652	0.486857	1.30559	0.440036	no	no	no
TraesCS1A02G183200	0.239232	0.36198	0.436586	0.214725	0.258204	0.233766	0.242718	0.316738	0.394182	0.237177	0.222254	0.134036	no	no	no
TraesCS1A02G183300	0	0.0811949	0	0	0.170703	0.299631	0.534536	0.495035	0.22635	0.403205	0.691298	0.349851	no	no	no
TraesCS1A02G183400	4.27167	1.82972	2.79232	2.59245	0.0149535	0.0122488	0.0485593	0.0337282	0	0	0	0	no	no	no
TraesCS1A02G183500	0.0264494	0	0	0	0	0	0	0	0	0	0	0	no	no	no
TraesCS1A02G183600	0	0	0	0	0	0	0	0	0	0	0	0	no	no	no
TraesCS1A02G183700	0.0636825	0.0625656	0.0550418	0.0329898	0	0.00181085	0.0394842	0.00498633	0.0205195	0.0101534	0.0168725	0.01784	no	no	no
TraesCS1A02G183800	18.3302	15.3107	4.72244	4.15457	3.3117	2.12957	4.65149	3.92317	1.60302	0.683001	1.13843	0.747083	no	no	no
TraesCS1A02G183900	2.20404	1.88446	1.34351	1.05621	0.628867	0.448157	1.15041	0.978719	0.685856	0.227211	0.340544	0.193595	no	no	no
TraesCS1A02G184000	0.422084	0	0.52957	0	0.065936	0	0.160588	0.446164	0.153003	0.121133	0	0.118242	no	no	no
TraesCS1A02G184100	12.9282	15.4887	1.22868	0.938649	7.05588	6.00984	10.3096	10.4632	10.8851	7.39899	11.3949	9.47592	down	no	no
TraesCS1A02G184200	0	0	0	0	0	0	0	0	0	0	0	0	no	no	no
TraesCS1A02G184300	5.9484	8.2142	3.05744	2.4381	10.6361	9.66256	14.9617	13.5613	11.5158	8.88453	12.7545	10.555	no	no	no
TraesCS1A02G184400	0.0892034	0	2.86514	2.00608	0.297279	0.273948	0.573189	0.419077	0.366471	0.665608	0.546961	0.266553	no	no	no
TraesCS1A02G184500	17.9482	16.3762	4.63356	3.97216	9.93446	7.85786	11.3626	11.0502	12.0075	8.72772	8.43124	6.41418	no	no	no
TraesCS1A02G184600	3.56593	3.37019	0.8607	0.779693	0.985032	0.685838	1.15127	1.34711	1.46012	0.759734	0.896224	0.485773	no	no	no
TraesCS1A02G184700	0.164144	0	0	0	0	0.0840158	0.166536	0	0.238005	0	0	0	no	no	no
TraesCS1A02G184800	10.7461	12.9289	1.85217	1.0717	9.29226	10.0284	8.7277	9.30663	14.1651	6.6353	10.723	6.20327	down	no	no
TraesCS1A02G184900	0.436063	1.36085	30.7037	23.751	2.53405	6.11555	7.25565	8.60421	8.21964	11.213	8.61548	8.03801	up	no	no
TraesCS1A02G185100	0.703849	0.771759	0	0.0730398	0.0950937	0.223945	0.492155	0.482597	0.165497	0.185618	0.635049	0.436984	down	no	no
TraesCS1A02G185200	4.93435	3.65724	38.5074	32.3431	7.59258	8.08194	7.79099	9.27262	6.34978	18.5509	6.68143	17.0715	no	no	no
TraesCS1A02G185300	4.97556	6.65958	8.07376	6.90168	9.70709	10.3679	14.1683	13.968	9.77155	7.18405	10.0338	7.91086	no	no	no
TraesCS1A02G185400	0.221257	0	0	0	0.760402	1.18911	2.24482	3.43023	1.04266	2.57167	1.0175	1.54957	no	no	no
TraesCS1A02G185500	6.78046	7.31376	0.833585	0.873624	1.54972	1.29271	1.11961	1.14377	1.03924	0.548512	0.868088	0.535422	down	no	no
TraesCS1A02G185700	2.04407	0.783394	29.3985	6.84517	0.0672243	0	0.873206	1.59208	0.623969	0.3705	0.109943	0.180829	up	no	no
TraesCS1A02G185800	0.175715	0.456971	0.0529109	0	1.76774	2.67118	2.01452	1.87391	3.21026	1.8961	3.2562	2.15604	no	no	no
TraesCS1A02G185900	4.71251	7.51758	1.28352	1.02579	8.31162	6.28848	9.56239	8.89648	5.84084	2.51293	4.21891	2.10601	no	no	no
TraesCS1A02G186000	0	0.229302	0.7375	0.940391	0.229563	0.488909	0.186368	0.57532	1.15417	0.787243	1.40165	0.548897	up	no	no
TraesCS1A02G186100	0.643299	0.463288	31.8625	12.0514	6.86446	4.30581	9.84033	9.15965	11.552	14.2015	4.7873	4.9628	up	no	no
TraesCS1A02G186200	0.23964	0.186965	0	0	0	0.061329	0	0.112583	0.173736	0.206322	0.244897	0.0671327	no	no	no
TraesCS1A02G186300	0.0515482	0.214493	4.99292	0.961337	0	0	0.130749	0.193739	0.261602	0.11835	0	0.0577626	up	no	no
TraesCS1A02G186400	0.193821	1.46177	2.91814	0.478407	0	0	0.0491615	0.0455286	0	0	0	0	no	no	no
TraesCS1A02G186500	2.24146	1.7099	9.12419	2.73213	2.02309	2.0141	1.74349	2.73789	2.4556	3.11629	2.81662	4.13031	up	no	no
TraesCS1A02G186600	0.115041	0	0.519612	0.252404	0	0	0	0	0.25021	0	0	0	no	no	no
TraesCS1A02G186700	0	0	14.0501	5.66362	0	0.0544848	1.269	0.650122	2.58532	1.37472	0.32635	0.268383	up	no	no
TraesCS1A02G186800	1.39303	0.869465	0.978754	0.213945	0.208909	0.570411	1.41334	1.54449	1.29271	1.02345	0.0759249	0.156097	no	no	no
TraesCS1A02G186900	0	0	0	0	0	0	0	0	0	0	0	0	no	no	no
TraesCS1A02G187000	0.208261	0.577717	2.94392	0.190388	0.086756	0	0.17608	0.489204	0.150986	0.318764	0.141886	0.0388946	no	no	no
TraesCS1A02G187100	0.23629	0.675955	0.123526	0	0.221473	0.125983	0.334629	0.457913	0.285513	0.440781	0.0268304	0.0551618	no	no	no
TraesCS1A02G187200	0	0	0	0	0	0	0	0	0	0	0	0	no	no	no
TraesCS1A02G187300	0.0480326	0.174881	0	0.0526926	16.5376	56.1893	65.5698	58.5693	58.0674	63.9338	38.5	40.2867	no	no	no
TraesCS1A02G187400	5.86358	7.51592	1.98154	2.09104	6.95918	6.625	9.43925	8.11487	6.0475	2.37568	5.4542	2.21728	no	no	no
TraesCS1A02G187500	2.94347	3.98916	1.81011	1.2052	3.93757	3.42696	5.44696	5.27817	4.76388	4.30699	4.42026	3.70481	no	no	no
TraesCS1A02G187600	2.66318	3.31537	0.116856	0.0478943	4.16484	4.06703	10.9113	11.992	12.7346	7.47594	9.57765	6.41693	down	up	no
TraesCS1A02G187700	0.342198	0	2.23257	2.34623	2.24518	1.66394	4.51341	6.99326	6.82246	5.40138	1.74853	0.862768	up	no	no
TraesCS1A02G187800	0.0526688	0.0730519	0.0704865	0	0.131643	0.197693	0.961855	0.981503	1.10734	0.473613	0.729616	0.688548	no	up	no
TraesCS1A02G187900	0	0	0.474605	0.0741026	0	0	0	0	0	0.0516955	0	0	no	no	no
TraesCS1A02G188000	2.58064	1.78968	12.2656	11.1852	3.35156	4.09214	32.7795	30.1907	14.674	12.3145	11.3764	9.86598	up	up	no
TraesCS1A02G188100	0	0	0	0	0	0	0	0	0	0	0	0	no	no	no
TraesCS1A02G188200	8.31432	9.11608	4.5223	4.8747	3.28939	2.14762	5.45087	5.07716	4.83793	2.88822	3.69193	2.85399	no	no	no
TraesCS1A02G188300	0	0	0	0	0	0	0	0	0	0	0	0	no	no	no
TraesCS1A02G188400	0.869933	0.678713	0	0	1.49487	0.445269	3.1443	5.61955	2.68044	2.62144	0.444508	0.609256	no	no	no
TraesCS1A02G188500	0.987393	0.998998	5.05038	4.55532	9.914	13.5486	22.6568	21.0651	18.6414	12.5149	21.0288	14.3154	up	no	no
TraesCS1A02G188600	1.93962	2.10024	2.15923	1.95129	1.11283	1.01309	0.932512	0.596444	0.45382	0.311217	0.357391	0.370475	up	no	no
TraesCS1A02G188700	8.64288	7.53217	5.76799	3.22771	9.14942	8.68286	12.4886	12.6996	22.6475	16.7031	27.625	16.2788	no	no	no
TraesCS1A02G188800	5.11279	9.77594	1.10072	0.876378	13.9953	13.7612	14.7293	14.4733	11.2149	7.66169	10.6973	7.82878	down	no	no
TraesCS1A02G188900	2.90445	1.96898	9.25349	7.01686	5.81168	5.17811	3.95662	4.50747	15.7335	12.3626	19.4098	13.8412	up	no	no
TraesCS1A02G189000	11.2026	12.6393	1.08794	1.13923	9.96878	9.43476	16.8709	17.0756	13.2507	6.71313	11.2493	6.82929	down	no	no
TraesCS1A02G189100	14.5371	10.2455	6.41597	6.56976	2.49476	2.02929	3.59198	3.96048	2.96511	1.99617	2.48311	2.07323	no	no	no
TraesCS1A02G189200	1.0174	1.48169	1.66794	0.818476	0.635733	1.23244	3.49236	4.52481	1.72107	2.19959	1.61734	0.836038	up	up	no
TraesCS1A02G189300	0.0723645	0.0752775	1.57979	0.734312	0.0904356	0.296314	0.770901	0.441959	0.550865	0.269981	1.13393	1.52041	up	no	no
TraesCS1A02G189400	0.955779	0.738588	0.657831	0.254637	0.341274	0.32148	1.16365	0.936538	0.930503	1.22258	0.632559	0.596703	no	no	no
TraesCS1A02G189500	2.86256	3.8745	0.848904	0.642329	2.96762	2.88041	3.44883	3.50725	4.61051	1.61503	3.4794	1.68584	no	no	no
TraesCS1A02G189600	3.90256	6.11308	0.6946	0.379581	8.46407	8.58226	5.21403	5.61752	7.22954	4.25205	5.67309	3.55945	down	down	no
TraesCS1A02G189700	2.26519	2.39052	5.07445	5.27601	0.738484	0.940977	1.1491	1.65026	2.26104	0.829089	1.1854	1.03002	up	no	no
TraesCS1A02G189800	0.227378	0.281584	0.0326035	0.0237559	0.284159	0.127465	0.818406	0.646019	0.651534	0.310737	0.759799	0.297255	no	no	no
TraesCS1A02G189900	4.94394	4.09486	1.0348	0.873943	1.25914	1.65503	1.85425	1.8163	1.39295	0.672441	1.40477	0.275685	no	no	no
TraesCS1A02G190000	2.04936	2.01442	0.475026	0.338181	1.16662	1.31119	1.73122	1.44011	0.969523	0.787513	1.15957	0.496262	no	no	no
TraesCS1A02G190100	1.27205	1.62862	0.76116	0.295193	0.0764283	0.100167	0.632885	0.620593	0.124145	0.210613	0.0999964	0.0822348	no	no	no
TraesCS1A02G190200	4.30279	8.4492	0.12424	0.168118	13.6568	12.2125	18.4308	17.1906	11.0848	6.42798	13.2518	9.33921	down	no	no
TraesCS1A02G190300	0.0925779	0.0963045	0	0.0253899	0	0	0	0	0	0	0	0	no	no	no
TraesCS1A02G190400	6.9484	17.5929	0	0.287642	526.831	498.848	371.704	386.734	405.282	527.799	536.09	708.68	down	no	no
TraesCS1A02G190500	5.49238	5.98829	0.648978	0.793195	3.30165	2.70448	3.34345	3.40341	3.57867	2.71354	2.26409	2.11123	down	no	no
TraesCS1A02G190600	0	0	0	0	0	0	0	0	0	0	0	0	no	no	no
TraesCS1A02G190700	6.82019	7.59287	3.38638	2.94101	6.18396	4.74237	9.17582	7.73421	5.78618	2.05726	5.06176	2.39029	no	no	no
TraesCS1A02G190800	12.7403	12.7768	5.36165	4.97503	3.92369	3.06894	6.89435	7.24871	4.90017	2.9117	4.06017	2.4676	no	no	no
TraesCS1A02G190900	1.65466	4.49944	0.0291371	0.127381	24.6783	34.6347	38.9063	36.5153	38.7241	31.1246	42.1453	32.4962	down	no	no
TraesCS1A02G191000	0.705507	1.01931	0.236045	0.372644	0.987818	0.682094	1.15984	0.779515	0.672507	0.577421	0.756588	0.702721	no	no	no
TraesCS1A02G191100	0	0	0	0.194285	0	0.453243	0	0	0	0	0.120658	0.0992268	no	no	no
TraesCS1A02G191300	38.9155	34.4218	12.5943	10.5204	10.1815	8.85373	3.81005	3.57902	2.91099	1.40954	2.07608	1.80775	no	down	no
TraesCS1A02G191400	29.3615	31.964	6.94251	6.93584	25.8847	22.0314	28.6861	26.1742	24.0186	15.6189	20.8307	17.57	no	no	no
TraesCS1A02G191500	0.0723645	0.903329	0.345011	0.0992314	0	0	0.128484	0.0339968	0.0524634	0	0.0493013	0	no	no	no
TraesCS1A02G191600	0.807204	0.689751	0.716167	0.838078	0.180139	0.0664009	0.833592	1.02932	0.762866	0.206837	0.677605	0.339194	up	up	no
TraesCS1A02G191700	1.7416	2.16399	8.69188	6.31549	30.0481	38.8513	34.3826	38.1147	20.6582	32.5716	22.6431	31.984	up	no	no
TraesCS1A02G191800	5.16627	4.08665	63.3333	94.0596	3.04325	4.26947	5.95136	5.18289	5.15003	4.98852	3.70305	4.22122	up	no	no
TraesCS1A02G191900	3.01795	5.02707	2.31023	1.823	6.44514	5.66069	5.62001	6.24564	3.39275	2.77376	2.08213	1.47685	no	no	no
TraesCS1A02G192000	0	0	0	0	0	0	0	0	0	0	0	0	no	no	no
TraesCS1A02G192100	0	0	0	0	0	0	0	0	0	0	0	0	no	no	no
TraesCS1A02G192200	4.55685	3.60625	13.6011	10.8709	7.3433	7.32081	10.4853	9.77192	11.8869	11.3506	10.0415	8.39227	up	no	no
TraesCS1A02G192300	18.5355	29.42	7.02169	3.18124	29.3288	29.1656	19.6246	17.444	26.2691	18.1891	24.7673	19.8655	no	down	no
TraesCS1A02G192400	3.53159	5.48677	1.47314	1.01132	3.71423	3.6528	4.2578	3.71906	3.4515	1.89542	2.99974	2.31274	no	no	no
TraesCS1A02G192500	5.79696	5.94918	4.04428	4.90498	3.89843	4.19123	5.81551	5.87426	5.91773	4.46129	4.02026	4.57329	up	no	no
TraesCS1A02G192600	1.17677	1.15213	4.55091	4.02469	0	0	0.491615	0.390245	0.10037	1.03302	0.188641	0.155134	up	no	no
TraesCS1A02G192700	0.522458	0.281115	0	0.0197636	0.25892	0.156761	0.539212	0.53322	0.391837	0.16545	0.36822	0.242253	no	no	no
TraesCS1A02G192800	3.3981	2.80632	22.3781	19.1511	3.728	7.72722	7.77688	9.39575	21.9465	16.0501	18.5914	15.2892	up	no	no
TraesCS1A02G192900	0	0	0.00742122	0	0.0277202	0	0.0450087	0.0416826	0.0857653	0.0169752	0.136006	0.0994206	no	no	no
TraesCS1A02G193000	9.39678	8.86968	8.74246	8.45858	2.65118	2.51968	6.55358	6.65066	4.10133	2.91141	4.03017	3.2686	up	no	no
TraesCS1A02G193100	0.323514	0.261751	1.86713	1.85337	0.583994	0.524363	0.528814	0.785266	1.08151	0.546753	0.795916	0.543774	up	no	no
TraesCS1A02G193200	1.09111	1.42538	67.9641	64.121	9.16453	36.3008	36.4154	32.1151	49.3203	36.076	40.6256	32.8693	up	no	no
TraesCS1A02G193300	11.0853	8.77801	2.55355	1.93481	3.14367	2.54142	4.06605	3.52922	2.19673	1.01068	2.01175	1.11469	no	no	no
TraesCS1A02G193400	4.53392	5.85266	2.29609	1.01737	24.4546	20.58	14.673	11.8992	11.9603	5.79026	12.1591	7.13582	no	no	no
TraesCS1A02G193500	76.2119	59.9914	193.709	171.479	13.8799	14.0917	7.32174	7.84874	5.7158	3.44779	5.25762	3.15517	up	down	no
TraesCS1A02G193600	2.48733	3.17904	0.250812	0.22056	3.70791	3.58415	4.00684	3.6055	2.49461	0.942987	1.82375	0.910827	down	no	no
TraesCS1A02G193700	0.104071	0	0.470061	0.570836	0	0	0.0527937	0.0977847	0.1509	0.0597341	0.141805	0	no	no	no
TraesCS1A02G193800	0.340276	0	3.15927	1.21319	25.1961	26.996	35.1277	26.6969	28.4934	21.3865	28.9784	28.0254	up	no	no
TraesCS1A02G193900	0.515848	1.43097	3.51651	2.80589	5.69455	4.8846	7.80687	9.04755	7.23034	7.40211	8.6982	7.51447	up	no	no
TraesCS1A02G194000	8.16979	7.99627	26.1457	18.3001	59.8012	56.7817	53.2038	55.6439	49.4263	45.4835	50.9851	43.902	up	no	no
TraesCS1A02G194100	6.54338	9.26577	4.29826	4.71657	19.0093	19.306	21.8801	24.8823	14.0081	11.5819	13.7706	14.4725	no	no	no
TraesCS1A02G194200	0	1.14061	1.12256	0.505196	5.50855	5.76935	3.69334	3.07013	7.15435	7.90462	1.79284	2.03957	no	no	no
TraesCS1A02G194400	2.90921	2.37531	4.06599	3.10796	3.92107	3.18589	5.77452	5.5385	5.48132	4.80558	5.22009	5.06996	up	no	no
TraesCS1A02G194500	2.99107	1.94467	8.50624	5.26368	4.361	12.3114	12.518	8.54832	12.017	11.3738	8.6606	13.5463	up	no	no
TraesCS1A02G194600	1.53849	1.37882	1.88869	1.22037	0.990922	2.24124	2.64154	1.72356	2.19645	3.34203	2.16082	2.46659	no	no	no
TraesCS1A02G194700	0.0571541	0.0148637	0	0	0.0178567	0.014627	0.0434903	0.0134255	0	0	0	0	no	no	no
TraesCS1A02G194800	9.54981	7.81002	3.24392	2.93067	3.64562	3.16698	6.38663	6.00123	4.26318	2.76712	4.25727	2.3742	no	no	no
TraesCS1A02G194900	17.2438	12.7708	5.06066	4.18245	5.25253	4.55759	3.2108	3.41058	4.35987	3.55662	4.65167	4.44904	no	no	no
TraesCS1A02G195000	22.4486	27.2503	13.8321	14.5031	13.5786	8.29942	19.2759	18.2463	12.0602	3.81925	4.41403	2.98248	no	no	no
TraesCS1A02G195100	16.3201	13.7507	3.77279	3.28095	5.51882	5.29926	10.0472	10.9977	6.75649	5.69672	8.14034	6.61996	no	no	no
TraesCS1A02G195200	19.0208	20.9179	2.56768	2.64884	4.88247	4.38684	3.46941	2.72249	2.43499	1.748	1.62429	1.22365	down	down	no
TraesCS1A02G195300	10.1538	13.9248	1.42009	1.48853	9.15316	7.10432	5.95833	5.40915	4.40798	2.1422	3.37783	2.00566	down	no	no
TraesCS1A02G195312	0.104809	0.305278	0.0631195	0.0574886	0.641813	0.413072	0.845375	0.679501	0.41032	0.258679	0.335605	0.182039	no	no	no
TraesCS1A02G195400	82.8268	74.6676	27.2527	25.278	30.0091	22.7532	43.7724	41.1938	42.7291	19.3369	30.7237	18.82	no	no	no
TraesCS1A02G195500	59.8902	57.1028	30.6244	38.5702	10.2631	9.7677	3.39592	3.04752	2.37879	1.1473	1.46458	1.4897	no	down	no
TraesCS1A02G195700	21.0513	18.7688	6.41882	5.07584	4.00569	3.81569	3.86041	3.08452	3.18582	1.55488	6.61455	3.38892	no	no	up
TraesCS1A02G195900	2.76518	1.49853	13.1129	9.79061	0	0.0169502	0.167993	0.0622315	0.0240087	0.0760311	0	0	up	no	no
TraesCS1A02G196000	1.58244	5.10869	0	0	35.5117	39.4924	36.4974	37.4278	25.0218	18.839	36.1535	26.7204	down	no	no
TraesCS1A02G196100	0.267946	0.696828	0.0201707	0.0587882	0.87063	0.960021	1.14177	0.862283	0.592484	0.299899	0.794088	0.202668	no	no	no
TraesCS1A02G196200	0.886869	1.55159	0.313583	0.265339	1.27207	1.28959	1.05317	0.85224	0.803711	0.0231383	0.260911	0.225861	no	no	no
TraesCS1A02G196300	25.3901	35.7907	4.13658	2.58239	33.0851	30.2457	27.3711	25.7116	24.0629	19.3994	22.9983	20.8471	down	no	no
TraesCS1A02G196400	0.479439	0.0554153	0	0.233757	2.79611	6.54392	13.6199	14.7908	13.9035	17.4591	12.0493	15.6695	no	no	no
TraesCS1A02G196500	98.0798	53.9089	217.077	255.007	2.25038	1.29274	0.545711	0.571304	0.203453	0.174497	0.12746	0.288256	up	down	no
TraesCS1A02G196600	20.3101	21.9727	3.22773	1.94335	10.8155	10.4533	11.7111	12.383	18.2421	11.0358	17.9882	13.2758	down	no	no
TraesCS1A02G196700	0.216404	0.325166	0	0	1.44237	1.47071	1.37224	1.06185	1.18539	0.703861	0.802697	0.47825	down	no	no
TraesCS1A02G196800	8.2335	7.77747	1.11889	1.29114	2.61775	1.90013	3.26144	3.0253	1.81932	1.19634	2.45147	1.21427	no	no	no
TraesCS1A02G196900	0	0	0	0	0	0	0	0	0	0	0	0	no	no	no
TraesCS1A02G197000	0.79085	0.796568	0.138599	0.12394	0.219632	0.160631	0.452133	0.288977	0.163816	0	0.111181	0	no	no	no
TraesCS1A02G197100	0.829131	1.68078	0.416109	0.186579	0.611083	0.337331	5.37084	5.61316	3.7762	3.16047	2.21607	0.941	no	up	no
TraesCS1A02G197200	3.75592	3.79058	1.31946	0.693946	1.2764	1.12985	4.69981	4.62183	2.9523	2.2428	1.90344	1.14448	no	up	no
TraesCS1A02G197300	27.7412	41.7084	12.0023	11.9574	33.2399	29.5031	38.196	42.6328	30.1836	21.6025	31.029	21.566	no	no	no
TraesCS1A02G197400	0.0788147	0	0	0	0.0984965	0	6.41706	6.86853	0.999944	1.15356	1.34239	0.596135	no	no	no
TraesCS1A02G197500	5.82962	8.80766	2.32486	0.88505	12.3592	13.5428	7.89492	8.41189	8.35218	9.37098	7.62419	8.71962	no	no	no
TraesCS1A02G197600	40.6407	30.892	14.2227	12.7086	6.48999	5.35472	14.3918	14.3693	9.07089	6.41141	8.2058	5.99658	no	no	no
TraesCS1A02G197700	0.319561	0.255711	0.75253	0.566296	0.721925	0.301966	0.760666	0.762197	0.695033	0.747791	0.720131	0.330541	up	no	no
TraesCS1A02G197800	15.3697	19.6991	3.61644	3.80813	12.2518	12.2292	19.3828	20.7285	17.9813	12.0923	16.2777	13.3462	no	no	no
TraesCS1A02G197900	8.26607	12.5558	73.093	49.7136	61.7075	67.3953	21.5972	23.3691	30.6534	31.8261	26.6629	29.4682	up	down	no
TraesCS1A02G198000	8.97665	8.46559	3.91268	4.14006	11.2766	10.5724	17.6004	16.1685	12.9934	9.16376	12.9086	9.58897	no	no	no
TraesCS1A02G198100	9.87173	10.584	5.65531	5.52328	7.68875	6.20275	12.2479	11.9006	9.70567	5.37214	10.3341	5.83094	no	no	no
TraesCS1A02G198200	12.4582	18.2453	1.06695	1.10781	23.4071	21.3063	17.6547	18.4276	18.8194	12.886	13.1226	11.2324	down	no	no
TraesCS1A02G198300	0	0.237226	0.995695	1.00068	0	0	0.208233	0.299981	0.148798	0.405769	0.0310732	0.0255539	up	up	no
TraesCS1A02G198400	89.3182	104.998	66.3002	69.7366	40.9781	37.8992	19.401	20.3781	17.3275	13.2428	17.6458	11.4439	up	down	no
TraesCS1A02G198500	80.1044	75.1851	17.6983	18.2798	6.6335	5.21039	7.0575	8.09594	9.59418	6.42718	8.22332	6.09726	no	no	no
TraesCS1A02G198600	77.8218	90.096	9.60768	9.89343	9.75728	11.8175	8.34257	7.62855	10.702	5.08372	6.12849	2.62335	no	no	no
TraesCS1A02G198700	18.1735	20.2197	2.70845	2.51334	5.55256	5.22359	5.70328	5.09138	4.24684	2.04152	3.61724	1.70112	no	no	no
TraesCS1A02G198800	0.90586	0.72816	0	0	0.025729	0.0421507	0	0.0580327	0	0.0472675	0.0280525	0.0692092	down	no	no
TraesCS1A02G198900	0.31767	0.458969	0	0.0193605	15.1852	24.9044	30.6274	31.5811	45.8311	43.6591	53.7938	49.964	no	no	no
TraesCS1A02G199000	4.20441	6.20766	0.230245	0.127621	5.19701	4.2218	3.83845	3.75802	3.06715	1.40694	2.53177	1.26136	down	no	no
TraesCS1A02G199100	0	0	0	0	0	0	0	0	0	0	0	0	no	no	no
TraesCS1A02G199200	0.200643	0.0521799	0.0251737	0.0550272	0	0	0.0254459	0	0.581855	0.287911	0	0	no	no	no
TraesCS1A02G199300	0	0	0	0	0	0	0	0	0	0	0	0	no	no	no
TraesCS1A02G199400	0	0	0	0	0	0	0	0	0	0	0	0	no	no	no
TraesCS1A02G199500	11.5206	15.4681	4.3411	3.7159	7.97603	7.86555	9.9119	11.0405	11.5295	12.6539	11.7472	13.5742	no	no	no
TraesCS1A02G199600	0.0910215	0.0473427	0.10278	0.024963	0.451452	0.189266	0.239528	0.197774	0.0618651	0.0195916	0.8953	0.857393	no	no	up
TraesCS1A02G199700	0	0.049186	0.391534	0.15561	0	0	0.0479718	0	0.0342793	0	0	0	no	no	no
TraesCS1A02G199800	0	0	0	0	0	0	0	0	0	0	0	0	no	no	no
TraesCS1A02G199900	0.129352	0.108395	0.104588	0.0650382	0.103279	0.119542	0.289816	0.263335	0.32041	0.144365	0.259483	0.199301	no	no	no
TraesCS1A02G200000	108.612	63.5021	362.44	456.42	7.9509	4.05783	3.69998	4.32045	1.29322	1.43338	1.56635	1.24371	up	no	no
TraesCS1A02G200100	0	0	0.0413569	0	0	0	0	0	0	0	0	0	no	no	no
TraesCS1A02G200200	0.942992	2.07509	0	0	0.883859	0.98389	0.349576	0.408939	1.05178	1.16578	3.03929	0.995714	down	no	no
TraesCS1A02G200400	0	0	0	0	0	0	0	0	0	0	0	0	no	no	no
TraesCS1A02G200500	0.214784	0.44686	0.280259	0.282746	1.50315	1.8689	1.46003	1.33195	1.21458	1.52868	0.52679	0.770169	no	no	no
TraesCS1A02G200600	0.294234	0.343404	0.0288126	0.0551087	0.699547	0.484863	1.00114	0.606868	0.463051	0.387196	0.782279	0.281456	no	no	no
TraesCS1A02G200700	0	0	0	0	0	0	0	0	0	0	0	0	no	no	no
TraesCS1A02G200800	3.90967	4.41434	2.90569	2.22159	1.76225	1.91119	2.92819	2.64989	2.62426	1.84063	2.57982	1.38322	up	no	no
TraesCS1A02G200900	3.82419	4.69905	1.95693	1.95104	2.4835	2.76939	3.77826	3.20093	2.65747	1.34671	1.94551	1.22101	no	no	no
TraesCS1A02G201000	0.105767	0.0733495	0.0884671	0	0.0220299	0.0180453	0.0536541	0.124223	0.0255599	0.212477	0.204164	0.197529	no	no	no
TraesCS1A02G201100	0	0.0848011	0.572762	0.625999	0.203754	0.0834504	0.144739	0.325532	0.679658	0.491299	0.111077	0.296879	up	no	no
TraesCS1A02G201200	2.33451	1.78801	1.50635	1.73079	1.0099	1.93023	3.93021	2.51892	3.36639	4.28491	3.75774	2.96092	up	no	no
TraesCS1A02G201300	2.21933	3.2706	20.4196	14.2528	320.171	329.14	357.734	388.948	446.292	669.191	541.236	701.3	up	no	no
TraesCS1A02G201400	0.421652	0.541831	15.7339	8.06759	0.340967	0.304686	0.364886	0.244702	1.04295	0.327437	1.21666	0.611451	up	no	no
TraesCS1A02G201500	1.77232	1.54407	1.16742	1.4339	1.50891	1.73492	4.28185	2.83096	2.68225	1.119	1.96213	1.10471	up	no	no
TraesCS1A02G201600	85.0917	100.476	10.9022	7.68405	33.9482	27.4236	26.6116	27.3071	27.0737	18.3074	21.2186	14.8564	down	no	no
TraesCS1A02G201700	0.503598	0.857241	8.79982	3.81697	0.514929	0.702989	3.15852	4.60276	3.28592	2.89053	1.24762	0.820815	up	up	no
TraesCS1A02G201800	0	0	0	0	0	0.0497622	0	0	0	0	0.0441575	0	no	no	no
TraesCS1A02G201900	0	0	0	0	0	0.0154468	0	0	0	0	0	0	no	no	no
TraesCS1A02G202000	1.94476	1.21382	0.484634	0.279553	4.50044	4.04342	6.04177	6.01746	5.98975	3.68745	6.45111	3.90755	no	no	no
TraesCS1A02G202100	0	0	0	0.0420186	0	0	0	0	0	0	0	0	no	no	no
TraesCS1A02G202200	0.08561	0	0.0429644	0.0469578	0.0802416	0.0328641	0.119429	0.130714	0.0310331	0.110561	0.145813	0.0719482	no	no	no
TraesCS1A02G202300	31.6848	29.4436	25.4489	21.2789	5.69521	4.69905	4.69085	4.58555	7.29261	5.01266	7.18048	5.45012	up	no	no
TraesCS1A02G202400	0	0	0	0	0	0	0	0	0	0	0	0	no	no	no
TraesCS1A02G202500	0	0.127707	0	0	0.652044	0.966107	1.2144	1.34094	0.990158	0.678217	1.01412	1.31546	no	no	no
TraesCS1A02G202600	0	0	0	0	0.033959	0.0278168	0.0275692	0	0	0	0	0.0608983	no	no	no
TraesCS1A02G202700	5.32267	6.81379	1.10882	1.12007	3.01914	2.40453	3.63413	4.15717	3.14696	1.14646	2.06782	1.35042	no	no	no
TraesCS1A02G202800	0	0	0	0.0709886	0	0	0.0656537	0	0	0	0.0881735	0.0725119	no	no	no
TraesCS1A02G202900	0	0	0	0	0	0	0.124902	0.925377	0	0	0	0	no	no	no
TraesCS1A02G203000	42.5538	42.788	13.0417	11.4046	17.832	16.2523	23.2989	22.2762	17.4145	10.1421	20.3746	11.7982	no	no	no
TraesCS1A02G203100	5.18067	5.32268	1.67982	1.52022	2.74429	2.06242	1.7845	1.52243	1.11287	0.208028	1.04579	0.143339	no	no	no
TraesCS1A02G203200	0	0.554641	3.05043	2.57359	0.0666326	0.600387	3.40798	2.07904	19.2887	21.1774	22.9574	20.6421	up	up	no
TraesCS1A02G203300	0.0649187	0	0.977405	0.249259	1.01413	3.05699	1.54782	2.13491	2.54152	3.20451	3.58251	3.41902	up	no	no
TraesCS1A02G203400	10.7655	8.02201	3.93762	3.15002	2.77239	1.87279	6.26503	5.99155	3.16789	1.59853	3.0293	1.70028	no	up	no
TraesCS1A02G203500	0	0	0	0	0	0	0	0	0	0	0	0	no	no	no
TraesCS1A02G203600	0.234159	0.649559	30.2994	23.9751	0	0	0.435548	0.293354	0.0565874	0	0.0265884	0.0437314	up	up	no
TraesCS1A02G203700	0.192772	0.120319	1.83816	2.07245	0.240912	0	0.97791	1.52148	0.167709	0	0	0	up	up	no
TraesCS1A02G203800	0	0	0	0	0	0	0.197594	0.0609975	0	0	0	0	no	no	no
TraesCS1A02G203900	0.928075	0.457311	0	0	10.5606	11.1007	22.8214	22.0529	7.29503	9.89687	8.55254	7.85444	no	no	no
TraesCS1A02G204100	0	0	0	0	0	0	0	0	0	0	0	0	no	no	no
[truncated: 105,894 more rows]
