# Supplementary material for: Epigenomic identification of vernalization cis-regulatory elements in winter wheat
Source: Genome Biol. 2024 Jul 30;25:200. doi: 10.1186/s13059-024-03342-3 (PMC11290141; doi:10.1186/s13059-024-03342-3)
Supplement: Supplementary file 6 — Additional file 6: Table S5. The proportion of vernalization-responsive genes and diffACR-related vernalization-responsive genes among genes with altered tissue expression patterns. [file 13059_2024_3342_MOESM6_ESM.xlsx]

## Sheet: Sheet1
Additional file 6: Table S5: The proportion of vernalization-responsive genes and diffACR-related vernalization-responsive genes among genes with altered tissue expression patterns.
		total	shift DEGs	shift DEGs(%)	diffACR related	diffACR related(%)
L vs AB	L to AB	7541	652	0.0864607	262	0.0347434
	AB to L	9284	1221	0.131517	509	0.0548255
L vs SA	L to SA	6248	462	0.0739437	204	0.0326504
	SA to L	10223	1771	0.173237	630	0.0616257
AB vs SA	AB to SA	3065	638	0.208157	209	0.0681892
	SA to AB	2853	142	0.0497722	55	0.019278
Note：
L vs AB means comparision between leaf and axillary bud. L vs SA means comparision between leaf and shoot apices. AB vs SA means comparision between axillary bud and shoot apices.
L to AB represents genes that are highly expressed in leaf before vernalization and highly expressed inaxillary bud after vernalization. The same goes for AB to L, L to SA, SA to L, AB to SA and SA to AB.
total represents genes highly expression in the first tissues before vernalization.
shift DEGs means genes whose tissue expression pattern changed before and after vernalization and the gene were also vernalization-responsive gene.
diffACR related means genes that are diffACRs related shift DEGs.
