# Supplementary material for: Epigenomic identification of vernalization cis-regulatory elements in winter wheat
Source: Genome Biol. 2024 Jul 30;25:200. doi: 10.1186/s13059-024-03342-3 (PMC11290141; doi:10.1186/s13059-024-03342-3)
Supplement: Supplementary file 7 — Additional file 7: Table S6. Different ACRs related to DEGs in various tissues. [file 13059_2024_3342_MOESM7_ESM.xlsx]

## Sheet: SPL ID
Additional file 7: Table S6: Different ACRs related to DEGs in various organizations.
Sample	DAR	DEG	DAR-DEG	DAR-DEG2	Random DEG	DAR-DEG/DAR	DAR-DEG/DEG	DAR-DEG2/DEG
L-VL	20292	12876	5540	3396	1538	0.273014	0.430258	0.263747
VL-L	16033	17158	6642	4069	2728	0.414271	0.387108	0.237149
Ys-VYs	8499	3984	1568	966	146	0.184492	0.393574	0.24247
VYs-Ys	10206	5602	2427	1301	291	0.237801	0.433238	0.232238
S-VS	1632	679	64	35	4	0.0392157	0.0942563	0.0515464
VS-S	3029	493	51	35	2	0.0168372	0.103448	0.0709939
Note：
DAR-DEG calculated according to DAR number
DAR-DEG2 calculated according to DEG number
