# Supplementary material for: Epigenomic identification of vernalization cis-regulatory elements in winter wheat
Source: Genome Biol. 2024 Jul 30;25:200. doi: 10.1186/s13059-024-03342-3 (PMC11290141; doi:10.1186/s13059-024-03342-3)
Supplement: Supplementary file 9 — Additional file 9: Table S8. List of genes with different chromatin modifications. [file 13059_2024_3342_MOESM9_ESM.xlsx]

## Sheet: leaf
Additional file 9: Table S8: List of genes with different chromatin modifications.
ID	H3K27ac	H3K36me3	H3K4me3	H3K27me3
TraesCS1A02G000100	no	no	no	no
TraesCS1A02G000200	no	no	no	no
TraesCS1A02G000300	no	no	no	no
TraesCS1A02G000400	no	no	no	no
TraesCS1A02G000500	no	no	no	no
TraesCS1A02G000600	no	no	no	no
TraesCS1A02G000700	no	no	no	no
TraesCS1A02G000800	no	no	no	no
TraesCS1A02G000900	no	no	no	no
TraesCS1A02G001000	no	no	no	no
TraesCS1A02G001100	no	no	no	no
TraesCS1A02G001200	no	no	no	no
TraesCS1A02G001300	no	no	no	no
TraesCS1A02G001400	no	no	no	no
TraesCS1A02G001500	no	no	no	no
TraesCS1A02G001600	no	no	no	no
TraesCS1A02G001700	no	no	no	no
TraesCS1A02G001800	yes	yes	yes	no
TraesCS1A02G001900	no	yes	yes	no
TraesCS1A02G002000	yes	yes	yes	no
TraesCS1A02G002100	yes	yes	yes	no
TraesCS1A02G002200	yes	yes	yes	no
TraesCS1A02G002300	yes	yes	yes	no
TraesCS1A02G002400	no	no	no	no
TraesCS1A02G002500	yes	yes	yes	yes
TraesCS1A02G002700	yes	yes	yes	no
TraesCS1A02G002800	no	no	no	no
TraesCS1A02G002900	no	no	no	yes
TraesCS1A02G003000	no	no	no	yes
TraesCS1A02G003100	no	no	no	yes
TraesCS1A02G003200	no	no	no	no
TraesCS1A02G003300	no	no	no	no
TraesCS1A02G003400	no	no	no	no
TraesCS1A02G003500	no	no	no	no
TraesCS1A02G003546	no	no	no	yes
TraesCS1A02G003600	no	no	no	yes
TraesCS1A02G003700	no	no	no	yes
TraesCS1A02G003800	no	no	no	yes
TraesCS1A02G003900	no	no	no	no
TraesCS1A02G004000	no	no	no	no
TraesCS1A02G004100	no	no	no	no
TraesCS1A02G004126	no	no	no	no
TraesCS1A02G004200	no	no	no	no
TraesCS1A02G004300	no	no	no	no
TraesCS1A02G004400	no	no	no	yes
TraesCS1A02G004500	no	no	no	yes
TraesCS1A02G004600	no	no	no	yes
TraesCS1A02G004700	no	no	no	yes
TraesCS1A02G004800	no	no	no	no
TraesCS1A02G004900	no	no	no	no
TraesCS1A02G005000	no	no	no	no
TraesCS1A02G005100	no	no	no	no
TraesCS1A02G005200	no	no	no	no
TraesCS1A02G005300	no	no	no	no
TraesCS1A02G005315	no	no	no	no
TraesCS1A02G005368	no	no	no	no
TraesCS1A02G005387	no	no	no	no
TraesCS1A02G005400	no	no	no	no
TraesCS1A02G005500	no	yes	yes	no
TraesCS1A02G005600	yes	yes	yes	no
TraesCS1A02G005700	no	yes	no	no
TraesCS1A02G005800	no	no	no	no
TraesCS1A02G005900	no	yes	no	no
TraesCS1A02G006000	no	no	no	yes
TraesCS1A02G006100	no	no	no	no
TraesCS1A02G006200	no	no	no	no
TraesCS1A02G006300	no	no	no	no
TraesCS1A02G006400	no	no	no	no
TraesCS1A02G006500	no	no	no	no
TraesCS1A02G006700	no	no	no	no
TraesCS1A02G006800	no	no	no	no
TraesCS1A02G006900	no	no	no	yes
TraesCS1A02G007000	no	no	no	yes
TraesCS1A02G007100	no	no	no	yes
TraesCS1A02G007200	no	no	no	yes
TraesCS1A02G007236	no	no	no	no
TraesCS1A02G007300	no	no	no	yes
TraesCS1A02G007344	no	no	no	yes
TraesCS1A02G007400	no	no	no	no
TraesCS1A02G007405	no	no	no	no
TraesCS1A02G007500	yes	yes	yes	no
TraesCS1A02G007600	no	no	no	no
TraesCS1A02G007700	yes	no	no	yes
TraesCS1A02G007800	no	no	no	no
TraesCS1A02G007900	yes	no	yes	no
TraesCS1A02G007934	no	no	no	no
TraesCS1A02G008000	no	no	no	yes
TraesCS1A02G008100	no	no	no	no
TraesCS1A02G008200	no	no	no	no
TraesCS1A02G008300	no	no	no	no
TraesCS1A02G008353	no	no	no	no
TraesCS1A02G008400	no	no	no	no
TraesCS1A02G008500	no	no	no	no
TraesCS1A02G008600	no	no	no	yes
TraesCS1A02G008700	no	no	no	no
TraesCS1A02G008800	no	no	no	no
TraesCS1A02G008900	no	no	no	no
TraesCS1A02G009000	yes	yes	yes	no
TraesCS1A02G009100	no	no	no	no
TraesCS1A02G009200	no	no	no	no
TraesCS1A02G009300	no	no	no	no
TraesCS1A02G009320	no	no	no	no
TraesCS1A02G009400	no	no	no	no
TraesCS1A02G009500	no	no	no	no
TraesCS1A02G009600	no	no	no	no
TraesCS1A02G009700	no	no	no	no
TraesCS1A02G009900	no	no	no	no
TraesCS1A02G010000	no	no	no	no
TraesCS1A02G010100	no	no	no	no
TraesCS1A02G010200	no	no	no	no
TraesCS1A02G010300	no	no	no	no
TraesCS1A02G010400	no	no	no	no
TraesCS1A02G010500	no	no	yes	yes
TraesCS1A02G010600	no	no	no	yes
TraesCS1A02G010700	no	no	no	no
TraesCS1A02G010800	no	no	no	yes
TraesCS1A02G010900	no	no	no	yes
TraesCS1A02G010905	no	no	no	no
TraesCS1A02G011100	no	no	no	no
TraesCS1A02G011200	no	no	no	no
TraesCS1A02G011300	no	no	no	yes
TraesCS1A02G011400	no	no	no	yes
TraesCS1A02G011500	no	no	no	no
TraesCS1A02G011600	no	no	no	no
TraesCS1A02G011700	yes	no	yes	no
TraesCS1A02G011800	no	no	no	no
TraesCS1A02G011900	no	no	no	no
TraesCS1A02G012000	no	no	no	no
TraesCS1A02G012100	no	no	no	no
TraesCS1A02G012200	no	no	no	no
TraesCS1A02G012300	no	no	no	no
TraesCS1A02G012400	no	no	no	no
TraesCS1A02G012500	yes	yes	yes	no
TraesCS1A02G012600	no	no	no	no
TraesCS1A02G012700	no	no	no	yes
TraesCS1A02G012800	no	no	yes	yes
TraesCS1A02G012900	no	no	no	yes
TraesCS1A02G013000	no	no	no	yes
TraesCS1A02G013100	no	no	yes	yes
TraesCS1A02G013200	no	no	no	yes
TraesCS1A02G013300	no	no	no	yes
TraesCS1A02G013400	no	no	no	yes
TraesCS1A02G013500	no	no	no	yes
TraesCS1A02G013600	no	no	no	yes
TraesCS1A02G013700	yes	yes	yes	yes
TraesCS1A02G013800	yes	no	no	no
TraesCS1A02G013900	no	no	no	yes
TraesCS1A02G014000	no	no	no	yes
TraesCS1A02G014100	no	no	no	yes
TraesCS1A02G014200	no	no	no	yes
TraesCS1A02G014300	no	no	yes	yes
TraesCS1A02G014400	no	no	no	yes
TraesCS1A02G014500	no	no	no	yes
TraesCS1A02G014700	no	no	no	no
TraesCS1A02G014800	no	no	no	yes
TraesCS1A02G014900	no	no	no	yes
TraesCS1A02G015000	no	no	no	yes
TraesCS1A02G015100	yes	yes	yes	no
TraesCS1A02G015200	yes	yes	yes	no
TraesCS1A02G015300	yes	yes	yes	no
TraesCS1A02G015378	no	no	no	yes
TraesCS1A02G015400	yes	yes	no	no
TraesCS1A02G015500	no	no	no	yes
TraesCS1A02G015600	no	no	no	yes
TraesCS1A02G015700	no	no	no	yes
TraesCS1A02G015800	no	no	no	yes
TraesCS1A02G015900	yes	no	yes	no
TraesCS1A02G016000	no	no	no	yes
TraesCS1A02G016100	no	no	no	yes
TraesCS1A02G016200	yes	yes	yes	no
TraesCS1A02G016203	no	no	no	yes
TraesCS1A02G016300	no	no	no	yes
TraesCS1A02G016400	no	no	no	yes
TraesCS1A02G016500	no	no	no	yes
TraesCS1A02G016600	no	no	no	yes
TraesCS1A02G016800	no	no	no	yes
TraesCS1A02G016900	yes	yes	yes	no
TraesCS1A02G017000	no	yes	no	no
TraesCS1A02G017100	no	no	no	yes
TraesCS1A02G017200	no	no	no	yes
TraesCS1A02G017300	no	no	no	yes
TraesCS1A02G017400	no	no	no	no
TraesCS1A02G017500	no	no	no	yes
TraesCS1A02G017600	no	no	no	yes
TraesCS1A02G017700	no	no	no	yes
TraesCS1A02G017800	no	no	no	yes
TraesCS1A02G017900	yes	no	no	no
TraesCS1A02G018000	no	no	no	yes
TraesCS1A02G018100	no	no	no	yes
TraesCS1A02G018200	no	no	no	yes
TraesCS1A02G018300	yes	no	no	yes
TraesCS1A02G018400	no	no	no	yes
TraesCS1A02G018500	no	no	no	yes
TraesCS1A02G018600	yes	yes	no	yes
TraesCS1A02G018700	no	no	no	yes
TraesCS1A02G018800	no	no	no	no
TraesCS1A02G018900	yes	yes	yes	no
TraesCS1A02G019000	no	yes	yes	no
TraesCS1A02G019100	no	no	no	yes
TraesCS1A02G019200	yes	yes	yes	no
TraesCS1A02G019300	no	no	no	no
TraesCS1A02G019400	yes	no	no	yes
TraesCS1A02G019500	no	no	yes	yes
TraesCS1A02G019600	no	no	yes	yes
TraesCS1A02G019700	no	no	no	yes
TraesCS1A02G019800	no	no	no	yes
TraesCS1A02G019900	no	no	yes	yes
TraesCS1A02G020000	no	no	no	yes
TraesCS1A02G020100	no	no	no	yes
TraesCS1A02G020153	no	no	no	yes
TraesCS1A02G020200	no	no	no	yes
TraesCS1A02G020300	yes	yes	yes	no
TraesCS1A02G020400	no	yes	yes	no
TraesCS1A02G020500	yes	yes	yes	no
TraesCS1A02G020600	yes	yes	yes	no
TraesCS1A02G020700	no	yes	no	no
TraesCS1A02G020800	no	no	yes	yes
TraesCS1A02G020900	yes	no	yes	yes
TraesCS1A02G021000	no	no	yes	yes
TraesCS1A02G021100	yes	yes	yes	yes
TraesCS1A02G021200	yes	no	yes	yes
TraesCS1A02G021300	no	no	no	yes
TraesCS1A02G021400	no	no	no	yes
TraesCS1A02G021500	no	no	no	yes
TraesCS1A02G021600	no	no	no	yes
TraesCS1A02G021700	no	no	no	yes
TraesCS1A02G021800	no	no	no	yes
TraesCS1A02G021900	no	no	no	yes
TraesCS1A02G022000	no	no	no	yes
TraesCS1A02G022100	no	no	no	yes
TraesCS1A02G022200	no	no	no	yes
TraesCS1A02G022300	no	no	no	yes
TraesCS1A02G022400	no	no	no	yes
TraesCS1A02G022500	yes	yes	yes	yes
TraesCS1A02G022600	no	no	no	yes
TraesCS1A02G022700	no	no	no	yes
TraesCS1A02G022800	no	no	yes	yes
TraesCS1A02G022900	no	no	no	no
TraesCS1A02G023000	no	no	no	no
TraesCS1A02G023100	no	no	no	no
TraesCS1A02G023200	no	no	no	yes
TraesCS1A02G023205	no	no	no	no
TraesCS1A02G023300	no	no	no	yes
TraesCS1A02G023400	yes	yes	no	no
TraesCS1A02G023500	no	no	no	no
TraesCS1A02G023600	no	no	no	no
TraesCS1A02G023700	no	no	yes	yes
TraesCS1A02G023800	yes	yes	yes	no
TraesCS1A02G023900	no	no	no	yes
TraesCS1A02G024000	no	no	no	yes
TraesCS1A02G024100	no	no	no	yes
TraesCS1A02G024200	yes	no	no	yes
TraesCS1A02G024300	yes	no	no	yes
TraesCS1A02G024400	no	no	no	yes
TraesCS1A02G024500	no	yes	yes	no
TraesCS1A02G024600	yes	yes	yes	no
TraesCS1A02G024700	no	yes	yes	no
TraesCS1A02G024800	no	no	no	no
TraesCS1A02G024900	no	no	no	yes
TraesCS1A02G025000	no	no	no	yes
TraesCS1A02G025100	yes	yes	yes	no
TraesCS1A02G025200	yes	yes	yes	no
TraesCS1A02G025300	no	no	no	no
TraesCS1A02G025400	no	no	no	yes
TraesCS1A02G025500	no	no	yes	yes
TraesCS1A02G025600	yes	no	yes	no
TraesCS1A02G025700	no	yes	yes	no
TraesCS1A02G025800	no	no	yes	yes
TraesCS1A02G025900	yes	yes	yes	no
TraesCS1A02G026000	no	yes	yes	no
TraesCS1A02G026100	no	no	no	yes
TraesCS1A02G026200	yes	no	yes	no
TraesCS1A02G026300	no	no	no	no
TraesCS1A02G026400	no	no	no	no
TraesCS1A02G026500	no	no	no	no
TraesCS1A02G026600	no	no	no	no
TraesCS1A02G026700	no	no	no	no
TraesCS1A02G026800	no	no	no	no
TraesCS1A02G026900	no	no	no	yes
TraesCS1A02G027000	no	no	no	no
TraesCS1A02G027100	no	no	no	no
TraesCS1A02G027200	yes	no	no	no
TraesCS1A02G027300	no	no	no	no
TraesCS1A02G027400	no	no	no	no
TraesCS1A02G027500	yes	no	yes	no
TraesCS1A02G027600	yes	no	yes	no
TraesCS1A02G027700	no	no	no	yes
TraesCS1A02G027800	no	no	no	no
TraesCS1A02G027900	no	no	no	yes
TraesCS1A02G028000	no	no	no	yes
TraesCS1A02G028100	no	no	no	yes
TraesCS1A02G028200	no	no	no	no
TraesCS1A02G028300	no	no	no	no
TraesCS1A02G028400	no	no	no	no
TraesCS1A02G028500	no	no	no	no
TraesCS1A02G028600	no	no	no	no
TraesCS1A02G028700	no	no	no	no
TraesCS1A02G028900	no	no	no	no
TraesCS1A02G029000	no	no	no	no
TraesCS1A02G029100	no	no	no	no
TraesCS1A02G029200	no	no	yes	no
TraesCS1A02G029300	no	no	no	no
TraesCS1A02G029400	no	no	no	yes
TraesCS1A02G029500	no	no	no	yes
TraesCS1A02G029600	no	no	no	yes
TraesCS1A02G029700	no	no	no	no
TraesCS1A02G029800	yes	no	yes	no
TraesCS1A02G029900	no	no	no	yes
TraesCS1A02G030000	no	no	no	no
TraesCS1A02G030100	yes	yes	yes	no
TraesCS1A02G030200	no	no	no	no
TraesCS1A02G030300	no	no	no	yes
TraesCS1A02G030400	no	no	no	yes
TraesCS1A02G030500	no	no	no	no
TraesCS1A02G030600	no	no	yes	no
TraesCS1A02G030700	yes	no	yes	no
TraesCS1A02G030900	no	no	no	yes
TraesCS1A02G031000	no	no	no	no
TraesCS1A02G031100	no	no	no	yes
TraesCS1A02G031200	no	no	no	no
TraesCS1A02G031300	no	no	no	yes
TraesCS1A02G031400	no	no	no	no
TraesCS1A02G031500	no	no	no	no
TraesCS1A02G031600	no	no	no	no
TraesCS1A02G031700	no	no	no	yes
TraesCS1A02G031800	no	no	no	yes
TraesCS1A02G031900	no	no	no	no
TraesCS1A02G032000	no	no	no	yes
TraesCS1A02G032100	no	no	no	yes
TraesCS1A02G032200	no	no	no	yes
TraesCS1A02G032300	no	no	no	yes
TraesCS1A02G032400	yes	no	yes	yes
TraesCS1A02G032500	no	no	no	no
TraesCS1A02G032600	no	no	no	no
TraesCS1A02G032700	no	yes	no	no
TraesCS1A02G032800	no	no	yes	yes
TraesCS1A02G032900	no	no	no	yes
TraesCS1A02G033000	no	yes	no	no
TraesCS1A02G033100	no	no	no	no
TraesCS1A02G033200	yes	no	no	no
TraesCS1A02G033288	no	no	no	no
TraesCS1A02G033300	yes	yes	no	no
TraesCS1A02G033400	no	no	no	no
TraesCS1A02G033500	no	no	no	no
TraesCS1A02G033501	no	no	no	no
TraesCS1A02G033600	no	no	no	no
TraesCS1A02G033700	no	no	no	no
TraesCS1A02G033800	no	no	no	yes
TraesCS1A02G033900	no	no	no	no
TraesCS1A02G034000	no	no	no	yes
TraesCS1A02G034100	no	no	no	yes
TraesCS1A02G034200	no	no	no	no
TraesCS1A02G034300	no	yes	yes	no
TraesCS1A02G034400	no	no	no	no
TraesCS1A02G034500	no	no	no	yes
TraesCS1A02G034600	no	no	no	yes
TraesCS1A02G034700	yes	yes	yes	yes
TraesCS1A02G034800	no	no	no	no
TraesCS1A02G034900	no	no	no	no
TraesCS1A02G035000	yes	yes	no	no
TraesCS1A02G035100	yes	no	yes	no
TraesCS1A02G035200	no	no	no	yes
TraesCS1A02G035300	yes	no	yes	no
TraesCS1A02G035400	no	no	no	no
TraesCS1A02G035500	no	no	no	no
TraesCS1A02G035600	no	no	yes	yes
TraesCS1A02G035700	no	no	no	no
TraesCS1A02G035800	no	no	no	no
TraesCS1A02G035900	no	no	no	no
TraesCS1A02G036000	no	no	no	no
TraesCS1A02G036100	no	yes	no	no
TraesCS1A02G036200	no	no	no	no
TraesCS1A02G036300	yes	yes	yes	no
TraesCS1A02G036400	no	no	no	yes
TraesCS1A02G036500	yes	no	yes	no
TraesCS1A02G036600	no	no	no	yes
TraesCS1A02G036700	no	no	no	yes
TraesCS1A02G036800	no	no	no	yes
TraesCS1A02G036900	no	no	no	yes
TraesCS1A02G037000	no	no	no	yes
TraesCS1A02G037100	no	no	no	yes
TraesCS1A02G037200	no	no	no	yes
TraesCS1A02G037300	no	no	yes	yes
TraesCS1A02G037400	no	no	no	yes
TraesCS1A02G037500	no	no	no	yes
TraesCS1A02G037600	no	no	no	yes
TraesCS1A02G037700	no	no	no	no
TraesCS1A02G037800	no	no	no	yes
TraesCS1A02G037900	yes	yes	yes	no
TraesCS1A02G038000	no	no	no	no
TraesCS1A02G038100	no	no	no	no
TraesCS1A02G038200	no	no	yes	yes
TraesCS1A02G038300	no	no	no	no
TraesCS1A02G038400	no	yes	no	no
TraesCS1A02G038500	no	no	no	no
TraesCS1A02G038600	no	no	no	yes
TraesCS1A02G038800	yes	no	yes	yes
TraesCS1A02G038828	no	no	no	yes
TraesCS1A02G039000	no	no	no	yes
TraesCS1A02G039100	no	no	yes	no
TraesCS1A02G039200	yes	yes	yes	no
TraesCS1A02G039300	no	no	no	yes
TraesCS1A02G039400	no	yes	no	no
TraesCS1A02G039600	no	no	no	yes
TraesCS1A02G039700	no	no	no	no
TraesCS1A02G039800	no	no	yes	yes
TraesCS1A02G039900	no	no	no	yes
TraesCS1A02G040000	no	no	no	yes
TraesCS1A02G040100	no	no	no	yes
TraesCS1A02G040200	no	no	yes	yes
TraesCS1A02G040300	no	no	no	yes
TraesCS1A02G040400	yes	yes	yes	no
TraesCS1A02G040500	yes	yes	yes	no
TraesCS1A02G040600	no	yes	yes	no
TraesCS1A02G040700	no	no	no	no
TraesCS1A02G040800	no	no	no	yes
TraesCS1A02G040900	no	no	no	yes
TraesCS1A02G041000	no	no	no	no
TraesCS1A02G041100	no	no	no	yes
TraesCS1A02G041200	no	no	no	yes
TraesCS1A02G041300	no	no	no	yes
TraesCS1A02G041400	no	no	no	yes
TraesCS1A02G041500	no	no	no	yes
TraesCS1A02G041600	no	no	no	yes
TraesCS1A02G041700	no	no	no	yes
TraesCS1A02G041800	no	no	no	yes
TraesCS1A02G041900	no	no	no	yes
TraesCS1A02G042000	no	no	no	no
TraesCS1A02G042100	yes	no	yes	yes
TraesCS1A02G042200	no	no	no	yes
TraesCS1A02G042300	no	no	no	yes
TraesCS1A02G042400	no	no	no	no
TraesCS1A02G042500	no	no	no	no
TraesCS1A02G042600	no	no	no	no
TraesCS1A02G042700	no	no	yes	yes
TraesCS1A02G042800	no	no	yes	no
TraesCS1A02G042900	yes	yes	yes	no
TraesCS1A02G043000	no	no	yes	yes
TraesCS1A02G043100	no	no	yes	yes
TraesCS1A02G043200	yes	yes	yes	no
TraesCS1A02G043300	no	no	yes	yes
TraesCS1A02G043400	yes	yes	yes	no
TraesCS1A02G043500	no	no	yes	yes
TraesCS1A02G043600	yes	yes	yes	no
TraesCS1A02G043700	no	no	no	yes
TraesCS1A02G043800	no	no	yes	yes
TraesCS1A02G043900	no	no	no	yes
TraesCS1A02G044000	no	no	no	yes
TraesCS1A02G044100	no	no	no	no
TraesCS1A02G044200	yes	yes	yes	no
TraesCS1A02G044300	no	no	no	no
TraesCS1A02G044400	no	no	no	yes
TraesCS1A02G044500	yes	yes	yes	no
TraesCS1A02G044600	yes	yes	yes	no
TraesCS1A02G044700	no	no	yes	yes
TraesCS1A02G044800	yes	yes	yes	no
TraesCS1A02G044900	no	no	no	yes
TraesCS1A02G045000	no	no	no	yes
TraesCS1A02G045100	no	no	no	yes
TraesCS1A02G045300	yes	yes	yes	no
TraesCS1A02G045400	yes	yes	yes	no
TraesCS1A02G045500	no	no	no	yes
TraesCS1A02G045600	no	no	no	yes
TraesCS1A02G045700	yes	yes	yes	no
TraesCS1A02G045800	no	no	yes	no
TraesCS1A02G045900	no	no	no	no
TraesCS1A02G046000	no	no	no	yes
TraesCS1A02G046100	yes	no	yes	no
TraesCS1A02G046300	no	no	no	no
TraesCS1A02G046400	yes	yes	yes	no
TraesCS1A02G046500	yes	yes	yes	no
TraesCS1A02G046600	yes	yes	yes	no
TraesCS1A02G046700	no	no	no	no
TraesCS1A02G046800	yes	yes	yes	no
TraesCS1A02G046900	yes	yes	yes	no
TraesCS1A02G047000	yes	yes	yes	no
TraesCS1A02G047100	no	no	no	no
TraesCS1A02G047200	yes	yes	yes	no
TraesCS1A02G047300	no	no	no	yes
TraesCS1A02G047400	no	no	no	no
TraesCS1A02G047500	yes	yes	yes	no
TraesCS1A02G047700	no	no	yes	yes
TraesCS1A02G048000	no	no	no	no
TraesCS1A02G048100	no	no	no	no
TraesCS1A02G048200	no	no	no	yes
TraesCS1A02G048300	no	no	yes	yes
TraesCS1A02G048400	no	no	no	yes
TraesCS1A02G048500	yes	no	no	yes
TraesCS1A02G048600	yes	no	yes	no
TraesCS1A02G048700	no	no	yes	yes
TraesCS1A02G048800	no	no	no	yes
TraesCS1A02G048900	no	no	yes	yes
TraesCS1A02G049000	yes	yes	yes	no
TraesCS1A02G049100	no	no	yes	yes
TraesCS1A02G049200	no	no	no	no
TraesCS1A02G049300	yes	yes	yes	no
TraesCS1A02G049400	no	no	yes	yes
TraesCS1A02G049500	no	no	no	no
TraesCS1A02G049600	no	no	yes	yes
TraesCS1A02G049700	yes	yes	yes	no
TraesCS1A02G049800	no	no	no	yes
TraesCS1A02G049900	no	no	no	no
TraesCS1A02G050000	no	no	yes	yes
TraesCS1A02G050100	yes	no	no	no
TraesCS1A02G050200	no	no	no	yes
TraesCS1A02G050300	yes	no	yes	no
TraesCS1A02G050400	no	no	no	yes
TraesCS1A02G050500	no	no	no	no
TraesCS1A02G050600	no	no	no	yes
TraesCS1A02G050700	no	no	no	yes
TraesCS1A02G050800	no	no	no	yes
TraesCS1A02G050900	no	no	no	yes
TraesCS1A02G051000	yes	no	yes	no
TraesCS1A02G051100	no	no	no	no
TraesCS1A02G051200	no	no	no	no
TraesCS1A02G051300	yes	yes	yes	no
TraesCS1A02G051400	yes	no	no	no
TraesCS1A02G051500	yes	yes	yes	no
TraesCS1A02G051600	no	no	no	no
TraesCS1A02G051700	yes	no	yes	no
TraesCS1A02G051800	yes	no	yes	no
TraesCS1A02G051900	yes	yes	yes	no
TraesCS1A02G052000	no	no	yes	yes
TraesCS1A02G052100	yes	yes	yes	no
TraesCS1A02G052200	no	yes	yes	no
TraesCS1A02G052300	yes	yes	yes	no
TraesCS1A02G052400	no	no	no	yes
TraesCS1A02G052500	no	no	no	yes
TraesCS1A02G052600	no	no	no	yes
TraesCS1A02G052700	no	no	no	yes
TraesCS1A02G052800	no	no	no	yes
TraesCS1A02G052900	no	no	no	yes
TraesCS1A02G053000	no	no	no	yes
TraesCS1A02G053100	no	no	no	yes
TraesCS1A02G053200	no	no	no	yes
TraesCS1A02G053300	no	no	no	no
TraesCS1A02G053400	no	no	no	no
TraesCS1A02G053500	no	no	no	no
TraesCS1A02G053600	no	no	no	no
TraesCS1A02G053700	no	no	no	no
TraesCS1A02G053800	no	no	no	no
TraesCS1A02G054000	yes	yes	yes	no
TraesCS1A02G054200	no	no	no	no
TraesCS1A02G054300	yes	yes	yes	no
TraesCS1A02G054400	yes	yes	yes	no
TraesCS1A02G054500	no	no	no	no
TraesCS1A02G054600	no	no	no	no
TraesCS1A02G054700	yes	no	yes	no
TraesCS1A02G054800	no	no	no	no
TraesCS1A02G054900	yes	yes	yes	no
TraesCS1A02G055000	yes	yes	yes	no
TraesCS1A02G055100	yes	yes	yes	no
TraesCS1A02G055200	yes	yes	yes	no
TraesCS1A02G055300	no	no	no	yes
TraesCS1A02G055400	yes	yes	yes	no
TraesCS1A02G055500	yes	yes	yes	no
TraesCS1A02G055600	no	yes	no	no
TraesCS1A02G055700	no	yes	yes	no
TraesCS1A02G055800	yes	yes	yes	no
TraesCS1A02G055900	no	no	yes	no
TraesCS1A02G056000	yes	no	yes	no
TraesCS1A02G056100	no	no	no	no
TraesCS1A02G056105	yes	yes	yes	no
TraesCS1A02G056200	yes	yes	yes	no
TraesCS1A02G056400	no	no	no	no
TraesCS1A02G056500	yes	yes	yes	no
TraesCS1A02G056600	yes	no	no	no
TraesCS1A02G056700	no	no	yes	yes
TraesCS1A02G056800	no	no	yes	no
TraesCS1A02G056900	no	no	no	yes
TraesCS1A02G057000	no	no	no	no
TraesCS1A02G057100	yes	yes	yes	no
TraesCS1A02G057200	no	yes	yes	no
TraesCS1A02G057300	yes	yes	yes	no
TraesCS1A02G057400	yes	yes	yes	no
TraesCS1A02G057500	no	no	yes	no
TraesCS1A02G057600	no	no	no	yes
TraesCS1A02G057700	no	no	no	no
TraesCS1A02G057800	no	no	no	yes
TraesCS1A02G057900	no	no	no	no
TraesCS1A02G058000	yes	no	yes	no
TraesCS1A02G058100	no	no	no	yes
TraesCS1A02G058200	no	no	no	no
TraesCS1A02G058300	yes	yes	yes	no
TraesCS1A02G058400	yes	no	yes	no
TraesCS1A02G058500	no	no	no	no
TraesCS1A02G058600	no	yes	no	no
TraesCS1A02G058700	no	no	no	no
TraesCS1A02G058800	no	no	yes	yes
TraesCS1A02G058900	no	yes	yes	no
TraesCS1A02G059000	no	no	no	yes
TraesCS1A02G059100	no	no	no	yes
TraesCS1A02G059200	yes	no	yes	no
TraesCS1A02G059300	no	no	no	no
TraesCS1A02G059400	no	no	no	no
TraesCS1A02G059500	no	no	no	no
TraesCS1A02G059600	no	no	yes	no
TraesCS1A02G059700	no	no	yes	no
TraesCS1A02G059800	no	no	no	no
TraesCS1A02G059900	no	no	no	no
TraesCS1A02G060000	no	no	no	no
TraesCS1A02G060100	yes	yes	yes	no
TraesCS1A02G060200	no	no	yes	yes
TraesCS1A02G060300	no	no	no	yes
TraesCS1A02G060400	no	no	yes	yes
TraesCS1A02G060500	yes	yes	yes	no
TraesCS1A02G060600	no	no	no	no
TraesCS1A02G060700	no	yes	yes	no
TraesCS1A02G060800	no	no	no	no
TraesCS1A02G060900	no	no	no	yes
TraesCS1A02G061000	no	no	no	yes
TraesCS1A02G061100	no	no	no	yes
TraesCS1A02G061200	no	no	no	yes
TraesCS1A02G061300	no	no	no	yes
TraesCS1A02G061400	no	no	no	yes
TraesCS1A02G061500	no	no	no	no
TraesCS1A02G061600	no	no	yes	yes
TraesCS1A02G061700	no	no	yes	no
TraesCS1A02G061800	no	no	no	no
TraesCS1A02G061900	no	no	no	no
TraesCS1A02G062000	no	no	no	yes
TraesCS1A02G062100	yes	yes	yes	no
TraesCS1A02G062200	no	no	yes	yes
TraesCS1A02G062400	no	yes	yes	no
TraesCS1A02G062500	no	no	no	no
TraesCS1A02G062600	no	no	no	no
TraesCS1A02G062700	no	no	no	yes
TraesCS1A02G062800	no	no	no	no
TraesCS1A02G062900	no	no	no	no
TraesCS1A02G063000	no	no	no	no
TraesCS1A02G063100	no	no	no	no
TraesCS1A02G063200	no	no	no	no
TraesCS1A02G063300	yes	yes	yes	yes
TraesCS1A02G063400	no	no	no	no
TraesCS1A02G063500	yes	yes	yes	no
TraesCS1A02G063600	yes	yes	yes	no
TraesCS1A02G063800	no	no	no	no
TraesCS1A02G064000	yes	yes	yes	no
TraesCS1A02G064100	no	yes	yes	no
TraesCS1A02G064200	no	no	no	no
TraesCS1A02G064300	no	no	no	yes
TraesCS1A02G064400	no	no	no	yes
TraesCS1A02G064500	no	no	no	yes
TraesCS1A02G064600	no	no	no	yes
TraesCS1A02G064700	no	no	yes	yes
TraesCS1A02G064800	no	no	no	no
TraesCS1A02G064900	no	no	no	no
TraesCS1A02G065000	no	yes	no	no
TraesCS1A02G065200	no	yes	yes	no
TraesCS1A02G065300	yes	yes	yes	no
TraesCS1A02G065400	no	no	no	no
TraesCS1A02G065500	no	no	yes	no
TraesCS1A02G065600	yes	yes	yes	no
TraesCS1A02G065700	no	yes	yes	no
TraesCS1A02G065800	yes	yes	yes	no
TraesCS1A02G065900	no	no	no	no
TraesCS1A02G066000	no	no	no	no
TraesCS1A02G066100	no	no	no	no
TraesCS1A02G066200	yes	yes	yes	no
TraesCS1A02G066300	yes	no	yes	no
TraesCS1A02G066400	yes	yes	yes	no
TraesCS1A02G066500	no	no	no	no
TraesCS1A02G066521	no	no	no	no
TraesCS1A02G066600	no	no	no	yes
TraesCS1A02G066700	no	no	no	no
TraesCS1A02G066800	yes	yes	yes	no
TraesCS1A02G066900	yes	yes	yes	no
TraesCS1A02G067000	no	no	no	no
TraesCS1A02G067100	no	no	no	no
TraesCS1A02G067200	yes	yes	yes	no
TraesCS1A02G067300	no	yes	no	no
TraesCS1A02G067400	yes	no	yes	no
TraesCS1A02G067462	no	no	no	no
TraesCS1A02G067472	no	no	no	no
TraesCS1A02G067500	no	no	no	no
TraesCS1A02G067600	yes	yes	yes	no
TraesCS1A02G067700	yes	yes	yes	no
TraesCS1A02G067800	no	no	no	no
TraesCS1A02G067900	no	no	no	no
TraesCS1A02G068000	yes	yes	yes	no
TraesCS1A02G068100	no	no	yes	yes
TraesCS1A02G068200	no	yes	yes	no
TraesCS1A02G068300	no	yes	yes	no
TraesCS1A02G068400	no	no	yes	no
TraesCS1A02G068500	no	no	yes	yes
TraesCS1A02G068600	no	no	no	no
TraesCS1A02G068700	no	no	no	no
TraesCS1A02G068800	no	no	no	no
TraesCS1A02G068900	no	no	no	yes
TraesCS1A02G069000	no	no	no	no
TraesCS1A02G069100	yes	no	yes	yes
TraesCS1A02G069200	no	no	no	yes
TraesCS1A02G069300	no	no	yes	no
TraesCS1A02G069400	yes	yes	yes	no
TraesCS1A02G069500	no	yes	yes	no
TraesCS1A02G069600	yes	yes	yes	no
TraesCS1A02G069700	yes	yes	yes	no
TraesCS1A02G069800	no	no	no	no
TraesCS1A02G069900	yes	no	yes	no
TraesCS1A02G070000	no	no	yes	yes
TraesCS1A02G070100	yes	no	no	no
TraesCS1A02G070200	no	no	no	yes
TraesCS1A02G070300	yes	yes	yes	no
TraesCS1A02G070400	yes	no	yes	no
TraesCS1A02G070500	no	no	no	no
TraesCS1A02G070600	yes	yes	yes	no
TraesCS1A02G070700	yes	yes	yes	yes
TraesCS1A02G070800	no	yes	no	yes
TraesCS1A02G070900	no	no	no	no
TraesCS1A02G071000	no	no	no	no
TraesCS1A02G071100	no	yes	no	no
TraesCS1A02G071200	no	no	no	no
TraesCS1A02G071300	no	yes	no	no
TraesCS1A02G071400	yes	no	yes	no
TraesCS1A02G071500	yes	no	no	no
TraesCS1A02G071600	no	no	no	no
TraesCS1A02G071657	no	yes	no	no
TraesCS1A02G071700	yes	yes	yes	no
TraesCS1A02G071800	yes	yes	yes	no
TraesCS1A02G072000	yes	yes	yes	no
TraesCS1A02G072100	no	yes	yes	no
TraesCS1A02G072200	yes	yes	yes	no
TraesCS1A02G072300	no	no	no	yes
TraesCS1A02G072400	no	no	no	yes
TraesCS1A02G072500	no	no	yes	yes
TraesCS1A02G072600	yes	yes	yes	no
TraesCS1A02G072700	no	no	no	yes
TraesCS1A02G072800	no	no	no	yes
TraesCS1A02G072900	no	no	no	yes
TraesCS1A02G072982	yes	no	no	no
TraesCS1A02G072986	no	no	no	no
TraesCS1A02G073000	yes	yes	yes	no
TraesCS1A02G073100	no	no	no	no
TraesCS1A02G073200	no	no	no	no
TraesCS1A02G073300	yes	no	no	no
TraesCS1A02G073400	yes	yes	yes	no
TraesCS1A02G073500	yes	yes	yes	no
TraesCS1A02G073600	yes	no	yes	no
TraesCS1A02G073700	no	no	no	no
TraesCS1A02G073800	yes	no	no	no
TraesCS1A02G073900	no	no	no	no
TraesCS1A02G074000	no	no	no	no
TraesCS1A02G074100	no	no	yes	no
TraesCS1A02G074200	no	no	no	no
TraesCS1A02G074300	no	no	no	no
TraesCS1A02G074400	yes	yes	yes	no
TraesCS1A02G074800	yes	yes	yes	no
TraesCS1A02G074900	yes	yes	yes	no
TraesCS1A02G075000	yes	no	no	no
TraesCS1A02G075100	yes	yes	yes	no
TraesCS1A02G075200	no	no	no	no
TraesCS1A02G075300	no	no	no	no
TraesCS1A02G075400	no	no	no	no
TraesCS1A02G075500	no	no	no	no
TraesCS1A02G075600	no	yes	no	no
TraesCS1A02G075700	yes	yes	yes	no
TraesCS1A02G075800	no	no	no	no
TraesCS1A02G075900	yes	no	yes	no
TraesCS1A02G076000	yes	yes	yes	no
TraesCS1A02G076100	yes	yes	yes	no
TraesCS1A02G076200	no	no	yes	yes
TraesCS1A02G076300	no	no	no	yes
TraesCS1A02G076400	yes	yes	yes	no
TraesCS1A02G076500	no	no	no	no
TraesCS1A02G076700	no	no	yes	yes
TraesCS1A02G076800	yes	yes	yes	no
TraesCS1A02G076900	no	yes	yes	no
TraesCS1A02G077000	no	no	yes	yes
TraesCS1A02G077100	no	no	no	no
TraesCS1A02G077200	yes	yes	yes	no
TraesCS1A02G077300	no	no	no	no
TraesCS1A02G077400	no	no	no	no
TraesCS1A02G077500	yes	yes	yes	no
TraesCS1A02G077600	yes	yes	yes	no
TraesCS1A02G077700	no	no	no	no
TraesCS1A02G077800	no	no	no	yes
TraesCS1A02G077900	no	no	no	no
TraesCS1A02G078000	no	no	no	yes
TraesCS1A02G078100	no	no	yes	no
TraesCS1A02G078200	no	no	no	yes
TraesCS1A02G078300	no	no	no	no
TraesCS1A02G078400	no	no	no	yes
TraesCS1A02G078500	yes	no	no	yes
TraesCS1A02G078600	no	no	no	yes
TraesCS1A02G078700	yes	yes	yes	no
TraesCS1A02G078800	yes	no	yes	no
TraesCS1A02G078900	no	no	no	yes
TraesCS1A02G079000	no	no	yes	yes
TraesCS1A02G079100	no	no	yes	yes
TraesCS1A02G079200	no	no	no	yes
TraesCS1A02G079300	no	no	yes	no
TraesCS1A02G079400	no	no	no	no
TraesCS1A02G079500	no	no	no	no
TraesCS1A02G079600	yes	yes	yes	no
TraesCS1A02G079700	yes	yes	yes	no
TraesCS1A02G079800	no	no	no	no
TraesCS1A02G079900	yes	yes	yes	no
TraesCS1A02G080000	yes	no	yes	no
TraesCS1A02G080100	yes	yes	yes	no
TraesCS1A02G080200	no	no	no	no
TraesCS1A02G080300	no	no	no	no
TraesCS1A02G080400	no	no	no	yes
TraesCS1A02G080500	yes	no	yes	no
TraesCS1A02G080600	no	yes	yes	no
TraesCS1A02G080700	yes	yes	yes	no
TraesCS1A02G081000	no	no	no	no
TraesCS1A02G081100	no	no	no	no
TraesCS1A02G081200	no	no	no	yes
TraesCS1A02G081300	yes	yes	yes	no
TraesCS1A02G081400	yes	yes	yes	no
TraesCS1A02G081500	no	no	no	no
TraesCS1A02G081600	no	no	yes	yes
TraesCS1A02G081700	no	no	yes	yes
TraesCS1A02G081800	no	no	no	no
TraesCS1A02G081900	no	no	yes	yes
TraesCS1A02G082000	yes	yes	yes	no
TraesCS1A02G082100	yes	no	yes	no
TraesCS1A02G082200	yes	yes	yes	no
TraesCS1A02G082300	no	no	yes	no
TraesCS1A02G082400	no	no	yes	yes
TraesCS1A02G082500	no	no	yes	no
TraesCS1A02G082600	yes	yes	yes	no
TraesCS1A02G082700	yes	yes	yes	no
TraesCS1A02G082800	no	no	no	no
TraesCS1A02G082900	no	no	no	no
TraesCS1A02G083000	yes	yes	yes	no
TraesCS1A02G083100	no	no	no	no
TraesCS1A02G083300	no	no	no	yes
TraesCS1A02G083400	yes	yes	yes	no
TraesCS1A02G083500	yes	yes	yes	no
TraesCS1A02G083600	no	no	no	no
TraesCS1A02G083700	no	no	no	no
TraesCS1A02G083800	no	no	yes	yes
TraesCS1A02G083900	no	no	no	no
TraesCS1A02G084000	no	no	yes	no
TraesCS1A02G084100	yes	yes	yes	no
TraesCS1A02G084200	yes	yes	yes	no
TraesCS1A02G084300	yes	yes	yes	no
TraesCS1A02G084400	yes	yes	no	no
TraesCS1A02G084500	no	no	no	no
TraesCS1A02G084600	no	no	no	yes
TraesCS1A02G084700	no	no	no	no
TraesCS1A02G084800	no	no	yes	yes
TraesCS1A02G084900	no	no	no	no
TraesCS1A02G085000	no	yes	no	no
TraesCS1A02G085100	no	no	no	no
TraesCS1A02G085200	no	no	no	no
TraesCS1A02G085300	no	no	yes	no
TraesCS1A02G085400	yes	no	yes	yes
TraesCS1A02G085500	yes	yes	yes	no
TraesCS1A02G085600	yes	yes	yes	no
TraesCS1A02G085700	yes	yes	yes	no
TraesCS1A02G085800	no	no	yes	no
TraesCS1A02G085900	yes	yes	yes	no
TraesCS1A02G086000	no	no	no	no
TraesCS1A02G086100	yes	no	yes	no
TraesCS1A02G086200	yes	yes	yes	no
TraesCS1A02G086300	no	no	yes	yes
TraesCS1A02G086400	no	no	no	no
TraesCS1A02G086500	yes	yes	yes	no
TraesCS1A02G086600	yes	yes	yes	no
TraesCS1A02G086700	no	no	no	yes
TraesCS1A02G086800	yes	yes	yes	no
TraesCS1A02G086900	yes	yes	yes	no
TraesCS1A02G087000	no	no	yes	no
TraesCS1A02G087100	yes	no	yes	no
TraesCS1A02G087200	no	no	no	no
TraesCS1A02G087300	no	no	no	no
TraesCS1A02G087400	yes	no	yes	no
TraesCS1A02G087500	no	no	no	no
TraesCS1A02G087600	no	no	no	no
TraesCS1A02G087700	no	no	no	no
TraesCS1A02G087900	no	yes	no	no
TraesCS1A02G088000	no	yes	yes	no
TraesCS1A02G088100	yes	yes	yes	no
TraesCS1A02G088200	yes	yes	yes	no
TraesCS1A02G088300	no	no	yes	yes
TraesCS1A02G088400	no	no	yes	yes
TraesCS1A02G088600	yes	no	no	no
TraesCS1A02G088700	no	no	no	yes
TraesCS1A02G088800	no	yes	no	no
TraesCS1A02G088900	yes	yes	yes	no
TraesCS1A02G089000	no	no	no	no
TraesCS1A02G089100	no	yes	yes	no
TraesCS1A02G089200	yes	no	no	no
TraesCS1A02G089300	yes	no	no	no
TraesCS1A02G089400	yes	no	no	no
TraesCS1A02G089500	yes	no	yes	no
TraesCS1A02G089600	yes	no	yes	no
TraesCS1A02G089700	no	no	yes	no
TraesCS1A02G089800	yes	yes	yes	no
TraesCS1A02G089900	yes	yes	yes	no
TraesCS1A02G090000	yes	yes	yes	no
TraesCS1A02G090100	yes	yes	yes	no
TraesCS1A02G090200	no	no	no	no
TraesCS1A02G090300	yes	yes	yes	no
TraesCS1A02G090400	no	no	no	no
TraesCS1A02G090500	no	no	no	no
TraesCS1A02G090600	yes	yes	yes	no
TraesCS1A02G090700	yes	no	yes	no
TraesCS1A02G090800	no	no	no	yes
TraesCS1A02G090900	yes	no	no	no
TraesCS1A02G091000	no	yes	no	no
TraesCS1A02G091100	yes	yes	yes	no
TraesCS1A02G091200	yes	yes	yes	no
TraesCS1A02G091300	yes	yes	yes	no
TraesCS1A02G091400	yes	yes	yes	no
TraesCS1A02G091500	no	no	no	no
TraesCS1A02G091600	no	no	yes	no
TraesCS1A02G091700	yes	no	yes	no
TraesCS1A02G091900	no	no	no	no
TraesCS1A02G092000	no	no	no	no
TraesCS1A02G092100	no	no	no	yes
TraesCS1A02G092200	no	no	no	no
TraesCS1A02G092300	no	no	no	no
TraesCS1A02G092400	no	no	no	no
TraesCS1A02G092500	no	no	no	no
TraesCS1A02G092600	no	no	no	yes
TraesCS1A02G092700	yes	yes	yes	no
TraesCS1A02G092800	no	no	yes	no
TraesCS1A02G092900	yes	yes	yes	no
TraesCS1A02G093000	yes	no	yes	no
TraesCS1A02G093100	no	no	no	no
TraesCS1A02G093200	yes	no	no	yes
TraesCS1A02G093300	no	no	no	no
TraesCS1A02G093400	yes	yes	yes	no
TraesCS1A02G093500	no	no	no	no
TraesCS1A02G093600	no	no	no	no
TraesCS1A02G093700	no	no	no	no
TraesCS1A02G093800	yes	yes	yes	no
TraesCS1A02G093900	no	yes	yes	no
TraesCS1A02G094000	yes	yes	no	no
TraesCS1A02G094100	no	no	yes	yes
TraesCS1A02G094200	no	no	no	no
TraesCS1A02G094300	no	no	no	no
TraesCS1A02G094500	no	no	no	no
TraesCS1A02G094600	no	no	no	no
TraesCS1A02G094700	no	no	no	yes
TraesCS1A02G094800	yes	no	no	no
TraesCS1A02G094900	no	no	yes	no
TraesCS1A02G095000	yes	yes	yes	no
TraesCS1A02G095100	no	yes	no	no
TraesCS1A02G095200	yes	yes	yes	no
TraesCS1A02G095300	no	no	no	yes
TraesCS1A02G095400	yes	no	yes	no
TraesCS1A02G095500	no	yes	yes	no
TraesCS1A02G095600	no	no	yes	yes
TraesCS1A02G095700	no	no	no	no
TraesCS1A02G095800	no	no	no	no
TraesCS1A02G095900	no	no	no	no
TraesCS1A02G096000	yes	yes	yes	no
TraesCS1A02G096100	yes	yes	yes	no
TraesCS1A02G096200	yes	yes	yes	no
TraesCS1A02G096300	no	no	no	no
TraesCS1A02G096400	no	no	no	no
TraesCS1A02G096500	yes	yes	yes	no
TraesCS1A02G096600	yes	yes	yes	no
TraesCS1A02G096700	no	no	no	no
TraesCS1A02G096800	no	no	no	no
TraesCS1A02G096900	no	no	no	no
TraesCS1A02G097000	yes	yes	yes	no
TraesCS1A02G097100	yes	yes	yes	no
TraesCS1A02G097200	no	yes	yes	no
TraesCS1A02G097300	yes	no	yes	no
TraesCS1A02G097400	yes	yes	yes	no
TraesCS1A02G097500	yes	yes	yes	no
TraesCS1A02G097600	yes	yes	yes	no
TraesCS1A02G097700	yes	yes	yes	no
TraesCS1A02G097800	no	no	no	no
TraesCS1A02G097900	no	no	no	no
TraesCS1A02G098000	no	no	no	no
TraesCS1A02G098100	no	no	no	no
TraesCS1A02G098200	no	no	no	no
TraesCS1A02G098300	no	no	no	no
TraesCS1A02G098400	no	no	no	no
TraesCS1A02G098500	no	no	no	no
TraesCS1A02G098600	no	no	no	no
TraesCS1A02G098700	no	no	no	no
TraesCS1A02G098800	no	no	no	no
TraesCS1A02G098900	no	no	no	no
TraesCS1A02G099000	yes	yes	yes	no
TraesCS1A02G099100	no	no	no	yes
TraesCS1A02G099200	no	no	no	no
TraesCS1A02G099300	yes	yes	yes	no
TraesCS1A02G099400	no	yes	yes	no
TraesCS1A02G099500	yes	yes	yes	no
TraesCS1A02G099600	yes	yes	no	no
TraesCS1A02G099700	yes	yes	yes	no
TraesCS1A02G099800	no	no	no	no
TraesCS1A02G099900	yes	yes	yes	no
TraesCS1A02G100000	yes	yes	yes	no
TraesCS1A02G100100	no	no	no	no
TraesCS1A02G100200	yes	yes	yes	no
TraesCS1A02G100300	no	no	no	no
TraesCS1A02G100400	no	yes	no	no
TraesCS1A02G100500	yes	no	no	no
TraesCS1A02G100600	yes	yes	yes	no
TraesCS1A02G100700	no	no	no	yes
TraesCS1A02G100800	yes	yes	yes	no
TraesCS1A02G101000	yes	yes	yes	no
TraesCS1A02G101100	yes	yes	yes	no
TraesCS1A02G101200	no	yes	no	no
TraesCS1A02G101300	yes	yes	yes	no
TraesCS1A02G101400	no	no	no	no
TraesCS1A02G101500	no	no	no	no
TraesCS1A02G101600	no	no	no	no
TraesCS1A02G101700	no	yes	no	no
TraesCS1A02G101800	yes	yes	no	no
TraesCS1A02G101900	no	yes	no	no
TraesCS1A02G102000	no	no	yes	no
TraesCS1A02G102100	no	no	yes	no
TraesCS1A02G102200	no	no	no	no
TraesCS1A02G102300	yes	yes	yes	no
TraesCS1A02G102400	no	no	yes	no
TraesCS1A02G102500	yes	yes	yes	no
TraesCS1A02G102600	yes	yes	yes	no
TraesCS1A02G102700	no	no	no	no
TraesCS1A02G102800	yes	no	yes	no
TraesCS1A02G102900	yes	no	yes	no
TraesCS1A02G103000	no	no	no	no
TraesCS1A02G103013	no	no	no	no
TraesCS1A02G103014	no	no	no	no
TraesCS1A02G103019	no	no	no	no
TraesCS1A02G103100	no	yes	yes	no
TraesCS1A02G103200	no	no	yes	yes
TraesCS1A02G103300	no	no	yes	no
TraesCS1A02G103400	no	no	no	no
TraesCS1A02G103500	no	no	no	yes
TraesCS1A02G103600	no	no	no	yes
TraesCS1A02G103700	no	no	yes	yes
TraesCS1A02G103800	no	no	no	yes
TraesCS1A02G103900	yes	yes	yes	no
TraesCS1A02G104000	no	yes	no	no
TraesCS1A02G104100	no	no	no	no
TraesCS1A02G104200	no	no	no	no
TraesCS1A02G104300	no	no	no	yes
TraesCS1A02G104500	no	no	no	no
TraesCS1A02G104600	no	no	yes	yes
TraesCS1A02G104700	yes	yes	yes	no
TraesCS1A02G104800	no	no	no	no
TraesCS1A02G104900	no	no	no	no
TraesCS1A02G105000	no	no	yes	yes
TraesCS1A02G105100	no	no	yes	yes
TraesCS1A02G105200	no	no	no	no
TraesCS1A02G105300	yes	yes	yes	no
TraesCS1A02G105400	no	yes	yes	no
TraesCS1A02G105500	yes	yes	yes	no
TraesCS1A02G105600	yes	yes	yes	no
TraesCS1A02G105700	no	no	no	no
TraesCS1A02G105800	no	no	yes	no
TraesCS1A02G105900	yes	yes	yes	no
TraesCS1A02G106000	yes	yes	yes	no
TraesCS1A02G106100	no	yes	yes	no
TraesCS1A02G106200	no	no	no	no
TraesCS1A02G106300	no	no	no	no
TraesCS1A02G106400	no	no	no	yes
TraesCS1A02G106500	yes	yes	yes	no
TraesCS1A02G106600	yes	yes	yes	no
TraesCS1A02G106700	no	no	yes	yes
TraesCS1A02G106800	no	no	no	no
TraesCS1A02G106900	no	no	yes	yes
TraesCS1A02G107000	no	no	no	yes
TraesCS1A02G107100	no	no	no	yes
TraesCS1A02G107200	no	no	no	no
TraesCS1A02G107300	yes	yes	yes	no
TraesCS1A02G107400	no	no	no	no
TraesCS1A02G107500	no	no	yes	no
TraesCS1A02G107600	no	no	no	no
TraesCS1A02G107700	no	no	no	yes
TraesCS1A02G107800	yes	yes	yes	no
TraesCS1A02G107900	yes	yes	yes	no
TraesCS1A02G108000	no	no	no	no
TraesCS1A02G108100	yes	yes	yes	no
TraesCS1A02G108200	no	no	no	no
TraesCS1A02G108300	yes	yes	yes	no
TraesCS1A02G108400	no	no	no	yes
TraesCS1A02G108500	no	no	no	no
TraesCS1A02G108600	yes	no	no	no
TraesCS1A02G108800	no	yes	no	no
TraesCS1A02G108900	no	yes	no	no
TraesCS1A02G109000	no	no	no	no
TraesCS1A02G109100	no	no	yes	yes
TraesCS1A02G109200	yes	yes	yes	no
TraesCS1A02G109300	no	yes	yes	no
TraesCS1A02G109400	no	yes	no	no
TraesCS1A02G109500	yes	yes	yes	no
TraesCS1A02G109600	yes	no	no	no
TraesCS1A02G109700	yes	yes	yes	no
TraesCS1A02G109800	no	no	yes	no
TraesCS1A02G109900	no	no	no	yes
TraesCS1A02G110000	yes	no	yes	no
TraesCS1A02G110100	no	no	no	no
TraesCS1A02G110200	yes	yes	yes	no
TraesCS1A02G110300	yes	yes	yes	no
TraesCS1A02G110400	no	no	no	no
TraesCS1A02G110500	yes	no	no	no
TraesCS1A02G110600	no	no	no	no
TraesCS1A02G110700	no	no	yes	no
TraesCS1A02G110800	yes	yes	yes	no
TraesCS1A02G110900	yes	yes	yes	no
TraesCS1A02G111000	yes	yes	yes	no
TraesCS1A02G111100	no	no	no	no
TraesCS1A02G111300	no	no	no	no
TraesCS1A02G111400	no	no	no	no
TraesCS1A02G111500	no	no	yes	no
TraesCS1A02G111600	yes	yes	yes	no
TraesCS1A02G111700	no	no	no	yes
TraesCS1A02G111800	no	no	yes	yes
TraesCS1A02G111900	yes	yes	yes	no
TraesCS1A02G112000	yes	no	yes	no
TraesCS1A02G112100	yes	yes	no	no
TraesCS1A02G112200	no	no	no	no
TraesCS1A02G112300	no	no	no	no
TraesCS1A02G112400	yes	yes	yes	no
TraesCS1A02G112500	no	yes	yes	no
TraesCS1A02G112600	yes	yes	yes	no
TraesCS1A02G112700	yes	yes	yes	no
TraesCS1A02G112800	yes	yes	no	no
TraesCS1A02G112900	no	no	no	no
TraesCS1A02G113000	no	no	no	no
TraesCS1A02G113100	yes	no	yes	no
TraesCS1A02G113200	no	no	no	no
TraesCS1A02G113300	no	no	no	no
TraesCS1A02G113400	no	no	no	yes
TraesCS1A02G113500	no	no	no	no
TraesCS1A02G113600	no	no	no	no
TraesCS1A02G113700	yes	yes	yes	no
TraesCS1A02G113800	no	no	yes	no
TraesCS1A02G113900	no	no	yes	no
TraesCS1A02G114000	yes	yes	yes	no
TraesCS1A02G114100	yes	no	yes	yes
TraesCS1A02G114200	no	no	no	no
TraesCS1A02G114300	yes	yes	yes	no
TraesCS1A02G114400	yes	yes	yes	no
TraesCS1A02G114500	no	no	no	no
TraesCS1A02G114600	yes	no	yes	no
TraesCS1A02G114700	no	no	yes	no
TraesCS1A02G114800	yes	no	yes	no
TraesCS1A02G114900	no	no	no	no
TraesCS1A02G115000	yes	yes	yes	no
TraesCS1A02G115100	yes	yes	yes	no
TraesCS1A02G115200	yes	yes	yes	no
TraesCS1A02G115300	no	no	no	no
TraesCS1A02G115400	yes	yes	yes	no
TraesCS1A02G115500	yes	yes	yes	no
TraesCS1A02G115600	no	no	no	no
TraesCS1A02G115700	no	no	yes	no
TraesCS1A02G115800	no	no	no	no
TraesCS1A02G115900	yes	no	yes	no
TraesCS1A02G116000	yes	yes	yes	no
TraesCS1A02G116100	no	no	no	yes
TraesCS1A02G116200	yes	yes	yes	no
TraesCS1A02G116300	yes	yes	yes	no
TraesCS1A02G116400	no	no	no	no
TraesCS1A02G116500	yes	yes	yes	no
TraesCS1A02G116600	yes	yes	yes	no
TraesCS1A02G116700	yes	yes	yes	no
TraesCS1A02G116800	yes	no	yes	no
TraesCS1A02G116900	yes	no	yes	no
TraesCS1A02G117000	yes	yes	yes	no
TraesCS1A02G117100	yes	yes	yes	no
TraesCS1A02G117200	no	no	no	no
TraesCS1A02G117300	no	no	no	no
TraesCS1A02G117400	no	no	yes	yes
TraesCS1A02G117500	no	no	no	no
TraesCS1A02G117600	no	yes	yes	no
TraesCS1A02G117700	yes	yes	yes	no
TraesCS1A02G117800	no	no	yes	yes
TraesCS1A02G117900	no	no	yes	yes
TraesCS1A02G118000	no	no	no	no
TraesCS1A02G118100	no	no	yes	no
TraesCS1A02G118200	yes	no	no	no
TraesCS1A02G118300	yes	yes	yes	no
TraesCS1A02G118400	yes	yes	yes	no
TraesCS1A02G118500	no	no	no	no
TraesCS1A02G118700	yes	yes	yes	no
TraesCS1A02G118800	yes	yes	yes	no
TraesCS1A02G118900	no	no	yes	no
TraesCS1A02G119000	yes	yes	yes	no
TraesCS1A02G119100	yes	no	yes	no
TraesCS1A02G119200	no	no	no	no
TraesCS1A02G119300	yes	no	yes	no
TraesCS1A02G119400	no	no	no	yes
TraesCS1A02G119500	yes	yes	yes	no
TraesCS1A02G119600	yes	yes	yes	no
TraesCS1A02G119700	yes	yes	yes	no
TraesCS1A02G119800	yes	yes	yes	no
TraesCS1A02G119900	no	no	no	no
TraesCS1A02G120000	yes	yes	yes	no
TraesCS1A02G120100	no	yes	yes	no
TraesCS1A02G120200	yes	yes	yes	no
TraesCS1A02G120300	no	no	yes	no
TraesCS1A02G120400	yes	yes	yes	no
TraesCS1A02G120500	yes	yes	yes	no
TraesCS1A02G120600	no	no	yes	yes
TraesCS1A02G120700	no	no	no	no
TraesCS1A02G120800	no	yes	yes	no
TraesCS1A02G120900	yes	yes	yes	no
TraesCS1A02G121000	yes	yes	yes	no
TraesCS1A02G121100	yes	no	yes	no
TraesCS1A02G121200	yes	yes	yes	no
TraesCS1A02G121300	yes	yes	yes	no
TraesCS1A02G121400	yes	yes	yes	no
TraesCS1A02G121500	no	no	no	no
TraesCS1A02G121600	no	no	no	no
TraesCS1A02G121700	yes	yes	yes	no
TraesCS1A02G121800	no	no	yes	no
TraesCS1A02G122000	yes	yes	yes	no
TraesCS1A02G122100	no	yes	no	no
TraesCS1A02G122200	yes	no	yes	no
TraesCS1A02G122300	no	no	no	no
TraesCS1A02G122400	yes	yes	yes	no
TraesCS1A02G122500	yes	no	yes	no
TraesCS1A02G122600	no	no	no	no
TraesCS1A02G122700	yes	yes	yes	no
TraesCS1A02G122800	yes	no	no	no
TraesCS1A02G122900	no	yes	yes	no
TraesCS1A02G123000	yes	yes	yes	no
TraesCS1A02G123100	yes	no	no	no
TraesCS1A02G123200	no	no	no	no
TraesCS1A02G123300	no	yes	no	no
TraesCS1A02G123400	no	no	no	no
TraesCS1A02G123500	no	no	no	no
TraesCS1A02G123600	yes	no	yes	no
TraesCS1A02G123700	no	no	no	no
TraesCS1A02G123800	no	no	no	no
TraesCS1A02G123900	yes	yes	yes	no
TraesCS1A02G124000	no	no	no	no
TraesCS1A02G124100	yes	no	yes	no
TraesCS1A02G124200	yes	yes	yes	no
TraesCS1A02G124300	no	no	no	no
TraesCS1A02G124400	yes	yes	yes	no
TraesCS1A02G124500	no	no	yes	no
TraesCS1A02G124600	yes	yes	yes	no
TraesCS1A02G124700	no	no	no	no
TraesCS1A02G124800	no	no	no	no
TraesCS1A02G124900	no	no	no	no
TraesCS1A02G125000	yes	yes	yes	no
TraesCS1A02G125100	yes	yes	yes	no
TraesCS1A02G125200	no	no	yes	no
TraesCS1A02G125300	yes	yes	yes	no
TraesCS1A02G125400	no	no	no	no
TraesCS1A02G125500	yes	yes	yes	no
TraesCS1A02G125600	yes	yes	yes	no
TraesCS1A02G125700	yes	no	yes	no
TraesCS1A02G125800	no	no	no	yes
TraesCS1A02G125900	no	no	yes	no
TraesCS1A02G126000	yes	yes	yes	no
TraesCS1A02G126100	no	no	yes	no
TraesCS1A02G126200	no	no	no	no
TraesCS1A02G126300	yes	yes	yes	no
TraesCS1A02G126400	no	no	no	no
TraesCS1A02G126500	no	no	no	no
TraesCS1A02G126600	yes	yes	yes	no
TraesCS1A02G126700	no	no	no	no
TraesCS1A02G126800	yes	yes	yes	no
TraesCS1A02G126900	yes	no	yes	no
TraesCS1A02G127000	yes	yes	yes	no
TraesCS1A02G127100	no	no	no	no
TraesCS1A02G127200	no	no	no	no
TraesCS1A02G127300	no	no	no	no
TraesCS1A02G127400	yes	yes	yes	no
TraesCS1A02G127500	no	no	no	no
TraesCS1A02G127600	no	no	yes	no
TraesCS1A02G127700	no	no	no	no
TraesCS1A02G127800	no	no	no	yes
TraesCS1A02G127900	yes	yes	yes	no
TraesCS1A02G128000	no	no	no	no
TraesCS1A02G128100	yes	yes	yes	no
TraesCS1A02G128200	no	no	no	no
TraesCS1A02G128300	yes	yes	yes	no
TraesCS1A02G128500	no	no	no	no
TraesCS1A02G128600	no	yes	yes	no
TraesCS1A02G128700	no	no	no	no
TraesCS1A02G128800	yes	no	yes	yes
TraesCS1A02G128900	no	no	no	yes
TraesCS1A02G129000	no	no	no	yes
TraesCS1A02G129100	no	yes	yes	no
TraesCS1A02G129200	yes	yes	yes	no
TraesCS1A02G129300	no	yes	no	no
TraesCS1A02G129400	no	no	no	no
TraesCS1A02G129500	yes	yes	yes	no
TraesCS1A02G129600	no	no	no	no
TraesCS1A02G129700	no	no	no	no
TraesCS1A02G129800	yes	yes	yes	no
TraesCS1A02G129900	yes	no	yes	no
TraesCS1A02G130000	no	no	no	no
TraesCS1A02G130100	no	no	no	no
TraesCS1A02G130200	no	no	no	no
TraesCS1A02G130300	no	no	no	no
TraesCS1A02G130400	no	no	no	no
TraesCS1A02G130500	no	no	no	no
TraesCS1A02G130600	yes	yes	yes	no
TraesCS1A02G130700	no	no	no	no
TraesCS1A02G130800	yes	yes	yes	no
TraesCS1A02G130900	no	yes	yes	no
TraesCS1A02G131000	yes	yes	yes	no
TraesCS1A02G131100	yes	yes	yes	no
TraesCS1A02G131200	no	yes	yes	no
TraesCS1A02G131300	yes	yes	yes	no
TraesCS1A02G131400	no	no	no	no
TraesCS1A02G131500	yes	yes	yes	no
TraesCS1A02G131600	yes	yes	yes	no
TraesCS1A02G131700	no	no	no	no
TraesCS1A02G131800	no	no	no	no
TraesCS1A02G131900	no	no	yes	no
TraesCS1A02G132000	no	no	yes	no
TraesCS1A02G132300	yes	yes	no	no
TraesCS1A02G132400	no	no	no	no
TraesCS1A02G132500	no	no	no	no
TraesCS1A02G132600	yes	yes	yes	no
TraesCS1A02G132700	no	no	no	no
TraesCS1A02G132800	no	no	no	no
TraesCS1A02G132900	no	no	no	no
TraesCS1A02G133000	no	no	yes	yes
TraesCS1A02G133100	yes	yes	yes	no
TraesCS1A02G133200	no	no	no	no
TraesCS1A02G133300	no	yes	yes	no
TraesCS1A02G133400	yes	yes	yes	no
TraesCS1A02G133500	no	yes	yes	no
TraesCS1A02G133600	no	yes	no	no
TraesCS1A02G133700	yes	yes	yes	no
TraesCS1A02G133800	yes	yes	yes	no
TraesCS1A02G133900	yes	yes	yes	no
TraesCS1A02G134000	yes	no	yes	no
TraesCS1A02G134100	no	no	no	no
TraesCS1A02G134200	no	no	no	no
TraesCS1A02G134300	yes	yes	yes	no
TraesCS1A02G134400	no	no	no	no
TraesCS1A02G134500	no	yes	no	no
TraesCS1A02G134600	no	yes	no	no
TraesCS1A02G134700	no	no	no	no
TraesCS1A02G134800	yes	yes	yes	no
TraesCS1A02G134900	no	no	no	no
TraesCS1A02G135000	yes	no	yes	no
TraesCS1A02G135100	no	no	no	no
TraesCS1A02G135300	no	yes	yes	no
TraesCS1A02G135600	no	yes	yes	no
TraesCS1A02G135700	yes	yes	no	no
TraesCS1A02G135800	yes	no	no	no
TraesCS1A02G135900	no	no	no	no
TraesCS1A02G136000	no	no	yes	no
TraesCS1A02G136100	yes	yes	yes	no
TraesCS1A02G136200	no	yes	no	no
TraesCS1A02G136300	no	no	no	no
TraesCS1A02G136400	no	yes	no	no
TraesCS1A02G136500	no	yes	no	no
TraesCS1A02G136600	no	no	no	no
TraesCS1A02G136700	no	no	no	no
TraesCS1A02G136800	yes	yes	yes	no
TraesCS1A02G136900	yes	yes	yes	no
TraesCS1A02G137000	no	yes	yes	no
TraesCS1A02G137100	yes	yes	yes	no
TraesCS1A02G137200	yes	yes	yes	no
TraesCS1A02G137300	no	no	no	no
TraesCS1A02G137400	no	yes	yes	no
TraesCS1A02G137500	yes	no	yes	no
TraesCS1A02G137600	yes	yes	yes	no
TraesCS1A02G137700	yes	yes	yes	no
TraesCS1A02G137800	no	yes	no	no
TraesCS1A02G137900	yes	yes	yes	no
TraesCS1A02G138000	yes	yes	no	no
TraesCS1A02G138100	no	no	yes	no
TraesCS1A02G138200	no	yes	no	no
TraesCS1A02G138300	no	no	yes	no
TraesCS1A02G138400	no	no	no	no
TraesCS1A02G138500	no	yes	no	no
TraesCS1A02G138600	no	yes	yes	no
TraesCS1A02G138700	no	no	no	no
TraesCS1A02G138800	yes	yes	yes	no
TraesCS1A02G138900	no	no	no	no
TraesCS1A02G139000	no	no	no	no
TraesCS1A02G139100	no	yes	no	no
TraesCS1A02G139200	no	no	no	no
TraesCS1A02G139300	no	yes	no	no
TraesCS1A02G139400	no	yes	no	no
TraesCS1A02G139500	yes	yes	yes	no
TraesCS1A02G139600	yes	yes	yes	no
TraesCS1A02G139700	no	yes	no	no
TraesCS1A02G139800	no	no	no	no
TraesCS1A02G139900	yes	yes	yes	no
TraesCS1A02G140000	no	no	no	no
TraesCS1A02G140100	no	no	no	no
TraesCS1A02G140200	no	no	no	no
TraesCS1A02G140300	no	no	no	no
TraesCS1A02G140400	no	no	no	no
TraesCS1A02G140500	no	no	no	no
TraesCS1A02G140600	yes	yes	yes	no
TraesCS1A02G140700	no	no	no	no
TraesCS1A02G140800	no	no	no	no
TraesCS1A02G140900	no	yes	yes	no
TraesCS1A02G141000	no	yes	no	no
TraesCS1A02G141100	no	yes	yes	no
TraesCS1A02G141200	no	no	no	no
TraesCS1A02G141300	yes	yes	yes	no
TraesCS1A02G141400	yes	yes	yes	no
TraesCS1A02G141500	no	no	yes	no
TraesCS1A02G141600	no	no	no	no
TraesCS1A02G141700	no	yes	yes	no
TraesCS1A02G141800	no	no	no	yes
TraesCS1A02G141900	yes	yes	yes	no
TraesCS1A02G142000	yes	yes	yes	no
TraesCS1A02G142100	yes	no	no	no
TraesCS1A02G142200	no	yes	yes	no
TraesCS1A02G142300	no	yes	yes	no
TraesCS1A02G142400	no	no	yes	no
TraesCS1A02G142500	yes	yes	yes	no
TraesCS1A02G142600	yes	yes	yes	no
TraesCS1A02G142700	yes	no	no	no
TraesCS1A02G142800	no	no	no	no
TraesCS1A02G142900	yes	yes	yes	no
TraesCS1A02G143000	no	no	yes	no
TraesCS1A02G143100	yes	yes	yes	no
TraesCS1A02G143200	yes	yes	yes	no
TraesCS1A02G143300	no	yes	yes	no
TraesCS1A02G143400	no	yes	no	no
TraesCS1A02G143500	yes	yes	yes	no
TraesCS1A02G143600	yes	no	no	no
TraesCS1A02G143700	no	yes	no	no
TraesCS1A02G143800	yes	no	yes	no
TraesCS1A02G143900	no	no	yes	no
TraesCS1A02G144000	yes	yes	yes	no
TraesCS1A02G144100	no	no	no	yes
TraesCS1A02G144200	no	no	yes	no
TraesCS1A02G144400	no	no	yes	yes
TraesCS1A02G144500	no	no	yes	no
TraesCS1A02G144600	no	no	yes	yes
TraesCS1A02G144700	yes	yes	yes	no
TraesCS1A02G144800	no	yes	yes	no
TraesCS1A02G144900	no	no	no	no
TraesCS1A02G145000	no	yes	yes	no
TraesCS1A02G145100	yes	no	no	no
TraesCS1A02G145300	no	no	no	yes
TraesCS1A02G145400	no	no	no	no
TraesCS1A02G145500	yes	yes	yes	no
TraesCS1A02G145600	yes	no	yes	no
TraesCS1A02G145700	no	no	no	no
TraesCS1A02G145800	yes	no	yes	no
TraesCS1A02G145900	yes	yes	yes	no
TraesCS1A02G146000	yes	no	no	no
TraesCS1A02G146200	yes	yes	yes	no
TraesCS1A02G146400	yes	yes	yes	no
TraesCS1A02G146500	no	no	yes	no
TraesCS1A02G146600	no	yes	no	no
TraesCS1A02G146700	no	no	no	no
TraesCS1A02G146800	no	no	no	no
TraesCS1A02G146900	yes	yes	yes	no
TraesCS1A02G147000	no	yes	yes	no
TraesCS1A02G147100	no	no	no	no
TraesCS1A02G147200	no	no	no	no
TraesCS1A02G147300	no	no	no	no
TraesCS1A02G147400	yes	yes	yes	no
TraesCS1A02G147500	yes	yes	yes	no
TraesCS1A02G147600	yes	no	yes	no
TraesCS1A02G147700	no	yes	no	no
TraesCS1A02G147800	no	no	no	no
TraesCS1A02G148000	yes	yes	yes	no
TraesCS1A02G148100	no	no	no	no
TraesCS1A02G148300	no	no	yes	no
TraesCS1A02G148400	yes	yes	yes	no
TraesCS1A02G148500	no	no	no	no
TraesCS1A02G148600	no	no	no	no
TraesCS1A02G148700	no	no	no	no
TraesCS1A02G148800	no	no	no	no
TraesCS1A02G148900	no	no	no	no
TraesCS1A02G149000	no	no	no	no
TraesCS1A02G149100	yes	yes	yes	no
TraesCS1A02G149200	yes	yes	yes	no
TraesCS1A02G149300	no	no	yes	no
TraesCS1A02G149400	no	no	no	no
TraesCS1A02G149500	no	no	yes	no
TraesCS1A02G149600	yes	no	no	no
TraesCS1A02G149700	no	yes	yes	no
TraesCS1A02G149800	yes	yes	yes	no
TraesCS1A02G150000	yes	no	no	no
TraesCS1A02G150100	yes	yes	yes	no
TraesCS1A02G150200	no	no	yes	no
TraesCS1A02G150300	no	no	no	no
TraesCS1A02G150400	no	no	yes	no
TraesCS1A02G150500	yes	yes	yes	no
TraesCS1A02G150600	yes	yes	yes	no
TraesCS1A02G150700	no	no	no	yes
TraesCS1A02G150800	no	no	no	yes
TraesCS1A02G150900	no	no	no	no
TraesCS1A02G151000	yes	yes	yes	no
TraesCS1A02G151100	no	no	no	no
TraesCS1A02G151200	no	yes	no	no
TraesCS1A02G151300	no	no	no	no
TraesCS1A02G151400	no	no	no	no
TraesCS1A02G151500	yes	yes	yes	no
TraesCS1A02G151600	yes	no	no	no
TraesCS1A02G151700	yes	yes	yes	no
TraesCS1A02G151900	no	no	no	no
TraesCS1A02G152000	yes	yes	yes	no
TraesCS1A02G152100	no	no	no	no
TraesCS1A02G152200	yes	yes	yes	no
TraesCS1A02G152300	no	no	no	no
TraesCS1A02G152400	yes	yes	yes	no
TraesCS1A02G152500	yes	yes	yes	no
TraesCS1A02G152600	no	no	no	no
TraesCS1A02G152700	no	no	no	no
TraesCS1A02G152800	no	no	no	no
TraesCS1A02G152900	yes	yes	yes	no
TraesCS1A02G153000	no	no	no	no
TraesCS1A02G153100	yes	no	yes	no
TraesCS1A02G153200	no	no	no	no
TraesCS1A02G153300	yes	yes	yes	no
TraesCS1A02G153400	no	no	no	no
TraesCS1A02G153500	yes	no	no	no
TraesCS1A02G153600	yes	yes	yes	no
TraesCS1A02G153700	yes	yes	yes	no
TraesCS1A02G153800	no	no	yes	no
TraesCS1A02G153900	no	yes	yes	no
TraesCS1A02G154000	yes	yes	yes	no
TraesCS1A02G154100	no	yes	yes	no
TraesCS1A02G154200	no	yes	no	no
TraesCS1A02G154300	yes	yes	yes	no
TraesCS1A02G154400	yes	yes	yes	no
TraesCS1A02G154500	yes	no	no	no
TraesCS1A02G154600	yes	yes	yes	no
TraesCS1A02G154700	yes	yes	yes	no
TraesCS1A02G154800	no	no	no	no
TraesCS1A02G154900	no	no	yes	yes
TraesCS1A02G155000	yes	yes	yes	no
TraesCS1A02G155200	yes	yes	yes	no
TraesCS1A02G155300	no	no	no	no
TraesCS1A02G155400	no	no	yes	yes
TraesCS1A02G155500	yes	yes	no	no
TraesCS1A02G155600	no	no	no	no
TraesCS1A02G155700	no	no	yes	no
TraesCS1A02G155800	no	no	no	no
TraesCS1A02G155900	yes	yes	yes	no
TraesCS1A02G156000	yes	yes	yes	no
TraesCS1A02G156100	yes	no	yes	no
TraesCS1A02G156200	no	yes	yes	no
TraesCS1A02G156300	yes	yes	yes	no
TraesCS1A02G156400	no	no	yes	no
TraesCS1A02G156500	yes	yes	yes	no
TraesCS1A02G156600	yes	yes	yes	no
TraesCS1A02G156700	no	no	no	no
TraesCS1A02G156800	no	no	no	no
TraesCS1A02G156900	no	no	no	no
TraesCS1A02G157000	no	no	no	no
TraesCS1A02G157100	no	no	no	no
TraesCS1A02G157200	no	no	no	no
TraesCS1A02G157300	no	no	no	no
TraesCS1A02G157400	no	no	no	no
TraesCS1A02G157500	yes	yes	yes	no
TraesCS1A02G157600	yes	yes	yes	no
TraesCS1A02G157700	yes	yes	yes	no
TraesCS1A02G157800	yes	yes	yes	no
TraesCS1A02G157900	yes	no	yes	no
TraesCS1A02G158100	no	no	no	no
TraesCS1A02G158200	no	no	no	yes
TraesCS1A02G158300	yes	yes	yes	no
TraesCS1A02G158400	yes	yes	yes	no
TraesCS1A02G158500	no	yes	yes	no
TraesCS1A02G158600	yes	yes	yes	no
TraesCS1A02G158700	yes	yes	yes	no
TraesCS1A02G158800	yes	yes	yes	no
TraesCS1A02G158900	no	yes	no	no
TraesCS1A02G159000	no	no	yes	yes
TraesCS1A02G159100	no	yes	yes	no
TraesCS1A02G159200	yes	no	yes	no
TraesCS1A02G159300	no	yes	no	no
TraesCS1A02G159400	no	yes	yes	no
TraesCS1A02G159500	yes	yes	yes	no
TraesCS1A02G159600	no	no	no	no
TraesCS1A02G159700	no	no	no	no
TraesCS1A02G159800	no	no	no	no
TraesCS1A02G159900	no	no	no	no
TraesCS1A02G160000	yes	yes	yes	no
TraesCS1A02G160100	yes	yes	yes	no
TraesCS1A02G160200	yes	yes	yes	no
TraesCS1A02G160300	yes	yes	no	no
TraesCS1A02G160400	no	yes	yes	no
TraesCS1A02G160500	no	yes	yes	no
TraesCS1A02G160600	yes	yes	yes	no
TraesCS1A02G160700	yes	yes	yes	no
TraesCS1A02G160800	yes	yes	yes	no
TraesCS1A02G160900	no	no	no	no
TraesCS1A02G161000	no	no	no	no
TraesCS1A02G161100	no	no	yes	yes
TraesCS1A02G161200	no	no	no	no
TraesCS1A02G161300	yes	yes	yes	no
TraesCS1A02G161400	no	no	no	no
TraesCS1A02G161500	no	no	no	no
TraesCS1A02G161600	no	no	no	no
TraesCS1A02G161700	no	no	no	no
TraesCS1A02G161800	no	no	yes	no
TraesCS1A02G161900	yes	yes	yes	no
TraesCS1A02G162000	no	no	no	no
TraesCS1A02G162100	no	no	yes	no
TraesCS1A02G162200	yes	no	no	no
TraesCS1A02G162300	yes	yes	yes	no
TraesCS1A02G162400	no	yes	no	no
TraesCS1A02G162500	no	no	no	no
TraesCS1A02G162600	yes	yes	yes	no
TraesCS1A02G162700	no	no	yes	no
TraesCS1A02G162800	yes	yes	yes	no
TraesCS1A02G163000	no	no	yes	yes
TraesCS1A02G163100	no	no	no	no
TraesCS1A02G163200	yes	yes	yes	no
TraesCS1A02G163400	no	no	no	no
TraesCS1A02G163500	no	yes	no	no
TraesCS1A02G163600	no	yes	no	no
TraesCS1A02G163700	no	no	no	no
TraesCS1A02G163800	yes	no	yes	no
TraesCS1A02G163900	yes	yes	yes	no
TraesCS1A02G164000	no	yes	yes	no
TraesCS1A02G164100	no	no	no	no
TraesCS1A02G164200	yes	yes	yes	no
TraesCS1A02G164300	yes	no	no	no
TraesCS1A02G164400	yes	yes	yes	no
TraesCS1A02G164500	no	no	no	no
TraesCS1A02G164600	yes	yes	yes	no
TraesCS1A02G164700	yes	yes	yes	no
TraesCS1A02G164800	no	no	yes	no
TraesCS1A02G164900	yes	no	yes	no
TraesCS1A02G165000	no	no	no	yes
TraesCS1A02G165100	no	no	no	no
TraesCS1A02G165200	no	no	no	no
TraesCS1A02G165300	yes	yes	no	no
TraesCS1A02G165400	no	no	no	yes
TraesCS1A02G165500	yes	yes	yes	no
TraesCS1A02G165600	no	no	yes	no
TraesCS1A02G165700	no	yes	yes	no
TraesCS1A02G165800	yes	yes	yes	no
TraesCS1A02G165900	yes	yes	yes	no
TraesCS1A02G166000	no	no	no	no
TraesCS1A02G166100	no	no	yes	no
TraesCS1A02G166200	no	no	yes	yes
TraesCS1A02G166300	no	no	yes	no
TraesCS1A02G166400	no	no	no	no
TraesCS1A02G166500	no	no	no	no
TraesCS1A02G166600	no	no	no	no
TraesCS1A02G166800	no	no	no	no
TraesCS1A02G166900	no	no	no	no
TraesCS1A02G167000	no	no	no	no
TraesCS1A02G167100	yes	no	yes	no
TraesCS1A02G167200	yes	yes	yes	no
TraesCS1A02G167300	yes	yes	yes	no
TraesCS1A02G167400	yes	yes	yes	no
TraesCS1A02G167500	no	no	no	no
TraesCS1A02G167600	yes	no	yes	no
TraesCS1A02G167700	no	no	no	no
TraesCS1A02G167800	no	no	no	no
TraesCS1A02G167900	no	no	no	yes
TraesCS1A02G168100	yes	no	yes	no
TraesCS1A02G168200	no	yes	no	no
TraesCS1A02G168300	no	no	no	yes
TraesCS1A02G168400	yes	yes	yes	no
TraesCS1A02G168500	no	no	no	no
TraesCS1A02G168600	no	yes	yes	no
TraesCS1A02G168700	yes	yes	no	no
TraesCS1A02G168800	yes	yes	yes	no
TraesCS1A02G168900	yes	yes	yes	no
TraesCS1A02G169000	no	yes	yes	no
TraesCS1A02G169100	yes	yes	yes	no
TraesCS1A02G169200	yes	yes	yes	no
TraesCS1A02G169300	no	yes	yes	no
TraesCS1A02G169400	no	no	no	no
TraesCS1A02G169500	yes	yes	yes	no
TraesCS1A02G169600	yes	yes	yes	no
TraesCS1A02G169700	no	no	no	no
TraesCS1A02G169800	no	no	no	no
TraesCS1A02G169900	yes	no	yes	no
TraesCS1A02G170000	no	no	yes	no
TraesCS1A02G170100	no	yes	no	no
TraesCS1A02G170200	yes	yes	yes	no
TraesCS1A02G170300	yes	yes	yes	no
TraesCS1A02G170400	yes	yes	yes	no
TraesCS1A02G170500	yes	yes	yes	no
TraesCS1A02G170600	yes	yes	yes	no
TraesCS1A02G170700	no	no	yes	no
TraesCS1A02G170800	yes	no	yes	no
TraesCS1A02G170900	no	yes	yes	no
TraesCS1A02G171000	no	yes	yes	no
TraesCS1A02G171100	yes	yes	yes	no
TraesCS1A02G171200	yes	yes	yes	no
TraesCS1A02G171300	no	no	yes	yes
TraesCS1A02G171400	yes	yes	yes	no
TraesCS1A02G171500	yes	yes	yes	no
TraesCS1A02G171600	yes	no	yes	no
TraesCS1A02G171700	yes	yes	yes	no
TraesCS1A02G171800	no	no	yes	no
TraesCS1A02G171900	no	no	yes	yes
TraesCS1A02G172100	no	yes	yes	no
TraesCS1A02G172200	no	no	no	no
TraesCS1A02G172300	yes	yes	yes	no
TraesCS1A02G172400	no	no	no	no
TraesCS1A02G172600	no	no	no	no
TraesCS1A02G172700	yes	yes	yes	no
TraesCS1A02G172800	no	no	no	no
TraesCS1A02G172900	no	no	no	no
TraesCS1A02G173000	no	no	no	no
TraesCS1A02G173100	yes	yes	yes	no
TraesCS1A02G173200	yes	yes	yes	no
TraesCS1A02G173300	no	no	no	no
TraesCS1A02G173400	yes	yes	yes	no
TraesCS1A02G173500	yes	yes	yes	no
TraesCS1A02G173600	no	no	no	no
TraesCS1A02G173700	no	yes	yes	no
TraesCS1A02G173800	no	no	yes	no
TraesCS1A02G173900	no	no	no	no
TraesCS1A02G174000	no	no	no	no
TraesCS1A02G174100	yes	yes	yes	no
TraesCS1A02G174200	no	no	no	no
TraesCS1A02G174300	no	no	no	no
TraesCS1A02G174400	yes	yes	yes	no
TraesCS1A02G174500	no	yes	yes	no
TraesCS1A02G174600	yes	yes	yes	no
TraesCS1A02G174700	no	no	yes	no
TraesCS1A02G174800	no	no	no	no
TraesCS1A02G174900	yes	no	no	no
TraesCS1A02G175000	no	yes	yes	no
TraesCS1A02G175100	yes	no	yes	no
TraesCS1A02G175200	no	no	yes	no
TraesCS1A02G175300	no	no	no	no
TraesCS1A02G175500	no	no	yes	no
TraesCS1A02G175600	no	yes	yes	no
TraesCS1A02G175700	yes	yes	yes	no
TraesCS1A02G175800	yes	yes	yes	no
TraesCS1A02G175900	yes	yes	yes	no
TraesCS1A02G176000	no	no	no	no
TraesCS1A02G176100	no	no	no	no
TraesCS1A02G176200	yes	yes	yes	no
TraesCS1A02G176300	no	no	no	yes
TraesCS1A02G176400	no	no	no	no
TraesCS1A02G176500	yes	yes	yes	no
TraesCS1A02G176700	yes	yes	yes	no
TraesCS1A02G176800	yes	yes	yes	no
TraesCS1A02G176900	no	yes	yes	no
TraesCS1A02G177000	yes	no	yes	no
TraesCS1A02G177100	no	no	yes	no
TraesCS1A02G177200	no	no	no	no
TraesCS1A02G177300	yes	no	yes	no
TraesCS1A02G177400	yes	yes	yes	no
TraesCS1A02G177500	no	no	no	yes
TraesCS1A02G177600	yes	yes	yes	no
TraesCS1A02G177700	yes	yes	yes	no
TraesCS1A02G177800	no	no	no	no
TraesCS1A02G177900	no	no	no	no
TraesCS1A02G178000	no	no	no	no
TraesCS1A02G178100	yes	yes	yes	no
TraesCS1A02G178200	yes	yes	yes	no
TraesCS1A02G178300	yes	yes	yes	no
TraesCS1A02G178400	no	no	yes	no
TraesCS1A02G178500	no	no	no	no
TraesCS1A02G178600	yes	yes	yes	no
TraesCS1A02G178700	yes	no	yes	yes
TraesCS1A02G178800	no	no	yes	no
TraesCS1A02G178900	no	no	no	no
TraesCS1A02G179000	yes	yes	yes	no
TraesCS1A02G179100	no	no	no	no
TraesCS1A02G179200	yes	no	no	no
TraesCS1A02G179300	no	no	no	no
TraesCS1A02G179400	no	no	yes	no
TraesCS1A02G179500	yes	yes	yes	no
TraesCS1A02G179600	yes	yes	yes	no
TraesCS1A02G179700	yes	yes	yes	no
TraesCS1A02G179800	no	no	yes	no
TraesCS1A02G179900	no	no	no	no
TraesCS1A02G180000	no	no	yes	no
TraesCS1A02G180100	yes	yes	yes	no
TraesCS1A02G180200	yes	yes	yes	no
TraesCS1A02G180300	yes	yes	yes	no
TraesCS1A02G180400	yes	yes	yes	no
TraesCS1A02G180500	yes	yes	yes	no
TraesCS1A02G180600	no	no	no	no
TraesCS1A02G180700	no	no	no	no
TraesCS1A02G180800	yes	yes	yes	no
TraesCS1A02G180900	no	yes	no	no
TraesCS1A02G181000	no	no	no	no
TraesCS1A02G181100	no	no	yes	yes
TraesCS1A02G181300	no	no	no	no
TraesCS1A02G181400	yes	yes	yes	no
TraesCS1A02G181500	yes	no	yes	no
TraesCS1A02G181600	yes	no	yes	no
TraesCS1A02G181700	no	no	no	no
TraesCS1A02G181800	no	no	no	no
TraesCS1A02G181900	no	yes	yes	no
TraesCS1A02G182000	yes	yes	yes	no
TraesCS1A02G182100	yes	yes	no	no
TraesCS1A02G182200	yes	no	yes	no
TraesCS1A02G182300	yes	yes	yes	no
TraesCS1A02G182400	no	no	no	no
TraesCS1A02G182500	no	yes	yes	no
TraesCS1A02G182600	yes	yes	yes	no
TraesCS1A02G182700	no	yes	yes	no
TraesCS1A02G182800	yes	yes	yes	no
TraesCS1A02G182900	yes	yes	yes	no
TraesCS1A02G183000	no	no	yes	no
TraesCS1A02G183100	no	no	no	no
TraesCS1A02G183200	no	no	no	no
TraesCS1A02G183300	no	no	no	no
TraesCS1A02G183400	yes	no	yes	no
TraesCS1A02G183500	no	no	yes	no
TraesCS1A02G183600	no	no	no	yes
TraesCS1A02G183700	no	no	yes	no
TraesCS1A02G183800	yes	yes	yes	no
TraesCS1A02G183900	no	yes	no	no
TraesCS1A02G184000	yes	no	yes	no
TraesCS1A02G184100	yes	yes	yes	no
TraesCS1A02G184200	no	no	no	no
TraesCS1A02G184300	yes	yes	yes	no
TraesCS1A02G184400	no	no	yes	yes
TraesCS1A02G184500	yes	yes	yes	no
TraesCS1A02G184600	no	yes	no	no
TraesCS1A02G184700	no	no	no	no
TraesCS1A02G184800	no	no	no	no
TraesCS1A02G184900	yes	yes	yes	no
TraesCS1A02G185100	no	no	no	no
TraesCS1A02G185200	yes	no	yes	no
TraesCS1A02G185300	yes	yes	yes	no
TraesCS1A02G185400	no	no	yes	no
TraesCS1A02G185500	yes	no	yes	no
TraesCS1A02G185700	yes	no	yes	no
TraesCS1A02G185800	no	no	no	no
TraesCS1A02G185900	yes	yes	yes	no
TraesCS1A02G186000	no	no	no	no
TraesCS1A02G186100	yes	no	yes	no
TraesCS1A02G186200	no	no	yes	no
TraesCS1A02G186300	no	no	yes	yes
TraesCS1A02G186400	no	no	no	yes
TraesCS1A02G186500	no	no	yes	no
TraesCS1A02G186600	no	no	no	no
TraesCS1A02G186700	no	no	yes	no
TraesCS1A02G186800	yes	no	yes	no
TraesCS1A02G186900	no	no	no	no
TraesCS1A02G187000	no	no	no	no
TraesCS1A02G187100	no	no	no	no
TraesCS1A02G187200	no	no	no	no
TraesCS1A02G187300	yes	yes	yes	no
TraesCS1A02G187400	yes	yes	yes	no
TraesCS1A02G187500	no	no	no	no
TraesCS1A02G187600	no	no	no	no
TraesCS1A02G187700	yes	no	yes	no
TraesCS1A02G187800	no	no	no	no
TraesCS1A02G187900	no	no	no	no
TraesCS1A02G188000	yes	no	yes	no
TraesCS1A02G188100	no	no	yes	yes
TraesCS1A02G188200	yes	yes	yes	no
TraesCS1A02G188300	no	no	no	no
TraesCS1A02G188400	no	no	no	no
TraesCS1A02G188500	yes	no	yes	no
TraesCS1A02G188600	yes	yes	yes	no
TraesCS1A02G188700	yes	yes	yes	no
TraesCS1A02G188800	no	yes	yes	no
TraesCS1A02G188900	yes	yes	yes	no
TraesCS1A02G189000	no	yes	yes	no
TraesCS1A02G189100	yes	yes	yes	no
TraesCS1A02G189200	no	no	no	no
TraesCS1A02G189300	no	no	yes	yes
TraesCS1A02G189400	no	no	no	no
TraesCS1A02G189500	yes	yes	yes	no
TraesCS1A02G189600	yes	yes	yes	no
TraesCS1A02G189700	no	no	no	no
TraesCS1A02G189800	yes	no	yes	no
TraesCS1A02G189900	no	no	no	no
TraesCS1A02G190000	yes	yes	yes	no
TraesCS1A02G190100	no	no	yes	no
TraesCS1A02G190200	yes	yes	yes	no
TraesCS1A02G190300	no	no	no	no
TraesCS1A02G190400	no	yes	yes	no
TraesCS1A02G190500	yes	yes	yes	no
TraesCS1A02G190600	no	no	no	no
TraesCS1A02G190700	yes	yes	yes	no
TraesCS1A02G190800	yes	yes	yes	no
TraesCS1A02G190900	no	yes	yes	no
TraesCS1A02G191000	no	yes	yes	no
TraesCS1A02G191100	no	no	no	no
TraesCS1A02G191300	yes	yes	yes	no
TraesCS1A02G191400	yes	yes	yes	no
TraesCS1A02G191500	no	no	no	no
TraesCS1A02G191600	yes	no	yes	no
TraesCS1A02G191700	yes	no	yes	no
TraesCS1A02G191800	yes	no	yes	no
TraesCS1A02G191900	no	yes	yes	no
TraesCS1A02G192000	no	no	no	no
TraesCS1A02G192100	no	no	no	no
TraesCS1A02G192200	yes	yes	yes	no
TraesCS1A02G192300	yes	no	no	no
TraesCS1A02G192400	yes	no	no	no
TraesCS1A02G192500	yes	yes	yes	no
TraesCS1A02G192600	yes	yes	yes	no
TraesCS1A02G192700	yes	yes	yes	no
TraesCS1A02G192800	yes	yes	yes	no
TraesCS1A02G192900	no	no	no	yes
TraesCS1A02G193000	yes	yes	yes	no
TraesCS1A02G193100	yes	no	yes	no
TraesCS1A02G193200	yes	yes	yes	no
TraesCS1A02G193300	no	yes	yes	no
TraesCS1A02G193400	no	no	yes	no
TraesCS1A02G193500	yes	yes	yes	no
TraesCS1A02G193600	yes	yes	yes	no
TraesCS1A02G193700	yes	no	yes	no
TraesCS1A02G193800	yes	yes	yes	no
TraesCS1A02G193900	yes	yes	yes	no
TraesCS1A02G194000	yes	yes	yes	no
TraesCS1A02G194100	yes	yes	yes	no
TraesCS1A02G194200	no	no	yes	no
TraesCS1A02G194400	yes	yes	yes	no
TraesCS1A02G194500	yes	yes	yes	no
TraesCS1A02G194600	yes	no	no	no
TraesCS1A02G194700	no	no	no	no
TraesCS1A02G194800	yes	yes	yes	no
TraesCS1A02G194900	yes	no	yes	no
TraesCS1A02G195000	yes	yes	yes	no
TraesCS1A02G195100	yes	no	no	no
TraesCS1A02G195200	no	yes	no	no
TraesCS1A02G195300	yes	yes	yes	no
TraesCS1A02G195312	yes	no	yes	no
TraesCS1A02G195400	yes	yes	no	no
TraesCS1A02G195500	yes	no	no	no
TraesCS1A02G195700	yes	yes	yes	no
TraesCS1A02G195900	no	no	yes	no
TraesCS1A02G196000	no	yes	yes	no
TraesCS1A02G196100	no	no	no	no
TraesCS1A02G196200	yes	yes	yes	no
TraesCS1A02G196300	no	yes	yes	no
TraesCS1A02G196400	no	yes	yes	no
TraesCS1A02G196500	yes	yes	yes	no
TraesCS1A02G196600	yes	yes	yes	no
TraesCS1A02G196700	no	no	yes	no
TraesCS1A02G196800	yes	no	yes	no
TraesCS1A02G196900	no	no	no	no
TraesCS1A02G197000	yes	yes	yes	no
TraesCS1A02G197100	no	no	no	no
TraesCS1A02G197200	yes	yes	yes	no
TraesCS1A02G197300	yes	yes	no	no
TraesCS1A02G197400	no	no	no	yes
TraesCS1A02G197500	yes	yes	yes	no
TraesCS1A02G197600	yes	yes	yes	no
TraesCS1A02G197700	no	no	yes	no
TraesCS1A02G197800	no	yes	yes	no
TraesCS1A02G197900	yes	yes	yes	no
TraesCS1A02G198000	yes	yes	yes	no
TraesCS1A02G198100	yes	yes	yes	no
TraesCS1A02G198200	yes	yes	yes	no
TraesCS1A02G198300	yes	no	yes	no
TraesCS1A02G198400	yes	yes	yes	no
TraesCS1A02G198500	yes	yes	yes	no
TraesCS1A02G198600	yes	no	yes	no
TraesCS1A02G198700	no	yes	no	no
TraesCS1A02G198800	no	no	no	no
TraesCS1A02G198900	no	no	no	no
TraesCS1A02G199000	no	yes	yes	no
TraesCS1A02G199100	no	no	no	no
TraesCS1A02G199200	no	no	no	no
TraesCS1A02G199300	no	no	yes	yes
TraesCS1A02G199400	no	no	no	no
TraesCS1A02G199500	yes	yes	yes	no
TraesCS1A02G199600	yes	no	yes	no
TraesCS1A02G199700	no	no	no	yes
TraesCS1A02G199800	no	no	no	no
TraesCS1A02G199900	no	no	no	yes
TraesCS1A02G200000	yes	no	yes	no
TraesCS1A02G200100	no	no	no	yes
TraesCS1A02G200200	no	no	no	yes
TraesCS1A02G200400	no	no	no	no
TraesCS1A02G200500	no	no	yes	yes
TraesCS1A02G200600	no	no	no	no
TraesCS1A02G200700	no	no	no	yes
TraesCS1A02G200800	yes	yes	yes	no
TraesCS1A02G200900	yes	yes	yes	no
TraesCS1A02G201000	yes	no	no	yes
TraesCS1A02G201100	no	no	no	no
TraesCS1A02G201200	yes	yes	yes	no
TraesCS1A02G201300	yes	yes	yes	no
TraesCS1A02G201400	yes	yes	yes	no
TraesCS1A02G201500	yes	yes	yes	yes
TraesCS1A02G201600	yes	yes	yes	no
TraesCS1A02G201700	yes	no	yes	no
TraesCS1A02G201800	no	no	no	no
TraesCS1A02G201900	no	no	no	no
TraesCS1A02G202000	no	yes	yes	no
TraesCS1A02G202100	no	no	no	no
TraesCS1A02G202200	no	no	no	no
TraesCS1A02G202300	yes	yes	yes	no
TraesCS1A02G202400	no	no	no	no
TraesCS1A02G202500	no	no	no	yes
TraesCS1A02G202600	no	no	no	no
TraesCS1A02G202700	yes	yes	yes	no
TraesCS1A02G202800	no	no	no	no
TraesCS1A02G202900	no	no	no	no
TraesCS1A02G203000	yes	yes	yes	no
TraesCS1A02G203100	yes	yes	yes	no
TraesCS1A02G203200	yes	yes	yes	no
TraesCS1A02G203300	yes	no	yes	no
TraesCS1A02G203400	yes	yes	yes	no
TraesCS1A02G203500	no	no	yes	yes
TraesCS1A02G203600	no	no	no	yes
TraesCS1A02G203700	no	no	no	no
TraesCS1A02G203800	no	no	no	no
TraesCS1A02G203900	no	no	yes	yes
TraesCS1A02G204100	no	no	no	no
TraesCS1A02G204200	yes	yes	yes	no
[truncated: 105,893 more rows]

## Sheet: vernalization leaf
ID	H3K27ac	H3K36me3	H3K4me3	H3K27me3
TraesCS1A02G000100	no	no	no	no
TraesCS1A02G000200	no	no	no	no
TraesCS1A02G000300	no	no	no	no
TraesCS1A02G000400	no	no	no	no
TraesCS1A02G000500	no	no	no	no
TraesCS1A02G000600	no	no	no	no
TraesCS1A02G000700	no	no	no	no
TraesCS1A02G000800	no	no	no	no
TraesCS1A02G000900	no	no	no	no
TraesCS1A02G001000	no	no	no	no
TraesCS1A02G001100	no	no	no	no
TraesCS1A02G001200	no	no	no	no
TraesCS1A02G001300	no	no	no	no
TraesCS1A02G001400	no	no	no	no
TraesCS1A02G001500	no	no	no	no
TraesCS1A02G001600	no	no	no	no
TraesCS1A02G001700	no	no	no	no
TraesCS1A02G001800	yes	yes	yes	no
TraesCS1A02G001900	yes	yes	yes	no
TraesCS1A02G002000	no	yes	yes	no
TraesCS1A02G002100	yes	yes	yes	no
TraesCS1A02G002200	yes	yes	yes	no
TraesCS1A02G002300	yes	yes	yes	no
TraesCS1A02G002400	no	no	no	no
TraesCS1A02G002500	yes	yes	yes	no
TraesCS1A02G002700	yes	yes	yes	no
TraesCS1A02G002800	no	no	no	no
TraesCS1A02G002900	no	no	no	yes
TraesCS1A02G003000	no	no	no	yes
TraesCS1A02G003100	no	no	no	no
TraesCS1A02G003200	no	no	no	no
TraesCS1A02G003300	no	no	no	no
TraesCS1A02G003400	no	no	no	no
TraesCS1A02G003500	no	no	no	no
TraesCS1A02G003546	no	no	no	yes
TraesCS1A02G003600	no	no	no	yes
TraesCS1A02G003700	no	no	no	yes
TraesCS1A02G003800	no	no	no	yes
TraesCS1A02G003900	no	no	no	no
TraesCS1A02G004000	no	no	no	no
TraesCS1A02G004100	no	no	no	no
TraesCS1A02G004126	no	no	no	no
TraesCS1A02G004200	no	yes	no	no
TraesCS1A02G004300	no	no	no	no
TraesCS1A02G004400	no	no	no	yes
TraesCS1A02G004500	no	no	no	yes
TraesCS1A02G004600	no	no	no	yes
TraesCS1A02G004700	no	no	no	no
TraesCS1A02G004800	no	no	no	no
TraesCS1A02G004900	no	no	no	no
TraesCS1A02G005000	no	no	no	no
TraesCS1A02G005100	no	no	no	no
TraesCS1A02G005200	no	no	no	no
TraesCS1A02G005300	no	no	no	no
TraesCS1A02G005315	no	no	no	no
TraesCS1A02G005368	no	no	no	no
TraesCS1A02G005387	no	no	no	no
TraesCS1A02G005400	no	no	no	no
TraesCS1A02G005500	no	yes	yes	no
TraesCS1A02G005600	yes	yes	yes	no
TraesCS1A02G005700	no	yes	no	no
TraesCS1A02G005800	yes	yes	no	no
TraesCS1A02G005900	no	yes	no	no
TraesCS1A02G006000	no	no	no	yes
TraesCS1A02G006100	no	no	no	no
TraesCS1A02G006200	no	no	no	no
TraesCS1A02G006300	no	no	no	no
TraesCS1A02G006400	no	no	no	no
TraesCS1A02G006500	no	no	no	no
TraesCS1A02G006700	no	no	no	no
TraesCS1A02G006800	no	no	no	yes
TraesCS1A02G006900	no	no	no	yes
TraesCS1A02G007000	no	no	no	yes
TraesCS1A02G007100	no	no	no	yes
TraesCS1A02G007200	no	no	no	yes
TraesCS1A02G007236	no	no	no	no
TraesCS1A02G007300	no	no	no	yes
TraesCS1A02G007344	no	no	no	yes
TraesCS1A02G007400	no	no	no	no
TraesCS1A02G007405	no	no	no	no
TraesCS1A02G007500	yes	no	yes	no
TraesCS1A02G007600	no	no	no	no
TraesCS1A02G007700	no	no	no	no
TraesCS1A02G007800	no	no	no	no
TraesCS1A02G007900	yes	no	yes	no
TraesCS1A02G007934	no	no	no	no
TraesCS1A02G008000	no	no	no	yes
TraesCS1A02G008100	no	no	no	no
TraesCS1A02G008200	no	no	no	no
TraesCS1A02G008300	no	no	no	no
TraesCS1A02G008353	no	no	no	no
TraesCS1A02G008400	no	no	no	no
TraesCS1A02G008500	no	no	no	no
TraesCS1A02G008600	no	no	no	yes
TraesCS1A02G008700	no	no	no	no
TraesCS1A02G008800	no	no	no	no
TraesCS1A02G008900	no	no	no	no
TraesCS1A02G009000	yes	yes	yes	no
TraesCS1A02G009100	no	no	no	no
TraesCS1A02G009200	no	no	no	no
TraesCS1A02G009300	no	no	no	no
TraesCS1A02G009320	no	no	no	no
TraesCS1A02G009400	no	no	no	no
TraesCS1A02G009500	no	no	no	no
TraesCS1A02G009600	no	no	no	no
TraesCS1A02G009700	no	no	no	no
TraesCS1A02G009900	no	no	no	no
TraesCS1A02G010000	no	no	no	no
TraesCS1A02G010100	no	no	no	no
TraesCS1A02G010200	no	no	no	no
TraesCS1A02G010300	no	no	no	no
TraesCS1A02G010400	no	no	no	no
TraesCS1A02G010500	no	no	no	yes
TraesCS1A02G010600	no	no	no	yes
TraesCS1A02G010700	no	no	no	no
TraesCS1A02G010800	no	no	no	yes
TraesCS1A02G010900	no	no	no	yes
TraesCS1A02G010905	no	no	no	no
TraesCS1A02G011100	no	no	no	no
TraesCS1A02G011200	no	no	no	no
TraesCS1A02G011300	no	no	no	no
TraesCS1A02G011400	no	no	no	yes
TraesCS1A02G011500	no	no	no	no
TraesCS1A02G011600	no	no	no	no
TraesCS1A02G011700	no	no	yes	no
TraesCS1A02G011800	no	no	no	no
TraesCS1A02G011900	no	no	no	no
TraesCS1A02G012000	no	no	no	no
TraesCS1A02G012100	no	no	no	no
TraesCS1A02G012200	no	no	no	no
TraesCS1A02G012300	no	no	no	no
TraesCS1A02G012400	no	no	no	no
TraesCS1A02G012500	yes	yes	yes	no
TraesCS1A02G012600	no	no	no	no
TraesCS1A02G012700	no	no	no	yes
TraesCS1A02G012800	no	no	no	yes
TraesCS1A02G012900	no	no	no	yes
TraesCS1A02G013000	no	no	no	yes
TraesCS1A02G013100	no	no	no	yes
TraesCS1A02G013200	no	no	no	yes
TraesCS1A02G013300	no	no	no	yes
TraesCS1A02G013400	no	no	no	yes
TraesCS1A02G013500	no	no	no	yes
TraesCS1A02G013600	no	no	no	yes
TraesCS1A02G013700	yes	yes	yes	no
TraesCS1A02G013800	no	no	yes	no
TraesCS1A02G013900	no	no	no	yes
TraesCS1A02G014000	no	no	no	yes
TraesCS1A02G014100	no	no	no	yes
TraesCS1A02G014200	no	no	no	yes
TraesCS1A02G014300	no	no	no	yes
TraesCS1A02G014400	no	no	no	yes
TraesCS1A02G014500	no	no	no	yes
TraesCS1A02G014700	no	no	no	no
TraesCS1A02G014800	no	no	no	yes
TraesCS1A02G014900	no	no	no	yes
TraesCS1A02G015000	no	no	no	yes
TraesCS1A02G015100	yes	yes	yes	no
TraesCS1A02G015200	no	yes	yes	no
TraesCS1A02G015300	yes	yes	yes	no
TraesCS1A02G015378	no	no	no	yes
TraesCS1A02G015400	yes	no	yes	no
TraesCS1A02G015500	no	no	no	yes
TraesCS1A02G015600	no	no	no	yes
TraesCS1A02G015700	no	no	no	yes
TraesCS1A02G015800	no	no	no	yes
TraesCS1A02G015900	yes	no	yes	no
TraesCS1A02G016000	no	no	no	no
TraesCS1A02G016100	no	no	no	yes
TraesCS1A02G016200	yes	yes	yes	no
TraesCS1A02G016203	no	no	no	yes
TraesCS1A02G016300	no	no	no	yes
TraesCS1A02G016400	no	no	no	yes
TraesCS1A02G016500	no	no	no	yes
TraesCS1A02G016600	no	no	no	yes
TraesCS1A02G016800	no	no	no	no
TraesCS1A02G016900	yes	yes	yes	no
TraesCS1A02G017000	no	yes	no	no
TraesCS1A02G017100	no	no	no	no
TraesCS1A02G017200	no	no	no	yes
TraesCS1A02G017300	no	no	no	yes
TraesCS1A02G017400	no	no	no	no
TraesCS1A02G017500	no	no	no	yes
TraesCS1A02G017600	no	no	no	yes
TraesCS1A02G017700	no	no	no	yes
TraesCS1A02G017800	no	no	no	yes
TraesCS1A02G017900	yes	no	no	no
TraesCS1A02G018000	yes	no	no	yes
TraesCS1A02G018100	no	no	no	yes
TraesCS1A02G018200	no	no	no	yes
TraesCS1A02G018300	yes	no	no	yes
TraesCS1A02G018400	no	no	no	yes
TraesCS1A02G018500	yes	yes	no	no
TraesCS1A02G018600	yes	yes	no	no
TraesCS1A02G018700	no	no	no	yes
TraesCS1A02G018800	no	no	no	no
TraesCS1A02G018900	yes	yes	yes	no
TraesCS1A02G019000	yes	yes	yes	no
TraesCS1A02G019100	no	no	no	yes
TraesCS1A02G019200	yes	yes	yes	no
TraesCS1A02G019300	no	no	no	no
TraesCS1A02G019400	no	no	no	yes
TraesCS1A02G019500	no	no	no	yes
TraesCS1A02G019600	no	no	no	yes
TraesCS1A02G019700	no	no	no	yes
TraesCS1A02G019800	no	no	no	yes
TraesCS1A02G019900	no	no	no	yes
TraesCS1A02G020000	no	no	no	yes
TraesCS1A02G020100	no	no	no	yes
TraesCS1A02G020153	no	no	no	yes
TraesCS1A02G020200	no	no	no	yes
TraesCS1A02G020300	yes	yes	yes	no
TraesCS1A02G020400	no	yes	yes	no
TraesCS1A02G020500	yes	yes	yes	no
TraesCS1A02G020600	yes	yes	yes	no
TraesCS1A02G020700	no	yes	no	no
TraesCS1A02G020800	no	no	no	yes
TraesCS1A02G020900	yes	no	yes	yes
TraesCS1A02G021000	no	no	no	yes
TraesCS1A02G021100	yes	yes	yes	yes
TraesCS1A02G021200	yes	no	yes	no
TraesCS1A02G021300	no	no	no	yes
TraesCS1A02G021400	no	no	no	yes
TraesCS1A02G021500	no	no	no	yes
TraesCS1A02G021600	no	no	no	yes
TraesCS1A02G021700	no	no	no	yes
TraesCS1A02G021800	no	no	no	yes
TraesCS1A02G021900	no	no	no	yes
TraesCS1A02G022000	no	no	no	yes
TraesCS1A02G022100	no	no	no	yes
TraesCS1A02G022200	no	no	no	yes
TraesCS1A02G022300	no	no	no	yes
TraesCS1A02G022400	no	no	no	yes
TraesCS1A02G022500	yes	yes	yes	yes
TraesCS1A02G022600	no	no	no	yes
TraesCS1A02G022700	no	no	no	yes
TraesCS1A02G022800	no	no	no	yes
TraesCS1A02G022900	no	no	no	no
TraesCS1A02G023000	no	no	no	no
TraesCS1A02G023100	no	no	no	no
TraesCS1A02G023200	no	no	no	yes
TraesCS1A02G023205	no	no	no	no
TraesCS1A02G023300	no	no	no	yes
TraesCS1A02G023400	no	no	no	no
TraesCS1A02G023500	no	no	no	no
TraesCS1A02G023600	no	no	no	no
TraesCS1A02G023700	no	no	no	yes
TraesCS1A02G023800	yes	yes	yes	no
TraesCS1A02G023900	no	no	no	yes
TraesCS1A02G024000	no	no	no	yes
TraesCS1A02G024100	no	no	no	yes
TraesCS1A02G024200	no	no	no	yes
TraesCS1A02G024300	no	no	no	yes
TraesCS1A02G024400	no	no	no	yes
TraesCS1A02G024500	no	yes	yes	no
TraesCS1A02G024600	yes	yes	yes	no
TraesCS1A02G024700	no	yes	yes	no
TraesCS1A02G024800	no	no	no	no
TraesCS1A02G024900	no	no	no	yes
TraesCS1A02G025000	no	no	no	yes
TraesCS1A02G025100	yes	yes	yes	no
TraesCS1A02G025200	yes	yes	yes	no
TraesCS1A02G025300	no	no	no	no
TraesCS1A02G025400	no	no	no	yes
TraesCS1A02G025500	no	no	no	yes
TraesCS1A02G025600	yes	no	no	no
TraesCS1A02G025700	no	yes	yes	no
TraesCS1A02G025800	no	no	no	yes
TraesCS1A02G025900	yes	yes	yes	no
TraesCS1A02G026000	no	no	yes	no
TraesCS1A02G026100	no	no	no	yes
TraesCS1A02G026200	yes	no	yes	yes
TraesCS1A02G026300	no	no	no	no
TraesCS1A02G026400	no	no	no	no
TraesCS1A02G026500	no	no	no	no
TraesCS1A02G026600	no	no	no	no
TraesCS1A02G026700	no	no	no	no
TraesCS1A02G026800	no	no	no	no
TraesCS1A02G026900	no	no	no	yes
TraesCS1A02G027000	no	no	no	no
TraesCS1A02G027100	no	no	no	no
TraesCS1A02G027200	no	no	no	no
TraesCS1A02G027300	no	no	no	no
TraesCS1A02G027400	no	no	no	no
TraesCS1A02G027500	yes	no	yes	no
TraesCS1A02G027600	no	no	no	no
TraesCS1A02G027700	no	no	no	yes
TraesCS1A02G027800	no	no	no	no
TraesCS1A02G027900	no	no	no	yes
TraesCS1A02G028000	no	no	no	yes
TraesCS1A02G028100	no	no	no	yes
TraesCS1A02G028200	no	no	no	no
TraesCS1A02G028300	no	no	no	no
TraesCS1A02G028400	no	no	no	no
TraesCS1A02G028500	no	no	no	no
TraesCS1A02G028600	no	no	no	no
TraesCS1A02G028700	no	no	no	no
TraesCS1A02G028900	no	no	no	no
TraesCS1A02G029000	no	no	no	no
TraesCS1A02G029100	no	no	no	no
TraesCS1A02G029200	no	no	no	no
TraesCS1A02G029300	no	no	no	no
TraesCS1A02G029400	no	no	no	yes
TraesCS1A02G029500	no	no	no	no
TraesCS1A02G029600	no	no	no	yes
TraesCS1A02G029700	no	no	no	no
TraesCS1A02G029800	yes	no	yes	no
TraesCS1A02G029900	no	no	no	yes
TraesCS1A02G030000	no	no	no	no
TraesCS1A02G030100	no	yes	yes	no
TraesCS1A02G030200	no	no	no	no
TraesCS1A02G030300	no	no	no	no
TraesCS1A02G030400	no	no	no	no
TraesCS1A02G030500	no	no	no	no
TraesCS1A02G030600	no	no	no	no
TraesCS1A02G030700	yes	no	yes	no
TraesCS1A02G030900	no	no	no	yes
TraesCS1A02G031000	no	no	no	yes
TraesCS1A02G031100	no	no	no	yes
TraesCS1A02G031200	no	no	no	no
TraesCS1A02G031300	no	no	no	no
TraesCS1A02G031400	no	no	no	no
TraesCS1A02G031500	no	no	no	no
TraesCS1A02G031600	no	no	no	no
TraesCS1A02G031700	no	no	no	no
TraesCS1A02G031800	no	no	no	yes
TraesCS1A02G031900	no	no	no	no
TraesCS1A02G032000	no	no	no	yes
TraesCS1A02G032100	no	no	no	yes
TraesCS1A02G032200	no	no	no	yes
TraesCS1A02G032300	no	no	no	yes
TraesCS1A02G032400	no	no	yes	yes
TraesCS1A02G032500	no	no	no	no
TraesCS1A02G032600	no	no	no	no
TraesCS1A02G032700	no	no	no	no
TraesCS1A02G032800	no	no	no	yes
TraesCS1A02G032900	no	no	no	yes
TraesCS1A02G033000	no	yes	no	no
TraesCS1A02G033100	yes	yes	no	no
TraesCS1A02G033200	yes	no	yes	no
TraesCS1A02G033288	no	no	no	no
TraesCS1A02G033300	yes	yes	yes	no
TraesCS1A02G033400	no	no	no	no
TraesCS1A02G033500	no	no	no	no
TraesCS1A02G033501	no	no	no	no
TraesCS1A02G033600	no	no	no	no
TraesCS1A02G033700	no	no	no	no
TraesCS1A02G033800	no	no	no	no
TraesCS1A02G033900	no	no	no	no
TraesCS1A02G034000	no	no	no	yes
TraesCS1A02G034100	no	no	no	no
TraesCS1A02G034200	no	no	no	no
TraesCS1A02G034300	no	yes	yes	no
TraesCS1A02G034400	no	no	no	no
TraesCS1A02G034500	no	no	no	yes
TraesCS1A02G034600	no	no	no	yes
TraesCS1A02G034700	yes	no	yes	no
TraesCS1A02G034800	no	no	no	no
TraesCS1A02G034900	no	no	no	no
TraesCS1A02G035000	no	yes	yes	no
TraesCS1A02G035100	yes	no	yes	no
TraesCS1A02G035200	no	no	no	yes
TraesCS1A02G035300	no	no	no	no
TraesCS1A02G035400	no	no	no	no
TraesCS1A02G035500	no	no	no	no
TraesCS1A02G035600	no	no	no	yes
TraesCS1A02G035700	no	no	no	no
TraesCS1A02G035800	no	no	no	no
TraesCS1A02G035900	no	no	no	no
TraesCS1A02G036000	no	no	no	no
TraesCS1A02G036100	yes	no	no	no
TraesCS1A02G036200	no	no	no	no
TraesCS1A02G036300	yes	no	yes	no
TraesCS1A02G036400	no	no	no	yes
TraesCS1A02G036500	yes	no	yes	no
TraesCS1A02G036600	no	no	no	no
TraesCS1A02G036700	no	no	no	yes
TraesCS1A02G036800	no	no	no	yes
TraesCS1A02G036900	no	no	no	yes
TraesCS1A02G037000	no	no	no	yes
TraesCS1A02G037100	no	no	no	yes
TraesCS1A02G037200	no	no	no	yes
TraesCS1A02G037300	no	no	no	yes
TraesCS1A02G037400	no	no	no	yes
TraesCS1A02G037500	no	no	no	yes
TraesCS1A02G037600	no	no	no	yes
TraesCS1A02G037700	no	no	no	no
TraesCS1A02G037800	no	no	no	yes
TraesCS1A02G037900	no	yes	yes	no
TraesCS1A02G038000	no	no	no	no
TraesCS1A02G038100	no	no	no	no
TraesCS1A02G038200	no	no	no	yes
TraesCS1A02G038300	no	no	no	no
TraesCS1A02G038400	no	yes	no	no
TraesCS1A02G038500	no	no	no	no
TraesCS1A02G038600	no	no	no	yes
TraesCS1A02G038800	yes	yes	yes	yes
TraesCS1A02G038828	no	yes	no	yes
TraesCS1A02G039000	no	no	no	yes
TraesCS1A02G039100	no	no	yes	no
TraesCS1A02G039200	yes	yes	yes	no
TraesCS1A02G039300	no	no	no	yes
TraesCS1A02G039400	no	yes	no	no
TraesCS1A02G039600	no	no	no	yes
TraesCS1A02G039700	no	no	no	no
TraesCS1A02G039800	no	no	no	yes
TraesCS1A02G039900	no	no	no	yes
TraesCS1A02G040000	no	no	no	yes
TraesCS1A02G040100	no	no	no	yes
TraesCS1A02G040200	no	no	no	yes
TraesCS1A02G040300	no	no	no	yes
TraesCS1A02G040400	yes	yes	yes	no
TraesCS1A02G040500	yes	yes	yes	no
TraesCS1A02G040600	no	yes	yes	no
TraesCS1A02G040700	no	no	no	no
TraesCS1A02G040800	no	no	no	no
TraesCS1A02G040900	no	no	no	yes
TraesCS1A02G041000	no	no	no	no
TraesCS1A02G041100	no	no	no	yes
TraesCS1A02G041200	no	no	no	yes
TraesCS1A02G041300	no	no	no	yes
TraesCS1A02G041400	no	no	no	yes
TraesCS1A02G041500	no	no	no	yes
TraesCS1A02G041600	no	no	no	yes
TraesCS1A02G041700	no	no	no	yes
TraesCS1A02G041800	no	no	no	yes
TraesCS1A02G041900	no	no	no	yes
TraesCS1A02G042000	no	no	no	no
TraesCS1A02G042100	yes	no	no	yes
TraesCS1A02G042200	no	no	no	yes
TraesCS1A02G042300	no	no	no	yes
TraesCS1A02G042400	no	no	no	no
TraesCS1A02G042500	no	yes	no	no
TraesCS1A02G042600	no	no	no	no
TraesCS1A02G042700	no	no	yes	yes
TraesCS1A02G042800	no	no	yes	no
TraesCS1A02G042900	yes	yes	yes	no
TraesCS1A02G043000	no	no	no	yes
TraesCS1A02G043100	no	no	yes	yes
TraesCS1A02G043200	yes	yes	yes	no
TraesCS1A02G043300	no	no	yes	yes
TraesCS1A02G043400	yes	yes	yes	no
TraesCS1A02G043500	no	no	no	yes
TraesCS1A02G043600	yes	yes	yes	no
TraesCS1A02G043700	no	no	no	yes
TraesCS1A02G043800	no	no	no	yes
TraesCS1A02G043900	no	no	no	yes
TraesCS1A02G044000	no	no	no	yes
TraesCS1A02G044100	no	no	no	no
TraesCS1A02G044200	yes	yes	no	no
TraesCS1A02G044300	no	no	no	no
TraesCS1A02G044400	no	no	no	yes
TraesCS1A02G044500	no	yes	yes	no
TraesCS1A02G044600	yes	yes	yes	no
TraesCS1A02G044700	no	no	no	yes
TraesCS1A02G044800	yes	yes	yes	no
TraesCS1A02G044900	no	no	no	yes
TraesCS1A02G045000	no	no	no	yes
TraesCS1A02G045100	no	no	no	yes
TraesCS1A02G045300	yes	yes	yes	no
TraesCS1A02G045400	yes	yes	yes	no
TraesCS1A02G045500	no	no	no	yes
TraesCS1A02G045600	no	no	no	yes
TraesCS1A02G045700	yes	no	yes	no
TraesCS1A02G045800	yes	no	yes	no
TraesCS1A02G045900	no	no	no	no
TraesCS1A02G046000	no	no	no	yes
TraesCS1A02G046100	yes	no	no	no
TraesCS1A02G046300	no	no	no	no
TraesCS1A02G046400	yes	yes	yes	no
TraesCS1A02G046500	yes	yes	yes	no
TraesCS1A02G046600	yes	yes	yes	no
TraesCS1A02G046700	no	no	no	no
TraesCS1A02G046800	yes	yes	yes	no
TraesCS1A02G046900	no	yes	yes	no
TraesCS1A02G047000	yes	yes	yes	no
TraesCS1A02G047100	no	no	no	no
TraesCS1A02G047200	yes	yes	yes	no
TraesCS1A02G047300	no	no	no	yes
TraesCS1A02G047400	no	no	no	yes
TraesCS1A02G047500	yes	yes	yes	no
TraesCS1A02G047700	no	no	no	yes
TraesCS1A02G048000	no	no	no	no
TraesCS1A02G048100	no	no	no	no
TraesCS1A02G048200	no	no	no	yes
TraesCS1A02G048300	no	no	no	yes
TraesCS1A02G048400	no	no	no	yes
TraesCS1A02G048500	yes	no	no	yes
TraesCS1A02G048600	yes	no	yes	no
TraesCS1A02G048700	no	no	no	yes
TraesCS1A02G048800	no	no	yes	yes
TraesCS1A02G048900	no	no	no	yes
TraesCS1A02G049000	yes	no	no	no
TraesCS1A02G049100	no	no	yes	yes
TraesCS1A02G049200	no	no	no	no
TraesCS1A02G049300	no	yes	yes	no
TraesCS1A02G049400	no	no	no	yes
TraesCS1A02G049500	no	no	no	no
TraesCS1A02G049600	yes	no	yes	yes
TraesCS1A02G049700	yes	yes	yes	no
TraesCS1A02G049800	no	no	no	no
TraesCS1A02G049900	no	no	no	no
TraesCS1A02G050000	no	no	no	yes
TraesCS1A02G050100	no	no	no	no
TraesCS1A02G050200	no	no	no	yes
TraesCS1A02G050300	yes	no	yes	no
TraesCS1A02G050400	no	no	no	yes
TraesCS1A02G050500	no	no	no	no
TraesCS1A02G050600	no	no	no	yes
TraesCS1A02G050700	no	no	no	yes
TraesCS1A02G050800	no	no	no	yes
TraesCS1A02G050900	no	no	no	yes
TraesCS1A02G051000	yes	no	no	no
TraesCS1A02G051100	no	no	no	no
TraesCS1A02G051200	no	yes	no	no
TraesCS1A02G051300	yes	yes	yes	no
TraesCS1A02G051400	no	no	no	no
TraesCS1A02G051500	yes	yes	yes	no
TraesCS1A02G051600	no	no	no	no
TraesCS1A02G051700	yes	yes	yes	no
TraesCS1A02G051800	no	yes	yes	no
TraesCS1A02G051900	no	yes	yes	no
TraesCS1A02G052000	no	no	no	yes
TraesCS1A02G052100	yes	yes	yes	no
TraesCS1A02G052200	no	yes	yes	no
TraesCS1A02G052300	yes	no	yes	no
TraesCS1A02G052400	no	no	no	no
TraesCS1A02G052500	no	no	no	yes
TraesCS1A02G052600	no	no	no	yes
TraesCS1A02G052700	no	no	no	no
TraesCS1A02G052800	no	no	no	yes
TraesCS1A02G052900	no	no	no	yes
TraesCS1A02G053000	no	no	no	yes
TraesCS1A02G053100	no	no	no	yes
TraesCS1A02G053200	no	no	no	no
TraesCS1A02G053300	no	no	no	no
TraesCS1A02G053400	no	no	no	no
TraesCS1A02G053500	no	no	no	no
TraesCS1A02G053600	no	yes	yes	no
TraesCS1A02G053700	no	yes	no	no
TraesCS1A02G053800	no	no	no	no
TraesCS1A02G054000	yes	yes	yes	no
TraesCS1A02G054200	no	no	no	no
TraesCS1A02G054300	yes	yes	yes	no
TraesCS1A02G054400	no	yes	yes	no
TraesCS1A02G054500	yes	no	no	no
TraesCS1A02G054600	no	no	no	no
TraesCS1A02G054700	yes	no	yes	no
TraesCS1A02G054800	no	no	no	no
TraesCS1A02G054900	yes	yes	yes	no
TraesCS1A02G055000	yes	yes	yes	no
TraesCS1A02G055100	yes	yes	yes	no
TraesCS1A02G055200	yes	yes	yes	no
TraesCS1A02G055300	no	no	no	yes
TraesCS1A02G055400	yes	yes	yes	no
TraesCS1A02G055500	yes	yes	yes	no
TraesCS1A02G055600	no	yes	no	no
TraesCS1A02G055700	no	yes	yes	no
TraesCS1A02G055800	yes	yes	yes	no
TraesCS1A02G055900	no	no	no	no
TraesCS1A02G056000	yes	yes	no	no
TraesCS1A02G056100	no	no	no	no
TraesCS1A02G056105	yes	yes	yes	no
TraesCS1A02G056200	yes	yes	yes	no
TraesCS1A02G056400	no	no	no	no
TraesCS1A02G056500	yes	yes	yes	no
TraesCS1A02G056600	no	no	no	no
TraesCS1A02G056700	no	no	no	yes
TraesCS1A02G056800	no	no	no	no
TraesCS1A02G056900	no	no	no	yes
TraesCS1A02G057000	no	no	no	no
TraesCS1A02G057100	yes	yes	yes	no
TraesCS1A02G057200	yes	no	yes	no
TraesCS1A02G057300	yes	yes	yes	no
TraesCS1A02G057400	yes	yes	yes	no
TraesCS1A02G057500	no	no	no	no
TraesCS1A02G057600	no	no	no	yes
TraesCS1A02G057700	no	no	no	no
TraesCS1A02G057800	no	no	no	no
TraesCS1A02G057900	no	no	no	no
TraesCS1A02G058000	no	no	yes	no
TraesCS1A02G058100	no	no	no	no
TraesCS1A02G058200	no	no	no	no
TraesCS1A02G058300	yes	yes	yes	no
TraesCS1A02G058400	yes	yes	yes	no
TraesCS1A02G058500	no	no	no	no
TraesCS1A02G058600	no	yes	no	no
TraesCS1A02G058700	no	yes	yes	no
TraesCS1A02G058800	no	no	no	yes
TraesCS1A02G058900	yes	yes	yes	no
TraesCS1A02G059000	no	no	no	yes
TraesCS1A02G059100	no	no	no	yes
TraesCS1A02G059200	yes	no	yes	no
TraesCS1A02G059300	no	no	no	no
TraesCS1A02G059400	no	no	no	no
TraesCS1A02G059500	no	no	no	no
TraesCS1A02G059600	no	no	no	no
TraesCS1A02G059700	no	no	no	no
TraesCS1A02G059800	no	no	no	no
TraesCS1A02G059900	no	no	no	no
TraesCS1A02G060000	no	no	no	no
TraesCS1A02G060100	yes	yes	yes	no
TraesCS1A02G060200	no	no	no	yes
TraesCS1A02G060300	no	no	no	no
TraesCS1A02G060400	no	no	no	yes
TraesCS1A02G060500	no	yes	yes	no
TraesCS1A02G060600	no	no	no	no
TraesCS1A02G060700	yes	yes	yes	no
TraesCS1A02G060800	no	no	no	no
TraesCS1A02G060900	no	no	no	yes
TraesCS1A02G061000	no	no	no	yes
TraesCS1A02G061100	no	no	no	yes
TraesCS1A02G061200	no	no	no	yes
TraesCS1A02G061300	no	no	no	yes
TraesCS1A02G061400	no	no	no	yes
TraesCS1A02G061500	no	no	no	no
TraesCS1A02G061600	no	no	no	yes
TraesCS1A02G061700	yes	no	yes	no
TraesCS1A02G061800	no	no	no	no
TraesCS1A02G061900	no	no	no	no
TraesCS1A02G062000	no	no	no	no
TraesCS1A02G062100	yes	yes	yes	no
TraesCS1A02G062200	no	no	no	yes
TraesCS1A02G062400	no	no	no	no
TraesCS1A02G062500	no	no	no	no
TraesCS1A02G062600	no	no	no	no
TraesCS1A02G062700	no	no	no	no
TraesCS1A02G062800	no	no	no	no
TraesCS1A02G062900	no	no	no	no
TraesCS1A02G063000	no	no	no	no
TraesCS1A02G063100	no	no	no	no
TraesCS1A02G063200	no	no	no	no
TraesCS1A02G063300	yes	yes	yes	yes
TraesCS1A02G063400	no	no	no	no
TraesCS1A02G063500	yes	yes	yes	no
TraesCS1A02G063600	yes	yes	yes	no
TraesCS1A02G063800	no	no	no	no
TraesCS1A02G064000	yes	yes	yes	no
TraesCS1A02G064100	yes	yes	yes	no
TraesCS1A02G064200	no	no	no	yes
TraesCS1A02G064300	no	no	no	yes
TraesCS1A02G064400	no	no	no	no
TraesCS1A02G064500	no	no	no	yes
TraesCS1A02G064600	no	no	no	yes
TraesCS1A02G064700	no	no	no	yes
TraesCS1A02G064800	no	no	no	no
TraesCS1A02G064900	no	no	no	no
TraesCS1A02G065000	no	yes	no	no
TraesCS1A02G065200	yes	yes	yes	no
TraesCS1A02G065300	yes	yes	yes	no
TraesCS1A02G065400	no	no	no	no
TraesCS1A02G065500	yes	no	yes	no
TraesCS1A02G065600	yes	yes	yes	no
TraesCS1A02G065700	no	yes	yes	no
TraesCS1A02G065800	yes	yes	yes	no
TraesCS1A02G065900	no	no	no	no
TraesCS1A02G066000	no	no	no	no
TraesCS1A02G066100	no	no	no	no
TraesCS1A02G066200	yes	yes	yes	no
TraesCS1A02G066300	no	no	yes	no
TraesCS1A02G066400	yes	yes	yes	no
TraesCS1A02G066500	no	no	no	no
TraesCS1A02G066521	no	no	yes	no
TraesCS1A02G066600	no	no	no	yes
TraesCS1A02G066700	no	no	no	no
TraesCS1A02G066800	yes	yes	yes	no
TraesCS1A02G066900	yes	yes	yes	no
TraesCS1A02G067000	no	no	no	no
TraesCS1A02G067100	no	no	no	no
TraesCS1A02G067200	yes	yes	yes	no
TraesCS1A02G067300	no	yes	no	no
TraesCS1A02G067400	yes	no	yes	no
TraesCS1A02G067462	no	no	no	no
TraesCS1A02G067472	no	no	no	no
TraesCS1A02G067500	no	no	no	no
TraesCS1A02G067600	yes	no	yes	no
TraesCS1A02G067700	yes	yes	no	no
TraesCS1A02G067800	no	yes	no	no
TraesCS1A02G067900	no	no	no	no
TraesCS1A02G068000	yes	yes	yes	no
TraesCS1A02G068100	no	yes	yes	yes
TraesCS1A02G068200	no	yes	yes	no
TraesCS1A02G068300	no	yes	yes	no
TraesCS1A02G068400	no	no	yes	no
TraesCS1A02G068500	no	no	yes	yes
TraesCS1A02G068600	no	no	no	no
TraesCS1A02G068700	no	no	no	yes
TraesCS1A02G068800	no	no	no	no
TraesCS1A02G068900	no	no	no	yes
TraesCS1A02G069000	no	no	no	no
TraesCS1A02G069100	yes	no	yes	no
TraesCS1A02G069200	no	no	no	yes
TraesCS1A02G069300	no	no	yes	no
TraesCS1A02G069400	yes	yes	yes	no
TraesCS1A02G069500	yes	yes	yes	no
TraesCS1A02G069600	yes	yes	yes	no
TraesCS1A02G069700	yes	yes	yes	no
TraesCS1A02G069800	no	no	no	no
TraesCS1A02G069900	yes	yes	yes	no
TraesCS1A02G070000	no	no	no	no
TraesCS1A02G070100	no	no	no	no
TraesCS1A02G070200	no	no	no	yes
TraesCS1A02G070300	yes	yes	yes	no
TraesCS1A02G070400	no	no	yes	no
TraesCS1A02G070500	no	no	no	no
TraesCS1A02G070600	yes	yes	yes	no
TraesCS1A02G070700	yes	no	yes	yes
TraesCS1A02G070800	no	no	no	yes
TraesCS1A02G070900	no	no	no	yes
TraesCS1A02G071000	no	no	no	no
TraesCS1A02G071100	no	yes	no	no
TraesCS1A02G071200	no	no	no	no
TraesCS1A02G071300	no	yes	no	no
TraesCS1A02G071400	yes	no	yes	no
TraesCS1A02G071500	no	no	yes	no
TraesCS1A02G071600	no	yes	no	no
TraesCS1A02G071657	no	yes	no	no
TraesCS1A02G071700	no	yes	yes	no
TraesCS1A02G071800	yes	yes	yes	no
TraesCS1A02G072000	yes	yes	yes	no
TraesCS1A02G072100	no	yes	yes	no
TraesCS1A02G072200	no	yes	yes	no
TraesCS1A02G072300	no	no	no	yes
TraesCS1A02G072400	no	no	no	yes
TraesCS1A02G072500	no	no	yes	yes
TraesCS1A02G072600	yes	yes	yes	no
TraesCS1A02G072700	no	no	no	no
TraesCS1A02G072800	no	no	no	yes
TraesCS1A02G072900	no	no	no	no
TraesCS1A02G072982	yes	no	no	no
TraesCS1A02G072986	yes	no	no	no
TraesCS1A02G073000	yes	yes	yes	no
TraesCS1A02G073100	no	yes	no	no
TraesCS1A02G073200	yes	no	yes	no
TraesCS1A02G073300	yes	no	yes	no
TraesCS1A02G073400	yes	yes	yes	no
TraesCS1A02G073500	yes	yes	yes	no
TraesCS1A02G073600	yes	yes	yes	no
TraesCS1A02G073700	no	no	no	no
TraesCS1A02G073800	no	no	no	no
TraesCS1A02G073900	no	no	no	no
TraesCS1A02G074000	no	yes	no	no
TraesCS1A02G074100	no	no	yes	no
TraesCS1A02G074200	no	no	no	no
TraesCS1A02G074300	no	no	no	no
TraesCS1A02G074400	no	yes	yes	no
TraesCS1A02G074800	yes	yes	yes	no
TraesCS1A02G074900	yes	yes	yes	no
TraesCS1A02G075000	no	no	no	no
TraesCS1A02G075100	yes	yes	yes	no
TraesCS1A02G075200	no	no	no	no
TraesCS1A02G075300	no	no	no	no
TraesCS1A02G075400	no	no	no	no
TraesCS1A02G075500	no	no	no	no
TraesCS1A02G075600	no	yes	no	no
TraesCS1A02G075700	yes	yes	yes	no
TraesCS1A02G075800	no	no	no	no
TraesCS1A02G075900	yes	no	yes	no
TraesCS1A02G076000	yes	yes	yes	no
TraesCS1A02G076100	yes	yes	yes	no
TraesCS1A02G076200	no	no	no	yes
TraesCS1A02G076300	no	no	no	yes
TraesCS1A02G076400	yes	yes	yes	no
TraesCS1A02G076500	no	no	no	yes
TraesCS1A02G076700	no	no	yes	yes
TraesCS1A02G076800	yes	yes	yes	no
TraesCS1A02G076900	yes	yes	yes	no
TraesCS1A02G077000	no	no	yes	no
TraesCS1A02G077100	no	yes	no	no
TraesCS1A02G077200	yes	yes	yes	no
TraesCS1A02G077300	no	no	no	no
TraesCS1A02G077400	no	no	no	no
TraesCS1A02G077500	yes	yes	yes	no
TraesCS1A02G077600	yes	yes	yes	no
TraesCS1A02G077700	no	no	no	no
TraesCS1A02G077800	no	no	no	yes
TraesCS1A02G077900	no	no	no	yes
TraesCS1A02G078000	no	no	no	yes
TraesCS1A02G078100	no	no	no	no
TraesCS1A02G078200	no	no	no	yes
TraesCS1A02G078300	no	no	no	no
TraesCS1A02G078400	no	no	no	yes
TraesCS1A02G078500	no	no	no	yes
TraesCS1A02G078600	no	no	no	yes
TraesCS1A02G078700	yes	yes	yes	no
TraesCS1A02G078800	no	no	yes	no
TraesCS1A02G078900	no	no	no	yes
TraesCS1A02G079000	no	no	yes	yes
TraesCS1A02G079100	no	no	no	yes
TraesCS1A02G079200	no	no	no	yes
TraesCS1A02G079300	no	no	no	no
TraesCS1A02G079400	no	no	no	no
TraesCS1A02G079500	no	no	no	yes
TraesCS1A02G079600	no	yes	yes	no
TraesCS1A02G079700	yes	yes	yes	no
TraesCS1A02G079800	yes	yes	no	no
TraesCS1A02G079900	yes	yes	yes	no
TraesCS1A02G080000	no	no	no	no
TraesCS1A02G080100	yes	yes	yes	no
TraesCS1A02G080200	no	no	no	no
TraesCS1A02G080300	no	no	no	no
TraesCS1A02G080400	no	no	no	yes
TraesCS1A02G080500	yes	no	yes	no
TraesCS1A02G080600	no	no	yes	no
TraesCS1A02G080700	yes	no	yes	no
TraesCS1A02G081000	no	no	no	no
TraesCS1A02G081100	no	no	no	no
TraesCS1A02G081200	no	no	no	yes
TraesCS1A02G081300	yes	yes	yes	no
TraesCS1A02G081400	yes	yes	yes	no
TraesCS1A02G081500	no	no	no	no
TraesCS1A02G081600	no	no	yes	yes
TraesCS1A02G081700	no	no	no	yes
TraesCS1A02G081800	no	no	no	no
TraesCS1A02G081900	no	no	yes	yes
TraesCS1A02G082000	no	yes	yes	no
TraesCS1A02G082100	yes	yes	yes	no
TraesCS1A02G082200	yes	yes	yes	no
TraesCS1A02G082300	yes	yes	yes	no
TraesCS1A02G082400	no	no	no	yes
TraesCS1A02G082500	yes	no	yes	no
TraesCS1A02G082600	yes	yes	yes	no
TraesCS1A02G082700	yes	no	yes	no
TraesCS1A02G082800	no	no	no	no
TraesCS1A02G082900	no	no	no	no
TraesCS1A02G083000	yes	yes	yes	no
TraesCS1A02G083100	no	no	yes	no
TraesCS1A02G083300	no	no	yes	yes
TraesCS1A02G083400	yes	yes	yes	no
TraesCS1A02G083500	yes	yes	yes	no
TraesCS1A02G083600	no	no	no	no
TraesCS1A02G083700	no	no	no	no
TraesCS1A02G083800	no	no	no	yes
TraesCS1A02G083900	no	no	no	no
TraesCS1A02G084000	no	no	no	no
TraesCS1A02G084100	yes	yes	yes	no
TraesCS1A02G084200	yes	yes	yes	no
TraesCS1A02G084300	yes	yes	yes	no
TraesCS1A02G084400	no	no	no	no
TraesCS1A02G084500	no	no	no	no
TraesCS1A02G084600	no	no	no	yes
TraesCS1A02G084700	no	no	no	no
TraesCS1A02G084800	no	no	no	yes
TraesCS1A02G084900	yes	no	yes	no
TraesCS1A02G085000	no	yes	no	no
TraesCS1A02G085100	no	no	no	no
TraesCS1A02G085200	no	no	no	yes
TraesCS1A02G085300	no	no	yes	no
TraesCS1A02G085400	yes	no	no	no
TraesCS1A02G085500	yes	yes	yes	no
TraesCS1A02G085600	yes	yes	yes	no
TraesCS1A02G085700	yes	yes	yes	no
TraesCS1A02G085800	no	no	yes	no
TraesCS1A02G085900	yes	yes	yes	no
TraesCS1A02G086000	no	no	no	no
TraesCS1A02G086100	no	no	yes	no
TraesCS1A02G086200	yes	yes	yes	no
TraesCS1A02G086300	no	no	no	yes
TraesCS1A02G086400	no	no	no	no
TraesCS1A02G086500	yes	yes	yes	no
TraesCS1A02G086600	yes	yes	yes	no
TraesCS1A02G086700	no	no	no	no
TraesCS1A02G086800	yes	yes	yes	no
TraesCS1A02G086900	yes	yes	yes	no
TraesCS1A02G087000	no	no	no	no
TraesCS1A02G087100	yes	no	yes	no
TraesCS1A02G087200	no	no	no	no
TraesCS1A02G087300	no	no	no	no
TraesCS1A02G087400	yes	no	yes	no
TraesCS1A02G087500	no	yes	no	no
TraesCS1A02G087600	no	no	no	no
TraesCS1A02G087700	no	no	no	no
TraesCS1A02G087900	no	yes	no	no
TraesCS1A02G088000	no	yes	yes	no
TraesCS1A02G088100	no	yes	yes	no
TraesCS1A02G088200	yes	yes	yes	no
TraesCS1A02G088300	no	no	no	yes
TraesCS1A02G088400	no	no	no	yes
TraesCS1A02G088600	no	no	no	no
TraesCS1A02G088700	no	no	no	yes
TraesCS1A02G088800	no	yes	no	no
TraesCS1A02G088900	yes	yes	yes	no
TraesCS1A02G089000	no	no	no	no
TraesCS1A02G089100	no	yes	yes	no
TraesCS1A02G089200	no	no	no	no
TraesCS1A02G089300	yes	no	no	no
TraesCS1A02G089400	yes	no	no	no
TraesCS1A02G089500	yes	no	yes	no
TraesCS1A02G089600	yes	no	yes	no
TraesCS1A02G089700	no	no	yes	no
TraesCS1A02G089800	yes	yes	yes	no
TraesCS1A02G089900	yes	yes	yes	no
TraesCS1A02G090000	yes	yes	yes	no
TraesCS1A02G090100	yes	yes	yes	no
TraesCS1A02G090200	no	no	no	no
TraesCS1A02G090300	no	no	no	no
TraesCS1A02G090400	no	no	no	no
TraesCS1A02G090500	no	no	no	no
TraesCS1A02G090600	yes	yes	yes	no
TraesCS1A02G090700	no	no	yes	no
TraesCS1A02G090800	no	no	no	no
TraesCS1A02G090900	yes	no	no	no
TraesCS1A02G091000	no	yes	no	no
TraesCS1A02G091100	yes	yes	yes	no
TraesCS1A02G091200	yes	yes	yes	no
TraesCS1A02G091300	yes	yes	yes	no
TraesCS1A02G091400	yes	yes	yes	no
TraesCS1A02G091500	no	no	no	no
TraesCS1A02G091600	no	no	no	no
TraesCS1A02G091700	yes	no	yes	no
TraesCS1A02G091900	no	no	no	no
TraesCS1A02G092000	no	no	no	no
TraesCS1A02G092100	no	no	no	yes
TraesCS1A02G092200	no	no	no	no
TraesCS1A02G092300	no	no	no	no
TraesCS1A02G092400	no	no	no	no
TraesCS1A02G092500	no	no	no	no
TraesCS1A02G092600	no	no	no	yes
TraesCS1A02G092700	yes	yes	yes	no
TraesCS1A02G092800	no	no	no	no
TraesCS1A02G092900	yes	yes	yes	no
TraesCS1A02G093000	no	no	yes	no
TraesCS1A02G093100	no	no	no	no
TraesCS1A02G093200	yes	no	no	yes
TraesCS1A02G093300	no	no	no	no
TraesCS1A02G093400	yes	yes	yes	no
TraesCS1A02G093500	yes	no	no	no
TraesCS1A02G093600	no	no	no	no
TraesCS1A02G093700	yes	no	no	no
TraesCS1A02G093800	yes	yes	yes	no
TraesCS1A02G093900	no	yes	yes	no
TraesCS1A02G094000	yes	yes	yes	no
TraesCS1A02G094100	no	no	no	no
TraesCS1A02G094200	no	no	no	no
TraesCS1A02G094300	no	no	no	no
TraesCS1A02G094500	no	no	no	no
TraesCS1A02G094600	no	no	no	no
TraesCS1A02G094700	no	no	no	yes
TraesCS1A02G094800	no	no	no	no
TraesCS1A02G094900	no	no	yes	no
TraesCS1A02G095000	yes	yes	yes	no
TraesCS1A02G095100	no	yes	no	no
TraesCS1A02G095200	yes	yes	no	no
TraesCS1A02G095300	no	no	no	yes
TraesCS1A02G095400	yes	no	no	no
TraesCS1A02G095500	yes	yes	yes	no
TraesCS1A02G095600	no	no	no	yes
TraesCS1A02G095700	no	no	no	no
TraesCS1A02G095800	no	no	no	no
TraesCS1A02G095900	no	no	no	no
TraesCS1A02G096000	yes	yes	yes	no
TraesCS1A02G096100	yes	yes	yes	no
TraesCS1A02G096200	yes	yes	yes	no
TraesCS1A02G096300	no	no	no	no
TraesCS1A02G096400	no	no	no	no
TraesCS1A02G096500	yes	yes	yes	no
TraesCS1A02G096600	yes	yes	yes	no
TraesCS1A02G096700	no	no	no	no
TraesCS1A02G096800	no	no	no	no
TraesCS1A02G096900	no	no	no	no
TraesCS1A02G097000	yes	yes	yes	no
TraesCS1A02G097100	yes	yes	yes	no
TraesCS1A02G097200	no	yes	yes	no
TraesCS1A02G097300	yes	no	yes	no
TraesCS1A02G097400	no	yes	yes	no
TraesCS1A02G097500	yes	yes	yes	no
TraesCS1A02G097600	yes	yes	yes	no
TraesCS1A02G097700	yes	yes	yes	no
TraesCS1A02G097800	no	no	no	no
TraesCS1A02G097900	no	no	no	no
TraesCS1A02G098000	no	no	no	no
TraesCS1A02G098100	no	no	no	no
TraesCS1A02G098200	no	no	no	no
TraesCS1A02G098300	no	no	no	no
TraesCS1A02G098400	no	no	no	no
TraesCS1A02G098500	no	no	no	no
TraesCS1A02G098600	no	no	no	no
TraesCS1A02G098700	no	no	no	no
TraesCS1A02G098800	no	no	no	no
TraesCS1A02G098900	no	no	no	no
TraesCS1A02G099000	yes	yes	yes	no
TraesCS1A02G099100	no	no	no	yes
TraesCS1A02G099200	no	no	no	no
TraesCS1A02G099300	yes	yes	yes	no
TraesCS1A02G099400	no	yes	no	no
TraesCS1A02G099500	yes	yes	yes	no
TraesCS1A02G099600	yes	yes	yes	no
TraesCS1A02G099700	yes	yes	yes	no
TraesCS1A02G099800	no	no	no	no
TraesCS1A02G099900	yes	yes	yes	no
TraesCS1A02G100000	yes	yes	yes	no
TraesCS1A02G100100	no	no	no	no
TraesCS1A02G100200	yes	yes	yes	no
TraesCS1A02G100300	no	no	no	no
TraesCS1A02G100400	no	yes	no	no
TraesCS1A02G100500	no	no	no	no
TraesCS1A02G100600	yes	yes	yes	no
TraesCS1A02G100700	no	no	no	yes
TraesCS1A02G100800	yes	yes	yes	no
TraesCS1A02G101000	yes	yes	yes	no
TraesCS1A02G101100	yes	yes	yes	no
TraesCS1A02G101200	no	yes	no	yes
TraesCS1A02G101300	yes	yes	no	no
TraesCS1A02G101400	no	no	no	no
TraesCS1A02G101500	no	yes	no	no
TraesCS1A02G101600	no	no	no	no
TraesCS1A02G101700	no	yes	no	no
TraesCS1A02G101800	no	yes	no	no
TraesCS1A02G101900	no	yes	no	no
TraesCS1A02G102000	no	no	no	no
TraesCS1A02G102100	no	no	no	no
TraesCS1A02G102200	no	no	no	no
TraesCS1A02G102300	yes	yes	yes	no
TraesCS1A02G102400	no	no	no	no
TraesCS1A02G102500	no	yes	no	no
TraesCS1A02G102600	yes	yes	yes	no
TraesCS1A02G102700	no	no	no	no
TraesCS1A02G102800	yes	no	no	no
TraesCS1A02G102900	no	no	no	no
TraesCS1A02G103000	no	no	no	no
TraesCS1A02G103013	no	no	no	no
TraesCS1A02G103014	no	no	no	no
TraesCS1A02G103019	no	no	no	no
TraesCS1A02G103100	no	yes	yes	no
TraesCS1A02G103200	no	no	yes	yes
TraesCS1A02G103300	no	no	no	no
TraesCS1A02G103400	no	no	no	no
TraesCS1A02G103500	no	no	no	yes
TraesCS1A02G103600	no	no	no	yes
TraesCS1A02G103700	no	no	no	yes
TraesCS1A02G103800	no	no	no	yes
TraesCS1A02G103900	yes	yes	yes	no
TraesCS1A02G104000	no	yes	no	no
TraesCS1A02G104100	no	no	no	no
TraesCS1A02G104200	yes	no	no	no
TraesCS1A02G104300	no	no	no	no
TraesCS1A02G104500	no	no	no	no
TraesCS1A02G104600	no	no	no	yes
TraesCS1A02G104700	yes	yes	yes	no
TraesCS1A02G104800	no	no	no	no
TraesCS1A02G104900	no	no	no	no
TraesCS1A02G105000	no	no	yes	yes
TraesCS1A02G105100	no	no	no	yes
TraesCS1A02G105200	no	no	no	no
TraesCS1A02G105300	yes	yes	yes	no
TraesCS1A02G105400	no	yes	yes	no
TraesCS1A02G105500	yes	yes	yes	no
TraesCS1A02G105600	yes	yes	yes	no
TraesCS1A02G105700	no	no	no	no
TraesCS1A02G105800	no	no	yes	no
TraesCS1A02G105900	yes	yes	yes	no
TraesCS1A02G106000	no	yes	yes	no
TraesCS1A02G106100	no	yes	yes	no
TraesCS1A02G106200	no	no	no	no
TraesCS1A02G106300	no	yes	yes	no
TraesCS1A02G106400	no	no	no	yes
TraesCS1A02G106500	yes	yes	yes	no
TraesCS1A02G106600	yes	yes	yes	no
TraesCS1A02G106700	no	no	no	yes
TraesCS1A02G106800	no	no	no	no
TraesCS1A02G106900	no	no	no	yes
TraesCS1A02G107000	no	no	no	yes
TraesCS1A02G107100	no	no	no	yes
TraesCS1A02G107200	no	no	no	no
TraesCS1A02G107300	yes	yes	yes	no
TraesCS1A02G107400	no	no	no	no
TraesCS1A02G107500	no	no	no	yes
TraesCS1A02G107600	no	yes	no	no
TraesCS1A02G107700	no	no	yes	no
TraesCS1A02G107800	yes	yes	yes	no
TraesCS1A02G107900	yes	yes	yes	no
TraesCS1A02G108000	no	no	no	no
TraesCS1A02G108100	yes	yes	yes	no
TraesCS1A02G108200	no	no	no	no
TraesCS1A02G108300	yes	yes	no	no
TraesCS1A02G108400	no	no	yes	no
TraesCS1A02G108500	no	no	no	no
TraesCS1A02G108600	yes	no	no	no
TraesCS1A02G108800	no	no	no	no
TraesCS1A02G108900	no	yes	no	no
TraesCS1A02G109000	no	no	no	no
TraesCS1A02G109100	no	no	no	yes
TraesCS1A02G109200	yes	yes	yes	no
TraesCS1A02G109300	no	yes	yes	no
TraesCS1A02G109400	no	yes	no	no
TraesCS1A02G109500	yes	yes	no	no
TraesCS1A02G109600	no	yes	no	no
TraesCS1A02G109700	yes	yes	yes	no
TraesCS1A02G109800	no	no	no	no
TraesCS1A02G109900	no	no	no	no
TraesCS1A02G110000	no	no	yes	no
TraesCS1A02G110100	no	yes	no	no
TraesCS1A02G110200	yes	yes	yes	no
TraesCS1A02G110300	no	yes	no	no
TraesCS1A02G110400	no	no	no	no
TraesCS1A02G110500	yes	no	no	no
TraesCS1A02G110600	no	no	no	no
TraesCS1A02G110700	no	no	yes	no
TraesCS1A02G110800	yes	yes	yes	no
TraesCS1A02G110900	yes	yes	yes	no
TraesCS1A02G111000	yes	yes	yes	no
TraesCS1A02G111100	no	yes	no	no
TraesCS1A02G111300	no	no	no	no
TraesCS1A02G111400	no	no	no	no
TraesCS1A02G111500	no	no	no	no
TraesCS1A02G111600	yes	yes	yes	no
TraesCS1A02G111700	no	no	no	yes
TraesCS1A02G111800	no	no	yes	yes
TraesCS1A02G111900	yes	yes	yes	no
TraesCS1A02G112000	yes	no	yes	no
TraesCS1A02G112100	no	yes	no	no
TraesCS1A02G112200	no	no	no	no
TraesCS1A02G112300	no	no	no	no
TraesCS1A02G112400	yes	yes	yes	no
TraesCS1A02G112500	yes	yes	yes	no
TraesCS1A02G112600	yes	yes	yes	no
TraesCS1A02G112700	yes	yes	yes	no
TraesCS1A02G112800	yes	yes	no	no
TraesCS1A02G112900	no	no	no	no
TraesCS1A02G113000	no	no	no	no
TraesCS1A02G113100	yes	no	yes	no
TraesCS1A02G113200	no	no	no	no
TraesCS1A02G113300	no	no	no	no
TraesCS1A02G113400	no	no	no	yes
TraesCS1A02G113500	no	no	no	no
TraesCS1A02G113600	no	no	no	no
TraesCS1A02G113700	yes	yes	yes	no
TraesCS1A02G113800	no	no	no	no
TraesCS1A02G113900	no	no	no	no
TraesCS1A02G114000	yes	yes	yes	no
TraesCS1A02G114100	yes	no	no	no
TraesCS1A02G114200	no	no	no	no
TraesCS1A02G114300	yes	yes	yes	no
TraesCS1A02G114400	yes	no	yes	no
TraesCS1A02G114500	no	no	no	no
TraesCS1A02G114600	yes	no	yes	no
TraesCS1A02G114700	no	no	no	no
TraesCS1A02G114800	no	no	yes	no
TraesCS1A02G114900	no	no	no	no
TraesCS1A02G115000	yes	yes	yes	no
TraesCS1A02G115100	yes	yes	yes	no
TraesCS1A02G115200	yes	yes	yes	no
TraesCS1A02G115300	no	no	no	no
TraesCS1A02G115400	yes	yes	yes	no
TraesCS1A02G115500	yes	yes	yes	no
TraesCS1A02G115600	yes	no	no	no
TraesCS1A02G115700	no	no	yes	no
TraesCS1A02G115800	no	no	no	no
TraesCS1A02G115900	yes	no	yes	no
TraesCS1A02G116000	yes	yes	yes	no
TraesCS1A02G116100	no	no	no	yes
TraesCS1A02G116200	yes	yes	yes	no
TraesCS1A02G116300	yes	yes	yes	no
TraesCS1A02G116400	no	no	no	no
TraesCS1A02G116500	yes	yes	yes	no
TraesCS1A02G116600	yes	yes	yes	no
TraesCS1A02G116700	yes	yes	yes	no
TraesCS1A02G116800	yes	yes	yes	no
TraesCS1A02G116900	yes	no	yes	no
TraesCS1A02G117000	yes	no	yes	no
TraesCS1A02G117100	yes	no	yes	no
TraesCS1A02G117200	no	no	no	no
TraesCS1A02G117300	no	no	no	no
TraesCS1A02G117400	no	yes	yes	no
TraesCS1A02G117500	no	no	no	no
TraesCS1A02G117600	no	yes	no	no
TraesCS1A02G117700	yes	yes	yes	no
TraesCS1A02G117800	no	no	no	yes
TraesCS1A02G117900	no	no	no	no
TraesCS1A02G118000	yes	no	no	no
TraesCS1A02G118100	no	no	no	no
TraesCS1A02G118200	no	yes	no	no
TraesCS1A02G118300	yes	yes	yes	no
TraesCS1A02G118400	yes	yes	yes	no
TraesCS1A02G118500	no	no	no	no
TraesCS1A02G118700	yes	yes	yes	no
TraesCS1A02G118800	yes	yes	yes	no
TraesCS1A02G118900	no	no	no	no
TraesCS1A02G119000	yes	no	yes	no
TraesCS1A02G119100	yes	no	yes	no
TraesCS1A02G119200	no	no	no	no
TraesCS1A02G119300	yes	no	yes	no
TraesCS1A02G119400	no	no	no	yes
TraesCS1A02G119500	yes	yes	yes	no
TraesCS1A02G119600	yes	yes	yes	no
TraesCS1A02G119700	yes	yes	yes	no
TraesCS1A02G119800	yes	yes	yes	no
TraesCS1A02G119900	no	no	no	yes
TraesCS1A02G120000	yes	yes	yes	no
TraesCS1A02G120100	no	yes	yes	no
TraesCS1A02G120200	yes	yes	yes	no
TraesCS1A02G120300	no	no	no	no
TraesCS1A02G120400	yes	yes	no	no
TraesCS1A02G120500	yes	yes	yes	no
TraesCS1A02G120600	no	no	no	yes
TraesCS1A02G120700	no	no	no	no
TraesCS1A02G120800	yes	yes	yes	no
TraesCS1A02G120900	yes	yes	yes	no
TraesCS1A02G121000	yes	yes	yes	no
TraesCS1A02G121100	yes	no	yes	no
TraesCS1A02G121200	yes	yes	yes	no
TraesCS1A02G121300	yes	yes	yes	no
TraesCS1A02G121400	yes	yes	yes	no
TraesCS1A02G121500	no	no	no	no
TraesCS1A02G121600	no	no	no	no
TraesCS1A02G121700	yes	yes	yes	no
TraesCS1A02G121800	no	no	yes	no
TraesCS1A02G122000	yes	yes	yes	no
TraesCS1A02G122100	no	yes	no	no
TraesCS1A02G122200	yes	no	no	no
TraesCS1A02G122300	no	no	no	no
TraesCS1A02G122400	yes	yes	yes	no
TraesCS1A02G122500	no	no	yes	no
TraesCS1A02G122600	no	no	no	no
TraesCS1A02G122700	yes	yes	yes	no
TraesCS1A02G122800	no	no	no	no
TraesCS1A02G122900	no	yes	yes	no
TraesCS1A02G123000	yes	yes	yes	no
TraesCS1A02G123100	yes	no	no	no
TraesCS1A02G123200	no	yes	no	no
TraesCS1A02G123300	no	yes	no	no
TraesCS1A02G123400	no	no	no	no
TraesCS1A02G123500	no	no	no	no
TraesCS1A02G123600	yes	yes	yes	no
TraesCS1A02G123700	no	no	no	no
TraesCS1A02G123800	no	no	no	no
TraesCS1A02G123900	yes	yes	yes	no
TraesCS1A02G124000	no	no	no	no
TraesCS1A02G124100	yes	no	yes	no
TraesCS1A02G124200	yes	no	yes	no
TraesCS1A02G124300	no	no	no	no
TraesCS1A02G124400	yes	yes	yes	no
TraesCS1A02G124500	no	no	yes	no
TraesCS1A02G124600	yes	yes	no	no
TraesCS1A02G124700	no	yes	no	no
TraesCS1A02G124800	no	no	no	no
TraesCS1A02G124900	no	no	no	no
TraesCS1A02G125000	yes	yes	yes	no
TraesCS1A02G125100	yes	yes	yes	no
TraesCS1A02G125200	no	no	no	no
TraesCS1A02G125300	yes	yes	yes	no
TraesCS1A02G125400	no	no	no	no
TraesCS1A02G125500	yes	yes	yes	no
TraesCS1A02G125600	yes	no	yes	no
TraesCS1A02G125700	no	no	yes	no
TraesCS1A02G125800	no	no	no	yes
TraesCS1A02G125900	yes	no	yes	no
TraesCS1A02G126000	yes	yes	yes	no
TraesCS1A02G126100	no	no	yes	no
TraesCS1A02G126200	no	no	no	no
TraesCS1A02G126300	yes	yes	yes	no
TraesCS1A02G126400	no	no	no	no
TraesCS1A02G126500	no	no	no	no
TraesCS1A02G126600	yes	no	yes	no
TraesCS1A02G126700	no	no	no	no
TraesCS1A02G126800	yes	yes	yes	no
TraesCS1A02G126900	yes	yes	yes	no
TraesCS1A02G127000	yes	yes	yes	no
TraesCS1A02G127100	no	no	no	no
TraesCS1A02G127200	no	no	no	no
TraesCS1A02G127300	no	no	no	no
TraesCS1A02G127400	yes	yes	yes	no
TraesCS1A02G127500	no	no	no	no
TraesCS1A02G127600	no	no	no	no
TraesCS1A02G127700	no	no	no	no
TraesCS1A02G127800	no	no	no	yes
TraesCS1A02G127900	yes	no	yes	no
TraesCS1A02G128000	no	no	no	no
TraesCS1A02G128100	yes	yes	no	no
TraesCS1A02G128200	no	no	no	no
TraesCS1A02G128300	yes	no	yes	no
TraesCS1A02G128500	no	no	no	no
TraesCS1A02G128600	no	yes	no	no
TraesCS1A02G128700	no	no	no	yes
TraesCS1A02G128800	no	no	no	yes
TraesCS1A02G128900	no	no	no	yes
TraesCS1A02G129000	no	no	no	yes
TraesCS1A02G129100	no	no	no	no
TraesCS1A02G129200	yes	yes	no	no
TraesCS1A02G129300	no	yes	no	no
TraesCS1A02G129400	no	no	no	no
TraesCS1A02G129500	yes	yes	yes	no
TraesCS1A02G129600	no	no	no	no
TraesCS1A02G129700	no	no	no	no
TraesCS1A02G129800	yes	yes	yes	no
TraesCS1A02G129900	yes	no	no	no
TraesCS1A02G130000	no	no	no	no
TraesCS1A02G130100	no	no	no	no
TraesCS1A02G130200	no	no	no	no
TraesCS1A02G130300	no	no	no	no
TraesCS1A02G130400	no	no	no	no
TraesCS1A02G130500	no	no	no	no
TraesCS1A02G130600	yes	yes	yes	no
TraesCS1A02G130700	no	no	no	no
TraesCS1A02G130800	yes	yes	yes	no
TraesCS1A02G130900	no	yes	no	no
TraesCS1A02G131000	yes	yes	yes	no
TraesCS1A02G131100	yes	no	yes	no
TraesCS1A02G131200	no	yes	yes	no
TraesCS1A02G131300	yes	yes	yes	no
TraesCS1A02G131400	no	no	no	no
TraesCS1A02G131500	yes	yes	yes	no
TraesCS1A02G131600	yes	yes	yes	no
TraesCS1A02G131700	no	no	no	no
TraesCS1A02G131800	no	no	no	no
TraesCS1A02G131900	yes	no	yes	no
TraesCS1A02G132000	no	no	no	no
TraesCS1A02G132300	yes	yes	no	no
TraesCS1A02G132400	no	no	no	no
TraesCS1A02G132500	no	no	no	no
TraesCS1A02G132600	no	yes	yes	no
TraesCS1A02G132700	no	no	no	no
TraesCS1A02G132800	no	no	no	no
TraesCS1A02G132900	no	no	no	no
TraesCS1A02G133000	no	no	no	yes
TraesCS1A02G133100	no	yes	yes	no
TraesCS1A02G133200	no	no	no	no
TraesCS1A02G133300	yes	yes	yes	no
TraesCS1A02G133400	yes	yes	yes	no
TraesCS1A02G133500	no	yes	yes	no
TraesCS1A02G133600	no	yes	no	no
TraesCS1A02G133700	yes	yes	yes	no
TraesCS1A02G133800	yes	yes	yes	no
TraesCS1A02G133900	no	yes	yes	no
TraesCS1A02G134000	yes	no	yes	no
TraesCS1A02G134100	no	no	no	no
TraesCS1A02G134200	no	no	no	no
TraesCS1A02G134300	yes	yes	yes	no
TraesCS1A02G134400	no	no	no	no
TraesCS1A02G134500	no	yes	no	no
TraesCS1A02G134600	no	yes	no	no
TraesCS1A02G134700	no	no	no	no
TraesCS1A02G134800	yes	yes	yes	no
TraesCS1A02G134900	no	no	no	no
TraesCS1A02G135000	yes	no	yes	no
TraesCS1A02G135100	no	yes	no	no
TraesCS1A02G135300	no	yes	yes	no
TraesCS1A02G135600	no	yes	no	no
TraesCS1A02G135700	yes	yes	no	no
TraesCS1A02G135800	yes	no	no	no
TraesCS1A02G135900	no	no	no	no
TraesCS1A02G136000	no	no	no	no
TraesCS1A02G136100	yes	yes	yes	no
TraesCS1A02G136200	no	yes	no	no
TraesCS1A02G136300	no	no	no	no
TraesCS1A02G136400	no	yes	no	no
TraesCS1A02G136500	yes	yes	yes	no
TraesCS1A02G136600	no	yes	no	no
TraesCS1A02G136700	no	no	no	no
TraesCS1A02G136800	yes	yes	yes	no
TraesCS1A02G136900	yes	yes	yes	no
TraesCS1A02G137000	no	yes	yes	no
TraesCS1A02G137100	yes	yes	yes	no
TraesCS1A02G137200	yes	yes	yes	no
TraesCS1A02G137300	no	no	no	no
TraesCS1A02G137400	no	yes	no	no
TraesCS1A02G137500	yes	no	no	no
TraesCS1A02G137600	yes	yes	yes	no
TraesCS1A02G137700	yes	yes	yes	no
TraesCS1A02G137800	no	yes	no	no
TraesCS1A02G137900	no	yes	yes	no
TraesCS1A02G138000	yes	yes	no	no
TraesCS1A02G138100	no	no	no	no
TraesCS1A02G138200	no	yes	no	no
TraesCS1A02G138300	no	no	no	no
TraesCS1A02G138400	no	no	no	no
TraesCS1A02G138500	no	yes	no	no
TraesCS1A02G138600	no	yes	yes	no
TraesCS1A02G138700	no	no	no	no
TraesCS1A02G138800	yes	yes	yes	no
TraesCS1A02G138900	no	no	no	no
TraesCS1A02G139000	no	no	no	no
TraesCS1A02G139100	no	yes	no	no
TraesCS1A02G139200	no	no	no	no
TraesCS1A02G139300	no	yes	no	no
TraesCS1A02G139400	no	yes	no	no
TraesCS1A02G139500	yes	yes	yes	no
TraesCS1A02G139600	yes	yes	yes	no
TraesCS1A02G139700	no	yes	no	no
TraesCS1A02G139800	yes	no	no	no
TraesCS1A02G139900	yes	no	yes	no
TraesCS1A02G140000	no	no	no	no
TraesCS1A02G140100	no	no	no	no
TraesCS1A02G140200	no	no	no	no
TraesCS1A02G140300	no	no	no	no
TraesCS1A02G140400	no	no	no	no
TraesCS1A02G140500	no	no	no	no
TraesCS1A02G140600	yes	yes	yes	no
TraesCS1A02G140700	no	no	no	no
TraesCS1A02G140800	no	no	no	no
TraesCS1A02G140900	yes	yes	yes	no
TraesCS1A02G141000	no	no	no	no
TraesCS1A02G141100	no	no	yes	no
TraesCS1A02G141200	no	yes	no	no
TraesCS1A02G141300	yes	yes	yes	no
TraesCS1A02G141400	yes	yes	no	no
TraesCS1A02G141500	no	no	no	no
TraesCS1A02G141600	no	no	no	no
TraesCS1A02G141700	no	yes	yes	no
TraesCS1A02G141800	no	no	no	yes
TraesCS1A02G141900	yes	yes	yes	no
TraesCS1A02G142000	yes	yes	yes	no
TraesCS1A02G142100	no	no	yes	no
TraesCS1A02G142200	no	yes	no	no
TraesCS1A02G142300	no	yes	no	no
TraesCS1A02G142400	no	yes	yes	no
TraesCS1A02G142500	no	yes	yes	no
TraesCS1A02G142600	yes	yes	yes	no
TraesCS1A02G142700	no	no	no	no
TraesCS1A02G142800	no	no	no	no
TraesCS1A02G142900	yes	yes	yes	no
TraesCS1A02G143000	no	no	yes	no
TraesCS1A02G143100	no	yes	yes	no
TraesCS1A02G143200	yes	yes	no	no
TraesCS1A02G143300	yes	no	yes	no
TraesCS1A02G143400	no	yes	no	no
TraesCS1A02G143500	yes	yes	yes	no
TraesCS1A02G143600	no	no	yes	no
TraesCS1A02G143700	no	yes	no	no
TraesCS1A02G143800	yes	no	yes	no
TraesCS1A02G143900	no	no	no	no
TraesCS1A02G144000	no	yes	no	no
TraesCS1A02G144100	no	no	no	yes
TraesCS1A02G144200	no	no	no	no
TraesCS1A02G144400	no	no	yes	yes
TraesCS1A02G144500	no	no	no	no
TraesCS1A02G144600	no	no	no	no
TraesCS1A02G144700	yes	no	yes	no
TraesCS1A02G144800	no	yes	yes	no
TraesCS1A02G144900	no	no	no	no
TraesCS1A02G145000	no	yes	yes	no
TraesCS1A02G145100	no	no	no	no
TraesCS1A02G145300	no	no	no	yes
TraesCS1A02G145400	no	no	no	no
TraesCS1A02G145500	yes	yes	yes	no
TraesCS1A02G145600	no	no	yes	no
TraesCS1A02G145700	no	no	no	no
TraesCS1A02G145800	yes	no	yes	no
TraesCS1A02G145900	yes	yes	yes	no
TraesCS1A02G146000	no	no	no	no
TraesCS1A02G146200	no	yes	yes	no
TraesCS1A02G146400	yes	yes	yes	no
TraesCS1A02G146500	no	no	no	no
TraesCS1A02G146600	no	yes	no	no
TraesCS1A02G146700	no	no	no	no
TraesCS1A02G146800	no	no	no	no
TraesCS1A02G146900	yes	yes	yes	no
TraesCS1A02G147000	no	yes	yes	no
TraesCS1A02G147100	no	no	no	no
TraesCS1A02G147200	no	no	no	no
TraesCS1A02G147300	no	no	no	no
TraesCS1A02G147400	no	yes	no	no
TraesCS1A02G147500	yes	yes	yes	no
TraesCS1A02G147600	yes	yes	yes	no
TraesCS1A02G147700	no	yes	no	no
TraesCS1A02G147800	no	no	no	no
TraesCS1A02G148000	no	yes	yes	no
TraesCS1A02G148100	no	no	no	no
TraesCS1A02G148300	no	no	yes	no
TraesCS1A02G148400	yes	yes	yes	no
TraesCS1A02G148500	no	no	no	no
TraesCS1A02G148600	no	no	no	no
TraesCS1A02G148700	no	no	no	no
TraesCS1A02G148800	no	no	no	no
TraesCS1A02G148900	no	no	no	no
TraesCS1A02G149000	no	no	no	no
TraesCS1A02G149100	yes	yes	yes	no
TraesCS1A02G149200	no	yes	yes	no
TraesCS1A02G149300	no	no	no	no
TraesCS1A02G149400	no	no	no	no
TraesCS1A02G149500	no	no	no	no
TraesCS1A02G149600	yes	no	no	no
TraesCS1A02G149700	no	no	yes	no
TraesCS1A02G149800	yes	yes	yes	no
TraesCS1A02G150000	yes	no	no	no
TraesCS1A02G150100	yes	no	yes	no
TraesCS1A02G150200	no	no	no	no
TraesCS1A02G150300	no	no	no	no
TraesCS1A02G150400	no	no	no	no
TraesCS1A02G150500	yes	no	yes	no
TraesCS1A02G150600	yes	yes	yes	no
TraesCS1A02G150700	no	no	no	yes
TraesCS1A02G150800	no	no	no	yes
TraesCS1A02G150900	no	no	no	no
TraesCS1A02G151000	yes	yes	yes	no
TraesCS1A02G151100	no	no	no	no
TraesCS1A02G151200	no	no	no	no
TraesCS1A02G151300	no	no	no	no
TraesCS1A02G151400	no	no	no	no
TraesCS1A02G151500	yes	yes	yes	no
TraesCS1A02G151600	no	yes	no	no
TraesCS1A02G151700	yes	yes	yes	no
TraesCS1A02G151900	no	no	no	no
TraesCS1A02G152000	no	yes	no	no
TraesCS1A02G152100	no	no	no	no
TraesCS1A02G152200	yes	yes	yes	no
TraesCS1A02G152300	no	no	no	no
TraesCS1A02G152400	no	yes	yes	yes
TraesCS1A02G152500	no	yes	no	no
TraesCS1A02G152600	no	no	no	no
TraesCS1A02G152700	no	no	no	no
TraesCS1A02G152800	no	no	no	no
TraesCS1A02G152900	yes	yes	yes	no
TraesCS1A02G153000	no	no	no	no
TraesCS1A02G153100	yes	no	yes	no
TraesCS1A02G153200	no	no	no	no
TraesCS1A02G153300	yes	yes	yes	no
TraesCS1A02G153400	no	no	no	no
TraesCS1A02G153500	yes	no	no	no
TraesCS1A02G153600	no	yes	yes	no
TraesCS1A02G153700	yes	yes	yes	no
TraesCS1A02G153800	no	no	yes	no
TraesCS1A02G153900	no	yes	yes	no
TraesCS1A02G154000	yes	yes	yes	no
TraesCS1A02G154100	no	yes	no	no
TraesCS1A02G154200	no	yes	no	no
TraesCS1A02G154300	yes	yes	yes	no
TraesCS1A02G154400	yes	yes	yes	no
TraesCS1A02G154500	yes	yes	no	no
TraesCS1A02G154600	yes	yes	yes	no
TraesCS1A02G154700	yes	yes	yes	no
TraesCS1A02G154800	no	no	no	no
TraesCS1A02G154900	no	no	no	yes
TraesCS1A02G155000	yes	yes	yes	no
TraesCS1A02G155200	yes	yes	yes	no
TraesCS1A02G155300	no	no	no	no
TraesCS1A02G155400	no	no	no	yes
TraesCS1A02G155500	yes	yes	yes	no
TraesCS1A02G155600	no	yes	no	no
TraesCS1A02G155700	no	no	no	no
TraesCS1A02G155800	no	no	no	no
TraesCS1A02G155900	yes	yes	yes	no
TraesCS1A02G156000	yes	yes	yes	no
TraesCS1A02G156100	no	no	no	no
TraesCS1A02G156200	yes	yes	yes	no
TraesCS1A02G156300	yes	yes	yes	no
TraesCS1A02G156400	no	no	no	no
TraesCS1A02G156500	yes	yes	yes	no
TraesCS1A02G156600	yes	yes	yes	no
TraesCS1A02G156700	no	no	no	no
TraesCS1A02G156800	no	no	no	no
TraesCS1A02G156900	no	no	no	no
TraesCS1A02G157000	no	no	no	no
TraesCS1A02G157100	no	no	no	no
TraesCS1A02G157200	no	no	no	no
TraesCS1A02G157300	no	no	no	no
TraesCS1A02G157400	no	no	no	no
TraesCS1A02G157500	yes	yes	yes	no
TraesCS1A02G157600	no	yes	yes	no
TraesCS1A02G157700	yes	no	yes	no
TraesCS1A02G157800	yes	yes	yes	no
TraesCS1A02G157900	yes	no	yes	no
TraesCS1A02G158100	no	no	no	no
TraesCS1A02G158200	no	no	no	yes
TraesCS1A02G158300	yes	yes	yes	no
TraesCS1A02G158400	yes	yes	yes	no
TraesCS1A02G158500	no	yes	yes	no
TraesCS1A02G158600	yes	yes	yes	no
TraesCS1A02G158700	yes	yes	yes	no
TraesCS1A02G158800	yes	yes	yes	no
TraesCS1A02G158900	no	yes	no	no
TraesCS1A02G159000	no	no	no	yes
TraesCS1A02G159100	yes	yes	yes	no
TraesCS1A02G159200	yes	no	yes	no
TraesCS1A02G159300	no	yes	no	no
TraesCS1A02G159400	yes	yes	yes	no
TraesCS1A02G159500	yes	yes	yes	no
TraesCS1A02G159600	no	no	no	no
TraesCS1A02G159700	no	no	no	no
TraesCS1A02G159800	no	no	no	no
TraesCS1A02G159900	no	no	no	no
TraesCS1A02G160000	no	yes	yes	no
TraesCS1A02G160100	no	yes	no	no
TraesCS1A02G160200	yes	yes	yes	no
TraesCS1A02G160300	no	yes	no	no
TraesCS1A02G160400	yes	yes	yes	no
TraesCS1A02G160500	no	yes	yes	no
TraesCS1A02G160600	yes	yes	yes	no
TraesCS1A02G160700	yes	yes	yes	no
TraesCS1A02G160800	yes	yes	yes	no
TraesCS1A02G160900	no	no	no	no
TraesCS1A02G161000	no	no	no	no
TraesCS1A02G161100	no	no	no	yes
TraesCS1A02G161200	yes	no	no	no
TraesCS1A02G161300	yes	yes	yes	no
TraesCS1A02G161400	no	no	no	yes
TraesCS1A02G161500	no	no	no	no
TraesCS1A02G161600	no	no	no	no
TraesCS1A02G161700	no	no	no	no
TraesCS1A02G161800	yes	no	yes	no
TraesCS1A02G161900	yes	yes	yes	no
TraesCS1A02G162000	no	no	no	no
TraesCS1A02G162100	yes	no	yes	no
TraesCS1A02G162200	yes	no	yes	no
TraesCS1A02G162300	yes	yes	yes	no
TraesCS1A02G162400	yes	yes	no	no
TraesCS1A02G162500	no	no	no	no
TraesCS1A02G162600	yes	yes	yes	no
TraesCS1A02G162700	no	no	no	yes
TraesCS1A02G162800	yes	yes	yes	no
TraesCS1A02G163000	no	no	yes	yes
TraesCS1A02G163100	no	yes	no	no
TraesCS1A02G163200	yes	yes	yes	no
TraesCS1A02G163400	no	no	no	no
TraesCS1A02G163500	no	yes	no	no
TraesCS1A02G163600	no	yes	no	no
TraesCS1A02G163700	no	no	no	no
TraesCS1A02G163800	yes	yes	yes	no
TraesCS1A02G163900	yes	yes	yes	no
TraesCS1A02G164000	yes	yes	yes	no
TraesCS1A02G164100	no	no	no	no
TraesCS1A02G164200	yes	yes	yes	no
TraesCS1A02G164300	yes	no	no	no
TraesCS1A02G164400	yes	yes	yes	no
TraesCS1A02G164500	no	no	no	no
TraesCS1A02G164600	yes	yes	yes	no
TraesCS1A02G164700	yes	yes	yes	no
TraesCS1A02G164800	yes	no	yes	no
TraesCS1A02G164900	yes	no	yes	no
TraesCS1A02G165000	no	no	no	yes
TraesCS1A02G165100	no	no	no	no
TraesCS1A02G165200	no	no	no	no
TraesCS1A02G165300	yes	yes	yes	no
TraesCS1A02G165400	no	no	no	yes
TraesCS1A02G165500	yes	yes	yes	no
TraesCS1A02G165600	no	no	yes	no
TraesCS1A02G165700	no	yes	yes	no
TraesCS1A02G165800	yes	yes	yes	no
TraesCS1A02G165900	yes	yes	yes	no
TraesCS1A02G166000	no	no	no	no
TraesCS1A02G166100	no	no	no	no
TraesCS1A02G166200	no	no	no	yes
TraesCS1A02G166300	no	no	no	no
TraesCS1A02G166400	no	no	no	no
TraesCS1A02G166500	no	no	no	no
TraesCS1A02G166600	no	no	yes	no
TraesCS1A02G166800	no	no	no	no
TraesCS1A02G166900	no	yes	no	no
TraesCS1A02G167000	no	no	no	no
TraesCS1A02G167100	yes	no	yes	no
TraesCS1A02G167200	yes	yes	yes	no
TraesCS1A02G167300	yes	yes	yes	no
TraesCS1A02G167400	yes	yes	yes	no
TraesCS1A02G167500	no	no	no	no
TraesCS1A02G167600	yes	no	yes	no
TraesCS1A02G167700	no	no	no	yes
TraesCS1A02G167800	no	no	no	yes
TraesCS1A02G167900	no	no	yes	yes
TraesCS1A02G168100	no	no	yes	no
TraesCS1A02G168200	no	yes	no	no
TraesCS1A02G168300	no	no	no	yes
TraesCS1A02G168400	yes	yes	yes	no
TraesCS1A02G168500	no	no	no	no
TraesCS1A02G168600	yes	yes	yes	no
TraesCS1A02G168700	no	no	no	no
TraesCS1A02G168800	no	yes	no	no
TraesCS1A02G168900	yes	yes	yes	no
TraesCS1A02G169000	yes	yes	yes	no
TraesCS1A02G169100	yes	yes	yes	no
TraesCS1A02G169200	yes	yes	yes	no
TraesCS1A02G169300	no	yes	no	no
TraesCS1A02G169400	no	no	no	no
TraesCS1A02G169500	yes	yes	yes	no
TraesCS1A02G169600	yes	yes	yes	no
TraesCS1A02G169700	no	no	no	no
TraesCS1A02G169800	no	no	no	no
TraesCS1A02G169900	no	no	yes	no
TraesCS1A02G170000	no	yes	yes	no
TraesCS1A02G170100	no	no	no	no
TraesCS1A02G170200	yes	yes	yes	no
TraesCS1A02G170300	yes	yes	yes	no
TraesCS1A02G170400	no	yes	yes	no
TraesCS1A02G170500	yes	yes	yes	no
TraesCS1A02G170600	yes	yes	yes	no
TraesCS1A02G170700	no	no	yes	no
TraesCS1A02G170800	no	no	yes	no
TraesCS1A02G170900	no	yes	yes	no
TraesCS1A02G171000	yes	yes	yes	no
TraesCS1A02G171100	yes	yes	yes	no
TraesCS1A02G171200	yes	yes	yes	no
TraesCS1A02G171300	no	no	no	yes
TraesCS1A02G171400	yes	yes	yes	no
TraesCS1A02G171500	yes	yes	yes	no
TraesCS1A02G171600	yes	yes	yes	no
TraesCS1A02G171700	yes	yes	yes	no
TraesCS1A02G171800	no	no	no	yes
TraesCS1A02G171900	no	no	no	yes
TraesCS1A02G172100	no	yes	yes	no
TraesCS1A02G172200	no	no	no	no
TraesCS1A02G172300	yes	yes	yes	no
TraesCS1A02G172400	no	no	no	no
TraesCS1A02G172600	no	no	no	no
TraesCS1A02G172700	yes	yes	yes	no
TraesCS1A02G172800	no	no	no	no
TraesCS1A02G172900	no	no	no	yes
TraesCS1A02G173000	no	no	no	no
TraesCS1A02G173100	yes	yes	yes	no
TraesCS1A02G173200	yes	yes	yes	no
TraesCS1A02G173300	no	yes	no	no
TraesCS1A02G173400	yes	yes	yes	no
TraesCS1A02G173500	yes	yes	yes	no
TraesCS1A02G173600	no	no	no	no
TraesCS1A02G173700	no	yes	no	no
TraesCS1A02G173800	no	no	no	yes
TraesCS1A02G173900	no	no	no	no
TraesCS1A02G174000	no	no	no	no
TraesCS1A02G174100	yes	yes	yes	no
TraesCS1A02G174200	no	no	no	no
TraesCS1A02G174300	no	no	no	no
TraesCS1A02G174400	yes	yes	yes	no
TraesCS1A02G174500	yes	no	no	no
TraesCS1A02G174600	yes	yes	yes	no
TraesCS1A02G174700	yes	no	yes	no
TraesCS1A02G174800	no	no	no	no
TraesCS1A02G174900	yes	no	no	no
TraesCS1A02G175000	yes	yes	yes	no
TraesCS1A02G175100	no	no	no	no
TraesCS1A02G175200	no	no	yes	no
TraesCS1A02G175300	no	no	no	no
TraesCS1A02G175500	yes	yes	yes	no
TraesCS1A02G175600	no	yes	yes	no
TraesCS1A02G175700	yes	yes	yes	no
TraesCS1A02G175800	yes	yes	yes	no
TraesCS1A02G175900	yes	yes	no	no
TraesCS1A02G176000	no	no	no	no
TraesCS1A02G176100	no	no	no	no
TraesCS1A02G176200	yes	yes	yes	no
TraesCS1A02G176300	no	no	no	yes
TraesCS1A02G176400	no	no	no	no
TraesCS1A02G176500	yes	yes	yes	no
TraesCS1A02G176700	yes	yes	yes	no
TraesCS1A02G176800	yes	yes	yes	no
TraesCS1A02G176900	yes	yes	yes	no
TraesCS1A02G177000	yes	yes	yes	no
TraesCS1A02G177100	yes	no	yes	no
TraesCS1A02G177200	no	no	no	no
TraesCS1A02G177300	yes	yes	yes	no
TraesCS1A02G177400	yes	yes	yes	no
TraesCS1A02G177500	no	no	no	no
TraesCS1A02G177600	yes	yes	yes	no
TraesCS1A02G177700	no	yes	yes	no
TraesCS1A02G177800	no	no	no	no
TraesCS1A02G177900	no	no	no	no
TraesCS1A02G178000	no	no	no	no
TraesCS1A02G178100	yes	yes	yes	no
TraesCS1A02G178200	yes	yes	yes	no
TraesCS1A02G178300	yes	yes	yes	no
TraesCS1A02G178400	yes	no	yes	no
TraesCS1A02G178500	no	no	no	no
TraesCS1A02G178600	yes	yes	yes	no
TraesCS1A02G178700	yes	no	yes	no
TraesCS1A02G178800	no	no	no	no
TraesCS1A02G178900	no	no	no	no
TraesCS1A02G179000	yes	yes	yes	no
TraesCS1A02G179100	no	no	no	no
TraesCS1A02G179200	no	no	no	no
TraesCS1A02G179300	no	no	no	no
TraesCS1A02G179400	no	no	yes	no
TraesCS1A02G179500	yes	yes	yes	no
TraesCS1A02G179600	no	yes	yes	no
TraesCS1A02G179700	yes	yes	yes	no
TraesCS1A02G179800	yes	yes	yes	no
TraesCS1A02G179900	no	no	no	no
TraesCS1A02G180000	yes	no	yes	no
TraesCS1A02G180100	yes	yes	yes	no
TraesCS1A02G180200	yes	yes	yes	no
TraesCS1A02G180300	yes	yes	yes	no
TraesCS1A02G180400	yes	yes	yes	no
TraesCS1A02G180500	yes	yes	no	no
TraesCS1A02G180600	no	no	no	no
TraesCS1A02G180700	no	no	no	no
TraesCS1A02G180800	yes	yes	yes	no
TraesCS1A02G180900	no	yes	no	no
TraesCS1A02G181000	no	no	yes	no
TraesCS1A02G181100	no	no	yes	yes
TraesCS1A02G181300	no	no	no	no
TraesCS1A02G181400	yes	yes	yes	no
TraesCS1A02G181500	yes	yes	yes	no
TraesCS1A02G181600	yes	yes	yes	no
TraesCS1A02G181700	no	no	no	no
TraesCS1A02G181800	no	no	no	no
TraesCS1A02G181900	no	yes	yes	no
TraesCS1A02G182000	yes	yes	yes	no
TraesCS1A02G182100	yes	yes	yes	no
TraesCS1A02G182200	yes	no	yes	no
TraesCS1A02G182300	yes	no	yes	no
TraesCS1A02G182400	no	no	yes	no
TraesCS1A02G182500	yes	yes	yes	no
TraesCS1A02G182600	yes	yes	yes	no
TraesCS1A02G182700	no	yes	yes	no
TraesCS1A02G182800	yes	yes	yes	no
TraesCS1A02G182900	yes	yes	yes	no
TraesCS1A02G183000	no	no	yes	no
TraesCS1A02G183100	no	no	no	no
TraesCS1A02G183200	no	yes	no	no
TraesCS1A02G183300	no	no	no	no
TraesCS1A02G183400	yes	yes	yes	no
TraesCS1A02G183500	no	no	yes	no
TraesCS1A02G183600	no	no	no	yes
TraesCS1A02G183700	no	no	yes	no
TraesCS1A02G183800	yes	yes	yes	no
TraesCS1A02G183900	no	yes	no	no
TraesCS1A02G184000	yes	no	yes	no
TraesCS1A02G184100	yes	yes	yes	no
TraesCS1A02G184200	no	no	no	no
TraesCS1A02G184300	yes	yes	yes	no
TraesCS1A02G184400	yes	no	yes	no
TraesCS1A02G184500	yes	yes	yes	no
TraesCS1A02G184600	no	yes	no	no
TraesCS1A02G184700	no	no	no	no
TraesCS1A02G184800	no	no	no	no
TraesCS1A02G184900	yes	yes	yes	no
TraesCS1A02G185100	no	no	no	no
TraesCS1A02G185200	yes	yes	yes	no
TraesCS1A02G185300	yes	yes	yes	no
TraesCS1A02G185400	no	no	yes	no
TraesCS1A02G185500	yes	no	yes	no
TraesCS1A02G185700	yes	no	yes	no
TraesCS1A02G185800	no	no	no	no
TraesCS1A02G185900	yes	yes	yes	no
TraesCS1A02G186000	no	no	no	no
TraesCS1A02G186100	no	no	yes	no
TraesCS1A02G186200	no	no	no	no
TraesCS1A02G186300	no	no	yes	no
TraesCS1A02G186400	no	no	no	no
TraesCS1A02G186500	no	no	yes	no
TraesCS1A02G186600	no	no	no	no
TraesCS1A02G186700	no	no	yes	no
TraesCS1A02G186800	yes	no	yes	no
TraesCS1A02G186900	no	no	no	no
TraesCS1A02G187000	yes	no	no	no
TraesCS1A02G187100	no	no	no	no
TraesCS1A02G187200	no	no	no	no
TraesCS1A02G187300	no	no	yes	no
TraesCS1A02G187400	yes	yes	yes	no
TraesCS1A02G187500	no	no	no	no
TraesCS1A02G187600	no	no	no	no
TraesCS1A02G187700	no	no	yes	no
TraesCS1A02G187800	no	no	no	no
TraesCS1A02G187900	no	no	no	yes
TraesCS1A02G188000	yes	no	yes	no
TraesCS1A02G188100	no	no	no	yes
TraesCS1A02G188200	yes	yes	yes	no
TraesCS1A02G188300	no	no	no	no
TraesCS1A02G188400	no	no	no	no
TraesCS1A02G188500	yes	no	yes	no
TraesCS1A02G188600	yes	yes	yes	no
TraesCS1A02G188700	yes	yes	yes	no
TraesCS1A02G188800	no	yes	yes	no
TraesCS1A02G188900	yes	yes	yes	no
TraesCS1A02G189000	no	yes	yes	no
TraesCS1A02G189100	yes	yes	yes	no
TraesCS1A02G189200	no	no	no	no
TraesCS1A02G189300	no	no	yes	yes
TraesCS1A02G189400	no	no	no	no
TraesCS1A02G189500	yes	yes	yes	no
TraesCS1A02G189600	no	yes	yes	no
TraesCS1A02G189700	no	no	no	no
TraesCS1A02G189800	no	no	yes	no
TraesCS1A02G189900	no	no	no	no
TraesCS1A02G190000	yes	yes	yes	no
TraesCS1A02G190100	no	no	no	no
TraesCS1A02G190200	no	yes	yes	no
TraesCS1A02G190300	yes	no	yes	no
TraesCS1A02G190400	no	yes	no	no
TraesCS1A02G190500	yes	yes	yes	no
TraesCS1A02G190600	no	no	no	no
TraesCS1A02G190700	yes	yes	yes	no
TraesCS1A02G190800	yes	yes	yes	no
TraesCS1A02G190900	no	no	no	no
TraesCS1A02G191000	no	yes	no	no
TraesCS1A02G191100	no	no	no	no
TraesCS1A02G191300	yes	yes	yes	no
TraesCS1A02G191400	yes	yes	yes	no
TraesCS1A02G191500	no	no	no	no
TraesCS1A02G191600	yes	yes	yes	no
TraesCS1A02G191700	yes	yes	yes	no
TraesCS1A02G191800	yes	no	yes	no
TraesCS1A02G191900	no	yes	yes	no
TraesCS1A02G192000	no	no	no	no
TraesCS1A02G192100	no	no	no	no
TraesCS1A02G192200	yes	yes	yes	no
TraesCS1A02G192300	no	yes	no	no
TraesCS1A02G192400	yes	yes	no	no
TraesCS1A02G192500	yes	yes	yes	no
TraesCS1A02G192600	yes	yes	yes	no
TraesCS1A02G192700	no	yes	yes	no
TraesCS1A02G192800	yes	yes	yes	no
TraesCS1A02G192900	no	no	no	no
TraesCS1A02G193000	yes	yes	yes	no
TraesCS1A02G193100	yes	no	no	no
TraesCS1A02G193200	yes	yes	yes	no
TraesCS1A02G193300	no	no	no	no
TraesCS1A02G193400	no	no	no	yes
TraesCS1A02G193500	yes	yes	yes	no
TraesCS1A02G193600	yes	yes	yes	no
TraesCS1A02G193700	yes	no	yes	no
TraesCS1A02G193800	yes	yes	yes	no
TraesCS1A02G193900	yes	yes	yes	no
TraesCS1A02G194000	yes	yes	yes	no
TraesCS1A02G194100	yes	yes	yes	no
TraesCS1A02G194200	no	no	yes	no
TraesCS1A02G194400	yes	yes	yes	no
TraesCS1A02G194500	yes	yes	yes	no
TraesCS1A02G194600	yes	no	no	no
TraesCS1A02G194700	no	no	no	no
TraesCS1A02G194800	yes	yes	yes	no
TraesCS1A02G194900	yes	no	yes	no
TraesCS1A02G195000	yes	yes	yes	no
TraesCS1A02G195100	no	yes	yes	no
TraesCS1A02G195200	no	yes	no	no
TraesCS1A02G195300	yes	yes	yes	no
TraesCS1A02G195312	yes	no	no	no
TraesCS1A02G195400	yes	yes	yes	no
TraesCS1A02G195500	yes	yes	no	no
TraesCS1A02G195700	yes	yes	yes	no
TraesCS1A02G195900	yes	no	yes	no
TraesCS1A02G196000	no	no	yes	no
TraesCS1A02G196100	no	no	no	no
TraesCS1A02G196200	yes	yes	yes	no
TraesCS1A02G196300	no	yes	yes	no
TraesCS1A02G196400	yes	yes	yes	no
TraesCS1A02G196500	yes	yes	yes	no
TraesCS1A02G196600	no	yes	yes	no
TraesCS1A02G196700	no	no	yes	no
TraesCS1A02G196800	yes	no	yes	no
TraesCS1A02G196900	no	no	no	no
TraesCS1A02G197000	yes	yes	yes	no
TraesCS1A02G197100	no	no	no	no
TraesCS1A02G197200	yes	no	yes	no
TraesCS1A02G197300	no	yes	no	no
TraesCS1A02G197400	no	no	no	yes
TraesCS1A02G197500	yes	yes	yes	no
TraesCS1A02G197600	yes	yes	yes	no
TraesCS1A02G197700	no	no	yes	no
TraesCS1A02G197800	no	yes	yes	no
TraesCS1A02G197900	yes	yes	yes	no
TraesCS1A02G198000	yes	yes	yes	no
TraesCS1A02G198100	yes	yes	yes	no
TraesCS1A02G198200	yes	yes	yes	no
TraesCS1A02G198300	yes	no	no	no
TraesCS1A02G198400	yes	yes	yes	no
TraesCS1A02G198500	yes	yes	yes	no
TraesCS1A02G198600	yes	no	yes	no
TraesCS1A02G198700	no	yes	yes	no
TraesCS1A02G198800	no	no	no	no
TraesCS1A02G198900	no	no	no	no
TraesCS1A02G199000	no	yes	no	no
TraesCS1A02G199100	no	no	no	no
TraesCS1A02G199200	no	no	no	no
TraesCS1A02G199300	no	no	no	yes
TraesCS1A02G199400	no	no	no	no
TraesCS1A02G199500	yes	yes	yes	no
TraesCS1A02G199600	no	no	yes	yes
TraesCS1A02G199700	no	no	no	yes
TraesCS1A02G199800	no	no	no	no
TraesCS1A02G199900	no	no	no	yes
TraesCS1A02G200000	yes	no	yes	no
TraesCS1A02G200100	no	no	no	yes
TraesCS1A02G200200	no	no	no	yes
TraesCS1A02G200400	no	no	no	no
TraesCS1A02G200500	no	no	yes	yes
TraesCS1A02G200600	no	no	no	no
TraesCS1A02G200700	no	no	no	yes
TraesCS1A02G200800	yes	yes	yes	no
TraesCS1A02G200900	yes	yes	yes	no
TraesCS1A02G201000	no	no	no	yes
TraesCS1A02G201100	no	no	no	no
TraesCS1A02G201200	yes	yes	yes	no
TraesCS1A02G201300	yes	yes	yes	no
TraesCS1A02G201400	yes	yes	yes	no
TraesCS1A02G201500	yes	yes	yes	yes
TraesCS1A02G201600	yes	yes	yes	no
TraesCS1A02G201700	yes	no	yes	no
TraesCS1A02G201800	no	no	no	no
TraesCS1A02G201900	no	no	no	no
TraesCS1A02G202000	yes	no	yes	no
TraesCS1A02G202100	no	no	no	no
TraesCS1A02G202200	no	no	no	no
TraesCS1A02G202300	yes	yes	yes	no
TraesCS1A02G202400	no	no	no	no
TraesCS1A02G202500	no	no	no	yes
TraesCS1A02G202600	no	no	no	no
TraesCS1A02G202700	yes	yes	yes	no
TraesCS1A02G202800	no	no	no	yes
TraesCS1A02G202900	no	no	no	no
TraesCS1A02G203000	yes	yes	yes	no
TraesCS1A02G203100	yes	yes	yes	no
TraesCS1A02G203200	yes	yes	yes	no
TraesCS1A02G203300	no	no	yes	no
TraesCS1A02G203400	yes	yes	yes	no
TraesCS1A02G203500	no	no	yes	yes
TraesCS1A02G203600	no	no	no	yes
TraesCS1A02G203700	no	no	no	yes
TraesCS1A02G203800	no	no	no	no
TraesCS1A02G203900	no	no	no	yes
TraesCS1A02G204100	no	no	no	no
TraesCS1A02G204200	yes	yes	yes	no
TraesCS1A02G204300	no	no	no	no
[truncated: 105,892 more rows]
