# Supplementary material for: Epigenomic identification of vernalization cis-regulatory elements in winter wheat
Source: Genome Biol. 2024 Jul 30;25:200. doi: 10.1186/s13059-024-03342-3 (PMC11290141; doi:10.1186/s13059-024-03342-3)
Supplement: Supplementary file 10 — Additional file 10: Table S9. Vernalization response of triads genes at the expression and epigenomic levels. [file 13059_2024_3342_MOESM10_ESM.xlsx]

## Sheet: Table S9
Additional file 10: Table S9: Vernalization response of triads genes at the expression and epigenomic levels.
Aid	Bid	Did	TPM	ATAC	H3K4me3	H3K36me3	H3K27me3	H3K27ac
TraesCS4A02G043300	TraesCS4B02G263800	TraesCS4D02G264000	Un	Un	Un	Un	Un	Un
TraesCS4A02G043500	TraesCS4B02G264100	TraesCS4D02G264200	Balanced	Unbalanced	Balanced	Un	Un	Unbalanced
TraesCS4A02G043600	TraesCS4B02G264300	TraesCS4D02G264300	Balanced	Balanced	Balanced	Balanced	Un	Unbalanced
TraesCS4A02G043700	TraesCS4B02G264400	TraesCS4D02G264400	Balanced	Balanced	Balanced	Un	Un	Balanced
TraesCS4A02G043800	TraesCS4B02G264500	TraesCS4D02G264500	Unbalanced	Unbalanced	Un	Un	Balanced	Un
TraesCS4A02G043900	TraesCS4B02G264700	TraesCS4D02G264700	Un	Un	Unbalanced	Un	Unbalanced	Un
TraesCS4A02G044100	TraesCS4B02G264900	TraesCS4D02G265100	Unbalanced	Unbalanced	Unbalanced	Un	Unbalanced	Un
TraesCS4A02G044200	TraesCS4B02G265300	TraesCS4D02G265300	Balanced	Balanced	Balanced	Balanced	Un	Balanced
TraesCS4A02G044300	TraesCS4B02G265400	TraesCS4D02G265400	Balanced	Un	Balanced	Balanced	Un	Balanced
TraesCS4A02G044400	TraesCS4B02G265500	TraesCS4D02G265500	Un	Balanced	Balanced	Un	Un	Balanced
TraesCS4A02G044500	TraesCS4B02G265600	TraesCS4D02G265600	Unbalanced	Unbalanced	Balanced	Unbalanced	Un	Unbalanced
TraesCS4A02G044600	TraesCS4B02G265700	TraesCS4D02G265700	Balanced	Unbalanced	Balanced	Balanced	Un	Unbalanced
TraesCS4A02G044700	TraesCS4B02G260600	TraesCS4D02G260400	Balanced	Balanced	Balanced	Balanced	Un	Balanced
TraesCS4A02G044800	TraesCS4B02G260500	TraesCS4D02G260300	Balanced	Balanced	Balanced	Unbalanced	Balanced	Balanced
TraesCS4A02G044900	TraesCS4B02G260400	TraesCS4D02G260200	Balanced	Un	Balanced	Unbalanced	Un	Balanced
TraesCS4A02G045000	TraesCS4B02G260300	TraesCS4D02G260100	Balanced	Balanced	Balanced	Balanced	Un	Unbalanced
TraesCS4A02G045100	TraesCS4B02G260200	TraesCS4D02G259900	Unbalanced	Unbalanced	Balanced	Unbalanced	Un	Balanced
TraesCS4A02G045200	TraesCS4B02G260100	TraesCS4D02G259800	Unbalanced	Balanced	Balanced	Balanced	Un	Balanced
TraesCS4A02G045300	TraesCS4B02G260000	TraesCS4D02G259700	Un	Unbalanced	Balanced	Unbalanced	Un	Balanced
TraesCS4A02G045400	TraesCS4B02G259109	TraesCS4D02G259600	Balanced	Unbalanced	Balanced	Unbalanced	Un	Balanced
TraesCS4A02G045600	TraesCS4B02G259200	TraesCS4D02G259300	Balanced	Unbalanced	Balanced	Unbalanced	Un	Balanced
TraesCS4A02G045700	TraesCS4B02G259300	TraesCS4D02G259200	Unbalanced	Unbalanced	Balanced	Unbalanced	Un	Unbalanced
TraesCS4A02G045900	TraesCS4B02G259500	TraesCS4D02G259000	Unbalanced	Balanced	Balanced	Balanced	Un	Balanced
TraesCS4A02G046000	TraesCS4B02G259600	TraesCS4D02G258900	Balanced	Balanced	Balanced	Balanced	Un	Balanced
TraesCS4A02G046100	TraesCS4B02G259700	TraesCS4D02G258800	Balanced	Un	Balanced	Unbalanced	Un	Balanced
TraesCS4A02G046200	TraesCS4B02G259800	TraesCS4D02G258700	Balanced	Balanced	Balanced	Balanced	Un	Balanced
TraesCS4A02G046300	TraesCS4B02G259900	TraesCS4D02G258600	Un	Balanced	Un	Un	Un	Un
TraesCS4A02G046500	TraesCS4B02G258500	TraesCS4D02G258300	Unbalanced	Un	Balanced	Unbalanced	Un	Balanced
TraesCS4A02G046600	TraesCS4B02G258300	TraesCS4D02G258100	Balanced	Unbalanced	Balanced	Balanced	Un	Balanced
TraesCS4A02G046700	TraesCS4B02G258200	TraesCS4D02G258000	Balanced	Balanced	Balanced	Unbalanced	Un	Balanced
TraesCS4A02G046800	TraesCS4B02G258000	TraesCS4D02G257900	Unbalanced	Balanced	Balanced	Un	Un	Balanced
TraesCS4A02G046900	TraesCS4B02G257900	TraesCS4D02G257800	Un	Unbalanced	Unbalanced	Unbalanced	Un	Unbalanced
TraesCS4A02G047000	TraesCS4B02G257800	TraesCS4D02G257700	Balanced	Unbalanced	Balanced	Unbalanced	Un	Unbalanced
TraesCS4A02G047100	TraesCS4B02G257700	TraesCS4D02G257600	Balanced	Unbalanced	Balanced	Balanced	Un	Balanced
TraesCS4A02G047200	TraesCS4B02G257500	TraesCS4D02G257400	Un	Un	Un	Un	Balanced	Un
TraesCS4A02G047300	TraesCS4B02G257400	TraesCS4D02G257300	Un	Un	Balanced	Un	Unbalanced	Unbalanced
TraesCS4A02G047300	TraesCS4B02G260700	TraesCS4D02G257300	Un	Un	Balanced	Un	Unbalanced	Unbalanced
TraesCS4A02G047400	TraesCS4B02G257300	TraesCS4D02G257200	Unbalanced	Balanced	Balanced	Unbalanced	Un	Unbalanced
TraesCS4A02G047700	TraesCS4B02G257200	TraesCS4D02G257100	Un	Un	Unbalanced	Un	Unbalanced	Un
TraesCS4A02G048000	TraesCS4B02G257000	TraesCS4D02G256900	Balanced	Balanced	Balanced	Balanced	Un	Unbalanced
TraesCS4A02G048100	TraesCS4B02G256900	TraesCS4D02G256800	Balanced	Un	Balanced	Balanced	Un	Balanced
TraesCS4A02G048200	TraesCS4B02G256600	TraesCS4D02G256700	Unbalanced	Unbalanced	Balanced	Un	Un	Balanced
TraesCS4A02G048300	TraesCS4B02G256500	TraesCS4D02G256400	Unbalanced	Unbalanced	Balanced	Un	Balanced	Balanced
TraesCS4A02G048400	TraesCS4B02G256400	TraesCS4D02G256300	Unbalanced	Un	Balanced	Balanced	Un	Balanced
TraesCS4A02G048700	TraesCS4B02G256100	TraesCS4D02G256200	Balanced	Unbalanced	Un	Un	Un	Un
TraesCS4A02G048800	TraesCS4B02G256000	TraesCS4D02G256100	Un	Un	Un	Un	Un	Un
TraesCS4A02G048900	TraesCS4B02G255900	TraesCS4D02G256000	Balanced	Unbalanced	Unbalanced	Balanced	Un	Balanced
TraesCS4A02G049000	TraesCS4B02G255800	TraesCS4D02G255900	Un	Un	Un	Un	Un	Un
TraesCS4A02G049100	TraesCS4B02G255700	TraesCS4D02G255800	Unbalanced	Balanced	Balanced	Balanced	Un	Balanced
TraesCS4A02G049200	TraesCS4B02G255600	TraesCS4D02G255600	Balanced	Unbalanced	Balanced	Balanced	Un	Balanced
TraesCS4A02G049300	TraesCS4B02G255500	TraesCS4D02G255500	Balanced	Unbalanced	Unbalanced	Unbalanced	Unbalanced	Balanced
TraesCS4A02G049500	TraesCS4B02G255400	TraesCS4D02G255100	Balanced	Balanced	Balanced	Balanced	Un	Unbalanced
TraesCS4A02G049600	TraesCS4B02G255100	TraesCS4D02G254900	Balanced	Un	Balanced	Balanced	Un	Balanced
TraesCS4A02G049700	TraesCS4B02G255000	TraesCS4D02G254800	Unbalanced	Unbalanced	Unbalanced	Unbalanced	Un	Unbalanced
TraesCS4A02G049800	TraesCS4B02G254900	TraesCS4D02G254700	Unbalanced	Unbalanced	Unbalanced	Balanced	Un	Balanced
TraesCS4A02G049900	TraesCS4B02G254800	TraesCS4D02G254600	Balanced	Balanced	Balanced	Balanced	Un	Balanced
TraesCS4A02G050000	TraesCS4B02G254700	TraesCS4D02G254500	Balanced	Unbalanced	Balanced	Un	Un	Balanced
TraesCS4A02G050100	TraesCS4B02G254500	TraesCS4D02G254300	Un	Un	Balanced	Un	Balanced	Un
TraesCS4A02G050200	TraesCS4B02G254400	TraesCS4D02G254200	Balanced	Un	Balanced	Unbalanced	Un	Unbalanced
TraesCS4A02G050500	TraesCS4B02G254300	TraesCS4D02G254100	Balanced	Unbalanced	Balanced	Balanced	Un	Unbalanced
TraesCS4A02G050700	TraesCS4B02G254000	TraesCS4D02G253900	Un	Un	Balanced	Unbalanced	Un	Un
TraesCS4A02G050800	TraesCS4B02G253900	TraesCS4D02G253800	Unbalanced	Balanced	Unbalanced	Unbalanced	Un	Unbalanced
TraesCS4A02G050900	TraesCS4B02G253700	TraesCS4D02G253600	Un	Un	Unbalanced	Un	Balanced	Un
TraesCS4A02G051000	TraesCS4B02G253300	TraesCS4D02G253400	Balanced	Unbalanced	Unbalanced	Unbalanced	Un	Balanced
TraesCS4A02G051100	TraesCS4B02G253200	TraesCS4D02G253300	Unbalanced	Balanced	Balanced	Balanced	Un	Balanced
TraesCS4A02G051300	TraesCS4B02G253100	TraesCS4D02G253200	Unbalanced	Un	Balanced	Unbalanced	Un	Balanced
TraesCS4A02G051400	TraesCS4B02G253000	TraesCS4D02G253100	Balanced	Balanced	Balanced	Balanced	Un	Unbalanced
TraesCS4A02G051500	TraesCS4B02G252900	TraesCS4D02G253000	Unbalanced	Balanced	Unbalanced	Balanced	Un	Unbalanced
TraesCS4A02G051600	TraesCS4B02G252600	TraesCS4D02G252900	Balanced	Un	Balanced	Balanced	Un	Balanced
TraesCS4A02G051700	TraesCS4B02G252500	TraesCS4D02G252800	Balanced	Unbalanced	Balanced	Balanced	Un	Unbalanced
TraesCS4A02G051900	TraesCS4B02G252400	TraesCS4D02G252700	Balanced	Un	Balanced	Balanced	Un	Unbalanced
TraesCS4A02G052000	TraesCS4B02G252200	TraesCS4D02G252500	Un	Un	Unbalanced	Un	Balanced	Unbalanced
TraesCS4A02G052200	TraesCS4B02G252100	TraesCS4D02G252100	Unbalanced	Balanced	Balanced	Un	Un	Unbalanced
TraesCS4A02G052600	TraesCS4B02G251700	TraesCS4D02G251900	Balanced	Unbalanced	Balanced	Balanced	Un	Balanced
TraesCS4A02G053000	TraesCS4B02G251500	TraesCS4D02G251500	Un	Un	Un	Un	Balanced	Un
TraesCS4A02G053100	TraesCS4B02G251400	TraesCS4D02G251400	Unbalanced	Un	Unbalanced	Unbalanced	Un	Unbalanced
TraesCS4A02G053400	TraesCS4B02G251200	TraesCS4D02G251200	Balanced	Un	Balanced	Balanced	Un	Balanced
TraesCS4A02G053500	TraesCS4B02G251100	TraesCS4D02G251000	Unbalanced	Unbalanced	Un	Un	Balanced	Un
TraesCS4A02G053700	TraesCS4B02G251000	TraesCS4D02G250900	Unbalanced	Unbalanced	Unbalanced	Unbalanced	Un	Balanced
TraesCS4A02G053800	TraesCS4B02G250900	TraesCS4D02G250800	Unbalanced	Un	Un	Un	Un	Un
TraesCS4A02G053900	TraesCS4B02G250800	TraesCS4D02G250700	Balanced	Un	Balanced	Balanced	Un	Balanced
TraesCS4A02G054400	TraesCS4B02G250500	TraesCS4D02G250400	Balanced	Balanced	Balanced	Balanced	Un	Balanced
TraesCS4A02G054500	TraesCS4B02G250400	TraesCS4D02G250300	Un	Un	Un	Un	Unbalanced	Un
TraesCS4A02G054800	TraesCS4B02G250200	TraesCS4D02G250100	Balanced	Balanced	Balanced	Unbalanced	Un	Unbalanced
TraesCS4A02G055100	TraesCS4B02G249500	TraesCS4D02G249900	Un	Un	Unbalanced	Un	Balanced	Un
TraesCS4A02G055300	TraesCS4B02G249300	TraesCS4D02G249600	Unbalanced	Un	Balanced	Balanced	Un	Balanced
TraesCS4A02G055400	TraesCS4B02G249200	TraesCS4D02G249500	Balanced	Unbalanced	Balanced	Balanced	Un	Balanced
TraesCS4A02G055500	TraesCS4B02G249100	TraesCS4D02G249400	Un	Un	Un	Un	Un	Un
TraesCS4A02G055800	TraesCS4B02G249000	TraesCS4D02G249100	Balanced	Un	Balanced	Balanced	Un	Balanced
TraesCS4A02G055900	TraesCS4B02G248900	TraesCS4D02G249000	Unbalanced	Balanced	Balanced	Unbalanced	Un	Unbalanced
TraesCS4A02G056100	TraesCS4B02G248800	TraesCS4D02G248200	Balanced	Balanced	Balanced	Unbalanced	Un	Un
TraesCS4A02G056200	TraesCS4B02G248700	TraesCS4D02G248100	Balanced	Unbalanced	Balanced	Balanced	Un	Balanced
TraesCS4A02G056300	TraesCS4B02G248600	TraesCS4D02G248000	Unbalanced	Un	Unbalanced	Un	Balanced	Unbalanced
TraesCS4A02G056500	TraesCS4B02G248500	TraesCS4D02G247900	Balanced	Unbalanced	Balanced	Unbalanced	Un	Unbalanced
TraesCS4A02G056700	TraesCS4B02G248300	TraesCS4D02G247600	Unbalanced	Un	Balanced	Unbalanced	Un	Balanced
TraesCS4A02G056800	TraesCS4B02G248200	TraesCS4D02G247500	Balanced	Unbalanced	Balanced	Balanced	Un	Balanced
TraesCS4A02G057200	TraesCS4B02G247900	TraesCS4D02G247100	Balanced	Unbalanced	Unbalanced	Unbalanced	Un	Unbalanced
TraesCS4A02G057300	TraesCS4B02G247700	TraesCS4D02G247000	Un	Unbalanced	Balanced	Un	Balanced	Un
TraesCS4A02G057400	TraesCS4B02G247600	TraesCS4D02G246900	Unbalanced	Unbalanced	Balanced	Balanced	Un	Balanced
TraesCS4A02G057600	TraesCS4B02G247400	TraesCS4D02G246700	Unbalanced	Balanced	Balanced	Balanced	Un	Balanced
TraesCS4A02G057700	TraesCS4B02G247300	TraesCS4D02G246600	Balanced	Un	Balanced	Balanced	Un	Unbalanced
TraesCS4A02G058000	TraesCS4B02G246900	TraesCS4D02G246300	Balanced	Balanced	Un	Un	Un	Un
TraesCS4A02G058200	TraesCS4B02G246700	TraesCS4D02G246000	Unbalanced	Unbalanced	Unbalanced	Unbalanced	Un	Unbalanced
TraesCS4A02G058300	TraesCS4B02G246500	TraesCS4D02G245800	Un	Un	Balanced	Un	Balanced	Un
TraesCS4A02G058400	TraesCS4B02G246400	TraesCS4D02G245700	Un	Un	Balanced	Un	Un	Balanced
TraesCS4A02G058500	TraesCS4B02G246200	TraesCS4D02G245600	Un	Un	Balanced	Un	Unbalanced	Un
TraesCS4A02G058600	TraesCS4B02G246100	TraesCS4D02G245500	Balanced	Un	Balanced	Balanced	Un	Balanced
TraesCS4A02G058700	TraesCS4B02G246000	TraesCS4D02G245400	Balanced	Balanced	Unbalanced	Un	Un	Unbalanced
TraesCS4A02G058800	TraesCS4B02G245900	TraesCS4D02G245300	Un	Un	Un	Un	Balanced	Un
TraesCS4A02G058900	TraesCS4B02G245700	TraesCS4D02G245200	Un	Un	Balanced	Un	Balanced	Unbalanced
TraesCS4A02G059000	TraesCS4B02G234600	TraesCS4D02G235800	Unbalanced	Balanced	Balanced	Balanced	Balanced	Balanced
TraesCS4A02G059100	TraesCS4B02G234700	TraesCS4D02G235900	Un	Un	Unbalanced	Un	Unbalanced	Un
TraesCS4A02G059200	TraesCS4B02G234800	TraesCS4D02G236000	Balanced	Unbalanced	Un	Un	Balanced	Balanced
TraesCS4A02G059300	TraesCS4B02G234900	TraesCS4D02G236100	Balanced	Un	Balanced	Balanced	Un	Balanced
TraesCS4A02G059400	TraesCS4B02G235000	TraesCS4D02G236400	Unbalanced	Balanced	Balanced	Balanced	Un	Unbalanced
TraesCS4A02G059500	TraesCS4B02G235100	TraesCS4D02G236500	Balanced	Unbalanced	Balanced	Balanced	Un	Balanced
TraesCS4A02G059600	TraesCS4B02G235300	TraesCS4D02G236600	Unbalanced	Unbalanced	Balanced	Unbalanced	Un	Unbalanced
TraesCS4A02G059800	TraesCS4B02G235400	TraesCS4D02G236800	Unbalanced	Balanced	Balanced	Un	Un	Balanced
TraesCS4A02G059900	TraesCS4B02G235500	TraesCS4D02G236900	Balanced	Unbalanced	Balanced	Balanced	Un	Unbalanced
TraesCS4A02G060100	TraesCS4B02G235600	TraesCS4D02G237000	Balanced	Un	Balanced	Balanced	Un	Balanced
TraesCS4A02G060200	TraesCS4B02G235700	TraesCS4D02G237100	Balanced	Balanced	Un	Un	Un	Un
TraesCS4A02G060300	TraesCS4B02G235800	TraesCS4D02G237200	Balanced	Balanced	Balanced	Balanced	Un	Balanced
TraesCS4A02G060400	TraesCS4B02G235900	TraesCS4D02G237300	Un	Balanced	Unbalanced	Un	Balanced	Un
TraesCS4A02G060600	TraesCS4B02G236000	TraesCS4D02G237400	Unbalanced	Balanced	Balanced	Un	Balanced	Un
TraesCS4A02G060700	TraesCS4B02G236100	TraesCS4D02G237500	Balanced	Unbalanced	Balanced	Balanced	Un	Unbalanced
TraesCS4A02G060800	TraesCS4B02G236200	TraesCS4D02G237600	Unbalanced	Unbalanced	Balanced	Balanced	Balanced	Balanced
TraesCS4A02G060900	TraesCS4B02G236300	TraesCS4D02G237700	Balanced	Balanced	Balanced	Unbalanced	Un	Balanced
TraesCS4A02G061000	TraesCS4B02G236400	TraesCS4D02G237800	Balanced	Unbalanced	Balanced	Unbalanced	Un	Balanced
TraesCS4A02G061100	TraesCS4B02G236500	TraesCS4D02G237900	Un	Balanced	Balanced	Un	Balanced	Un
TraesCS4A02G061200	TraesCS4B02G236700	TraesCS4D02G238200	Un	Un	Unbalanced	Un	Balanced	Unbalanced
TraesCS4A02G061400	TraesCS4B02G236800	TraesCS4D02G238300	Un	Un	Balanced	Un	Un	Un
TraesCS4A02G061500	TraesCS4B02G236900	TraesCS4D02G238400	Balanced	Balanced	Balanced	Unbalanced	Un	Balanced
TraesCS4A02G061600	TraesCS4B02G237000	TraesCS4D02G238500	Balanced	Balanced	Un	Unbalanced	Un	Un
TraesCS4A02G061700	TraesCS4B02G237300	TraesCS4D02G238600	Balanced	Un	Unbalanced	Un	Unbalanced	Un
TraesCS4A02G061800	TraesCS4B02G237500	TraesCS4D02G238700	Unbalanced	Balanced	Balanced	Un	Balanced	Balanced
TraesCS4A02G062000	TraesCS4B02G238700	TraesCS4D02G238900	Balanced	Balanced	Balanced	Balanced	Un	Balanced
TraesCS4A02G062200	TraesCS4B02G238900	TraesCS4D02G239000	Balanced	Un	Balanced	Unbalanced	Un	Balanced
TraesCS4A02G062300	TraesCS4B02G239100	TraesCS4D02G239100	Balanced	Un	Balanced	Balanced	Un	Unbalanced
TraesCS4A02G062400	TraesCS4B02G239200	TraesCS4D02G239200	Balanced	Balanced	Unbalanced	Unbalanced	Un	Balanced
TraesCS4A02G062500	TraesCS4B02G239300	TraesCS4D02G239300	Balanced	Un	Balanced	Unbalanced	Un	Unbalanced
TraesCS4A02G062600	TraesCS4B02G239400	TraesCS4D02G239400	Unbalanced	Balanced	Balanced	Unbalanced	Un	Balanced
TraesCS4A02G062700	TraesCS4B02G239500	TraesCS4D02G239500	Balanced	Un	Balanced	Balanced	Un	Balanced
TraesCS4A02G062800	TraesCS4B02G239700	TraesCS4D02G239600	Balanced	Unbalanced	Balanced	Balanced	Un	Balanced
TraesCS4A02G062900	TraesCS4B02G239900	TraesCS4D02G239700	Unbalanced	Balanced	Balanced	Un	Un	Unbalanced
TraesCS4A02G063000	TraesCS4B02G240000	TraesCS4D02G239800	Un	Unbalanced	Un	Un	Un	Un
TraesCS4A02G063100	TraesCS4B02G240100	TraesCS4D02G239900	Balanced	Balanced	Unbalanced	Unbalanced	Un	Unbalanced
TraesCS4A02G063200	TraesCS4B02G240200	TraesCS4D02G240000	Un	Balanced	Balanced	Balanced	Un	Balanced
TraesCS4A02G063300	TraesCS4B02G240300	TraesCS4D02G240100	Balanced	Unbalanced	Unbalanced	Balanced	Un	Unbalanced
TraesCS4A02G063400	TraesCS4B02G240400	TraesCS4D02G240200	Balanced	Un	Balanced	Balanced	Un	Un
TraesCS4A02G063500	TraesCS4B02G240500	TraesCS4D02G240300	Unbalanced	Balanced	Balanced	Unbalanced	Un	Unbalanced
TraesCS4A02G063600	TraesCS4B02G240700	TraesCS4D02G240400	Balanced	Un	Unbalanced	Un	Unbalanced	Unbalanced
TraesCS4A02G063700	TraesCS4B02G240800	TraesCS4D02G240600	Balanced	Balanced	Balanced	Balanced	Un	Balanced
TraesCS4A02G063800	TraesCS4B02G240900	TraesCS4D02G240700	Balanced	Un	Balanced	Un	Un	Un
TraesCS4A02G063900	TraesCS4B02G241100	TraesCS4D02G240800	Un	Unbalanced	Balanced	Unbalanced	Balanced	Unbalanced
TraesCS4A02G064200	TraesCS4B02G241500	TraesCS4D02G241100	Unbalanced	Balanced	Unbalanced	Unbalanced	Un	Unbalanced
TraesCS4A02G064300	TraesCS4B02G241700	TraesCS4D02G241300	Balanced	Un	Balanced	Balanced	Un	Balanced
TraesCS4A02G064400	TraesCS4B02G241800	TraesCS4D02G241400	Un	Un	Unbalanced	Un	Un	Unbalanced
TraesCS4A02G064500	TraesCS4B02G241900	TraesCS4D02G241500	Unbalanced	Un	Unbalanced	Un	Balanced	Un
TraesCS4A02G064600	TraesCS4B02G242000	TraesCS4D02G241600	Un	Un	Balanced	Un	Balanced	Un
TraesCS4A02G064700	TraesCS4B02G242100	TraesCS4D02G241700	Balanced	Unbalanced	Balanced	Balanced	Un	Unbalanced
TraesCS4A02G064800	TraesCS4B02G242200	TraesCS4D02G241800	Unbalanced	Un	Balanced	Un	Balanced	Balanced
TraesCS4A02G064900	TraesCS4B02G242300	TraesCS4D02G241900	Un	Unbalanced	Balanced	Unbalanced	Un	Un
TraesCS4A02G065000	TraesCS4B02G242600	TraesCS4D02G242000	Balanced	Unbalanced	Balanced	Balanced	Un	Balanced
TraesCS4A02G065100	TraesCS4B02G242700	TraesCS4D02G242100	Unbalanced	Unbalanced	Balanced	Un	Un	Un
TraesCS4A02G065400	TraesCS4B02G242800	TraesCS4D02G242400	Balanced	Unbalanced	Balanced	Balanced	Un	Balanced
TraesCS4A02G065500	TraesCS4B02G242900	TraesCS4D02G242500	Balanced	Un	Balanced	Balanced	Un	Balanced
TraesCS4A02G065600	TraesCS4B02G243000	TraesCS4D02G242600	Unbalanced	Unbalanced	Balanced	Balanced	Un	Unbalanced
TraesCS4A02G065700	TraesCS4B02G243100	TraesCS4D02G242700	Balanced	Unbalanced	Balanced	Balanced	Un	Balanced
TraesCS4A02G065800	TraesCS4B02G243200	TraesCS4D02G242800	Balanced	Un	Balanced	Balanced	Un	Balanced
TraesCS4A02G065900	TraesCS4B02G243300	TraesCS4D02G242900	Balanced	Balanced	Unbalanced	Un	Unbalanced	Un
TraesCS4A02G066100	TraesCS4B02G243400	TraesCS4D02G243000	Unbalanced	Un	Balanced	Unbalanced	Un	Unbalanced
TraesCS4A02G066200	TraesCS4B02G243500	TraesCS4D02G243100	Unbalanced	Unbalanced	Balanced	Un	Balanced	Un
TraesCS4A02G066300	TraesCS4B02G243600	TraesCS4D02G243200	Unbalanced	Unbalanced	Un	Un	Unbalanced	Un
TraesCS4A02G066400	TraesCS4B02G243900	TraesCS4D02G243300	Balanced	Unbalanced	Balanced	Balanced	Unbalanced	Balanced
TraesCS4A02G066600	TraesCS4B02G244200	TraesCS4D02G243500	Unbalanced	Balanced	Balanced	Unbalanced	Un	Un
TraesCS4A02G066700	TraesCS4B02G244300	TraesCS4D02G243600	Un	Un	Balanced	Un	Un	Un
TraesCS4A02G067200	TraesCS4B02G244800	TraesCS4D02G244600	Un	Un	Balanced	Unbalanced	Un	Un
TraesCS4A02G067300	TraesCS4B02G224600	TraesCS4D02G225200	Un	Un	Unbalanced	Un	Balanced	Un
TraesCS4A02G067400	TraesCS4B02G224700	TraesCS4D02G225300	Balanced	Unbalanced	Balanced	Unbalanced	Un	Balanced
TraesCS4A02G067500	TraesCS4B02G224800	TraesCS4D02G225400	Balanced	Balanced	Balanced	Un	Un	Balanced
TraesCS4A02G067700	TraesCS4B02G224900	TraesCS4D02G225500	Balanced	Unbalanced	Balanced	Unbalanced	Un	Balanced
TraesCS4A02G067900	TraesCS4B02G225100	TraesCS4D02G225700	Unbalanced	Unbalanced	Unbalanced	Unbalanced	Un	Un
TraesCS4A02G068100	TraesCS4B02G225300	TraesCS4D02G225900	Un	Un	Balanced	Un	Balanced	Un
TraesCS4A02G068200	TraesCS4B02G225400	TraesCS4D02G226000	Unbalanced	Un	Balanced	Un	Un	Un
TraesCS4A02G068400	TraesCS4B02G225500	TraesCS4D02G226100	Balanced	Unbalanced	Balanced	Un	Balanced	Unbalanced
TraesCS4A02G068500	TraesCS4B02G225600	TraesCS4D02G226200	Un	Un	Balanced	Un	Unbalanced	Un
TraesCS4A02G068700	TraesCS4B02G225800	TraesCS4D02G226500	Un	Un	Balanced	Un	Unbalanced	Balanced
TraesCS4A02G068900	TraesCS4B02G226000	TraesCS4D02G226700	Un	Un	Unbalanced	Un	Un	Un
TraesCS4A02G069000	TraesCS4B02G226100	TraesCS4D02G226800	Unbalanced	Un	Balanced	Balanced	Un	Balanced
TraesCS4A02G069100	TraesCS4B02G226200	TraesCS4D02G226900	Unbalanced	Balanced	Balanced	Un	Un	Balanced
TraesCS4A02G069200	TraesCS4B02G226400	TraesCS4D02G227100	Balanced	Balanced	Balanced	Balanced	Un	Unbalanced
TraesCS4A02G070500	TraesCS4B02G226500	TraesCS4D02G227200	Un	Un	Unbalanced	Un	Balanced	Un
TraesCS4A02G070600	TraesCS4B02G226700	TraesCS4D02G227300	Unbalanced	Balanced	Unbalanced	Un	Balanced	Un
TraesCS4A02G070800	TraesCS4B02G226800	TraesCS4D02G227500	Unbalanced	Balanced	Balanced	Unbalanced	Un	Balanced
TraesCS4A02G070900	TraesCS4B02G226900	TraesCS4D02G227600	Balanced	Un	Balanced	Balanced	Un	Balanced
TraesCS4A02G071100	TraesCS4B02G227000	TraesCS4D02G227700	Unbalanced	Unbalanced	Unbalanced	Un	Un	Un
TraesCS4A02G071200	TraesCS4B02G227100	TraesCS4D02G227800	Balanced	Unbalanced	Balanced	Balanced	Unbalanced	Unbalanced
TraesCS4A02G071300	TraesCS4B02G227200	TraesCS4D02G227900	Balanced	Unbalanced	Balanced	Balanced	Un	Balanced
TraesCS4A02G071400	TraesCS4B02G227300	TraesCS4D02G228100	Unbalanced	Balanced	Balanced	Unbalanced	Un	Balanced
TraesCS4A02G071500	TraesCS4B02G227400	TraesCS4D02G228200	Unbalanced	Unbalanced	Balanced	Balanced	Un	Balanced
TraesCS4A02G071600	TraesCS4B02G227500	TraesCS4D02G228400	Balanced	Unbalanced	Balanced	Balanced	Un	Balanced
TraesCS4A02G071700	TraesCS4B02G227600	TraesCS4D02G228500	Unbalanced	Unbalanced	Balanced	Un	Balanced	Balanced
TraesCS4A02G071800	TraesCS4B02G227700	TraesCS4D02G228600	Unbalanced	Balanced	Balanced	Balanced	Un	Balanced
TraesCS4A02G071900	TraesCS4B02G227800	TraesCS4D02G228700	Un	Un	Balanced	Balanced	Un	Balanced
TraesCS4A02G072000	TraesCS4B02G227900	TraesCS4D02G228800	Un	Un	Un	Un	Un	Un
TraesCS4A02G072100	TraesCS4B02G228000	TraesCS4D02G228900	Unbalanced	Balanced	Balanced	Balanced	Un	Balanced
TraesCS4A02G072200	TraesCS4B02G228100	TraesCS4D02G229000	Un	Un	Balanced	Unbalanced	Un	Unbalanced
TraesCS4A02G072300	TraesCS4B02G228200	TraesCS4D02G229100	Unbalanced	Balanced	Balanced	Unbalanced	Un	Un
TraesCS4A02G072400	TraesCS4B02G228300	TraesCS4D02G229200	Balanced	Balanced	Balanced	Balanced	Un	Balanced
TraesCS4A02G072500	TraesCS4B02G228400	TraesCS4D02G229300	Balanced	Unbalanced	Balanced	Balanced	Un	Un
TraesCS4A02G072600	TraesCS4B02G228500	TraesCS4D02G229400	Balanced	Un	Unbalanced	Balanced	Un	Balanced
TraesCS4A02G072700	TraesCS4B02G228600	TraesCS4D02G229700	Balanced	Unbalanced	Balanced	Balanced	Un	Balanced
TraesCS4A02G072800	TraesCS4B02G228900	TraesCS4D02G230000	Balanced	Un	Balanced	Balanced	Un	Balanced
TraesCS4A02G072900	TraesCS4B02G229000	TraesCS4D02G230100	Unbalanced	Balanced	Balanced	Balanced	Un	Balanced
TraesCS4A02G073000	TraesCS4B02G229100	TraesCS4D02G230200	Balanced	Un	Balanced	Unbalanced	Un	Balanced
TraesCS4A02G073200	TraesCS4B02G229200	TraesCS4D02G230300	Unbalanced	Unbalanced	Balanced	Un	Un	Balanced
TraesCS4A02G073300	TraesCS4B02G229500	TraesCS4D02G230600	Un	Unbalanced	Balanced	Unbalanced	Un	Balanced
TraesCS4A02G073400	TraesCS4B02G229600	TraesCS4D02G230700	Balanced	Unbalanced	Balanced	Balanced	Un	Balanced
TraesCS4A02G073500	TraesCS4B02G229700	TraesCS4D02G231100	Un	Un	Unbalanced	Un	Un	Unbalanced
TraesCS4A02G073600	TraesCS4B02G229800	TraesCS4D02G231200	Balanced	Unbalanced	Unbalanced	Unbalanced	Balanced	Balanced
TraesCS4A02G073700	TraesCS4B02G229900	TraesCS4D02G231300	Balanced	Unbalanced	Balanced	Balanced	Un	Unbalanced
TraesCS4A02G073800	TraesCS4B02G230000	TraesCS4D02G231400	Balanced	Balanced	Balanced	Un	Un	Balanced
TraesCS4A02G073900	TraesCS4B02G230100	TraesCS4D02G231500	Balanced	Unbalanced	Balanced	Unbalanced	Balanced	Balanced
TraesCS4A02G074000	TraesCS4B02G230200	TraesCS4D02G231600	Un	Balanced	Balanced	Balanced	Unbalanced	Balanced
TraesCS4A02G074100	TraesCS4B02G230300	TraesCS4D02G231700	Un	Un	Un	Un	Un	Un
TraesCS4A02G074200	TraesCS4B02G230500	TraesCS4D02G231800	Balanced	Unbalanced	Unbalanced	Unbalanced	Un	Balanced
TraesCS4A02G074300	TraesCS4B02G230700	TraesCS4D02G231900	Balanced	Un	Balanced	Unbalanced	Un	Unbalanced
TraesCS4A02G074700	TraesCS4B02G230800	TraesCS4D02G232000	Un	Un	Unbalanced	Un	Balanced	Un
TraesCS4A02G075000	TraesCS4B02G230900	TraesCS4D02G232400	Un	Un	Balanced	Balanced	Un	Balanced
TraesCS4A02G075100	TraesCS4B02G231000	TraesCS4D02G232500	Unbalanced	Balanced	Unbalanced	Un	Balanced	Unbalanced
TraesCS4A02G075200	TraesCS4B02G231200	TraesCS4D02G232600	Unbalanced	Balanced	Balanced	Balanced	Un	Unbalanced
TraesCS4A02G075600	TraesCS4B02G231400	TraesCS4D02G232700	Unbalanced	Un	Unbalanced	Un	Un	Un
TraesCS4A02G075700	TraesCS4B02G231500	TraesCS4D02G232900	Unbalanced	Unbalanced	Balanced	Un	Un	Unbalanced
TraesCS4A02G075900	TraesCS4B02G231700	TraesCS4D02G233000	Balanced	Balanced	Balanced	Unbalanced	Un	Balanced
TraesCS4A02G076000	TraesCS4B02G231800	TraesCS4D02G233100	Un	Un	Un	Un	Unbalanced	Un
TraesCS4A02G076200	TraesCS4B02G232000	TraesCS4D02G233300	Unbalanced	Unbalanced	Balanced	Unbalanced	Un	Balanced
TraesCS4A02G076300	TraesCS4B02G232200	TraesCS4D02G233500	Balanced	Unbalanced	Balanced	Unbalanced	Un	Unbalanced
TraesCS4A02G076400	TraesCS4B02G232300	TraesCS4D02G233600	Balanced	Balanced	Balanced	Unbalanced	Un	Balanced
TraesCS4A02G076500	TraesCS4B02G232400	TraesCS4D02G233700	Unbalanced	Un	Balanced	Balanced	Un	Balanced
TraesCS4A02G076600	TraesCS4B02G232700	TraesCS4D02G233900	Un	Un	Un	Un	Balanced	Un
TraesCS4A02G076700	TraesCS4B02G232800	TraesCS4D02G234000	Un	Unbalanced	Un	Un	Balanced	Un
TraesCS4A02G076800	TraesCS4B02G232900	TraesCS4D02G234100	Balanced	Unbalanced	Balanced	Unbalanced	Un	Balanced
TraesCS4A02G077000	TraesCS4B02G233100	TraesCS4D02G234300	Balanced	Balanced	Balanced	Balanced	Un	Unbalanced
TraesCS4A02G077100	TraesCS4B02G233300	TraesCS4D02G234400	Balanced	Unbalanced	Balanced	Unbalanced	Un	Balanced
TraesCS4A02G077200	TraesCS4B02G233400	TraesCS4D02G234500	Balanced	Balanced	Balanced	Balanced	Un	Balanced
TraesCS4A02G077400	TraesCS4B02G233500	TraesCS4D02G234700	Un	Un	Balanced	Un	Balanced	Balanced
TraesCS4A02G077600	TraesCS4B02G233700	TraesCS4D02G234800	Balanced	Balanced	Balanced	Balanced	Un	Balanced
TraesCS4A02G077700	TraesCS4B02G233800	TraesCS4D02G234900	Balanced	Unbalanced	Balanced	Unbalanced	Un	Balanced
TraesCS4A02G077800	TraesCS4B02G233900	TraesCS4D02G235000	Unbalanced	Un	Un	Un	Balanced	Un
TraesCS4A02G077900	TraesCS4B02G234000	TraesCS4D02G235100	Un	Un	Balanced	Balanced	Un	Balanced
TraesCS4A02G078000	TraesCS4B02G234100	TraesCS4D02G235200	Unbalanced	Balanced	Balanced	Un	Unbalanced	Balanced
TraesCS4A02G078100	TraesCS4B02G234200	TraesCS4D02G235400	Un	Balanced	Unbalanced	Balanced	Un	Unbalanced
TraesCS4A02G078300	TraesCS4B02G234300	TraesCS4D02G235500	Unbalanced	Unbalanced	Balanced	Unbalanced	Un	Un
TraesCS4A02G078400	TraesCS4B02G234400	TraesCS4D02G235600	Balanced	Unbalanced	Balanced	Balanced	Un	Unbalanced
TraesCS4A02G078600	TraesCS4B02G234500	TraesCS4D02G235700	Balanced	Un	Balanced	Unbalanced	Un	Balanced
TraesCS4A02G078800	TraesCS4B02G245500	TraesCS4D02G243900	Unbalanced	Unbalanced	Balanced	Balanced	Un	Unbalanced
TraesCS4A02G078900	TraesCS4B02G245400	TraesCS4D02G244000	Unbalanced	Unbalanced	Un	Un	Balanced	Un
TraesCS4A02G079000	TraesCS4B02G245200	TraesCS4D02G244200	Un	Un	Unbalanced	Un	Un	Unbalanced
TraesCS4A02G079100	TraesCS4B02G245100	TraesCS4D02G244300	Unbalanced	Un	Balanced	Balanced	Un	Balanced
TraesCS4A02G079200	TraesCS4B02G245000	TraesCS4D02G244400	Unbalanced	Balanced	Balanced	Balanced	Un	Balanced
TraesCS4A02G079300	TraesCS4B02G244900	TraesCS4D02G244500	Unbalanced	Un	Balanced	Unbalanced	Un	Un
TraesCS4A02G079500	TraesCS4B02G224500	TraesCS4D02G225100	Balanced	Un	Balanced	Balanced	Un	Unbalanced
TraesCS4A02G079600	TraesCS4B02G224400	TraesCS4D02G225000	Balanced	Unbalanced	Unbalanced	Balanced	Un	Balanced
TraesCS4A02G079700	TraesCS4B02G224300	TraesCS4D02G224900	Unbalanced	Unbalanced	Unbalanced	Unbalanced	Un	Unbalanced
TraesCS4A02G079800	TraesCS4B02G224200	TraesCS4D02G224800	Balanced	Un	Balanced	Balanced	Un	Balanced
TraesCS4A02G079900	TraesCS4B02G224100	TraesCS4D02G224400	Un	Un	Balanced	Unbalanced	Un	Balanced
TraesCS4A02G080000	TraesCS4B02G224000	TraesCS4D02G224300	Unbalanced	Balanced	Balanced	Unbalanced	Un	Balanced
TraesCS4A02G080100	TraesCS4B02G223900	TraesCS4D02G224200	Unbalanced	Unbalanced	Balanced	Balanced	Un	Unbalanced
TraesCS4A02G080200	TraesCS4B02G223800	TraesCS4D02G224100	Balanced	Un	Balanced	Balanced	Un	Balanced
TraesCS4A02G080300	TraesCS4B02G223700	TraesCS4D02G224000	Unbalanced	Un	Balanced	Unbalanced	Un	Unbalanced
TraesCS4A02G080400	TraesCS4B02G223600	TraesCS4D02G223900	Unbalanced	Unbalanced	Balanced	Balanced	Un	Balanced
TraesCS4A02G080500	TraesCS4B02G223500	TraesCS4D02G223800	Balanced	Unbalanced	Balanced	Balanced	Un	Unbalanced
TraesCS4A02G080600	TraesCS4B02G223400	TraesCS4D02G223700	Unbalanced	Balanced	Balanced	Un	Un	Balanced
TraesCS4A02G080700	TraesCS4B02G223300	TraesCS4D02G223600	Balanced	Balanced	Balanced	Balanced	Un	Balanced
TraesCS4A02G080900	TraesCS4B02G223100	TraesCS4D02G223500	Balanced	Balanced	Balanced	Balanced	Un	Balanced
TraesCS4A02G081000	TraesCS4B02G223000	TraesCS4D02G223400	Balanced	Unbalanced	Balanced	Balanced	Unbalanced	Unbalanced
TraesCS4A02G081100	TraesCS4B02G222700	TraesCS4D02G223300	Balanced	Balanced	Balanced	Balanced	Un	Balanced
TraesCS4A02G081200	TraesCS4B02G222600	TraesCS4D02G223100	Un	Un	Un	Un	Un	Un
TraesCS4A02G081300	TraesCS4B02G222500	TraesCS4D02G223000	Unbalanced	Unbalanced	Balanced	Balanced	Un	Balanced
TraesCS4A02G081400	TraesCS4B02G222400	TraesCS4D02G222900	Unbalanced	Unbalanced	Balanced	Balanced	Un	Balanced
TraesCS4A02G081500	TraesCS4B02G222300	TraesCS4D02G222800	Un	Unbalanced	Balanced	Un	Un	Balanced
TraesCS4A02G081600	TraesCS4B02G222200	TraesCS4D02G222700	Balanced	Balanced	Balanced	Un	Un	Balanced
TraesCS4A02G081700	TraesCS4B02G222100	TraesCS4D02G222600	Balanced	Unbalanced	Balanced	Unbalanced	Un	Balanced
TraesCS4A02G082000	TraesCS4B02G222000	TraesCS4D02G222400	Un	Un	Balanced	Un	Un	Un
TraesCS4A02G082100	TraesCS4B02G221900	TraesCS4D02G222300	Balanced	Balanced	Unbalanced	Balanced	Un	Unbalanced
TraesCS4A02G082200	TraesCS4B02G221800	TraesCS4D02G222200	Un	Un	Balanced	Un	Balanced	Un
TraesCS4A02G082300	TraesCS4B02G221700	TraesCS4D02G222100	Balanced	Unbalanced	Balanced	Unbalanced	Un	Balanced
TraesCS4A02G082400	TraesCS4B02G221600	TraesCS4D02G222000	Balanced	Unbalanced	Balanced	Balanced	Balanced	Balanced
TraesCS4A02G082500	TraesCS4B02G221500	TraesCS4D02G221900	Un	Balanced	Balanced	Un	Un	Unbalanced
TraesCS4A02G082600	TraesCS4B02G221400	TraesCS4D02G221800	Un	Un	Balanced	Unbalanced	Un	Balanced
TraesCS4A02G082700	TraesCS4B02G221300	TraesCS4D02G221700	Balanced	Un	Balanced	Balanced	Un	Balanced
TraesCS4A02G082800	TraesCS4B02G221200	TraesCS4D02G221600	Balanced	Balanced	Balanced	Unbalanced	Un	Balanced
TraesCS4A02G083100	TraesCS4B02G221100	TraesCS4D02G221500	Unbalanced	Unbalanced	Balanced	Unbalanced	Un	Balanced
TraesCS4A02G083200	TraesCS4B02G221000	TraesCS4D02G221300	Unbalanced	Balanced	Balanced	Balanced	Un	Unbalanced
TraesCS4A02G083300	TraesCS4B02G220900	TraesCS4D02G221200	Balanced	Balanced	Un	Un	Un	Un
TraesCS4A02G083400	TraesCS4B02G220800	TraesCS4D02G221100	Balanced	Unbalanced	Balanced	Balanced	Un	Balanced
TraesCS4A02G083500	TraesCS4B02G220700	TraesCS4D02G221000	Balanced	Unbalanced	Unbalanced	Unbalanced	Un	Unbalanced
TraesCS4A02G083700	TraesCS4B02G220500	TraesCS4D02G220800	Unbalanced	Balanced	Balanced	Unbalanced	Un	Unbalanced
TraesCS4A02G083900	TraesCS4B02G220200	TraesCS4D02G220500	Balanced	Unbalanced	Balanced	Un	Unbalanced	Un
TraesCS4A02G084100	TraesCS4B02G220000	TraesCS4D02G220400	Unbalanced	Un	Unbalanced	Un	Un	Balanced
TraesCS4A02G084300	TraesCS4B02G219900	TraesCS4D02G220300	Un	Un	Balanced	Un	Balanced	Unbalanced
TraesCS4A02G084400	TraesCS4B02G219800	TraesCS4D02G220200	Balanced	Un	Balanced	Balanced	Un	Unbalanced
TraesCS4A02G084500	TraesCS4B02G219700	TraesCS4D02G220100	Un	Balanced	Un	Un	Balanced	Un
TraesCS4A02G084600	TraesCS4B02G219600	TraesCS4D02G220000	Unbalanced	Balanced	Balanced	Unbalanced	Un	Balanced
TraesCS4A02G084700	TraesCS4B02G219500	TraesCS4D02G219900	Unbalanced	Unbalanced	Balanced	Balanced	Un	Balanced
TraesCS4A02G084800	TraesCS4B02G219300	TraesCS4D02G219500	Un	Un	Un	Unbalanced	Un	Un
TraesCS4A02G085000	TraesCS4B02G219200	TraesCS4D02G219400	Un	Unbalanced	Balanced	Unbalanced	Un	Balanced
TraesCS4A02G085100	TraesCS4B02G219100	TraesCS4D02G219300	Balanced	Balanced	Balanced	Unbalanced	Un	Balanced
TraesCS4A02G085200	TraesCS4B02G219000	TraesCS4D02G219200	Unbalanced	Balanced	Balanced	Unbalanced	Un	Un
TraesCS4A02G085300	TraesCS4B02G218900	TraesCS4D02G219100	Unbalanced	Balanced	Balanced	Un	Unbalanced	Unbalanced
TraesCS4A02G085400	TraesCS4B02G218800	TraesCS4D02G219000	Un	Unbalanced	Balanced	Un	Unbalanced	Un
TraesCS4A02G085600	TraesCS4B02G218700	TraesCS4D02G042200	Un	Un	Balanced	Un	Balanced	Unbalanced
TraesCS4A02G085600	TraesCS4B02G218700	TraesCS4D02G218900	Un	Un	Unbalanced	Un	Un	Balanced
TraesCS4A02G085700	TraesCS4B02G218500	TraesCS4D02G218800	Balanced	Unbalanced	Balanced	Balanced	Un	Balanced
TraesCS4A02G086100	TraesCS4B02G218400	TraesCS4D02G218600	Un	Un	Unbalanced	Un	Un	Un
TraesCS4A02G086300	TraesCS4B02G218100	TraesCS4D02G218400	Unbalanced	Un	Unbalanced	Un	Balanced	Balanced
TraesCS4A02G086400	TraesCS4B02G218000	TraesCS4D02G218300	Un	Balanced	Balanced	Un	Unbalanced	Un
TraesCS4A02G086500	TraesCS4B02G217900	TraesCS4D02G218200	Unbalanced	Balanced	Balanced	Unbalanced	Un	Balanced
TraesCS4A02G086600	TraesCS4B02G217800	TraesCS4D02G041500	Balanced	Unbalanced	Balanced	Unbalanced	Un	Unbalanced
TraesCS4A02G086600	TraesCS4B02G217800	TraesCS4D02G218100	Balanced	Unbalanced	Balanced	Unbalanced	Un	Balanced
TraesCS4A02G086800	TraesCS4B02G217600	TraesCS4D02G218000	Balanced	Un	Balanced	Unbalanced	Un	Balanced
TraesCS4A02G086900	TraesCS4B02G217500	TraesCS4D02G217800	Un	Un	Balanced	Un	Balanced	Balanced
TraesCS4A02G087000	TraesCS4B02G217400	TraesCS4D02G217700	Un	Un	Unbalanced	Un	Balanced	Balanced
TraesCS4A02G087100	TraesCS4B02G217300	TraesCS4D02G040800	Unbalanced	Unbalanced	Unbalanced	Un	Unbalanced	Unbalanced
TraesCS4A02G087100	TraesCS4B02G217300	TraesCS4D02G217600	Unbalanced	Unbalanced	Unbalanced	Un	Un	Balanced
TraesCS4A02G087200	TraesCS4B02G217200	TraesCS4D02G217500	Balanced	Unbalanced	Balanced	Balanced	Un	Balanced
TraesCS4A02G087300	TraesCS4B02G217100	TraesCS4D02G039900	Unbalanced	Unbalanced	Balanced	Balanced	Unbalanced	Balanced
TraesCS4A02G087300	TraesCS4B02G217100	TraesCS4D02G217400	Balanced	Unbalanced	Unbalanced	Unbalanced	Unbalanced	Unbalanced
TraesCS4A02G087400	TraesCS4B02G217000	TraesCS4D02G217300	Balanced	Balanced	Balanced	Balanced	Un	Balanced
TraesCS4A02G087500	TraesCS4B02G216900	TraesCS4D02G039700	Unbalanced	Unbalanced	Unbalanced	Balanced	Un	Un
TraesCS4A02G087500	TraesCS4B02G216900	TraesCS4D02G217200	Unbalanced	Un	Unbalanced	Balanced	Unbalanced	Un
TraesCS4A02G087600	TraesCS4B02G216800	TraesCS4D02G217100	Balanced	Un	Balanced	Balanced	Un	Balanced
TraesCS4A02G087700	TraesCS4B02G216700	TraesCS4D02G038900	Balanced	Unbalanced	Balanced	Balanced	Un	Balanced
TraesCS4A02G087700	TraesCS4B02G216700	TraesCS4D02G217000	Balanced	Unbalanced	Balanced	Unbalanced	Un	Balanced
TraesCS4A02G087800	TraesCS4B02G216600	TraesCS4D02G216900	Balanced	Unbalanced	Balanced	Balanced	Un	Balanced
TraesCS4A02G087900	TraesCS4B02G216300	TraesCS4D02G216800	Balanced	Un	Balanced	Balanced	Un	Balanced
TraesCS4A02G088200	TraesCS4B02G216100	TraesCS4D02G216700	Unbalanced	Unbalanced	Balanced	Unbalanced	Un	Unbalanced
TraesCS4A02G088300	TraesCS4B02G215900	TraesCS4D02G216400	Balanced	Un	Balanced	Unbalanced	Un	Unbalanced
TraesCS4A02G088400	TraesCS4B02G215800	TraesCS4D02G216300	Unbalanced	Balanced	Unbalanced	Un	Unbalanced	Un
TraesCS4A02G088500	TraesCS4B02G215700	TraesCS4D02G216200	Un	Un	Balanced	Un	Un	Balanced
TraesCS4A02G088600	TraesCS4B02G215600	TraesCS4D02G216100	Balanced	Unbalanced	Balanced	Balanced	Un	Balanced
TraesCS4A02G088700	TraesCS4B02G215500	TraesCS4D02G216000	Balanced	Un	Balanced	Balanced	Un	Balanced
TraesCS4A02G088900	TraesCS4B02G215400	TraesCS4D02G215900	Un	Unbalanced	Unbalanced	Un	Un	Un
TraesCS4A02G089000	TraesCS4B02G215300	TraesCS4D02G215800	Un	Un	Unbalanced	Un	Balanced	Unbalanced
TraesCS4A02G089100	TraesCS4B02G215200	TraesCS4D02G215700	Balanced	Unbalanced	Balanced	Balanced	Un	Balanced
TraesCS4A02G089200	TraesCS4B02G215100	TraesCS4D02G215600	Balanced	Unbalanced	Balanced	Balanced	Un	Balanced
TraesCS4A02G089400	TraesCS4B02G215000	TraesCS4D02G215500	Balanced	Unbalanced	Balanced	Unbalanced	Un	Unbalanced
TraesCS4A02G089500	TraesCS4B02G214800	TraesCS4D02G215400	Unbalanced	Balanced	Balanced	Balanced	Un	Balanced
TraesCS4A02G089700	TraesCS4B02G214600	TraesCS4D02G215200	Unbalanced	Unbalanced	Balanced	Balanced	Un	Balanced
TraesCS4A02G089800	TraesCS4B02G214500	TraesCS4D02G215100	Unbalanced	Unbalanced	Balanced	Balanced	Un	Balanced
TraesCS4A02G089900	TraesCS4B02G214400	TraesCS4D02G215000	Balanced	Unbalanced	Unbalanced	Unbalanced	Un	Unbalanced
TraesCS4A02G090000	TraesCS4B02G214200	TraesCS4D02G214900	Unbalanced	Balanced	Balanced	Balanced	Un	Unbalanced
TraesCS4A02G090100	TraesCS4B02G214100	TraesCS4D02G214800	Balanced	Un	Balanced	Balanced	Un	Balanced
TraesCS4A02G090600	TraesCS4B02G214000	TraesCS4D02G214700	Balanced	Unbalanced	Unbalanced	Unbalanced	Un	Balanced
TraesCS4A02G090700	TraesCS4B02G213900	TraesCS4D02G214600	Balanced	Unbalanced	Balanced	Un	Un	Balanced
TraesCS4A02G090900	TraesCS4B02G213800	TraesCS4D02G214500	Balanced	Balanced	Balanced	Un	Unbalanced	Un
TraesCS4A02G091000	TraesCS4B02G213700	TraesCS4D02G214400	Unbalanced	Unbalanced	Balanced	Balanced	Un	Balanced
TraesCS4A02G091100	TraesCS4B02G213600	TraesCS4D02G214300	Balanced	Balanced	Balanced	Balanced	Un	Unbalanced
TraesCS4A02G091200	TraesCS4B02G213500	TraesCS4D02G214200	Balanced	Unbalanced	Balanced	Unbalanced	Un	Balanced
TraesCS4A02G091300	TraesCS4B02G213400	TraesCS4D02G214100	Balanced	Unbalanced	Balanced	Balanced	Un	Balanced
TraesCS4A02G091600	TraesCS4B02G213100	TraesCS4D02G213900	Unbalanced	Unbalanced	Balanced	Un	Un	Balanced
TraesCS4A02G091700	TraesCS4B02G213000	TraesCS4D02G213800	Balanced	Balanced	Balanced	Unbalanced	Un	Balanced
TraesCS4A02G091800	TraesCS4B02G212700	TraesCS4D02G213700	Balanced	Balanced	Balanced	Unbalanced	Unbalanced	Balanced
TraesCS4A02G091900	TraesCS4B02G212500	TraesCS4D02G213500	Balanced	Un	Balanced	Unbalanced	Un	Unbalanced
TraesCS4A02G092000	TraesCS4B02G212400	TraesCS4D02G213400	Un	Un	Unbalanced	Un	Unbalanced	Balanced
TraesCS4A02G092300	TraesCS4B02G212000	TraesCS4D02G212800	Un	Un	Un	Un	Un	Un
TraesCS4A02G092400	TraesCS4B02G211900	TraesCS4D02G212700	Balanced	Unbalanced	Unbalanced	Unbalanced	Un	Unbalanced
TraesCS4A02G092500	TraesCS4B02G211800	TraesCS4D02G212600	Balanced	Balanced	Balanced	Unbalanced	Un	Balanced
TraesCS4A02G092800	TraesCS4B02G211600	TraesCS4D02G212200	Unbalanced	Unbalanced	Balanced	Balanced	Un	Balanced
TraesCS4A02G093000	TraesCS4B02G211500	TraesCS4D02G212100	Unbalanced	Unbalanced	Unbalanced	Un	Un	Un
TraesCS4A02G093100	TraesCS4B02G211400	TraesCS4D02G212000	Balanced	Un	Balanced	Unbalanced	Unbalanced	Balanced
TraesCS4A02G093200	TraesCS4B02G211300	TraesCS4D02G211900	Balanced	Balanced	Unbalanced	Unbalanced	Un	Unbalanced
TraesCS4A02G093300	TraesCS4B02G211200	TraesCS4D02G211800	Balanced	Unbalanced	Unbalanced	Balanced	Un	Balanced
TraesCS4A02G093400	TraesCS4B02G211000	TraesCS4D02G211700	Balanced	Unbalanced	Balanced	Unbalanced	Un	Balanced
TraesCS4A02G093500	TraesCS4B02G210900	TraesCS4D02G211600	Balanced	Un	Balanced	Un	Un	Unbalanced
TraesCS4A02G093600	TraesCS4B02G210800	TraesCS4D02G211500	Balanced	Un	Balanced	Balanced	Un	Balanced
TraesCS4A02G093700	TraesCS4B02G210700	TraesCS4D02G211400	Unbalanced	Balanced	Balanced	Balanced	Un	Balanced
TraesCS4A02G093800	TraesCS4B02G210600	TraesCS4D02G211300	Balanced	Unbalanced	Balanced	Balanced	Un	Unbalanced
TraesCS4A02G093900	TraesCS4B02G210400	TraesCS4D02G211200	Unbalanced	Unbalanced	Balanced	Unbalanced	Un	Balanced
TraesCS4A02G094000	TraesCS4B02G210300	TraesCS4D02G211100	Unbalanced	Balanced	Balanced	Unbalanced	Un	Balanced
TraesCS4A02G094100	TraesCS4B02G210200	TraesCS4D02G211000	Un	Un	Un	Un	Un	Un
TraesCS4A02G094300	TraesCS4B02G210100	TraesCS4D02G210900	Unbalanced	Unbalanced	Balanced	Unbalanced	Un	Balanced
TraesCS4A02G094400	TraesCS4B02G209900	TraesCS4D02G210700	Balanced	Unbalanced	Balanced	Balanced	Un	Unbalanced
TraesCS4A02G094700	TraesCS4B02G209800	TraesCS4D02G210500	Balanced	Unbalanced	Balanced	Unbalanced	Unbalanced	Balanced
TraesCS4A02G094800	TraesCS4B02G209700	TraesCS4D02G210400	Balanced	Unbalanced	Balanced	Balanced	Un	Balanced
TraesCS4A02G094900	TraesCS4B02G209600	TraesCS4D02G210300	Balanced	Unbalanced	Unbalanced	Unbalanced	Un	Unbalanced
TraesCS4A02G095000	TraesCS4B02G209500	TraesCS4D02G210100	Unbalanced	Un	Balanced	Balanced	Un	Balanced
TraesCS4A02G095100	TraesCS4B02G209400	TraesCS4D02G210200	Unbalanced	Unbalanced	Balanced	Un	Un	Balanced
TraesCS4A02G095200	TraesCS4B02G209300	TraesCS4D02G210000	Balanced	Balanced	Balanced	Balanced	Un	Unbalanced
TraesCS4A02G095300	TraesCS4B02G209200	TraesCS4D02G209900	Balanced	Un	Balanced	Balanced	Un	Balanced
TraesCS4A02G095600	TraesCS4B02G209000	TraesCS4D02G209600	Unbalanced	Balanced	Balanced	Balanced	Un	Balanced
TraesCS4A02G095900	TraesCS4B02G208700	TraesCS4D02G209400	Unbalanced	Balanced	Balanced	Unbalanced	Un	Unbalanced
TraesCS4A02G096000	TraesCS4B02G208600	TraesCS4D02G209300	Balanced	Un	Unbalanced	Balanced	Un	Balanced
TraesCS4A02G096100	TraesCS4B02G208500	TraesCS4D02G209200	Unbalanced	Unbalanced	Balanced	Balanced	Un	Balanced
TraesCS4A02G096200	TraesCS4B02G208200	TraesCS4D02G209100	Balanced	Un	Balanced	Unbalanced	Un	Balanced
TraesCS4A02G096300	TraesCS4B02G208100	TraesCS4D02G209000	Balanced	Balanced	Balanced	Unbalanced	Un	Balanced
TraesCS4A02G096400	TraesCS4B02G208000	TraesCS4D02G208900	Unbalanced	Un	Un	Un	Balanced	Un
TraesCS4A02G096500	TraesCS4B02G207900	TraesCS4D02G208800	Balanced	Balanced	Balanced	Balanced	Un	Balanced
TraesCS4A02G096600	TraesCS4B02G207800	TraesCS4D02G208700	Balanced	Balanced	Balanced	Balanced	Un	Balanced
TraesCS4A02G096700	TraesCS4B02G207700	TraesCS4D02G208600	Balanced	Balanced	Balanced	Balanced	Unbalanced	Balanced
TraesCS4A02G096800	TraesCS4B02G207600	TraesCS4D02G208500	Balanced	Un	Balanced	Balanced	Un	Unbalanced
TraesCS4A02G096900	TraesCS4B02G207500	TraesCS4D02G208400	Balanced	Balanced	Balanced	Balanced	Un	Balanced
TraesCS4A02G097000	TraesCS4B02G207400	TraesCS4D02G208300	Unbalanced	Un	Balanced	Balanced	Un	Unbalanced
TraesCS4A02G097100	TraesCS4B02G207300	TraesCS4D02G208200	Balanced	Unbalanced	Balanced	Balanced	Un	Balanced
TraesCS4A02G097200	TraesCS4B02G207200	TraesCS4D02G208100	Balanced	Balanced	Balanced	Balanced	Un	Unbalanced
TraesCS4A02G097400	TraesCS4B02G207100	TraesCS4D02G207900	Unbalanced	Un	Balanced	Un	Balanced	Un
TraesCS4A02G097500	TraesCS4B02G207000	TraesCS4D02G207800	Unbalanced	Un	Balanced	Un	Unbalanced	Un
TraesCS4A02G097700	TraesCS4B02G206900	TraesCS4D02G207700	Balanced	Balanced	Balanced	Balanced	Un	Balanced
TraesCS4A02G097800	TraesCS4B02G206800	TraesCS4D02G207600	Unbalanced	Un	Balanced	Un	Balanced	Balanced
TraesCS4A02G097900	TraesCS4B02G206700	TraesCS4D02G207500	Balanced	Balanced	Unbalanced	Unbalanced	Un	Balanced
TraesCS4A02G098000	TraesCS4B02G206600	TraesCS4D02G207400	Balanced	Unbalanced	Balanced	Balanced	Un	Unbalanced
TraesCS4A02G098100	TraesCS4B02G206300	TraesCS4D02G207100	Un	Un	Balanced	Un	Un	Balanced
TraesCS4A02G098300	TraesCS4B02G206200	TraesCS4D02G207000	Balanced	Balanced	Balanced	Balanced	Un	Unbalanced
TraesCS4A02G098400	TraesCS4B02G205900	TraesCS4D02G206900	Un	Un	Unbalanced	Un	Un	Un
TraesCS4A02G098500	TraesCS4B02G205800	TraesCS4D02G206700	Balanced	Unbalanced	Balanced	Balanced	Un	Balanced
TraesCS4A02G098600	TraesCS4B02G205700	TraesCS4D02G206600	Unbalanced	Unbalanced	Balanced	Un	Un	Un
TraesCS4A02G098700	TraesCS4B02G205600	TraesCS4D02G206500	Un	Un	Unbalanced	Un	Balanced	Unbalanced
TraesCS4A02G098800	TraesCS4B02G205500	TraesCS4D02G206400	Un	Un	Balanced	Un	Balanced	Un
TraesCS4A02G098900	TraesCS4B02G205400	TraesCS4D02G206300	Unbalanced	Un	Balanced	Un	Un	Unbalanced
TraesCS4A02G099000	TraesCS4B02G205300	TraesCS4D02G206200	Unbalanced	Balanced	Balanced	Balanced	Balanced	Balanced
TraesCS4A02G099100	TraesCS4B02G205200	TraesCS4D02G206100	Balanced	Unbalanced	Balanced	Unbalanced	Un	Balanced
TraesCS4A02G099200	TraesCS4B02G205100	TraesCS4D02G206000	Unbalanced	Balanced	Balanced	Unbalanced	Un	Unbalanced
TraesCS4A02G099300	TraesCS4B02G205000	TraesCS4D02G205900	Balanced	Balanced	Balanced	Balanced	Un	Unbalanced
TraesCS4A02G099400	TraesCS4B02G204900	TraesCS4D02G205800	Balanced	Unbalanced	Balanced	Unbalanced	Un	Balanced
TraesCS4A02G099500	TraesCS4B02G204800	TraesCS4D02G205700	Un	Balanced	Un	Un	Un	Un
TraesCS4A02G099600	TraesCS4B02G204700	TraesCS4D02G205600	Balanced	Unbalanced	Balanced	Unbalanced	Un	Unbalanced
TraesCS4A02G099800	TraesCS4B02G204500	TraesCS4D02G205400	Balanced	Balanced	Balanced	Balanced	Un	Balanced
TraesCS4A02G099900	TraesCS4B02G204400	TraesCS4D02G205300	Balanced	Balanced	Unbalanced	Balanced	Un	Unbalanced
TraesCS4A02G100500	TraesCS4B02G204000	TraesCS4D02G204800	Balanced	Unbalanced	Balanced	Balanced	Un	Balanced
TraesCS4A02G100800	TraesCS4B02G203800	TraesCS4D02G204600	Unbalanced	Balanced	Balanced	Balanced	Un	Unbalanced
TraesCS4A02G101000	TraesCS4B02G203400	TraesCS4D02G204300	Un	Un	Balanced	Un	Unbalanced	Balanced
TraesCS4A02G101200	TraesCS4B02G203300	TraesCS4D02G204200	Un	Unbalanced	Balanced	Unbalanced	Un	Unbalanced
TraesCS4A02G101400	TraesCS4B02G203200	TraesCS4D02G204100	Balanced	Unbalanced	Balanced	Unbalanced	Un	Balanced
TraesCS4A02G101500	TraesCS4B02G203100	TraesCS4D02G204000	Balanced	Unbalanced	Unbalanced	Balanced	Un	Balanced
TraesCS4A02G101600	TraesCS4B02G203000	TraesCS4D02G203900	Balanced	Balanced	Balanced	Unbalanced	Un	Balanced
TraesCS4A02G101700	TraesCS4B02G202900	TraesCS4D02G203800	Unbalanced	Unbalanced	Balanced	Un	Balanced	Un
TraesCS4A02G101800	TraesCS4B02G202800	TraesCS4D02G203700	Balanced	Balanced	Balanced	Balanced	Un	Balanced
TraesCS4A02G101900	TraesCS4B02G202700	TraesCS4D02G203600	Balanced	Un	Balanced	Balanced	Un	Balanced
TraesCS4A02G102000	TraesCS4B02G202600	TraesCS4D02G203500	Un	Un	Unbalanced	Un	Un	Unbalanced
TraesCS4A02G102100	TraesCS4B02G202500	TraesCS4D02G203400	Balanced	Unbalanced	Balanced	Balanced	Un	Unbalanced
TraesCS4A02G102200	TraesCS4B02G202400	TraesCS4D02G203300	Balanced	Unbalanced	Balanced	Balanced	Un	Balanced
TraesCS4A02G102300	TraesCS4B02G202300	TraesCS4D02G203200	Unbalanced	Balanced	Unbalanced	Un	Un	Balanced
TraesCS4A02G102400	TraesCS4B02G202200	TraesCS4D02G203000	Un	Unbalanced	Unbalanced	Unbalanced	Un	Un
TraesCS4A02G102500	TraesCS4B02G202100	TraesCS4D02G202900	Un	Balanced	Balanced	Unbalanced	Un	Unbalanced
TraesCS4A02G102600	TraesCS4B02G202000	TraesCS4D02G202800	Un	Balanced	Balanced	Un	Un	Unbalanced
TraesCS4A02G102700	TraesCS4B02G201800	TraesCS4D02G202600	Balanced	Balanced	Balanced	Balanced	Un	Balanced
TraesCS4A02G102800	TraesCS4B02G201700	TraesCS4D02G202400	Un	Balanced	Balanced	Un	Unbalanced	Unbalanced
TraesCS4A02G103000	TraesCS4B02G201500	TraesCS4D02G202200	Balanced	Balanced	Balanced	Unbalanced	Un	Unbalanced
TraesCS4A02G103100	TraesCS4B02G201100	TraesCS4D02G202000	Balanced	Balanced	Balanced	Balanced	Un	Balanced
TraesCS4A02G103200	TraesCS4B02G200900	TraesCS4D02G201900	Balanced	Balanced	Unbalanced	Balanced	Unbalanced	Unbalanced
TraesCS4A02G103300	TraesCS4B02G200800	TraesCS4D02G201800	Unbalanced	Balanced	Balanced	Unbalanced	Un	Balanced
TraesCS4A02G103400	TraesCS4B02G200600	TraesCS4D02G201700	Unbalanced	Un	Balanced	Un	Un	Un
TraesCS4A02G103500	TraesCS4B02G200500	TraesCS4D02G201600	Unbalanced	Un	Balanced	Balanced	Un	Balanced
TraesCS4A02G103600	TraesCS4B02G200300	TraesCS4D02G201400	Balanced	Balanced	Unbalanced	Balanced	Un	Balanced
TraesCS4A02G103700	TraesCS4B02G200000	TraesCS4D02G201100	Balanced	Unbalanced	Balanced	Balanced	Un	Balanced
TraesCS4A02G104000	TraesCS4B02G199900	TraesCS4D02G200900	Un	Un	Unbalanced	Un	Un	Unbalanced
TraesCS4A02G104100	TraesCS4B02G199800	TraesCS4D02G200800	Unbalanced	Un	Balanced	Unbalanced	Un	Balanced
TraesCS4A02G104300	TraesCS4B02G199700	TraesCS4D02G200700	Balanced	Unbalanced	Unbalanced	Un	Un	Un
TraesCS4A02G104400	TraesCS4B02G199500	TraesCS4D02G200600	Balanced	Un	Balanced	Balanced	Un	Unbalanced
TraesCS4A02G104500	TraesCS4B02G199400	TraesCS4D02G200500	Unbalanced	Balanced	Unbalanced	Unbalanced	Un	Unbalanced
TraesCS4A02G104600	TraesCS4B02G199300	TraesCS4D02G200400	Balanced	Balanced	Balanced	Balanced	Un	Unbalanced
TraesCS4A02G104800	TraesCS4B02G199200	TraesCS4D02G200200	Balanced	Unbalanced	Balanced	Balanced	Un	Balanced
TraesCS4A02G104900	TraesCS4B02G199100	TraesCS4D02G200100	Un	Un	Balanced	Un	Un	Un
TraesCS4A02G105000	TraesCS4B02G199000	TraesCS4D02G199900	Unbalanced	Balanced	Unbalanced	Unbalanced	Un	Balanced
TraesCS4A02G105100	TraesCS4B02G198900	TraesCS4D02G199800	Un	Unbalanced	Unbalanced	Un	Un	Un
TraesCS4A02G105200	TraesCS4B02G198800	TraesCS4D02G199700	Unbalanced	Unbalanced	Balanced	Balanced	Un	Balanced
TraesCS4A02G105300	TraesCS4B02G198700	TraesCS4D02G199600	Balanced	Balanced	Balanced	Balanced	Un	Balanced
TraesCS4A02G105400	TraesCS4B02G198500	TraesCS4D02G199400	Balanced	Unbalanced	Balanced	Balanced	Un	Unbalanced
TraesCS4A02G105600	TraesCS4B02G198400	TraesCS4D02G199200	Balanced	Unbalanced	Balanced	Balanced	Un	Unbalanced
TraesCS4A02G105700	TraesCS4B02G198300	TraesCS4D02G199100	Balanced	Un	Balanced	Balanced	Balanced	Unbalanced
TraesCS4A02G105900	TraesCS4B02G198100	TraesCS4D02G198900	Unbalanced	Balanced	Balanced	Unbalanced	Un	Balanced
TraesCS4A02G106100	TraesCS4B02G198000	TraesCS4D02G198800	Unbalanced	Unbalanced	Balanced	Un	Un	Balanced
TraesCS4A02G106400	TraesCS4B02G197800	TraesCS4D02G198600	Balanced	Unbalanced	Balanced	Balanced	Un	Balanced
TraesCS4A02G106500	TraesCS4B02G197700	TraesCS4D02G198200	Unbalanced	Un	Balanced	Unbalanced	Un	Balanced
TraesCS4A02G106700	TraesCS4B02G197600	TraesCS4D02G198100	Balanced	Balanced	Unbalanced	Balanced	Un	Unbalanced
TraesCS4A02G106800	TraesCS4B02G197500	TraesCS4D02G198000	Balanced	Unbalanced	Unbalanced	Un	Balanced	Un
TraesCS4A02G106900	TraesCS4B02G197400	TraesCS4D02G197900	Unbalanced	Balanced	Balanced	Balanced	Un	Unbalanced
TraesCS4A02G107000	TraesCS4B02G197300	TraesCS4D02G197700	Balanced	Balanced	Unbalanced	Un	Un	Unbalanced
TraesCS4A02G107200	TraesCS4B02G197200	TraesCS4D02G197500	Un	Balanced	Unbalanced	Unbalanced	Un	Balanced
TraesCS4A02G107300	TraesCS4B02G197100	TraesCS4D02G197400	Un	Un	Unbalanced	Un	Un	Un
TraesCS4A02G107400	TraesCS4B02G197000	TraesCS4D02G197300	Balanced	Balanced	Balanced	Balanced	Un	Unbalanced
TraesCS4A02G107900	TraesCS4B02G196700	TraesCS4D02G197000	Balanced	Unbalanced	Balanced	Balanced	Un	Balanced
TraesCS4A02G108000	TraesCS4B02G196600	TraesCS4D02G196900	Unbalanced	Balanced	Unbalanced	Balanced	Unbalanced	Unbalanced
TraesCS4A02G108100	TraesCS4B02G196500	TraesCS4D02G196800	Unbalanced	Unbalanced	Balanced	Balanced	Unbalanced	Balanced
TraesCS4A02G108200	TraesCS4B02G196400	TraesCS4D02G196700	Balanced	Un	Balanced	Balanced	Un	Balanced
TraesCS4A02G108300	TraesCS4B02G196300	TraesCS4D02G196600	Balanced	Un	Balanced	Balanced	Un	Balanced
TraesCS4A02G108400	TraesCS4B02G196200	TraesCS4D02G196500	Unbalanced	Unbalanced	Balanced	Balanced	Un	Unbalanced
TraesCS4A02G108500	TraesCS4B02G196100	TraesCS4D02G196400	Balanced	Un	Balanced	Unbalanced	Un	Balanced
TraesCS4A02G108600	TraesCS4B02G196000	TraesCS4D02G196300	Balanced	Un	Balanced	Unbalanced	Un	Un
TraesCS4A02G108700	TraesCS4B02G195900	TraesCS4D02G196100	Balanced	Unbalanced	Balanced	Unbalanced	Un	Balanced
TraesCS4A02G108900	TraesCS4B02G195600	TraesCS4D02G196000	Balanced	Unbalanced	Unbalanced	Balanced	Un	Balanced
TraesCS4A02G109000	TraesCS4B02G195200	TraesCS4D02G195800	Balanced	Unbalanced	Balanced	Balanced	Un	Balanced
TraesCS4A02G109200	TraesCS4B02G195000	TraesCS4D02G195700	Balanced	Unbalanced	Unbalanced	Un	Un	Un
TraesCS4A02G109300	TraesCS4B02G194900	TraesCS4D02G195600	Balanced	Unbalanced	Balanced	Unbalanced	Un	Balanced
TraesCS4A02G109400	TraesCS4B02G194800	TraesCS4D02G195500	Un	Un	Un	Un	Un	Balanced
TraesCS4A02G109500	TraesCS4B02G194700	TraesCS4D02G195400	Unbalanced	Unbalanced	Balanced	Balanced	Un	Balanced
TraesCS4A02G109600	TraesCS4B02G194600	TraesCS4D02G195300	Unbalanced	Un	Balanced	Balanced	Un	Balanced
TraesCS4A02G109700	TraesCS4B02G194500	TraesCS4D02G195200	Unbalanced	Unbalanced	Unbalanced	Unbalanced	Unbalanced	Unbalanced
TraesCS4A02G109900	TraesCS4B02G194400	TraesCS4D02G195100	Unbalanced	Unbalanced	Un	Un	Unbalanced	Un
TraesCS4A02G110000	TraesCS4B02G194100	TraesCS4D02G195000	Balanced	Un	Balanced	Un	Un	Un
TraesCS4A02G110100	TraesCS4B02G194000	TraesCS4D02G194900	Balanced	Balanced	Balanced	Unbalanced	Un	Unbalanced
TraesCS4A02G110200	TraesCS4B02G193900	TraesCS4D02G194800	Unbalanced	Unbalanced	Balanced	Balanced	Un	Unbalanced
TraesCS4A02G110300	TraesCS4B02G193700	TraesCS4D02G194700	Balanced	Balanced	Balanced	Balanced	Un	Unbalanced
TraesCS4A02G110400	TraesCS4B02G193600	TraesCS4D02G194600	Balanced	Un	Balanced	Balanced	Un	Balanced
TraesCS4A02G110600	TraesCS4B02G193500	TraesCS4D02G194500	Balanced	Un	Balanced	Balanced	Un	Unbalanced
TraesCS4A02G110700	TraesCS4B02G193400	TraesCS4D02G194400	Balanced	Unbalanced	Balanced	Unbalanced	Un	Balanced
TraesCS4A02G110800	TraesCS4B02G193300	TraesCS4D02G194300	Balanced	Balanced	Balanced	Balanced	Un	Balanced
TraesCS4A02G110900	TraesCS4B02G193200	TraesCS4D02G194200	Balanced	Balanced	Balanced	Balanced	Un	Balanced
TraesCS4A02G111000	TraesCS4B02G193100	TraesCS4D02G194100	Balanced	Un	Un	Un	Un	Un
TraesCS4A02G111100	TraesCS4B02G193000	TraesCS4D02G194000	Balanced	Unbalanced	Balanced	Balanced	Un	Balanced
TraesCS4A02G111200	TraesCS4B02G192700	TraesCS4D02G193900	Un	Un	Un	Un	Unbalanced	Un
TraesCS4A02G111300	TraesCS4B02G192600	TraesCS4D02G193800	Unbalanced	Balanced	Balanced	Balanced	Un	Unbalanced
TraesCS4A02G111400	TraesCS4B02G192500	TraesCS4D02G193700	Balanced	Un	Balanced	Unbalanced	Un	Unbalanced
TraesCS4A02G111500	TraesCS4B02G192300	TraesCS4D02G193600	Balanced	Un	Balanced	Balanced	Balanced	Unbalanced
TraesCS4A02G111600	TraesCS4B02G192200	TraesCS4D02G193500	Unbalanced	Un	Balanced	Balanced	Un	Balanced
TraesCS4A02G111700	TraesCS4B02G192100	TraesCS4D02G193400	Balanced	Balanced	Balanced	Balanced	Un	Balanced
TraesCS4A02G111900	TraesCS4B02G192000	TraesCS4D02G193200	Balanced	Unbalanced	Balanced	Balanced	Un	Unbalanced
TraesCS4A02G112000	TraesCS4B02G191900	TraesCS4D02G193100	Balanced	Unbalanced	Balanced	Balanced	Un	Balanced
TraesCS4A02G112200	TraesCS4B02G191800	TraesCS4D02G193000	Un	Un	Unbalanced	Un	Balanced	Un
TraesCS4A02G112500	TraesCS4B02G191600	TraesCS4D02G192800	Un	Balanced	Balanced	Un	Un	Un
TraesCS4A02G112900	TraesCS4B02G191300	TraesCS4D02G192500	Balanced	Unbalanced	Balanced	Unbalanced	Un	Unbalanced
TraesCS4A02G113000	TraesCS4B02G191200	TraesCS4D02G192400	Un	Un	Un	Un	Balanced	Un
TraesCS4A02G113100	TraesCS4B02G191100	TraesCS4D02G192300	Unbalanced	Balanced	Balanced	Un	Un	Unbalanced
TraesCS4A02G113200	TraesCS4B02G191000	TraesCS4D02G192200	Balanced	Unbalanced	Balanced	Balanced	Un	Unbalanced
TraesCS4A02G113300	TraesCS4B02G190900	TraesCS4D02G192100	Balanced	Unbalanced	Balanced	Unbalanced	Un	Unbalanced
TraesCS4A02G113400	TraesCS4B02G190700	TraesCS4D02G192000	Balanced	Un	Balanced	Unbalanced	Un	Balanced
TraesCS4A02G113500	TraesCS4B02G190600	TraesCS4D02G191900	Unbalanced	Un	Unbalanced	Balanced	Un	Balanced
TraesCS4A02G113700	TraesCS4B02G190400	TraesCS4D02G191800	Unbalanced	Unbalanced	Balanced	Balanced	Un	Balanced
TraesCS4A02G113800	TraesCS4B02G190300	TraesCS4D02G191700	Balanced	Un	Balanced	Unbalanced	Un	Balanced
TraesCS4A02G113900	TraesCS4B02G190200	TraesCS4D02G191600	Un	Unbalanced	Balanced	Un	Unbalanced	Un
TraesCS4A02G114000	TraesCS4B02G190100	TraesCS4D02G191500	Unbalanced	Unbalanced	Unbalanced	Un	Un	Unbalanced
TraesCS4A02G114100	TraesCS4B02G190000	TraesCS4D02G191400	Balanced	Balanced	Balanced	Balanced	Un	Unbalanced
TraesCS4A02G114200	TraesCS4B02G189900	TraesCS4D02G191300	Unbalanced	Balanced	Balanced	Balanced	Un	Unbalanced
TraesCS4A02G114400	TraesCS4B02G189800	TraesCS4D02G191200	Unbalanced	Unbalanced	Balanced	Unbalanced	Un	Balanced
TraesCS4A02G114500	TraesCS4B02G189700	TraesCS4D02G191100	Unbalanced	Balanced	Balanced	Balanced	Un	Balanced
TraesCS4A02G114600	TraesCS4B02G189600	TraesCS4D02G191000	Un	Unbalanced	Balanced	Un	Un	Un
TraesCS4A02G114700	TraesCS4B02G189500	TraesCS4D02G190900	Un	Un	Un	Un	Unbalanced	Un
TraesCS4A02G114800	TraesCS4B02G189400	TraesCS4D02G190800	Un	Un	Unbalanced	Un	Unbalanced	Un
TraesCS4A02G114900	TraesCS4B02G189300	TraesCS4D02G190700	Balanced	Unbalanced	Balanced	Balanced	Un	Balanced
TraesCS4A02G115000	TraesCS4B02G189200	TraesCS4D02G190600	Balanced	Un	Unbalanced	Unbalanced	Un	Unbalanced
TraesCS4A02G115100	TraesCS4B02G189100	TraesCS4D02G190400	Balanced	Un	Unbalanced	Unbalanced	Un	Balanced
TraesCS4A02G115200	TraesCS4B02G189000	TraesCS4D02G190300	Balanced	Un	Balanced	Un	Un	Balanced
TraesCS4A02G115300	TraesCS4B02G188900	TraesCS4D02G190200	Balanced	Unbalanced	Balanced	Balanced	Balanced	Balanced
TraesCS4A02G115400	TraesCS4B02G188800	TraesCS4D02G190100	Un	Unbalanced	Balanced	Un	Un	Balanced
TraesCS4A02G115600	TraesCS4B02G188400	TraesCS4D02G189800	Unbalanced	Unbalanced	Balanced	Un	Balanced	Un
TraesCS4A02G115700	TraesCS4B02G188300	TraesCS4D02G189700	Un	Un	Un	Un	Un	Un
TraesCS4A02G116000	TraesCS4B02G188200	TraesCS4D02G189600	Balanced	Un	Unbalanced	Unbalanced	Un	Balanced
TraesCS4A02G116100	TraesCS4B02G188100	TraesCS4D02G189500	Unbalanced	Unbalanced	Balanced	Balanced	Un	Unbalanced
TraesCS4A02G116200	TraesCS4B02G188000	TraesCS4D02G189400	Unbalanced	Balanced	Unbalanced	Unbalanced	Un	Unbalanced
TraesCS4A02G116300	TraesCS4B02G187900	TraesCS4D02G189300	Balanced	Balanced	Balanced	Balanced	Un	Unbalanced
TraesCS4A02G116400	TraesCS4B02G187800	TraesCS4D02G189200	Unbalanced	Un	Un	Un	Un	Un
TraesCS4A02G116700	TraesCS4B02G187700	TraesCS4D02G189100	Un	Un	Balanced	Un	Un	Un
TraesCS4A02G116800	TraesCS4B02G187600	TraesCS4D02G189000	Balanced	Balanced	Balanced	Unbalanced	Un	Unbalanced
TraesCS4A02G116900	TraesCS4B02G187500	TraesCS4D02G188800	Un	Un	Balanced	Un	Balanced	Un
TraesCS4A02G117000	TraesCS4B02G187400	TraesCS4D02G188700	Unbalanced	Unbalanced	Balanced	Unbalanced	Un	Balanced
TraesCS4A02G117100	TraesCS4B02G187300	TraesCS4D02G188600	Balanced	Balanced	Balanced	Balanced	Un	Unbalanced
TraesCS4A02G117200	TraesCS4B02G187200	TraesCS4D02G188500	Balanced	Un	Balanced	Balanced	Un	Unbalanced
TraesCS4A02G117300	TraesCS4B02G187100	TraesCS4D02G188400	Unbalanced	Un	Un	Un	Un	Un
TraesCS4A02G117400	TraesCS4B02G187000	TraesCS4D02G188300	Un	Un	Balanced	Un	Un	Balanced
TraesCS4A02G117500	TraesCS4B02G186900	TraesCS4D02G188200	Balanced	Un	Un	Un	Balanced	Un
TraesCS4A02G117600	TraesCS4B02G186800	TraesCS4D02G188100	Unbalanced	Un	Balanced	Balanced	Balanced	Balanced
TraesCS4A02G117700	TraesCS4B02G186700	TraesCS4D02G188000	Balanced	Un	Balanced	Un	Un	Balanced
TraesCS4A02G117800	TraesCS4B02G186600	TraesCS4D02G187900	Unbalanced	Balanced	Balanced	Balanced	Un	Balanced
TraesCS4A02G117900	TraesCS4B02G186500	TraesCS4D02G187800	Balanced	Unbalanced	Balanced	Unbalanced	Un	Unbalanced
TraesCS4A02G118000	TraesCS4B02G186400	TraesCS4D02G187700	Balanced	Unbalanced	Balanced	Unbalanced	Un	Balanced
TraesCS4A02G118200	TraesCS4B02G186200	TraesCS4D02G187300	Un	Unbalanced	Unbalanced	Unbalanced	Un	Balanced
TraesCS4A02G118300	TraesCS4B02G186100	TraesCS4D02G187200	Unbalanced	Unbalanced	Balanced	Unbalanced	Un	Balanced
TraesCS4A02G118400	TraesCS4B02G186000	TraesCS4D02G187100	Balanced	Balanced	Balanced	Un	Balanced	Un
TraesCS4A02G118800	TraesCS4B02G185700	TraesCS4D02G187000	Un	Balanced	Balanced	Un	Un	Unbalanced
TraesCS4A02G118900	TraesCS4B02G185600	TraesCS4D02G186900	Unbalanced	Unbalanced	Balanced	Balanced	Un	Balanced
TraesCS4A02G119100	TraesCS4B02G185300	TraesCS4D02G186700	Unbalanced	Balanced	Unbalanced	Un	Un	Unbalanced
TraesCS4A02G119300	TraesCS4B02G185200	TraesCS4D02G186600	Balanced	Unbalanced	Balanced	Un	Unbalanced	Unbalanced
TraesCS4A02G119400	TraesCS4B02G185100	TraesCS4D02G186500	Un	Unbalanced	Balanced	Un	Un	Unbalanced
TraesCS4A02G119700	TraesCS4B02G185000	TraesCS4D02G186300	Balanced	Un	Balanced	Balanced	Unbalanced	Balanced
TraesCS4A02G119800	TraesCS4B02G184900	TraesCS4D02G186200	Un	Un	Balanced	Balanced	Un	Unbalanced
TraesCS4A02G119900	TraesCS4B02G184800	TraesCS4D02G186100	Un	Un	Unbalanced	Un	Un	Un
TraesCS4A02G120100	TraesCS4B02G184600	TraesCS4D02G185800	Unbalanced	Un	Un	Un	Unbalanced	Un
TraesCS4A02G120500	TraesCS4B02G184500	TraesCS4D02G185500	Un	Un	Balanced	Un	Unbalanced	Un
TraesCS4A02G120600	TraesCS4B02G184400	TraesCS4D02G185400	Balanced	Unbalanced	Balanced	Balanced	Un	Balanced
TraesCS4A02G120700	TraesCS4B02G184300	TraesCS4D02G185300	Balanced	Un	Un	Un	Un	Unbalanced
TraesCS4A02G120800	TraesCS4B02G184100	TraesCS4D02G185200	Un	Un	Un	Un	Un	Un
TraesCS4A02G120900	TraesCS4B02G184000	TraesCS4D02G185100	Balanced	Un	Balanced	Balanced	Un	Balanced
TraesCS4A02G121300	TraesCS4B02G181400	TraesCS4D02G184600	Balanced	Unbalanced	Balanced	Unbalanced	Un	Unbalanced
TraesCS4A02G121400	TraesCS4B02G181500	TraesCS4D02G184500	Balanced	Balanced	Balanced	Balanced	Un	Balanced
TraesCS4A02G121500	TraesCS4B02G181600	TraesCS4D02G184400	Balanced	Unbalanced	Balanced	Balanced	Un	Balanced
TraesCS4A02G121600	TraesCS4B02G181700	TraesCS4D02G184300	Balanced	Unbalanced	Balanced	Unbalanced	Un	Balanced
TraesCS4A02G121700	TraesCS4B02G181800	TraesCS4D02G184200	Balanced	Balanced	Balanced	Balanced	Un	Balanced
TraesCS4A02G121800	TraesCS4B02G181900	TraesCS4D02G184000	Un	Unbalanced	Unbalanced	Unbalanced	Un	Balanced
TraesCS4A02G122100	TraesCS4B02G182000	TraesCS4D02G183800	Un	Un	Balanced	Un	Balanced	Un
TraesCS4A02G122200	TraesCS4B02G182100	TraesCS4D02G183700	Balanced	Unbalanced	Balanced	Balanced	Un	Unbalanced
TraesCS4A02G122300	TraesCS4B02G182200	TraesCS4D02G183600	Balanced	Balanced	Balanced	Balanced	Un	Unbalanced
TraesCS4A02G122400	TraesCS4B02G182300	TraesCS4D02G183500	Unbalanced	Balanced	Balanced	Balanced	Un	Balanced
TraesCS4A02G122500	TraesCS4B02G182400	TraesCS4D02G183400	Balanced	Unbalanced	Balanced	Balanced	Un	Unbalanced
TraesCS4A02G122700	TraesCS4B02G182500	TraesCS4D02G183200	Un	Un	Un	Un	Unbalanced	Un
TraesCS4A02G122800	TraesCS4B02G182600	TraesCS4D02G183100	Balanced	Balanced	Unbalanced	Unbalanced	Un	Balanced
TraesCS4A02G122900	TraesCS4B02G182700	TraesCS4D02G183000	Balanced	Unbalanced	Balanced	Unbalanced	Un	Unbalanced
TraesCS4A02G123100	TraesCS4B02G182900	TraesCS4D02G182800	Balanced	Balanced	Balanced	Un	Un	Balanced
TraesCS4A02G123200	TraesCS4B02G181200	TraesCS4D02G182700	Un	Un	Balanced	Un	Unbalanced	Un
TraesCS4A02G123300	TraesCS4B02G181000	TraesCS4D02G182600	Balanced	Unbalanced	Unbalanced	Unbalanced	Un	Unbalanced
TraesCS4A02G123500	TraesCS4B02G180900	TraesCS4D02G182400	Un	Un	Balanced	Un	Unbalanced	Un
TraesCS4A02G123700	TraesCS4B02G180800	TraesCS4D02G182300	Balanced	Un	Balanced	Unbalanced	Un	Unbalanced
TraesCS4A02G123800	TraesCS4B02G180600	TraesCS4D02G182100	Un	Unbalanced	Balanced	Un	Unbalanced	Unbalanced
TraesCS4A02G123900	TraesCS4B02G180500	TraesCS4D02G182000	Un	Un	Balanced	Balanced	Un	Unbalanced
TraesCS4A02G124000	TraesCS4B02G180400	TraesCS4D02G181900	Unbalanced	Un	Balanced	Balanced	Un	Balanced
TraesCS4A02G124100	TraesCS4B02G180300	TraesCS4D02G181800	Unbalanced	Unbalanced	Balanced	Un	Un	Balanced
TraesCS4A02G124200	TraesCS4B02G180200	TraesCS4D02G181700	Balanced	Un	Balanced	Balanced	Un	Balanced
TraesCS4A02G124300	TraesCS4B02G180100	TraesCS4D02G181600	Balanced	Unbalanced	Balanced	Balanced	Un	Unbalanced
TraesCS4A02G124400	TraesCS4B02G179900	TraesCS4D02G181500	Unbalanced	Un	Balanced	Unbalanced	Un	Unbalanced
TraesCS4A02G124600	TraesCS4B02G179800	TraesCS4D02G181400	Balanced	Unbalanced	Balanced	Balanced	Un	Un
TraesCS4A02G124700	TraesCS4B02G179700	TraesCS4D02G181300	Balanced	Un	Balanced	Unbalanced	Un	Unbalanced
TraesCS4A02G124800	TraesCS4B02G179600	TraesCS4D02G181200	Balanced	Unbalanced	Balanced	Balanced	Un	Balanced
TraesCS4A02G124900	TraesCS4B02G179500	TraesCS4D02G181100	Unbalanced	Balanced	Unbalanced	Un	Balanced	Un
TraesCS4A02G125000	TraesCS4B02G179400	TraesCS4D02G181000	Balanced	Un	Balanced	Balanced	Un	Unbalanced
TraesCS4A02G125300	TraesCS4B02G179300	TraesCS4D02G180800	Unbalanced	Balanced	Unbalanced	Un	Unbalanced	Un
TraesCS4A02G125500	TraesCS4B02G179200	TraesCS4D02G180700	Balanced	Unbalanced	Balanced	Unbalanced	Un	Balanced
TraesCS4A02G125600	TraesCS4B02G179100	TraesCS4D02G180500	Balanced	Un	Balanced	Balanced	Un	Balanced
TraesCS4A02G126100	TraesCS4B02G178800	TraesCS4D02G180400	Unbalanced	Un	Unbalanced	Un	Un	Unbalanced
TraesCS4A02G126200	TraesCS4B02G178700	TraesCS4D02G180300	Unbalanced	Balanced	Balanced	Un	Un	Balanced
TraesCS4A02G126300	TraesCS4B02G178600	TraesCS4D02G180200	Balanced	Unbalanced	Balanced	Balanced	Un	Balanced
TraesCS4A02G126400	TraesCS4B02G178500	TraesCS4D02G180100	Unbalanced	Balanced	Balanced	Balanced	Balanced	Unbalanced
TraesCS4A02G126500	TraesCS4B02G178400	TraesCS4D02G180000	Balanced	Unbalanced	Balanced	Balanced	Un	Balanced
TraesCS4A02G126600	TraesCS4B02G178300	TraesCS4D02G179900	Un	Balanced	Balanced	Un	Balanced	Un
TraesCS4A02G126700	TraesCS4B02G178200	TraesCS4D02G179800	Balanced	Balanced	Unbalanced	Unbalanced	Un	Unbalanced
TraesCS4A02G126800	TraesCS4B02G178100	TraesCS4D02G179700	Unbalanced	Unbalanced	Balanced	Unbalanced	Un	Unbalanced
TraesCS4A02G126900	TraesCS4B02G178000	TraesCS4D02G179600	Balanced	Unbalanced	Balanced	Un	Un	Balanced
TraesCS4A02G127000	TraesCS4B02G177900	TraesCS4D02G179500	Unbalanced	Unbalanced	Balanced	Balanced	Unbalanced	Balanced
TraesCS4A02G127100	TraesCS4B02G177800	TraesCS4D02G179400	Un	Un	Balanced	Unbalanced	Unbalanced	Unbalanced
TraesCS4A02G127300	TraesCS4B02G177500	TraesCS4D02G179200	Balanced	Un	Un	Unbalanced	Un	Un
TraesCS4A02G127400	TraesCS4B02G177300	TraesCS4D02G179000	Balanced	Un	Balanced	Unbalanced	Un	Unbalanced
TraesCS4A02G127500	TraesCS4B02G177200	TraesCS4D02G178900	Unbalanced	Unbalanced	Balanced	Unbalanced	Un	Balanced
TraesCS4A02G127600	TraesCS4B02G177100	TraesCS4D02G178800	Unbalanced	Unbalanced	Balanced	Unbalanced	Un	Unbalanced
TraesCS4A02G127700	TraesCS4B02G177000	TraesCS4D02G178700	Balanced	Un	Balanced	Balanced	Un	Balanced
TraesCS4A02G127900	TraesCS4B02G176900	TraesCS4D02G178600	Un	Un	Unbalanced	Un	Un	Balanced
TraesCS4A02G128000	TraesCS4B02G176800	TraesCS4D02G178500	Balanced	Unbalanced	Balanced	Unbalanced	Un	Balanced
TraesCS4A02G128100	TraesCS4B02G176700	TraesCS4D02G178400	Balanced	Balanced	Un	Un	Un	Un
TraesCS4A02G128200	TraesCS4B02G176600	TraesCS4D02G178300	Unbalanced	Unbalanced	Balanced	Balanced	Un	Balanced
TraesCS4A02G128300	TraesCS4B02G176500	TraesCS4D02G178200	Unbalanced	Unbalanced	Unbalanced	Unbalanced	Un	Balanced
TraesCS4A02G128500	TraesCS4B02G176300	TraesCS4D02G178100	Unbalanced	Unbalanced	Balanced	Unbalanced	Un	Balanced
TraesCS4A02G128600	TraesCS4B02G176200	TraesCS4D02G178000	Balanced	Unbalanced	Unbalanced	Unbalanced	Un	Unbalanced
TraesCS4A02G128700	TraesCS4B02G176000	TraesCS4D02G177900	Un	Balanced	Un	Un	Un	Un
TraesCS4A02G128900	TraesCS4B02G175800	TraesCS4D02G177700	Unbalanced	Balanced	Balanced	Balanced	Un	Balanced
TraesCS4A02G129000	TraesCS4B02G175700	TraesCS4D02G177600	Unbalanced	Un	Balanced	Balanced	Un	Unbalanced
TraesCS4A02G129100	TraesCS4B02G175600	TraesCS4D02G177500	Un	Un	Unbalanced	Un	Balanced	Un
TraesCS4A02G129200	TraesCS4B02G175300	TraesCS4D02G177200	Balanced	Un	Balanced	Balanced	Un	Balanced
TraesCS4A02G129300	TraesCS4B02G175200	TraesCS4D02G177100	Unbalanced	Unbalanced	Balanced	Balanced	Un	Balanced
TraesCS4A02G129400	TraesCS4B02G175100	TraesCS4D02G177000	Unbalanced	Unbalanced	Unbalanced	Balanced	Un	Balanced
TraesCS4A02G129600	TraesCS4B02G175000	TraesCS4D02G176900	Unbalanced	Unbalanced	Balanced	Unbalanced	Un	Balanced
TraesCS4A02G129700	TraesCS4B02G174900	TraesCS4D02G176800	Balanced	Unbalanced	Balanced	Balanced	Un	Balanced
TraesCS4A02G129800	TraesCS4B02G174800	TraesCS4D02G176700	Balanced	Balanced	Balanced	Balanced	Balanced	Unbalanced
TraesCS4A02G129900	TraesCS4B02G174700	TraesCS4D02G176600	Unbalanced	Un	Balanced	Un	Un	Un
TraesCS4A02G130000	TraesCS4B02G174600	TraesCS4D02G176500	Balanced	Un	Un	Un	Un	Un
TraesCS4A02G130200	TraesCS4B02G174400	TraesCS4D02G176400	Un	Un	Balanced	Unbalanced	Balanced	Unbalanced
TraesCS4A02G130300	TraesCS4B02G174200	TraesCS4D02G176200	Un	Un	Balanced	Un	Balanced	Balanced
TraesCS4A02G130400	TraesCS4B02G174100	TraesCS4D02G176100	Unbalanced	Unbalanced	Balanced	Unbalanced	Un	Balanced
TraesCS4A02G130600	TraesCS4B02G174000	TraesCS4D02G176000	Balanced	Unbalanced	Balanced	Balanced	Un	Balanced
TraesCS4A02G130800	TraesCS4B02G173700	TraesCS4D02G175900	Balanced	Unbalanced	Balanced	Un	Un	Un
TraesCS4A02G131000	TraesCS4B02G173600	TraesCS4D02G175700	Un	Balanced	Balanced	Un	Unbalanced	Un
TraesCS4A02G131100	TraesCS4B02G173500	TraesCS4D02G175600	Balanced	Unbalanced	Balanced	Balanced	Un	Balanced
TraesCS4A02G131200	TraesCS4B02G173400	TraesCS4D02G175500	Unbalanced	Un	Balanced	Balanced	Un	Balanced
TraesCS4A02G131300	TraesCS4B02G173300	TraesCS4D02G175400	Balanced	Unbalanced	Balanced	Balanced	Un	Balanced
TraesCS4A02G131400	TraesCS4B02G173200	TraesCS4D02G175300	Balanced	Unbalanced	Balanced	Unbalanced	Un	Unbalanced
TraesCS4A02G131500	TraesCS4B02G173100	TraesCS4D02G175200	Unbalanced	Balanced	Unbalanced	Un	Un	Un
TraesCS4A02G131600	TraesCS4B02G173000	TraesCS4D02G175100	Unbalanced	Un	Balanced	Balanced	Un	Balanced
TraesCS4A02G131700	TraesCS4B02G172900	TraesCS4D02G175000	Balanced	Balanced	Unbalanced	Unbalanced	Un	Balanced
TraesCS4A02G131800	TraesCS4B02G172800	TraesCS4D02G174800	Balanced	Un	Balanced	Unbalanced	Un	Unbalanced
TraesCS4A02G131900	TraesCS4B02G172700	TraesCS4D02G174700	Un	Un	Unbalanced	Un	Balanced	Balanced
TraesCS4A02G132000	TraesCS4B02G172600	TraesCS4D02G174600	Unbalanced	Unbalanced	Balanced	Balanced	Un	Unbalanced
TraesCS4A02G132200	TraesCS4B02G172500	TraesCS4D02G174500	Balanced	Balanced	Balanced	Unbalanced	Un	Unbalanced
TraesCS4A02G132300	TraesCS4B02G172400	TraesCS4D02G174400	Balanced	Balanced	Unbalanced	Un	Un	Unbalanced
TraesCS4A02G132400	TraesCS4B02G172300	TraesCS4D02G174300	Unbalanced	Unbalanced	Balanced	Balanced	Un	Balanced
TraesCS4A02G132500	TraesCS4B02G172200	TraesCS4D02G174200	Balanced	Unbalanced	Unbalanced	Un	Balanced	Un
TraesCS4A02G132600	TraesCS4B02G172100	TraesCS4D02G174100	Un	Un	Un	Un	Unbalanced	Un
TraesCS4A02G132700	TraesCS4B02G172000	TraesCS4D02G174000	Balanced	Unbalanced	Balanced	Balanced	Un	Balanced
TraesCS4A02G132800	TraesCS4B02G171900	TraesCS4D02G173900	Unbalanced	Balanced	Un	Un	Un	Un
TraesCS4A02G132900	TraesCS4B02G171800	TraesCS4D02G173800	Balanced	Un	Balanced	Balanced	Un	Balanced
TraesCS4A02G133100	TraesCS4B02G171500	TraesCS4D02G173600	Un	Un	Unbalanced	Un	Balanced	Un
TraesCS4A02G133200	TraesCS4B02G171400	TraesCS4D02G173500	Balanced	Unbalanced	Balanced	Unbalanced	Un	Balanced
TraesCS4A02G133400	TraesCS4B02G171300	TraesCS4D02G173400	Unbalanced	Balanced	Unbalanced	Un	Un	Unbalanced
TraesCS4A02G133700	TraesCS4B02G171200	TraesCS4D02G173200	Balanced	Balanced	Balanced	Balanced	Un	Balanced
TraesCS4A02G133800	TraesCS4B02G171100	TraesCS4D02G173100	Balanced	Unbalanced	Balanced	Unbalanced	Un	Balanced
TraesCS4A02G133900	TraesCS4B02G171000	TraesCS4D02G173000	Un	Un	Un	Un	Un	Un
TraesCS4A02G134000	TraesCS4B02G170900	TraesCS4D02G172900	Balanced	Unbalanced	Balanced	Balanced	Un	Balanced
TraesCS4A02G134100	TraesCS4B02G170800	TraesCS4D02G172800	Unbalanced	Unbalanced	Unbalanced	Un	Un	Unbalanced
TraesCS4A02G134300	TraesCS4B02G170700	TraesCS4D02G172700	Balanced	Unbalanced	Balanced	Balanced	Un	Balanced
TraesCS4A02G134600	TraesCS4B02G170500	TraesCS4D02G172600	Unbalanced	Balanced	Balanced	Unbalanced	Un	Balanced
TraesCS4A02G134800	TraesCS4B02G170400	TraesCS4D02G172400	Balanced	Unbalanced	Balanced	Balanced	Un	Unbalanced
TraesCS4A02G134900	TraesCS4B02G170300	TraesCS4D02G172300	Balanced	Un	Balanced	Balanced	Un	Balanced
TraesCS4A02G135000	TraesCS4B02G170100	TraesCS4D02G172200	Un	Un	Balanced	Un	Unbalanced	Un
TraesCS4A02G135100	TraesCS4B02G170000	TraesCS4D02G172100	Balanced	Unbalanced	Balanced	Unbalanced	Un	Unbalanced
TraesCS4A02G135200	TraesCS4B02G169900	TraesCS4D02G172000	Balanced	Balanced	Balanced	Balanced	Un	Balanced
TraesCS4A02G135400	TraesCS4B02G169800	TraesCS4D02G171900	Balanced	Unbalanced	Balanced	Unbalanced	Un	Balanced
TraesCS4A02G135500	TraesCS4B02G169700	TraesCS4D02G171800	Balanced	Un	Unbalanced	Un	Unbalanced	Un
TraesCS4A02G135600	TraesCS4B02G169600	TraesCS4D02G171700	Balanced	Unbalanced	Balanced	Unbalanced	Unbalanced	Balanced
TraesCS4A02G135700	TraesCS4B02G169500	TraesCS4D02G171500	Balanced	Balanced	Balanced	Unbalanced	Un	Unbalanced
TraesCS4A02G135800	TraesCS4B02G169200	TraesCS4D02G171400	Unbalanced	Unbalanced	Balanced	Unbalanced	Un	Balanced
TraesCS4A02G135900	TraesCS4B02G169100	TraesCS4D02G171300	Unbalanced	Un	Balanced	Balanced	Un	Balanced
TraesCS4A02G136000	TraesCS4B02G168900	TraesCS4D02G171200	Unbalanced	Unbalanced	Balanced	Un	Un	Balanced
TraesCS4A02G136100	TraesCS4B02G168800	TraesCS4D02G171100	Un	Unbalanced	Balanced	Un	Un	Balanced
TraesCS4A02G136200	TraesCS4B02G168700	TraesCS4D02G171000	Un	Un	Balanced	Un	Un	Unbalanced
TraesCS4A02G136300	TraesCS4B02G168400	TraesCS4D02G170900	Unbalanced	Unbalanced	Balanced	Balanced	Un	Unbalanced
TraesCS4A02G136400	TraesCS4B02G168300	TraesCS4D02G170800	Unbalanced	Unbalanced	Balanced	Balanced	Un	Balanced
TraesCS4A02G136500	TraesCS4B02G168200	TraesCS4D02G170700	Unbalanced	Un	Balanced	Un	Un	Un
TraesCS4A02G136600	TraesCS4B02G168100	TraesCS4D02G170600	Unbalanced	Un	Unbalanced	Un	Un	Balanced
TraesCS4A02G136700	TraesCS4B02G167800	TraesCS4D02G170500	Unbalanced	Unbalanced	Unbalanced	Balanced	Un	Balanced
TraesCS4A02G136800	TraesCS4B02G167700	TraesCS4D02G170400	Unbalanced	Un	Balanced	Un	Un	Balanced
TraesCS4A02G137100	TraesCS4B02G167200	TraesCS4D02G170200	Balanced	Unbalanced	Balanced	Balanced	Un	Unbalanced
TraesCS4A02G169200	TraesCS4B02G126200	TraesCS4D02G145200	Balanced	Unbalanced	Balanced	Balanced	Un	Balanced
TraesCS4A02G169300	TraesCS4B02G126300	TraesCS4D02G145100	Balanced	Un	Balanced	Balanced	Un	Balanced
TraesCS4A02G169700	TraesCS4B02G126400	TraesCS4D02G144800	Un	Un	Balanced	Un	Un	Balanced
TraesCS4A02G169800	TraesCS4B02G126500	TraesCS4D02G144500	Un	Un	Balanced	Balanced	Un	Unbalanced
TraesCS4A02G170100	TraesCS4B02G126600	TraesCS4D02G144400	Balanced	Un	Balanced	Unbalanced	Un	Unbalanced
TraesCS4A02G170500	TraesCS4B02G126700	TraesCS4D02G144300	Un	Unbalanced	Balanced	Unbalanced	Un	Balanced
TraesCS4A02G170600	TraesCS4B02G126800	TraesCS4D02G144100	Unbalanced	Un	Balanced	Unbalanced	Un	Unbalanced
TraesCS4A02G170800	TraesCS4B02G126900	TraesCS4D02G144000	Unbalanced	Un	Balanced	Unbalanced	Un	Unbalanced
TraesCS4A02G170900	TraesCS4B02G127100	TraesCS4D02G143900	Unbalanced	Unbalanced	Unbalanced	Unbalanced	Un	Un
TraesCS4A02G171400	TraesCS4B02G127300	TraesCS4D02G143800	Balanced	Unbalanced	Balanced	Balanced	Un	Unbalanced
TraesCS4A02G171500	TraesCS4B02G127400	TraesCS4D02G143700	Balanced	Un	Balanced	Unbalanced	Balanced	Balanced
TraesCS4A02G172800	TraesCS4B02G144000	TraesCS4D02G142600	Unbalanced	Balanced	Balanced	Unbalanced	Un	Balanced
TraesCS4A02G173100	TraesCS4B02G143900	TraesCS4D02G142500	Balanced	Un	Un	Un	Balanced	Un
TraesCS4A02G173200	TraesCS4B02G143800	TraesCS4D02G142400	Un	Un	Un	Un	Un	Un
TraesCS4A02G173300	TraesCS4B02G143700	TraesCS4D02G142300	Unbalanced	Un	Un	Unbalanced	Un	Un
TraesCS4A02G174100	TraesCS4B02G143400	TraesCS4D02G141500	Unbalanced	Unbalanced	Balanced	Un	Balanced	Balanced
TraesCS4A02G174300	TraesCS4B02G143200	TraesCS4D02G141300	Un	Un	Balanced	Un	Balanced	Balanced
TraesCS4A02G174400	TraesCS4B02G142800	TraesCS4D02G141100	Un	Un	Balanced	Un	Unbalanced	Balanced
TraesCS4A02G174700	TraesCS4B02G142700	TraesCS4D02G141000	Unbalanced	Unbalanced	Balanced	Unbalanced	Un	Balanced
TraesCS4A02G175000	TraesCS4B02G142500	TraesCS4D02G140900	Unbalanced	Unbalanced	Unbalanced	Balanced	Un	Balanced
TraesCS4A02G175100	TraesCS4B02G142400	TraesCS4D02G140800	Balanced	Balanced	Balanced	Balanced	Un	Unbalanced
TraesCS4A02G175500	TraesCS4B02G142300	TraesCS4D02G137100	Balanced	Un	Unbalanced	Balanced	Un	Unbalanced
TraesCS4A02G175600	TraesCS4B02G142200	TraesCS4D02G137000	Unbalanced	Unbalanced	Balanced	Unbalanced	Un	Unbalanced
TraesCS4A02G175900	TraesCS4B02G142000	TraesCS4D02G136800	Balanced	Unbalanced	Balanced	Unbalanced	Un	Unbalanced
TraesCS4A02G176000	TraesCS4B02G141700	TraesCS4D02G136700	Balanced	Un	Unbalanced	Un	Un	Unbalanced
TraesCS4A02G176100	TraesCS4B02G141600	TraesCS4D02G136600	Balanced	Unbalanced	Balanced	Balanced	Un	Balanced
TraesCS4A02G176200	TraesCS4B02G141500	TraesCS4D02G136500	Unbalanced	Balanced	Unbalanced	Unbalanced	Un	Unbalanced
TraesCS4A02G176300	TraesCS4B02G141300	TraesCS4D02G136300	Unbalanced	Un	Balanced	Balanced	Un	Unbalanced
TraesCS4A02G176500	TraesCS4B02G141200	TraesCS4D02G136100	Unbalanced	Un	Un	Un	Un	Balanced
TraesCS4A02G176900	TraesCS4B02G141000	TraesCS4D02G135800	Un	Un	Balanced	Un	Un	Unbalanced
TraesCS4A02G177000	TraesCS4B02G140900	TraesCS4D02G135700	Balanced	Un	Balanced	Unbalanced	Un	Unbalanced
TraesCS4A02G177200	TraesCS4B02G140600	TraesCS4D02G135300	Un	Un	Unbalanced	Un	Un	Un
TraesCS4A02G177300	TraesCS4B02G140500	TraesCS4D02G135200	Un	Un	Balanced	Un	Un	Unbalanced
TraesCS4A02G177400	TraesCS4B02G140400	TraesCS4D02G135100	Un	Un	Un	Un	Balanced	Un
TraesCS4A02G177500	TraesCS4B02G140200	TraesCS4D02G134900	Balanced	Unbalanced	Balanced	Un	Balanced	Balanced
TraesCS4A02G177700	TraesCS4B02G140100	TraesCS4D02G134800	Un	Un	Balanced	Un	Unbalanced	Balanced
TraesCS4A02G177800	TraesCS4B02G137800	TraesCS4D02G132600	Balanced	Balanced	Balanced	Balanced	Un	Unbalanced
TraesCS4A02G177900	TraesCS4B02G137900	TraesCS4D02G132700	Balanced	Un	Un	Un	Un	Un
TraesCS4A02G178000	TraesCS4B02G138000	TraesCS4D02G132800	Unbalanced	Un	Unbalanced	Un	Un	Unbalanced
TraesCS4A02G178100	TraesCS4B02G138200	TraesCS4D02G132900	Unbalanced	Balanced	Balanced	Unbalanced	Un	Balanced
TraesCS4A02G178200	TraesCS4B02G138300	TraesCS4D02G133000	Unbalanced	Un	Balanced	Balanced	Un	Unbalanced
TraesCS4A02G178300	TraesCS4B02G138400	TraesCS4D02G133100	Unbalanced	Un	Un	Un	Balanced	Un
TraesCS4A02G178400	TraesCS4B02G138600	TraesCS4D02G133300	Balanced	Un	Balanced	Balanced	Un	Balanced
TraesCS4A02G178500	TraesCS4B02G138700	TraesCS4D02G133400	Un	Un	Balanced	Un	Balanced	Un
TraesCS4A02G178600	TraesCS4B02G138800	TraesCS4D02G133500	Balanced	Un	Balanced	Balanced	Un	Balanced
TraesCS4A02G178700	TraesCS4B02G138900	TraesCS4D02G133600	Balanced	Un	Balanced	Balanced	Un	Balanced
TraesCS4A02G178800	TraesCS4B02G139000	TraesCS4D02G133700	Unbalanced	Unbalanced	Unbalanced	Unbalanced	Un	Unbalanced
TraesCS4A02G178800	TraesCS4B02G139000	TraesCS4D02G133700	Unbalanced	Unbalanced	Unbalanced	Unbalanced	Un	Unbalanced
TraesCS4A02G178900	TraesCS4B02G139100	TraesCS4D02G133800	Unbalanced	Un	Un	Un	Un	Un
TraesCS4A02G179000	TraesCS4B02G139200	TraesCS4D02G133900	Balanced	Unbalanced	Balanced	Unbalanced	Un	Unbalanced
TraesCS4A02G179100	TraesCS4B02G139300	TraesCS4D02G134000	Balanced	Un	Balanced	Balanced	Un	Balanced
TraesCS4A02G179200	TraesCS4B02G139400	TraesCS4D02G134100	Balanced	Unbalanced	Balanced	Balanced	Un	Balanced
TraesCS4A02G179400	TraesCS4B02G139600	TraesCS4D02G134300	Unbalanced	Un	Balanced	Unbalanced	Un	Balanced
TraesCS4A02G179500	TraesCS4B02G139700	TraesCS4D02G134400	Balanced	Unbalanced	Balanced	Balanced	Un	Balanced
TraesCS4A02G179700	TraesCS4B02G139800	TraesCS4D02G134500	Balanced	Unbalanced	Balanced	Balanced	Un	Balanced
TraesCS4A02G179800	TraesCS4B02G139900	TraesCS4D02G134600	Unbalanced	Unbalanced	Balanced	Balanced	Un	Unbalanced
TraesCS4A02G179900	TraesCS4B02G140000	TraesCS4D02G134700	Un	Un	Un	Un	Un	Balanced
TraesCS4A02G180000	TraesCS4B02G137700	TraesCS4D02G132500	Balanced	Balanced	Balanced	Balanced	Un	Balanced
TraesCS4A02G180500	TraesCS4B02G137300	TraesCS4D02G132000	Unbalanced	Balanced	Balanced	Balanced	Un	Balanced
TraesCS4A02G180700	TraesCS4B02G137200	TraesCS4D02G131700	Unbalanced	Un	Balanced	Balanced	Balanced	Balanced
TraesCS4A02G180800	TraesCS4B02G137100	TraesCS4D02G131600	Balanced	Unbalanced	Balanced	Balanced	Un	Balanced
TraesCS4A02G180900	TraesCS4B02G136900	TraesCS4D02G131500	Unbalanced	Un	Unbalanced	Un	Un	Un
TraesCS4A02G181100	TraesCS4B02G136700	TraesCS4D02G131400	Unbalanced	Un	Un	Un	Un	Un
TraesCS4A02G181300	TraesCS4B02G136400	TraesCS4D02G131200	Un	Un	Unbalanced	Un	Unbalanced	Un
TraesCS4A02G182200	TraesCS4B02G136200	TraesCS4D02G131000	Unbalanced	Un	Unbalanced	Un	Balanced	Un
TraesCS4A02G182300	TraesCS4B02G136100	TraesCS4D02G130900	Balanced	Balanced	Balanced	Balanced	Un	Balanced
TraesCS4A02G182400	TraesCS4B02G136000	TraesCS4D02G130800	Unbalanced	Un	Balanced	Unbalanced	Un	Unbalanced
TraesCS4A02G182700	TraesCS4B02G135900	TraesCS4D02G130700	Balanced	Unbalanced	Unbalanced	Un	Un	Unbalanced
TraesCS4A02G182800	TraesCS4B02G135800	TraesCS4D02G130600	Balanced	Balanced	Balanced	Balanced	Un	Balanced
TraesCS4A02G182900	TraesCS4B02G135700	TraesCS4D02G130400	Balanced	Un	Balanced	Balanced	Un	Unbalanced
TraesCS4A02G183000	TraesCS4B02G135600	TraesCS4D02G130300	Un	Un	Balanced	Un	Un	Un
TraesCS4A02G183100	TraesCS4B02G135500	TraesCS4D02G130200	Balanced	Un	Balanced	Balanced	Un	Unbalanced
TraesCS4A02G183200	TraesCS4B02G135400	TraesCS4D02G130100	Unbalanced	Unbalanced	Balanced	Balanced	Un	Balanced
TraesCS4A02G183300	TraesCS4B02G135300	TraesCS4D02G130000	Unbalanced	Unbalanced	Unbalanced	Unbalanced	Un	Unbalanced
TraesCS4A02G183500	TraesCS4B02G135100	TraesCS4D02G129800	Unbalanced	Un	Balanced	Unbalanced	Un	Balanced
TraesCS4A02G183700	TraesCS4B02G134900	TraesCS4D02G129700	Balanced	Unbalanced	Balanced	Balanced	Un	Balanced
TraesCS4A02G183700	TraesCS5B02G129800	TraesCS4D02G129700	Unbalanced	Balanced	Balanced	Balanced	Un	Balanced
TraesCS4A02G183900	TraesCS4B02G134800	TraesCS4D02G129600	Balanced	Balanced	Balanced	Balanced	Un	Unbalanced
TraesCS4A02G183900	TraesCS5B02G130100	TraesCS4D02G129600	Unbalanced	Balanced	Balanced	Balanced	Un	Unbalanced
TraesCS4A02G184000	TraesCS4B02G134700	TraesCS4D02G129400	Unbalanced	Unbalanced	Un	Un	Un	Un
TraesCS4A02G184100	TraesCS4B02G134600	TraesCS4D02G129300	Balanced	Un	Balanced	Unbalanced	Un	Balanced
TraesCS4A02G184300	TraesCS4B02G134400	TraesCS4D02G129200	Unbalanced	Un	Unbalanced	Unbalanced	Un	Balanced
TraesCS4A02G184500	TraesCS4B02G134200	TraesCS4D02G129100	Balanced	Balanced	Balanced	Balanced	Un	Unbalanced
TraesCS4A02G184500	TraesCS5B02G130700	TraesCS4D02G129100	Balanced	Unbalanced	Unbalanced	Unbalanced	Un	Unbalanced
TraesCS4A02G184600	TraesCS4B02G134100	TraesCS4D02G129000	Unbalanced	Un	Balanced	Balanced	Un	Unbalanced
TraesCS4A02G184700	TraesCS4B02G134000	TraesCS4D02G128900	Unbalanced	Balanced	Balanced	Unbalanced	Un	Unbalanced
TraesCS4A02G184700	TraesCS4B02G134000	TraesCS5D02G141600	Unbalanced	Balanced	Balanced	Unbalanced	Balanced	Unbalanced
TraesCS4A02G184700	TraesCS5B02G131600	TraesCS4D02G128900	Balanced	Unbalanced	Unbalanced	Balanced	Un	Un
TraesCS4A02G184700	TraesCS5B02G131600	TraesCS5D02G141600	Unbalanced	Unbalanced	Unbalanced	Unbalanced	Balanced	Un
TraesCS4A02G184800	TraesCS4B02G133900	TraesCS4D02G128800	Unbalanced	Unbalanced	Balanced	Un	Un	Unbalanced
TraesCS4A02G184800	TraesCS4B02G133900	TraesCS5D02G141400	Balanced	Unbalanced	Balanced	Balanced	Un	Balanced
TraesCS4A02G184900	TraesCS4B02G133700	TraesCS4D02G128700	Balanced	Un	Balanced	Balanced	Un	Unbalanced
TraesCS4A02G184900	TraesCS4B02G133700	TraesCS5D02G141300	Balanced	Unbalanced	Balanced	Balanced	Un	Balanced
TraesCS4A02G184900	TraesCS5B02G131800	TraesCS4D02G128700	Balanced	Balanced	Balanced	Unbalanced	Un	Unbalanced
TraesCS4A02G184900	TraesCS5B02G131800	TraesCS5D02G141300	Balanced	Balanced	Balanced	Unbalanced	Un	Unbalanced
TraesCS4A02G185000	TraesCS4B02G133600	TraesCS4D02G128600	Balanced	Un	Balanced	Balanced	Un	Balanced
TraesCS4A02G185100	TraesCS4B02G133500	TraesCS4D02G128500	Balanced	Un	Balanced	Unbalanced	Un	Balanced
TraesCS4A02G185200	TraesCS4B02G133400	TraesCS4D02G128400	Balanced	Balanced	Balanced	Unbalanced	Un	Balanced
TraesCS4A02G185200	TraesCS4B02G133400	TraesCS5D02G141100	Balanced	Unbalanced	Balanced	Unbalanced	Un	Balanced
TraesCS4A02G185300	TraesCS4B02G133300	TraesCS4D02G128300	Un	Un	Balanced	Un	Balanced	Un
TraesCS4A02G185300	TraesCS4B02G133300	TraesCS5D02G140900	Unbalanced	Unbalanced	Unbalanced	Un	Balanced	Unbalanced
TraesCS4A02G185400	TraesCS4B02G133200	TraesCS4D02G128200	Balanced	Un	Unbalanced	Unbalanced	Un	Balanced
TraesCS4A02G185400	TraesCS5B02G132800	TraesCS4D02G128200	Unbalanced	Un	Balanced	Unbalanced	Un	Unbalanced
TraesCS4A02G185600	TraesCS4B02G133100	TraesCS4D02G128000	Un	Un	Balanced	Un	Balanced	Un
TraesCS4A02G185600	TraesCS4B02G133100	TraesCS5D02G140700	Un	Un	Unbalanced	Un	Balanced	Unbalanced
TraesCS4A02G185900	TraesCS4B02G133000	TraesCS4D02G127800	Unbalanced	Unbalanced	Balanced	Balanced	Un	Balanced
TraesCS4A02G185900	TraesCS4B02G133000	TraesCS5D02G139500	Unbalanced	Unbalanced	Unbalanced	Un	Un	Unbalanced
TraesCS4A02G185900	TraesCS5B02G133800	TraesCS4D02G127800	Unbalanced	Unbalanced	Unbalanced	Unbalanced	Un	Balanced
TraesCS4A02G185900	TraesCS5B02G133800	TraesCS5D02G139500	Unbalanced	Unbalanced	Unbalanced	Un	Un	Unbalanced
TraesCS4A02G186000	TraesCS4B02G132900	TraesCS4D02G127700	Un	Un	Balanced	Balanced	Un	Balanced
TraesCS4A02G186100	TraesCS4B02G132800	TraesCS4D02G127600	Balanced	Balanced	Balanced	Balanced	Un	Balanced
TraesCS4A02G186100	TraesCS5B02G135100	TraesCS4D02G127600	Balanced	Unbalanced	Balanced	Balanced	Un	Balanced
TraesCS4A02G186200	TraesCS4B02G132700	TraesCS4D02G127500	Balanced	Un	Balanced	Balanced	Un	Unbalanced
TraesCS4A02G186300	TraesCS4B02G132600	TraesCS4D02G127400	Balanced	Unbalanced	Balanced	Balanced	Un	Balanced
TraesCS4A02G186400	TraesCS4B02G132400	TraesCS4D02G127200	Un	Un	Balanced	Un	Un	Unbalanced
TraesCS4A02G186500	TraesCS4B02G132300	TraesCS4D02G127100	Un	Balanced	Un	Un	Un	Un
TraesCS4A02G186600	TraesCS4B02G132200	TraesCS4D02G127000	Unbalanced	Un	Balanced	Balanced	Un	Unbalanced
TraesCS4A02G186700	TraesCS4B02G132100	TraesCS4D02G126900	Un	Unbalanced	Un	Un	Un	Un
TraesCS4A02G186800	TraesCS4B02G131900	TraesCS4D02G126700	Unbalanced	Unbalanced	Unbalanced	Un	Balanced	Un
TraesCS4A02G186900	TraesCS4B02G131800	TraesCS4D02G126600	Balanced	Un	Balanced	Unbalanced	Un	Balanced
TraesCS4A02G187000	TraesCS4B02G130700	TraesCS4D02G126500	Un	Un	Balanced	Un	Balanced	Un
TraesCS4A02G187100	TraesCS4B02G130800	TraesCS4D02G126400	Balanced	Balanced	Balanced	Unbalanced	Un	Balanced
TraesCS4A02G187200	TraesCS4B02G130900	TraesCS4D02G126300	Un	Un	Un	Un	Balanced	Un
TraesCS4A02G187300	TraesCS4B02G131000	TraesCS4D02G126200	Balanced	Unbalanced	Balanced	Balanced	Un	Unbalanced
TraesCS4A02G187400	TraesCS4B02G131200	TraesCS4D02G126000	Balanced	Unbalanced	Balanced	Balanced	Un	Balanced
TraesCS4A02G187500	TraesCS4B02G131400	TraesCS4D02G125900	Un	Un	Un	Un	Un	Balanced
TraesCS4A02G187600	TraesCS4B02G131500	TraesCS4D02G125800	Balanced	Balanced	Un	Un	Un	Un
TraesCS4A02G188200	TraesCS4B02G127500	TraesCS4D02G125200	Balanced	Unbalanced	Balanced	Balanced	Un	Balanced
TraesCS4A02G188300	TraesCS4B02G127600	TraesCS4D02G125100	Balanced	Unbalanced	Balanced	Balanced	Un	Balanced
TraesCS4A02G188400	TraesCS4B02G127700	TraesCS4D02G125000	Balanced	Unbalanced	Balanced	Balanced	Un	Balanced
TraesCS4A02G188500	TraesCS4B02G127800	TraesCS4D02G124900	Un	Un	Balanced	Unbalanced	Unbalanced	Balanced
TraesCS4A02G188700	TraesCS4B02G128200	TraesCS4D02G124400	Balanced	Un	Balanced	Balanced	Un	Balanced
TraesCS4A02G188800	TraesCS4B02G128300	TraesCS4D02G124300	Un	Un	Unbalanced	Un	Un	Unbalanced
TraesCS4A02G188900	TraesCS4B02G128400	TraesCS4D02G124100	Balanced	Unbalanced	Balanced	Unbalanced	Un	Balanced
TraesCS4A02G189100	TraesCS4B02G128500	TraesCS4D02G123900	Un	Un	Unbalanced	Un	Un	Unbalanced
TraesCS4A02G189200	TraesCS4B02G128700	TraesCS4D02G123700	Balanced	Un	Balanced	Balanced	Un	Balanced
TraesCS4A02G189400	TraesCS4B02G128900	TraesCS4D02G123500	Un	Un	Balanced	Un	Un	Balanced
TraesCS4A02G189600	TraesCS4B02G129000	TraesCS4D02G123400	Un	Un	Balanced	Un	Un	Un
TraesCS4A02G189700	TraesCS4B02G129100	TraesCS4D02G123300	Unbalanced	Unbalanced	Balanced	Un	Unbalanced	Balanced
TraesCS4A02G189700	TraesCS4B02G129100	TraesCS5D02G149600	Balanced	Unbalanced	Balanced	Un	Unbalanced	Balanced
TraesCS4A02G189900	TraesCS4B02G129200	TraesCS4D02G123200	Unbalanced	Un	Balanced	Balanced	Un	Balanced
TraesCS4A02G189900	TraesCS5B02G141300	TraesCS4D02G123200	Unbalanced	Balanced	Balanced	Unbalanced	Un	Balanced
TraesCS4A02G190100	TraesCS4B02G129300	TraesCS4D02G123100	Balanced	Un	Balanced	Balanced	Balanced	Balanced
TraesCS4A02G190200	TraesCS4B02G129400	TraesCS4D02G122900	Balanced	Unbalanced	Unbalanced	Balanced	Unbalanced	Unbalanced
TraesCS4A02G190400	TraesCS4B02G129700	TraesCS4D02G122800	Balanced	Unbalanced	Unbalanced	Unbalanced	Un	Balanced
TraesCS4A02G190500	TraesCS5B02G141700	TraesCS5D02G149100	Balanced	Unbalanced	Balanced	Unbalanced	Un	Balanced
TraesCS4A02G190600	TraesCS4B02G129900	TraesCS4D02G122700	Balanced	Balanced	Balanced	Balanced	Balanced	Balanced
TraesCS4A02G190600	TraesCS4B02G129900	TraesCS5D02G149000	Unbalanced	Unbalanced	Balanced	Balanced	Balanced	Balanced
TraesCS4A02G190600	TraesCS5B02G141800	TraesCS4D02G122700	Unbalanced	Unbalanced	Balanced	Balanced	Un	Balanced
TraesCS4A02G190600	TraesCS5B02G141800	TraesCS5D02G149000	Balanced	Balanced	Balanced	Balanced	Un	Balanced
TraesCS4A02G190700	TraesCS4B02G130000	TraesCS4D02G122600	Unbalanced	Balanced	Un	Un	Un	Un
TraesCS4A02G190800	TraesCS4B02G124600	TraesCS4D02G122500	Un	Un	Balanced	Balanced	Un	Balanced
TraesCS4A02G190800	TraesCS4B02G124600	TraesCS5D02G148600	Balanced	Un	Balanced	Unbalanced	Un	Balanced
TraesCS4A02G190800	TraesCS5B02G142300	TraesCS4D02G122500	Balanced	Un	Unbalanced	Balanced	Un	Balanced
TraesCS4A02G190800	TraesCS5B02G142300	TraesCS5D02G148600	Balanced	Un	Balanced	Unbalanced	Un	Balanced
TraesCS4A02G191000	TraesCS4B02G124400	TraesCS4D02G122300	Balanced	Balanced	Balanced	Balanced	Un	Unbalanced
TraesCS4A02G191100	TraesCS4B02G124300	TraesCS4D02G122200	Unbalanced	Un	Balanced	Unbalanced	Un	Balanced
TraesCS4A02G191100	TraesCS5B02G143000	TraesCS4D02G122200	Balanced	Un	Balanced	Balanced	Un	Balanced
TraesCS4A02G191200	TraesCS4B02G124200	TraesCS4D02G122100	Balanced	Un	Unbalanced	Unbalanced	Un	Balanced
TraesCS4A02G191300	TraesCS4B02G124000	TraesCS4D02G122000	Unbalanced	Balanced	Balanced	Balanced	Balanced	Balanced
TraesCS4A02G191300	TraesCS4B02G124000	TraesCS5D02G148000	Balanced	Balanced	Unbalanced	Balanced	Un	Unbalanced
TraesCS4A02G191400	TraesCS4B02G123900	TraesCS4D02G121900	Balanced	Un	Balanced	Balanced	Un	Balanced
TraesCS4A02G191400	TraesCS4B02G123900	TraesCS5D02G147700	Balanced	Unbalanced	Balanced	Balanced	Un	Unbalanced
TraesCS4A02G191400	TraesCS5B02G143400	TraesCS4D02G121900	Unbalanced	Unbalanced	Balanced	Balanced	Un	Unbalanced
TraesCS4A02G191400	TraesCS5B02G143400	TraesCS5D02G147700	Balanced	Balanced	Balanced	Balanced	Un	Unbalanced
TraesCS4A02G191500	TraesCS4B02G123800	TraesCS4D02G121800	Unbalanced	Un	Unbalanced	Unbalanced	Un	Unbalanced
TraesCS4A02G191500	TraesCS4B02G123800	TraesCS5D02G147600	Balanced	Un	Unbalanced	Balanced	Un	Balanced
TraesCS4A02G191500	TraesCS5B02G143500	TraesCS4D02G121800	Unbalanced	Un	Unbalanced	Balanced	Un	Unbalanced
TraesCS4A02G191500	TraesCS5B02G143500	TraesCS5D02G147600	Balanced	Un	Unbalanced	Balanced	Un	Unbalanced
TraesCS4A02G191600	TraesCS4B02G123700	TraesCS4D02G121700	Balanced	Unbalanced	Balanced	Un	Un	Balanced
TraesCS4A02G191700	TraesCS4B02G123600	TraesCS5D02G147300	Balanced	Un	Balanced	Balanced	Un	Balanced
TraesCS4A02G191700	TraesCS5B02G143800	TraesCS5D02G147300	Unbalanced	Un	Balanced	Balanced	Un	Balanced
TraesCS4A02G191900	TraesCS4B02G123500	TraesCS4D02G121600	Un	Un	Unbalanced	Un	Balanced	Un
TraesCS4A02G192000	TraesCS4B02G123400	TraesCS4D02G121500	Un	Un	Balanced	Un	Balanced	Un
TraesCS4A02G192000	TraesCS4B02G123400	TraesCS5D02G147200	Un	Un	Balanced	Un	Balanced	Un
TraesCS4A02G192100	TraesCS4B02G123300	TraesCS4D02G121400	Balanced	Un	Balanced	Balanced	Un	Balanced
TraesCS4A02G192200	TraesCS4B02G123200	TraesCS4D02G121300	Un	Unbalanced	Balanced	Un	Balanced	Unbalanced
TraesCS4A02G192300	TraesCS4B02G123100	TraesCS4D02G121200	Balanced	Un	Balanced	Balanced	Un	Balanced
TraesCS4A02G192300	TraesCS5B02G144100	TraesCS4D02G121200	Balanced	Un	Balanced	Balanced	Un	Un
TraesCS4A02G192400	TraesCS4B02G123000	TraesCS4D02G121100	Un	Unbalanced	Balanced	Un	Unbalanced	Unbalanced
TraesCS4A02G192400	TraesCS4B02G123000	TraesCS5D02G146900	Unbalanced	Unbalanced	Balanced	Un	Un	Balanced
TraesCS4A02G192500	TraesCS4B02G122800	TraesCS4D02G120900	Unbalanced	Unbalanced	Balanced	Balanced	Un	Unbalanced
TraesCS4A02G192600	TraesCS4B02G122700	TraesCS4D02G120700	Balanced	Unbalanced	Balanced	Unbalanced	Un	Balanced
TraesCS4A02G192700	TraesCS4B02G122600	TraesCS4D02G120600	Unbalanced	Balanced	Balanced	Unbalanced	Un	Balanced
TraesCS4A02G192800	TraesCS4B02G122400	TraesCS4D02G120500	Balanced	Unbalanced	Balanced	Balanced	Un	Balanced
TraesCS4A02G192800	TraesCS4B02G122400	TraesCS5D02G146100	Unbalanced	Unbalanced	Unbalanced	Balanced	Un	Balanced
TraesCS4A02G192800	TraesCS5B02G145000	TraesCS4D02G120500	Unbalanced	Unbalanced	Unbalanced	Balanced	Un	Unbalanced
TraesCS4A02G192800	TraesCS5B02G145000	TraesCS5D02G146100	Unbalanced	Balanced	Unbalanced	Balanced	Un	Unbalanced
TraesCS4A02G192900	TraesCS4B02G122300	TraesCS4D02G120400	Unbalanced	Unbalanced	Balanced	Unbalanced	Unbalanced	Balanced
TraesCS4A02G193000	TraesCS4B02G122200	TraesCS4D02G120300	Unbalanced	Un	Balanced	Unbalanced	Un	Unbalanced
TraesCS4A02G193100	TraesCS4B02G122100	TraesCS4D02G120200	Un	Balanced	Unbalanced	Balanced	Un	Unbalanced
TraesCS4A02G193200	TraesCS4B02G121800	TraesCS4D02G119900	Un	Un	Un	Un	Un	Un
TraesCS4A02G193400	TraesCS4B02G121700	TraesCS4D02G119800	Balanced	Unbalanced	Balanced	Balanced	Un	Balanced
TraesCS4A02G193600	TraesCS4B02G121500	TraesCS4D02G119700	Unbalanced	Unbalanced	Balanced	Unbalanced	Un	Balanced
TraesCS4A02G193700	TraesCS4B02G121400	TraesCS4D02G119600	Balanced	Unbalanced	Balanced	Balanced	Un	Unbalanced
TraesCS4A02G193900	TraesCS4B02G121300	TraesCS4D02G119400	Balanced	Balanced	Balanced	Balanced	Un	Balanced
TraesCS4A02G193900	TraesCS4B02G121300	TraesCS5D02G145500	Unbalanced	Unbalanced	Balanced	Balanced	Un	Unbalanced
TraesCS4A02G193900	TraesCS5B02G145700	TraesCS4D02G119400	Unbalanced	Balanced	Balanced	Balanced	Un	Balanced
TraesCS4A02G193900	TraesCS5B02G145700	TraesCS5D02G145500	Unbalanced	Unbalanced	Balanced	Unbalanced	Un	Balanced
TraesCS4A02G194100	TraesCS4B02G121200	TraesCS4D02G119200	Balanced	Unbalanced	Balanced	Balanced	Un	Unbalanced
TraesCS4A02G194200	TraesCS4B02G121100	TraesCS4D02G119100	Unbalanced	Unbalanced	Balanced	Un	Un	Balanced
TraesCS4A02G194300	TraesCS4B02G121000	TraesCS4D02G119000	Un	Un	Balanced	Un	Balanced	Un
TraesCS4A02G194300	TraesCS4B02G121000	TraesCS5D02G145200	Un	Un	Un	Un	Un	Un
TraesCS4A02G194300	TraesCS5B02G146000	TraesCS4D02G119000	Un	Un	Balanced	Un	Balanced	Un
TraesCS4A02G194300	TraesCS5B02G146000	TraesCS5D02G145200	Un	Un	Unbalanced	Un	Un	Un
TraesCS4A02G194400	TraesCS4B02G120900	TraesCS4D02G118900	Unbalanced	Unbalanced	Balanced	Un	Unbalanced	Un
TraesCS4A02G194500	TraesCS4B02G120800	TraesCS4D02G118800	Balanced	Balanced	Balanced	Unbalanced	Un	Balanced
TraesCS4A02G194600	TraesCS4B02G120700	TraesCS4D02G118700	Unbalanced	Unbalanced	Unbalanced	Unbalanced	Un	Unbalanced
TraesCS4A02G194700	TraesCS4B02G120600	TraesCS4D02G118600	Balanced	Unbalanced	Unbalanced	Unbalanced	Un	Balanced
TraesCS4A02G194700	TraesCS4B02G120600	TraesCS5D02G145000	Balanced	Unbalanced	Balanced	Unbalanced	Un	Balanced
TraesCS4A02G194700	TraesCS5B02G146200	TraesCS4D02G118600	Balanced	Balanced	Balanced	Unbalanced	Un	Balanced
TraesCS4A02G194700	TraesCS5B02G146200	TraesCS5D02G145000	Unbalanced	Un	Balanced	Balanced	Un	Balanced
TraesCS4A02G194800	TraesCS4B02G120400	TraesCS4D02G118500	Balanced	Balanced	Unbalanced	Unbalanced	Un	Unbalanced
TraesCS4A02G194800	TraesCS4B02G120400	TraesCS5D02G144800	Unbalanced	Balanced	Unbalanced	Balanced	Un	Balanced
TraesCS4A02G194800	TraesCS5B02G146500	TraesCS4D02G118500	Unbalanced	Unbalanced	Balanced	Unbalanced	Un	Unbalanced
TraesCS4A02G194800	TraesCS5B02G146500	TraesCS5D02G144800	Unbalanced	Balanced	Unbalanced	Balanced	Un	Balanced
TraesCS4A02G195200	TraesCS4B02G120200	TraesCS4D02G118300	Balanced	Balanced	Balanced	Balanced	Un	Balanced
TraesCS4A02G195200	TraesCS4B02G120200	TraesCS5D02G144700	Unbalanced	Unbalanced	Balanced	Balanced	Un	Balanced
TraesCS4A02G195300	TraesCS4B02G120100	TraesCS4D02G118100	Balanced	Un	Balanced	Unbalanced	Un	Unbalanced
TraesCS4A02G195500	TraesCS4B02G119700	TraesCS4D02G118000	Un	Balanced	Balanced	Un	Un	Unbalanced
TraesCS4A02G195500	TraesCS4B02G119700	TraesCS5D02G144500	Un	Unbalanced	Balanced	Un	Un	Unbalanced
TraesCS4A02G195500	TraesCS5B02G146800	TraesCS4D02G118000	Un	Un	Balanced	Un	Un	Unbalanced
TraesCS4A02G195500	TraesCS5B02G146800	TraesCS5D02G144500	Un	Un	Balanced	Un	Un	Unbalanced
TraesCS4A02G195600	TraesCS4B02G119600	TraesCS4D02G117900	Unbalanced	Un	Balanced	Unbalanced	Un	Balanced
TraesCS4A02G195700	TraesCS4B02G119500	TraesCS4D02G117800	Balanced	Balanced	Balanced	Balanced	Un	Balanced
TraesCS4A02G195700	TraesCS4B02G119500	TraesCS5D02G144400	Unbalanced	Un	Balanced	Balanced	Un	Balanced
TraesCS4A02G195700	TraesCS5B02G147100	TraesCS4D02G117800	Balanced	Unbalanced	Unbalanced	Balanced	Un	Balanced
TraesCS4A02G195700	TraesCS5B02G147100	TraesCS5D02G144400	Unbalanced	Un	Balanced	Balanced	Un	Balanced
TraesCS4A02G195800	TraesCS4B02G119200	TraesCS4D02G117500	Un	Un	Balanced	Unbalanced	Un	Balanced
TraesCS4A02G195900	TraesCS4B02G119000	TraesCS4D02G117200	Un	Unbalanced	Balanced	Balanced	Balanced	Un
TraesCS4A02G196000	TraesCS5B02G147200	TraesCS4D02G116600	Unbalanced	Un	Balanced	Un	Balanced	Unbalanced
TraesCS4A02G196000	TraesCS5B02G147200	TraesCS5D02G144300	Balanced	Un	Balanced	Un	Balanced	Unbalanced
TraesCS4A02G196500	TraesCS4B02G118800	TraesCS4D02G116500	Unbalanced	Unbalanced	Balanced	Balanced	Un	Balanced
TraesCS4A02G196600	TraesCS4B02G118700	TraesCS4D02G116400	Un	Unbalanced	Un	Un	Balanced	Un
TraesCS4A02G196700	TraesCS4B02G118600	TraesCS4D02G116300	Un	Un	Balanced	Un	Unbalanced	Un
TraesCS4A02G196800	TraesCS4B02G118500	TraesCS4D02G116200	Un	Unbalanced	Unbalanced	Un	Unbalanced	Un
TraesCS4A02G197000	TraesCS4B02G118300	TraesCS4D02G116000	Unbalanced	Un	Unbalanced	Balanced	Un	Balanced
TraesCS4A02G197100	TraesCS4B02G118200	TraesCS4D02G115700	Unbalanced	Un	Unbalanced	Unbalanced	Un	Balanced
TraesCS4A02G197600	TraesCS4B02G117900	TraesCS4D02G115500	Balanced	Un	Balanced	Balanced	Un	Balanced
TraesCS4A02G197800	TraesCS4B02G117700	TraesCS4D02G115400	Unbalanced	Balanced	Balanced	Un	Un	Unbalanced
TraesCS4A02G197800	TraesCS5B02G126800	TraesCS4D02G115400	Unbalanced	Balanced	Balanced	Un	Un	Balanced
TraesCS4A02G197900	TraesCS4B02G117600	TraesCS4D02G115300	Balanced	Unbalanced	Balanced	Unbalanced	Un	Unbalanced
TraesCS4A02G197900	TraesCS4B02G117600	TraesCS5D02G135300	Balanced	Unbalanced	Balanced	Unbalanced	Un	Balanced
TraesCS4A02G197900	TraesCS5B02G126700	TraesCS4D02G115300	Balanced	Unbalanced	Balanced	Unbalanced	Un	Unbalanced
TraesCS4A02G197900	TraesCS5B02G126700	TraesCS5D02G135300	Unbalanced	Unbalanced	Balanced	Unbalanced	Un	Unbalanced
TraesCS4A02G198100	TraesCS4B02G117400	TraesCS4D02G115200	Un	Unbalanced	Unbalanced	Un	Balanced	Balanced
TraesCS4A02G198100	TraesCS5B02G125800	TraesCS4D02G115200	Un	Unbalanced	Balanced	Un	Balanced	Unbalanced
TraesCS4A02G198200	TraesCS4B02G117200	TraesCS4D02G115000	Balanced	Balanced	Balanced	Un	Un	Balanced
TraesCS4A02G198300	TraesCS4B02G117100	TraesCS4D02G114900	Unbalanced	Un	Balanced	Un	Unbalanced	Un
TraesCS4A02G198300	TraesCS4B02G117100	TraesCS5D02G134700	Balanced	Un	Unbalanced	Un	Un	Un
TraesCS4A02G198500	TraesCS4B02G117000	TraesCS4D02G114700	Un	Un	Balanced	Un	Unbalanced	Un
TraesCS4A02G198600	TraesCS4B02G116800	TraesCS4D02G114400	Un	Balanced	Balanced	Balanced	Un	Balanced
TraesCS4A02G198700	TraesCS4B02G116700	TraesCS4D02G114300	Un	Unbalanced	Balanced	Unbalanced	Un	Unbalanced
TraesCS4A02G198700	TraesCS5B02G125400	TraesCS4D02G114300	Un	Balanced	Balanced	Unbalanced	Balanced	Balanced
TraesCS4A02G198800	TraesCS5B02G125300	TraesCS4D02G114200	Unbalanced	Balanced	Unbalanced	Balanced	Un	Unbalanced
TraesCS4A02G198800	TraesCS5B02G125300	TraesCS5D02G133800	Unbalanced	Balanced	Balanced	Balanced	Un	Unbalanced
TraesCS4A02G198900	TraesCS4B02G116500	TraesCS5D02G133700	Unbalanced	Unbalanced	Balanced	Unbalanced	Un	Unbalanced
TraesCS4A02G198900	TraesCS5B02G125200	TraesCS5D02G133700	Unbalanced	Unbalanced	Balanced	Balanced	Un	Balanced
TraesCS4A02G199000	TraesCS4B02G116400	TraesCS4D02G114100	Un	Un	Balanced	Un	Balanced	Balanced
TraesCS4A02G199100	TraesCS4B02G116300	TraesCS4D02G113900	Un	Un	Balanced	Un	Balanced	Un
TraesCS4A02G199200	TraesCS4B02G116200	TraesCS4D02G113800	Balanced	Unbalanced	Balanced	Balanced	Un	Balanced
TraesCS4A02G199300	TraesCS4B02G116000	TraesCS4D02G113600	Balanced	Balanced	Balanced	Balanced	Un	Unbalanced
TraesCS4A02G199400	TraesCS4B02G115900	TraesCS4D02G113500	Balanced	Un	Balanced	Unbalanced	Un	Balanced
TraesCS4A02G199600	TraesCS4B02G115800	TraesCS4D02G113400	Balanced	Balanced	Balanced	Unbalanced	Un	Balanced
TraesCS4A02G199700	TraesCS4B02G115700	TraesCS4D02G113300	Unbalanced	Balanced	Balanced	Balanced	Un	Unbalanced
TraesCS4A02G199700	TraesCS4B02G115700	TraesCS5D02G133400	Unbalanced	Unbalanced	Balanced	Un	Un	Unbalanced
TraesCS4A02G200000	TraesCS4B02G115400	TraesCS4D02G113100	Un	Un	Balanced	Un	Unbalanced	Un
TraesCS4A02G200100	TraesCS4B02G115200	TraesCS4D02G112900	Unbalanced	Unbalanced	Unbalanced	Balanced	Un	Unbalanced
TraesCS4A02G200100	TraesCS4B02G115200	TraesCS5D02G133200	Balanced	Balanced	Balanced	Balanced	Un	Unbalanced
TraesCS4A02G200200	TraesCS4B02G115100	TraesCS4D02G112800	Unbalanced	Unbalanced	Balanced	Balanced	Un	Unbalanced
TraesCS4A02G200300	TraesCS4B02G115000	TraesCS4D02G112600	Unbalanced	Unbalanced	Un	Un	Unbalanced	Balanced
TraesCS4A02G200400	TraesCS4B02G114900	TraesCS4D02G112400	Un	Un	Balanced	Un	Un	Un
TraesCS4A02G200700	TraesCS4B02G114800	TraesCS4D02G112100	Balanced	Balanced	Balanced	Unbalanced	Un	Balanced
TraesCS4A02G200700	TraesCS4B02G114800	TraesCS5D02G132900	Unbalanced	Unbalanced	Balanced	Unbalanced	Un	Balanced
TraesCS4A02G200900	TraesCS4B02G114700	TraesCS4D02G112000	Balanced	Balanced	Un	Un	Un	Un
TraesCS4A02G201000	TraesCS4B02G114500	TraesCS4D02G111800	Balanced	Unbalanced	Unbalanced	Balanced	Un	Balanced
TraesCS4A02G201200	TraesCS4B02G105300	TraesCS4D02G102200	Balanced	Unbalanced	Balanced	Unbalanced	Un	Unbalanced
TraesCS4A02G201300	TraesCS4B02G105400	TraesCS4D02G102300	Unbalanced	Balanced	Balanced	Balanced	Un	Balanced
TraesCS4A02G201400	TraesCS4B02G105600	TraesCS4D02G102400	Un	Un	Balanced	Un	Balanced	Un
TraesCS4A02G201600	TraesCS4B02G105700	TraesCS4D02G102500	Un	Balanced	Balanced	Balanced	Balanced	Un
TraesCS4A02G201700	TraesCS4B02G105800	TraesCS4D02G102600	Unbalanced	Unbalanced	Balanced	Un	Un	Un
TraesCS4A02G201800	TraesCS4B02G106000	TraesCS4D02G102700	Unbalanced	Unbalanced	Balanced	Un	Balanced	Un
TraesCS4A02G201900	TraesCS4B02G106100	TraesCS4D02G102800	Unbalanced	Un	Un	Un	Un	Un
TraesCS4A02G202000	TraesCS4B02G106200	TraesCS4D02G102900	Unbalanced	Unbalanced	Balanced	Un	Un	Un
TraesCS4A02G202100	TraesCS4B02G106300	TraesCS4D02G103000	Balanced	Unbalanced	Unbalanced	Un	Un	Un
TraesCS4A02G202200	TraesCS4B02G106400	TraesCS4D02G103100	Un	Unbalanced	Balanced	Un	Un	Balanced
TraesCS4A02G202500	TraesCS4B02G106600	TraesCS4D02G103500	Balanced	Un	Unbalanced	Balanced	Un	Unbalanced
TraesCS4A02G202600	TraesCS4B02G106700	TraesCS4D02G103600	Unbalanced	Un	Balanced	Balanced	Un	Unbalanced
TraesCS4A02G202700	TraesCS4B02G106800	TraesCS4D02G103700	Balanced	Balanced	Balanced	Balanced	Un	Unbalanced
TraesCS4A02G202900	TraesCS4B02G106900	TraesCS4D02G103800	Balanced	Un	Balanced	Balanced	Un	Balanced
TraesCS4A02G203000	TraesCS4B02G107000	TraesCS4D02G103900	Unbalanced	Balanced	Balanced	Un	Balanced	Unbalanced
TraesCS4A02G203300	TraesCS4B02G107200	TraesCS4D02G104100	Balanced	Un	Unbalanced	Balanced	Un	Unbalanced
TraesCS4A02G203400	TraesCS4B02G107300	TraesCS4D02G104200	Balanced	Unbalanced	Balanced	Balanced	Un	Balanced
TraesCS4A02G203500	TraesCS4B02G107400	TraesCS4D02G104300	Un	Un	Unbalanced	Un	Balanced	Un
TraesCS4A02G203800	TraesCS4B02G107500	TraesCS4D02G104600	Balanced	Unbalanced	Balanced	Balanced	Un	Balanced
TraesCS4A02G203900	TraesCS4B02G107700	TraesCS4D02G104800	Balanced	Un	Balanced	Balanced	Un	Unbalanced
TraesCS4A02G204000	TraesCS4B02G107800	TraesCS4D02G104900	Balanced	Balanced	Balanced	Unbalanced	Un	Balanced
TraesCS4A02G204100	TraesCS4B02G107900	TraesCS4D02G105000	Balanced	Balanced	Balanced	Balanced	Un	Balanced
TraesCS4A02G204300	TraesCS4B02G108000	TraesCS4D02G105100	Balanced	Balanced	Balanced	Unbalanced	Un	Balanced
TraesCS4A02G204500	TraesCS4B02G108100	TraesCS4D02G105300	Unbalanced	Un	Balanced	Balanced	Un	Unbalanced
TraesCS4A02G204600	TraesCS4B02G108200	TraesCS4D02G105400	Balanced	Un	Balanced	Un	Un	Unbalanced
TraesCS4A02G204700	TraesCS4B02G108300	TraesCS4D02G105500	Balanced	Un	Balanced	Unbalanced	Un	Balanced
TraesCS4A02G204800	TraesCS4B02G108400	TraesCS4D02G105600	Balanced	Un	Unbalanced	Unbalanced	Unbalanced	Balanced
TraesCS4A02G204900	TraesCS4B02G108600	TraesCS4D02G105700	Un	Un	Balanced	Un	Balanced	Un
TraesCS4A02G205100	TraesCS4B02G108900	TraesCS4D02G106000	Unbalanced	Balanced	Balanced	Balanced	Un	Balanced
TraesCS4A02G205800	TraesCS4B02G109400	TraesCS4D02G106700	Balanced	Unbalanced	Balanced	Unbalanced	Un	Balanced
TraesCS4A02G205900	TraesCS4B02G109500	TraesCS4D02G106800	Un	Un	Balanced	Balanced	Un	Unbalanced
TraesCS4A02G206100	TraesCS4B02G109700	TraesCS4D02G107100	Balanced	Un	Balanced	Unbalanced	Un	Un
TraesCS4A02G206200	TraesCS4B02G109800	TraesCS4D02G107200	Unbalanced	Unbalanced	Unbalanced	Balanced	Un	Unbalanced
TraesCS4A02G206400	TraesCS4B02G109900	TraesCS4D02G107400	Balanced	Balanced	Balanced	Unbalanced	Un	Unbalanced
TraesCS4A02G206600	TraesCS4B02G110100	TraesCS4D02G107800	Balanced	Un	Balanced	Balanced	Un	Unbalanced
TraesCS4A02G206700	TraesCS4B02G110200	TraesCS4D02G108000	Unbalanced	Unbalanced	Balanced	Balanced	Un	Balanced
TraesCS4A02G206900	TraesCS4B02G110500	TraesCS4D02G108200	Balanced	Unbalanced	Balanced	Balanced	Un	Unbalanced
TraesCS4A02G207000	TraesCS4B02G110600	TraesCS4D02G108300	Unbalanced	Unbalanced	Unbalanced	Balanced	Un	Balanced
TraesCS4A02G207200	TraesCS4B02G110700	TraesCS4D02G108400	Un	Un	Balanced	Un	Balanced	Un
TraesCS4A02G207300	TraesCS4B02G110800	TraesCS4D02G108500	Unbalanced	Balanced	Balanced	Balanced	Unbalanced	Balanced
TraesCS4A02G207400	TraesCS4B02G110900	TraesCS4D02G108600	Un	Un	Balanced	Un	Unbalanced	Un
TraesCS4A02G207500	TraesCS4B02G111000	TraesCS4D02G108700	Un	Un	Balanced	Balanced	Unbalanced	Un
TraesCS4A02G207600	TraesCS4B02G111100	TraesCS4D02G108800	Un	Un	Balanced	Un	Unbalanced	Un
TraesCS4A02G207700	TraesCS4B02G111200	TraesCS4D02G108900	Balanced	Un	Balanced	Balanced	Un	Unbalanced
TraesCS4A02G207800	TraesCS4B02G111300	TraesCS4D02G109000	Balanced	Unbalanced	Balanced	Un	Balanced	Unbalanced
TraesCS4A02G207900	TraesCS4B02G111400	TraesCS4D02G109100	Balanced	Balanced	Balanced	Balanced	Un	Balanced
TraesCS4A02G208000	TraesCS4B02G111500	TraesCS4D02G109200	Balanced	Balanced	Balanced	Balanced	Un	Balanced
TraesCS4A02G208100	TraesCS4B02G111700	TraesCS4D02G109300	Unbalanced	Un	Balanced	Balanced	Un	Unbalanced
TraesCS4A02G208200	TraesCS4B02G111900	TraesCS4D02G109400	Un	Un	Balanced	Un	Balanced	Un
TraesCS4A02G208400	TraesCS4B02G112000	TraesCS4D02G109500	Unbalanced	Unbalanced	Unbalanced	Unbalanced	Unbalanced	Unbalanced
TraesCS4A02G208500	TraesCS4B02G112100	TraesCS4D02G109600	Un	Un	Balanced	Unbalanced	Un	Un
TraesCS4A02G208500	TraesCS4B02G112100	TraesCS5D02G130800	Un	Un	Unbalanced	Balanced	Un	Un
TraesCS4A02G208600	TraesCS4B02G112200	TraesCS4D02G109700	Unbalanced	Un	Balanced	Unbalanced	Un	Balanced
TraesCS4A02G208700	TraesCS4B02G112300	TraesCS4D02G109800	Unbalanced	Balanced	Balanced	Unbalanced	Un	Balanced
TraesCS4A02G208800	TraesCS4B02G112400	TraesCS4D02G109900	Un	Un	Balanced	Balanced	Un	Balanced
TraesCS4A02G208800	TraesCS4B02G112400	TraesCS5D02G131200	Balanced	Balanced	Unbalanced	Unbalanced	Un	Unbalanced
TraesCS4A02G208900	TraesCS4B02G112500	TraesCS4D02G110000	Balanced	Unbalanced	Balanced	Balanced	Un	Balanced
TraesCS4A02G208900	TraesCS4B02G112500	TraesCS5D02G131300	Unbalanced	Unbalanced	Unbalanced	Balanced	Un	Unbalanced
TraesCS4A02G209000	TraesCS4B02G112600	TraesCS4D02G110100	Balanced	Un	Unbalanced	Balanced	Un	Unbalanced
TraesCS4A02G209000	TraesCS4B02G112600	TraesCS5D02G132000	Unbalanced	Un	Balanced	Balanced	Un	Unbalanced
TraesCS4A02G209100	TraesCS4B02G112700	TraesCS4D02G110200	Unbalanced	Unbalanced	Balanced	Balanced	Un	Balanced
TraesCS4A02G209500	TraesCS4B02G112800	TraesCS4D02G110500	Balanced	Un	Balanced	Balanced	Un	Balanced
TraesCS4A02G209600	TraesCS4B02G112900	TraesCS4D02G110600	Un	Un	Balanced	Un	Un	Balanced
TraesCS4A02G209700	TraesCS4B02G113200	TraesCS4D02G110700	Balanced	Un	Unbalanced	Un	Un	Balanced
TraesCS4A02G209800	TraesCS4B02G113300	TraesCS4D02G110800	Unbalanced	Un	Un	Un	Un	Un
TraesCS4A02G209900	TraesCS4B02G113400	TraesCS4D02G110900	Balanced	Balanced	Balanced	Unbalanced	Un	Unbalanced
TraesCS4A02G209900	TraesCS4B02G113400	TraesCS5D02G132300	Unbalanced	Balanced	Unbalanced	Unbalanced	Un	Unbalanced
TraesCS4A02G210000	TraesCS4B02G113500	TraesCS4D02G111000	Un	Un	Balanced	Un	Balanced	Unbalanced
TraesCS4A02G210200	TraesCS4B02G113600	TraesCS4D02G111200	Unbalanced	Balanced	Unbalanced	Balanced	Un	Balanced
TraesCS4A02G210200	TraesCS4B02G113600	TraesCS5D02G132800	Unbalanced	Unbalanced	Balanced	Balanced	Un	Balanced
TraesCS4A02G210300	TraesCS4B02G113700	TraesCS4D02G111300	Un	Un	Unbalanced	Un	Un	Un
TraesCS4A02G210600	TraesCS4B02G114000	TraesCS4D02G111600	Un	Un	Un	Un	Un	Un
TraesCS4A02G211100	TraesCS4B02G105200	TraesCS4D02G102100	Un	Un	Unbalanced	Un	Balanced	Balanced
TraesCS4A02G211400	TraesCS4B02G105100	TraesCS4D02G102000	Unbalanced	Un	Balanced	Un	Un	Un
TraesCS4A02G211600	TraesCS4B02G104900	TraesCS4D02G101800	Balanced	Balanced	Balanced	Balanced	Un	Balanced
TraesCS4A02G211700	TraesCS4B02G104300	TraesCS4D02G101500	Unbalanced	Unbalanced	Balanced	Balanced	Un	Unbalanced
TraesCS4A02G212000	TraesCS4B02G104100	TraesCS4D02G101100	Un	Un	Un	Un	Unbalanced	Balanced
TraesCS4A02G212100	TraesCS4B02G104000	TraesCS4D02G101000	Un	Un	Balanced	Un	Unbalanced	Unbalanced
TraesCS4A02G212300	TraesCS4B02G103600	TraesCS4D02G100700	Un	Un	Balanced	Unbalanced	Un	Unbalanced
TraesCS4A02G212800	TraesCS4B02G103000	TraesCS4D02G099600	Un	Unbalanced	Balanced	Balanced	Un	Unbalanced
TraesCS4A02G212900	TraesCS4B02G102900	TraesCS4D02G099500	Un	Un	Unbalanced	Unbalanced	Un	Unbalanced
TraesCS4A02G213000	TraesCS4B02G102800	TraesCS4D02G099400	Unbalanced	Un	Balanced	Balanced	Un	Balanced
TraesCS4A02G213100	TraesCS4B02G102700	TraesCS4D02G099300	Unbalanced	Unbalanced	Balanced	Balanced	Un	Unbalanced
TraesCS4A02G213300	TraesCS4B02G102500	TraesCS4D02G099100	Unbalanced	Balanced	Balanced	Balanced	Unbalanced	Unbalanced
TraesCS4A02G214100	TraesCS4B02G101900	TraesCS4D02G098500	Balanced	Un	Balanced	Balanced	Un	Balanced
TraesCS4A02G214200	TraesCS4B02G101800	TraesCS4D02G098400	Balanced	Unbalanced	Balanced	Unbalanced	Un	Unbalanced
TraesCS4A02G214300	TraesCS4B02G101700	TraesCS4D02G098300	Un	Unbalanced	Balanced	Un	Balanced	Un
TraesCS4A02G214400	TraesCS4B02G101600	TraesCS4D02G098200	Balanced	Unbalanced	Balanced	Balanced	Un	Balanced
TraesCS4A02G214700	TraesCS4B02G101400	TraesCS4D02G098100	Balanced	Un	Balanced	Balanced	Un	Balanced
TraesCS4A02G214800	TraesCS4B02G101300	TraesCS4D02G098000	Balanced	Un	Balanced	Un	Un	Unbalanced
TraesCS4A02G215000	TraesCS4B02G101200	TraesCS4D02G097900	Balanced	Balanced	Balanced	Balanced	Un	Balanced
TraesCS4A02G215100	TraesCS4B02G101000	TraesCS4D02G097600	Un	Un	Balanced	Un	Un	Un
TraesCS4A02G215200	TraesCS4B02G100900	TraesCS4D02G097500	Balanced	Un	Balanced	Un	Un	Unbalanced
TraesCS4A02G215300	TraesCS4B02G100800	TraesCS4D02G097400	Unbalanced	Unbalanced	Balanced	Un	Unbalanced	Unbalanced
TraesCS4A02G215500	TraesCS4B02G100700	TraesCS4D02G097300	Unbalanced	Balanced	Balanced	Unbalanced	Un	Unbalanced
TraesCS4A02G215600	TraesCS4B02G100600	TraesCS4D02G097200	Unbalanced	Un	Balanced	Balanced	Un	Unbalanced
TraesCS4A02G215700	TraesCS4B02G100500	TraesCS4D02G097100	Unbalanced	Un	Unbalanced	Unbalanced	Un	Balanced
TraesCS4A02G215800	TraesCS4B02G100400	TraesCS4D02G097000	Unbalanced	Un	Unbalanced	Unbalanced	Unbalanced	Balanced
TraesCS4A02G216000	TraesCS4B02G100300	TraesCS4D02G096600	Unbalanced	Un	Balanced	Unbalanced	Un	Balanced
TraesCS4A02G216100	TraesCS4B02G100100	TraesCS4D02G096400	Balanced	Balanced	Balanced	Unbalanced	Un	Balanced
TraesCS4A02G216200	TraesCS4B02G100000	TraesCS4D02G096200	Balanced	Balanced	Balanced	Balanced	Un	Balanced
TraesCS4A02G216300	TraesCS4B02G094600	TraesCS4D02G091400	Balanced	Un	Balanced	Balanced	Un	Balanced
TraesCS4A02G216500	TraesCS4B02G094700	TraesCS4D02G091500	Balanced	Un	Balanced	Balanced	Balanced	Balanced
TraesCS4A02G216600	TraesCS4B02G094800	TraesCS4D02G091600	Balanced	Balanced	Balanced	Unbalanced	Un	Balanced
TraesCS4A02G216700	TraesCS4B02G094900	TraesCS4D02G091700	Un	Un	Balanced	Un	Balanced	Un
TraesCS4A02G216900	TraesCS4B02G095200	TraesCS4D02G092000	Balanced	Unbalanced	Balanced	Un	Balanced	Un
TraesCS4A02G217100	TraesCS4B02G095600	TraesCS4D02G092300	Unbalanced	Unbalanced	Unbalanced	Balanced	Un	Balanced
TraesCS4A02G217300	TraesCS4B02G096000	TraesCS4D02G092400	Unbalanced	Un	Balanced	Un	Unbalanced	Un
TraesCS4A02G217600	TraesCS4B02G096200	TraesCS4D02G092700	Balanced	Un	Balanced	Unbalanced	Un	Balanced
TraesCS4A02G217700	TraesCS4B02G096400	TraesCS4D02G092800	Un	Un	Balanced	Balanced	Un	Balanced
TraesCS4A02G217800	TraesCS4B02G096500	TraesCS4D02G092900	Unbalanced	Unbalanced	Balanced	Un	Balanced	Balanced
TraesCS4A02G217800	TraesCS5B02G119300	TraesCS4D02G092900	Un	Unbalanced	Unbalanced	Un	Balanced	Un
TraesCS4A02G217900	TraesCS4B02G096600	TraesCS4D02G093000	Balanced	Unbalanced	Balanced	Balanced	Un	Balanced
TraesCS4A02G217900	TraesCS5B02G119400	TraesCS4D02G093000	Unbalanced	Balanced	Balanced	Balanced	Un	Balanced
TraesCS4A02G218000	TraesCS4B02G096700	TraesCS4D02G093100	Un	Un	Unbalanced	Un	Un	Un
TraesCS4A02G218100	TraesCS4B02G096900	TraesCS4D02G093200	Balanced	Un	Balanced	Balanced	Un	Unbalanced
TraesCS4A02G218200	TraesCS4B02G097000	TraesCS4D02G093300	Balanced	Unbalanced	Balanced	Balanced	Un	Balanced
TraesCS4A02G218200	TraesCS5B02G119500	TraesCS4D02G093300	Balanced	Unbalanced	Balanced	Balanced	Un	Balanced
TraesCS4A02G218300	TraesCS4B02G097100	TraesCS4D02G093500	Balanced	Un	Balanced	Unbalanced	Un	Unbalanced
TraesCS4A02G218400	TraesCS4B02G097200	TraesCS4D02G093600	Balanced	Unbalanced	Balanced	Un	Un	Balanced
TraesCS4A02G218500	TraesCS4B02G097300	TraesCS4D02G093700	Un	Un	Balanced	Un	Balanced	Un
TraesCS4A02G218600	TraesCS4B02G097400	TraesCS4D02G093800	Balanced	Unbalanced	Balanced	Balanced	Un	Balanced
TraesCS4A02G218700	TraesCS4B02G097500	TraesCS4D02G093900	Unbalanced	Balanced	Unbalanced	Balanced	Un	Balanced
TraesCS4A02G218700	TraesCS5B02G119800	TraesCS4D02G093900	Unbalanced	Un	Balanced	Unbalanced	Un	Unbalanced
TraesCS4A02G218900	TraesCS4B02G097800	TraesCS4D02G094000	Unbalanced	Balanced	Balanced	Balanced	Un	Balanced
TraesCS4A02G219400	TraesCS4B02G097900	TraesCS4D02G094100	Un	Un	Balanced	Un	Balanced	Un
TraesCS4A02G219500	TraesCS4B02G098000	TraesCS4D02G094200	Balanced	Balanced	Balanced	Un	Un	Balanced
TraesCS4A02G219500	TraesCS5B02G119900	TraesCS4D02G094200	Unbalanced	Unbalanced	Unbalanced	Balanced	Un	Unbalanced
TraesCS4A02G219600	TraesCS4B02G098100	TraesCS4D02G094300	Un	Un	Un	Un	Un	Un
TraesCS4A02G219700	TraesCS4B02G098200	TraesCS4D02G094400	Balanced	Unbalanced	Balanced	Un	Un	Unbalanced
TraesCS4A02G219900	TraesCS4B02G098300	TraesCS4D02G094500	Balanced	Balanced	Balanced	Unbalanced	Un	Unbalanced
TraesCS4A02G219900	TraesCS5B02G120100	TraesCS4D02G094500	Balanced	Unbalanced	Balanced	Balanced	Un	Unbalanced
TraesCS4A02G220000	TraesCS4B02G098500	TraesCS4D02G094600	Un	Un	Unbalanced	Un	Unbalanced	Un
TraesCS4A02G220200	TraesCS4B02G098600	TraesCS4D02G094900	Un	Un	Balanced	Un	Un	Unbalanced
TraesCS4A02G220300	TraesCS4B02G098900	TraesCS4D02G095000	Un	Un	Balanced	Un	Un	Balanced
TraesCS4A02G221200	TraesCS4B02G099600	TraesCS4D02G095600	Un	Un	Unbalanced	Un	Un	Un
TraesCS4A02G221500	TraesCS4B02G099700	TraesCS4D02G095900	Un	Balanced	Un	Un	Balanced	Un
TraesCS4A02G221600	TraesCS4B02G099800	TraesCS4D02G096000	Balanced	Un	Balanced	Balanced	Un	Balanced
TraesCS4A02G221700	TraesCS4B02G099900	TraesCS4D02G096100	Unbalanced	Un	Balanced	Balanced	Un	Balanced
TraesCS4A02G221900	TraesCS4B02G094400	TraesCS4D02G091200	Balanced	Unbalanced	Balanced	Balanced	Un	Balanced
TraesCS4A02G222200	TraesCS4B02G094200	TraesCS4D02G091000	Balanced	Unbalanced	Balanced	Unbalanced	Un	Unbalanced
TraesCS4A02G222400	TraesCS4B02G094100	TraesCS4D02G090900	Un	Balanced	Balanced	Balanced	Un	Balanced
TraesCS4A02G222500	TraesCS4B02G094000	TraesCS4D02G090800	Un	Un	Un	Un	Un	Unbalanced
TraesCS4A02G222600	TraesCS4B02G093900	TraesCS4D02G090600	Un	Balanced	Balanced	Un	Balanced	Balanced
TraesCS4A02G222700	TraesCS4B02G093700	TraesCS4D02G090500	Unbalanced	Unbalanced	Balanced	Balanced	Un	Un
TraesCS4A02G222800	TraesCS4B02G093600	TraesCS4D02G090400	Balanced	Un	Balanced	Balanced	Un	Balanced
TraesCS4A02G222900	TraesCS4B02G093500	TraesCS4D02G090300	Balanced	Unbalanced	Balanced	Un	Un	Unbalanced
TraesCS4A02G223000	TraesCS4B02G093300	TraesCS4D02G090100	Un	Un	Un	Un	Balanced	Un
TraesCS4A02G223500	TraesCS4B02G092600	TraesCS4D02G089400	Balanced	Balanced	Balanced	Unbalanced	Un	Unbalanced
TraesCS4A02G223800	TraesCS4B02G092400	TraesCS4D02G089200	Balanced	Un	Un	Un	Un	Un
TraesCS4A02G224300	TraesCS4B02G091800	TraesCS4D02G088800	Unbalanced	Unbalanced	Balanced	Balanced	Un	Unbalanced
TraesCS4A02G224700	TraesCS4B02G091500	TraesCS4D02G088500	Un	Un	Unbalanced	Un	Un	Un
TraesCS4A02G224800	TraesCS4B02G091400	TraesCS4D02G088400	Un	Un	Unbalanced	Balanced	Un	Un
TraesCS4A02G224900	TraesCS4B02G091200	TraesCS4D02G088300	Un	Un	Unbalanced	Un	Un	Unbalanced
TraesCS4A02G225100	TraesCS4B02G091100	TraesCS4D02G088200	Unbalanced	Unbalanced	Balanced	Balanced	Un	Balanced
TraesCS4A02G225200	TraesCS4B02G091000	TraesCS4D02G088100	Balanced	Un	Balanced	Balanced	Un	Balanced
TraesCS4A02G225300	TraesCS4B02G090900	TraesCS4D02G088000	Unbalanced	Un	Balanced	Un	Balanced	Un
TraesCS4A02G225400	TraesCS4B02G090800	TraesCS4D02G087900	Balanced	Un	Un	Un	Unbalanced	Un
TraesCS4A02G225500	TraesCS4B02G090700	TraesCS4D02G087800	Unbalanced	Unbalanced	Unbalanced	Unbalanced	Un	Unbalanced
TraesCS4A02G225700	TraesCS4B02G090600	TraesCS4D02G087700	Unbalanced	Unbalanced	Unbalanced	Balanced	Un	Balanced
TraesCS4A02G225800	TraesCS4B02G090500	TraesCS4D02G087600	Balanced	Balanced	Balanced	Unbalanced	Un	Unbalanced
TraesCS4A02G225900	TraesCS4B02G090400	TraesCS4D02G087500	Un	Un	Balanced	Un	Un	Balanced
TraesCS4A02G226200	TraesCS4B02G090200	TraesCS4D02G087300	Un	Un	Un	Un	Un	Un
TraesCS4A02G226500	TraesCS4B02G090000	TraesCS4D02G086000	Balanced	Un	Balanced	Balanced	Un	Balanced
TraesCS4A02G226600	TraesCS4B02G089900	TraesCS4D02G086100	Un	Un	Balanced	Un	Unbalanced	Un
TraesCS4A02G226700	TraesCS4B02G089800	TraesCS4D02G086200	Unbalanced	Un	Balanced	Unbalanced	Balanced	Un
TraesCS4A02G226800	TraesCS4B02G089700	TraesCS4D02G086300	Unbalanced	Unbalanced	Balanced	Balanced	Un	Unbalanced
TraesCS4A02G226900	TraesCS4B02G089500	TraesCS4D02G086400	Balanced	Balanced	Balanced	Unbalanced	Un	Unbalanced
TraesCS4A02G227000	TraesCS4B02G089400	TraesCS4D02G086500	Balanced	Un	Balanced	Balanced	Un	Balanced
TraesCS4A02G227000	TraesCS4B02G089400	TraesCS4D02G086500	Balanced	Un	Balanced	Balanced	Un	Balanced
TraesCS4A02G227100	TraesCS4B02G089200	TraesCS4D02G086700	Unbalanced	Un	Balanced	Un	Balanced	Balanced
TraesCS4A02G227200	TraesCS4B02G089100	TraesCS4D02G086800	Un	Un	Un	Un	Un	Unbalanced
TraesCS4A02G227300	TraesCS4B02G089000	TraesCS4D02G086900	Balanced	Unbalanced	Balanced	Unbalanced	Un	Balanced
TraesCS4A02G227400	TraesCS4B02G088900	TraesCS4D02G087000	Un	Un	Balanced	Un	Unbalanced	Balanced
TraesCS4A02G227600	TraesCS4B02G088500	TraesCS4D02G085800	Un	Un	Un	Un	Un	Un
TraesCS4A02G227800	TraesCS4B02G088300	TraesCS4D02G085400	Un	Unbalanced	Balanced	Un	Balanced	Un
TraesCS4A02G227900	TraesCS4B02G088200	TraesCS4D02G085300	Balanced	Balanced	Balanced	Unbalanced	Un	Balanced
TraesCS4A02G228100	TraesCS4B02G088100	TraesCS4D02G085200	Unbalanced	Balanced	Unbalanced	Un	Un	Un
TraesCS4A02G228300	TraesCS4B02G088000	TraesCS4D02G085100	Un	Un	Unbalanced	Un	Unbalanced	Un
TraesCS4A02G228600	TraesCS4B02G087600	TraesCS4D02G084900	Unbalanced	Balanced	Balanced	Balanced	Un	Unbalanced
TraesCS4A02G228900	TraesCS4B02G087500	TraesCS4D02G084800	Balanced	Unbalanced	Balanced	Unbalanced	Un	Unbalanced
TraesCS4A02G229000	TraesCS4B02G087400	TraesCS4D02G084700	Balanced	Balanced	Balanced	Balanced	Un	Balanced
TraesCS4A02G229100	TraesCS4B02G087300	TraesCS4D02G084600	Unbalanced	Unbalanced	Balanced	Balanced	Un	Balanced
TraesCS4A02G229200	TraesCS4B02G087200	TraesCS4D02G084400	Balanced	Unbalanced	Balanced	Balanced	Un	Balanced
TraesCS4A02G229300	TraesCS4B02G087100	TraesCS4D02G084300	Balanced	Un	Balanced	Balanced	Un	Balanced
TraesCS4A02G229400	TraesCS4B02G087000	TraesCS4D02G084200	Balanced	Balanced	Balanced	Unbalanced	Un	Balanced
TraesCS4A02G229800	TraesCS4B02G086300	TraesCS4D02G084000	Unbalanced	Unbalanced	Balanced	Balanced	Un	Unbalanced
TraesCS4A02G230000	TraesCS4B02G085900	TraesCS4D02G083900	Balanced	Balanced	Balanced	Balanced	Un	Unbalanced
TraesCS4A02G230100	TraesCS4B02G085800	TraesCS4D02G083800	Unbalanced	Un	Balanced	Balanced	Un	Balanced
TraesCS4A02G230200	TraesCS4B02G085700	TraesCS4D02G083700	Balanced	Balanced	Balanced	Unbalanced	Un	Balanced
TraesCS4A02G230300	TraesCS4B02G085600	TraesCS4D02G083600	Balanced	Un	Unbalanced	Unbalanced	Un	Unbalanced
TraesCS4A02G230500	TraesCS4B02G085400	TraesCS4D02G083500	Unbalanced	Un	Unbalanced	Unbalanced	Un	Balanced
TraesCS4A02G230600	TraesCS4B02G085300	TraesCS4D02G083300	Unbalanced	Un	Balanced	Unbalanced	Un	Balanced
TraesCS4A02G230700	TraesCS4B02G085200	TraesCS4D02G083200	Balanced	Unbalanced	Unbalanced	Un	Un	Balanced
TraesCS4A02G230800	TraesCS4B02G085100	TraesCS4D02G083100	Balanced	Un	Balanced	Unbalanced	Un	Balanced
TraesCS4A02G231100	TraesCS4B02G084900	TraesCS4D02G082800	Balanced	Balanced	Balanced	Balanced	Un	Balanced
TraesCS4A02G231200	TraesCS4B02G084800	TraesCS4D02G082700	Balanced	Unbalanced	Balanced	Un	Balanced	Un
TraesCS4A02G231300	TraesCS4B02G084700	TraesCS4D02G082600	Balanced	Un	Un	Un	Balanced	Un
TraesCS4A02G231400	TraesCS4B02G084600	TraesCS4D02G082500	Un	Un	Unbalanced	Un	Unbalanced	Un
TraesCS4A02G231500	TraesCS4B02G084500	TraesCS4D02G082400	Un	Un	Unbalanced	Un	Un	Un
TraesCS4A02G231600	TraesCS4B02G084400	TraesCS4D02G082300	Balanced	Balanced	Balanced	Unbalanced	Un	Unbalanced
TraesCS4A02G231700	TraesCS4B02G084300	TraesCS4D02G082200	Un	Un	Unbalanced	Un	Balanced	Unbalanced
TraesCS4A02G231800	TraesCS4B02G084200	TraesCS4D02G082100	Balanced	Un	Balanced	Unbalanced	Un	Balanced
TraesCS4A02G231900	TraesCS4B02G084100	TraesCS4D02G082000	Un	Un	Unbalanced	Un	Un	Unbalanced
TraesCS4A02G232000	TraesCS4B02G084000	TraesCS4D02G081900	Balanced	Unbalanced	Balanced	Balanced	Un	Balanced
TraesCS4A02G232100	TraesCS4B02G083900	TraesCS4D02G081800	Unbalanced	Unbalanced	Balanced	Unbalanced	Un	Balanced
TraesCS4A02G232200	TraesCS4B02G083700	TraesCS4D02G081700	Un	Un	Un	Un	Un	Un
TraesCS4A02G232300	TraesCS4B02G083600	TraesCS4D02G081600	Balanced	Balanced	Balanced	Balanced	Un	Balanced
TraesCS4A02G232400	TraesCS4B02G083400	TraesCS4D02G081500	Balanced	Unbalanced	Balanced	Balanced	Un	Balanced
TraesCS4A02G232600	TraesCS4B02G083200	TraesCS4D02G081300	Unbalanced	Unbalanced	Unbalanced	Balanced	Un	Unbalanced
TraesCS4A02G232700	TraesCS4B02G083100	TraesCS4D02G081200	Balanced	Balanced	Balanced	Balanced	Un	Unbalanced
TraesCS4A02G232800	TraesCS4B02G082900	TraesCS4D02G081100	Un	Un	Unbalanced	Un	Balanced	Unbalanced
TraesCS4A02G233200	TraesCS4B02G082500	TraesCS4D02G081000	Un	Un	Unbalanced	Un	Un	Balanced
TraesCS4A02G233500	TraesCS4B02G082200	TraesCS4D02G080700	Balanced	Un	Balanced	Balanced	Unbalanced	Balanced
TraesCS4A02G233600	TraesCS4B02G082100	TraesCS4D02G080600	Balanced	Balanced	Balanced	Unbalanced	Un	Balanced
TraesCS4A02G233700	TraesCS4B02G081900	TraesCS4D02G080400	Un	Un	Unbalanced	Un	Un	Un
TraesCS4A02G233800	TraesCS4B02G081600	TraesCS4D02G080200	Un	Un	Unbalanced	Un	Un	Un
TraesCS4A02G234000	TraesCS4B02G081500	TraesCS4D02G080100	Un	Balanced	Unbalanced	Un	Balanced	Un
TraesCS4A02G234100	TraesCS4B02G081200	TraesCS4D02G079900	Unbalanced	Un	Balanced	Un	Balanced	Balanced
TraesCS4A02G234200	TraesCS4B02G081100	TraesCS4D02G079800	Un	Un	Balanced	Un	Balanced	Un
TraesCS4A02G234300	TraesCS4B02G080900	TraesCS4D02G079700	Unbalanced	Balanced	Balanced	Balanced	Un	Balanced
TraesCS4A02G234400	TraesCS4B02G080800	TraesCS4D02G079600	Balanced	Unbalanced	Balanced	Balanced	Un	Balanced
TraesCS4A02G234500	TraesCS4B02G080700	TraesCS4D02G079500	Unbalanced	Un	Un	Un	Un	Un
TraesCS4A02G234600	TraesCS4B02G080500	TraesCS4D02G079400	Un	Un	Balanced	Un	Un	Un
TraesCS4A02G234600	TraesCS4B02G080500	TraesCS5D02G080600	Unbalanced	Un	Balanced	Balanced	Un	Unbalanced
TraesCS4A02G234700	TraesCS4B02G080300	TraesCS4D02G079200	Unbalanced	Un	Balanced	Unbalanced	Un	Balanced
TraesCS4A02G234700	TraesCS4B02G080300	TraesCS5D02G080700	Unbalanced	Unbalanced	Balanced	Unbalanced	Un	Unbalanced
TraesCS4A02G234800	TraesCS4B02G080200	TraesCS4D02G079100	Unbalanced	Un	Unbalanced	Unbalanced	Un	Balanced
TraesCS4A02G234900	TraesCS4B02G080100	TraesCS4D02G079000	Un	Un	Un	Un	Un	Un
TraesCS4A02G235000	TraesCS4B02G080000	TraesCS4D02G078900	Balanced	Unbalanced	Balanced	Balanced	Un	Balanced
TraesCS4A02G235100	TraesCS4B02G079900	TraesCS4D02G078800	Un	Un	Balanced	Un	Balanced	Un
TraesCS4A02G235200	TraesCS4B02G079700	TraesCS4D02G078700	Balanced	Un	Unbalanced	Balanced	Un	Balanced
TraesCS4A02G235600	TraesCS4B02G079300	TraesCS4D02G078100	Unbalanced	Unbalanced	Balanced	Un	Un	Unbalanced
TraesCS4A02G235600	TraesCS4B02G079300	TraesCS5D02G081700	Unbalanced	Unbalanced	Unbalanced	Unbalanced	Un	Balanced
TraesCS4A02G235700	TraesCS4B02G079100	TraesCS4D02G078000	Balanced	Un	Balanced	Balanced	Un	Balanced
TraesCS4A02G236000	TraesCS4B02G079000	TraesCS4D02G077900	Unbalanced	Balanced	Balanced	Un	Unbalanced	Balanced
TraesCS4A02G236100	TraesCS4B02G078900	TraesCS4D02G077700	Balanced	Unbalanced	Unbalanced	Unbalanced	Un	Unbalanced
TraesCS4A02G236100	TraesCS4B02G078900	TraesCS5D02G082800	Unbalanced	Unbalanced	Unbalanced	Balanced	Un	Unbalanced
TraesCS4A02G236200	TraesCS4B02G078800	TraesCS4D02G077600	Unbalanced	Unbalanced	Unbalanced	Unbalanced	Balanced	Balanced
TraesCS4A02G236300	TraesCS4B02G078700	TraesCS4D02G077500	Un	Un	Balanced	Un	Balanced	Un
TraesCS4A02G236300	TraesCS4B02G078700	TraesCS5D02G083500	Un	Un	Balanced	Un	Balanced	Un
TraesCS4A02G236400	TraesCS4B02G078600	TraesCS4D02G077400	Balanced	Unbalanced	Unbalanced	Balanced	Un	Balanced
TraesCS4A02G236700	TraesCS4B02G078300	TraesCS4D02G076900	Balanced	Unbalanced	Balanced	Balanced	Un	Un
TraesCS4A02G236700	TraesCS4B02G078300	TraesCS5D02G084700	Balanced	Unbalanced	Unbalanced	Balanced	Un	Balanced
TraesCS4A02G236800	TraesCS4B02G078200	TraesCS4D02G076800	Balanced	Unbalanced	Unbalanced	Unbalanced	Un	Unbalanced
TraesCS4A02G236800	TraesCS4B02G078200	TraesCS5D02G084800	Balanced	Unbalanced	Unbalanced	Unbalanced	Un	Unbalanced
TraesCS4A02G237200	TraesCS4B02G078000	TraesCS4D02G076500	Un	Un	Balanced	Un	Un	Un
TraesCS4A02G237200	TraesCS4B02G078000	TraesCS5D02G084900	Unbalanced	Un	Balanced	Balanced	Un	Unbalanced
TraesCS4A02G237300	TraesCS4B02G077800	TraesCS4D02G076200	Unbalanced	Balanced	Balanced	Unbalanced	Un	Unbalanced
TraesCS4A02G237300	TraesCS4B02G077800	TraesCS5D02G085100	Unbalanced	Balanced	Balanced	Balanced	Un	Unbalanced
TraesCS4A02G237400	TraesCS4B02G077700	TraesCS4D02G076100	Balanced	Unbalanced	Balanced	Unbalanced	Un	Balanced
TraesCS4A02G237400	TraesCS4B02G077700	TraesCS5D02G085300	Unbalanced	Balanced	Unbalanced	Unbalanced	Un	Unbalanced
TraesCS4A02G237500	TraesCS4B02G077600	TraesCS4D02G076000	Unbalanced	Balanced	Balanced	Balanced	Un	Balanced
TraesCS4A02G237600	TraesCS4B02G077500	TraesCS4D02G075900	Balanced	Un	Balanced	Balanced	Un	Unbalanced
TraesCS4A02G237700	TraesCS4B02G077400	TraesCS4D02G075800	Unbalanced	Un	Balanced	Un	Un	Unbalanced
TraesCS4A02G237700	TraesCS4B02G077400	TraesCS5D02G085600	Unbalanced	Un	Unbalanced	Un	Un	Unbalanced
TraesCS4A02G237800	TraesCS4B02G077200	TraesCS4D02G075700	Balanced	Unbalanced	Balanced	Unbalanced	Balanced	Balanced
TraesCS4A02G237800	TraesCS4B02G077200	TraesCS5D02G085700	Balanced	Unbalanced	Balanced	Unbalanced	Unbalanced	Balanced
TraesCS4A02G237900	TraesCS4B02G077100	TraesCS4D02G075600	Un	Un	Unbalanced	Un	Balanced	Balanced
TraesCS4A02G238000	TraesCS4B02G076900	TraesCS4D02G075400	Un	Un	Un	Un	Un	Un
TraesCS4A02G238000	TraesCS4B02G076900	TraesCS5D02G086200	Unbalanced	Un	Un	Unbalanced	Un	Un
TraesCS4A02G238100	TraesCS4B02G076800	TraesCS4D02G075300	Balanced	Balanced	Balanced	Unbalanced	Un	Balanced
TraesCS4A02G238200	TraesCS4B02G076700	TraesCS4D02G075200	Balanced	Un	Balanced	Balanced	Un	Balanced
TraesCS4A02G238400	TraesCS4B02G076500	TraesCS4D02G075000	Un	Balanced	Unbalanced	Unbalanced	Un	Unbalanced
TraesCS4A02G238500	TraesCS4B02G076400	TraesCS4D02G074900	Un	Unbalanced	Balanced	Un	Un	Un
TraesCS4A02G238600	TraesCS4B02G076200	TraesCS4D02G074800	Un	Un	Balanced	Un	Balanced	Un
TraesCS4A02G238800	TraesCS4B02G076000	TraesCS4D02G074600	Un	Unbalanced	Balanced	Unbalanced	Balanced	Un
TraesCS4A02G239100	TraesCS4B02G075900	TraesCS4D02G074500	Balanced	Un	Balanced	Balanced	Un	Balanced
TraesCS4A02G239200	TraesCS4B02G075700	TraesCS4D02G074400	Balanced	Unbalanced	Balanced	Balanced	Un	Balanced
TraesCS4A02G239300	TraesCS4B02G075600	TraesCS4D02G074300	Unbalanced	Un	Balanced	Balanced	Un	Balanced
TraesCS4A02G239500	TraesCS4B02G075500	TraesCS4D02G074200	Balanced	Unbalanced	Balanced	Balanced	Un	Unbalanced
TraesCS4A02G239600	TraesCS4B02G075400	TraesCS4D02G074100	Balanced	Balanced	Balanced	Un	Un	Balanced
TraesCS4A02G239700	TraesCS4B02G075300	TraesCS4D02G074000	Balanced	Un	Unbalanced	Balanced	Un	Balanced
TraesCS4A02G239800	TraesCS4B02G075200	TraesCS4D02G073900	Unbalanced	Unbalanced	Balanced	Unbalanced	Un	Unbalanced
TraesCS4A02G239900	TraesCS4B02G075000	TraesCS4D02G073600	Balanced	Unbalanced	Unbalanced	Un	Unbalanced	Un
TraesCS4A02G240000	TraesCS4B02G074900	TraesCS4D02G073500	Unbalanced	Unbalanced	Balanced	Balanced	Un	Unbalanced
TraesCS4A02G240100	TraesCS4B02G074800	TraesCS4D02G073400	Unbalanced	Un	Unbalanced	Unbalanced	Un	Unbalanced
TraesCS4A02G240200	TraesCS4B02G074700	TraesCS4D02G073300	Un	Balanced	Balanced	Balanced	Unbalanced	Un
TraesCS4A02G240300	TraesCS4B02G074600	TraesCS4D02G073200	Unbalanced	Un	Balanced	Unbalanced	Un	Balanced
TraesCS4A02G240400	TraesCS4B02G074400	TraesCS4D02G073100	Unbalanced	Unbalanced	Unbalanced	Un	Balanced	Un
TraesCS4A02G240800	TraesCS4B02G074200	TraesCS4D02G072700	Balanced	Un	Unbalanced	Unbalanced	Un	Balanced
TraesCS4A02G241100	TraesCS4B02G074000	TraesCS4D02G072500	Balanced	Balanced	Balanced	Balanced	Un	Balanced
TraesCS4A02G241200	TraesCS4B02G073900	TraesCS4D02G072400	Balanced	Unbalanced	Balanced	Balanced	Un	Balanced
TraesCS4A02G241900	TraesCS4B02G073100	TraesCS4D02G071900	Un	Un	Unbalanced	Un	Un	Balanced
TraesCS4A02G242300	TraesCS4B02G072900	TraesCS4D02G071700	Un	Un	Un	Un	Un	Un
TraesCS4A02G242400	TraesCS4B02G072700	TraesCS4D02G071500	Un	Un	Un	Un	Un	Un
TraesCS4A02G242500	TraesCS4B02G072600	TraesCS4D02G071400	Unbalanced	Unbalanced	Balanced	Unbalanced	Un	Balanced
TraesCS4A02G242600	TraesCS4B02G072500	TraesCS4D02G071300	Un	Unbalanced	Unbalanced	Balanced	Balanced	Unbalanced
TraesCS4A02G242700	TraesCS4B02G072400	TraesCS4D02G071200	Balanced	Un	Un	Un	Balanced	Un
TraesCS4A02G242800	TraesCS4B02G072200	TraesCS4D02G071100	Balanced	Un	Unbalanced	Un	Unbalanced	Un
TraesCS4A02G242900	TraesCS4B02G072100	TraesCS4D02G071000	Un	Un	Balanced	Un	Unbalanced	Balanced
TraesCS4A02G243100	TraesCS4B02G072000	TraesCS4D02G070700	Balanced	Unbalanced	Balanced	Unbalanced	Un	Balanced
TraesCS4A02G243400	TraesCS4B02G071400	TraesCS4D02G070300	Balanced	Un	Balanced	Balanced	Un	Unbalanced
TraesCS4A02G243500	TraesCS4B02G071300	TraesCS4D02G070200	Balanced	Un	Unbalanced	Unbalanced	Un	Unbalanced
TraesCS4A02G244000	TraesCS4B02G070900	TraesCS4D02G069800	Unbalanced	Un	Balanced	Balanced	Un	Balanced
TraesCS4A02G244200	TraesCS4B02G070800	TraesCS4D02G069600	Un	Balanced	Unbalanced	Un	Balanced	Balanced
TraesCS4A02G244300	TraesCS4B02G070700	TraesCS4D02G069500	Un	Un	Balanced	Un	Balanced	Un
TraesCS4A02G244400	TraesCS4B02G070600	TraesCS4D02G069400	Unbalanced	Unbalanced	Unbalanced	Balanced	Un	Unbalanced
TraesCS4A02G244500	TraesCS4B02G070500	TraesCS4D02G069300	Unbalanced	Unbalanced	Un	Un	Un	Balanced
TraesCS4A02G244600	TraesCS4B02G070400	TraesCS4D02G069200	Balanced	Un	Balanced	Balanced	Un	Un
TraesCS4A02G245100	TraesCS4B02G070300	TraesCS4D02G069100	Unbalanced	Balanced	Balanced	Un	Un	Unbalanced
TraesCS4A02G245200	TraesCS4B02G070200	TraesCS4D02G069000	Balanced	Unbalanced	Balanced	Unbalanced	Un	Balanced
TraesCS4A02G245300	TraesCS4B02G070000	TraesCS4D02G068800	Unbalanced	Balanced	Unbalanced	Un	Unbalanced	Unbalanced
TraesCS4A02G245500	TraesCS4B02G069900	TraesCS4D02G068700	Balanced	Unbalanced	Balanced	Balanced	Un	Balanced
TraesCS4A02G245700	TraesCS4B02G069800	TraesCS4D02G068500	Unbalanced	Unbalanced	Balanced	Balanced	Un	Balanced
TraesCS4A02G245800	TraesCS4B02G069700	TraesCS4D02G068400	Balanced	Balanced	Balanced	Balanced	Un	Unbalanced
TraesCS4A02G245900	TraesCS4B02G069600	TraesCS4D02G068300	Unbalanced	Unbalanced	Balanced	Unbalanced	Un	Un
TraesCS4A02G246000	TraesCS4B02G069500	TraesCS4D02G068200	Balanced	Unbalanced	Balanced	Balanced	Un	Balanced
TraesCS4A02G246100	TraesCS4B02G069300	TraesCS4D02G068100	Balanced	Unbalanced	Balanced	Balanced	Un	Balanced
TraesCS4A02G246200	TraesCS4B02G068600	TraesCS4D02G067700	Unbalanced	Balanced	Balanced	Balanced	Un	Balanced
TraesCS4A02G246300	TraesCS4B02G068500	TraesCS4D02G067600	Balanced	Balanced	Balanced	Balanced	Un	Balanced
TraesCS4A02G246400	TraesCS4B02G068400	TraesCS4D02G067500	Balanced	Un	Balanced	Balanced	Un	Balanced
TraesCS4A02G246500	TraesCS4B02G068300	TraesCS4D02G067400	Balanced	Unbalanced	Unbalanced	Balanced	Un	Unbalanced
TraesCS4A02G246600	TraesCS4B02G068200	TraesCS4D02G067300	Balanced	Un	Balanced	Balanced	Unbalanced	Balanced
TraesCS4A02G246800	TraesCS4B02G068100	TraesCS4D02G067100	Balanced	Unbalanced	Balanced	Balanced	Un	Balanced
TraesCS4A02G246900	TraesCS4B02G068000	TraesCS4D02G067000	Balanced	Un	Balanced	Balanced	Un	Balanced
TraesCS4A02G247000	TraesCS4B02G067900	TraesCS4D02G066900	Balanced	Balanced	Balanced	Balanced	Un	Unbalanced
TraesCS4A02G247100	TraesCS4B02G067800	TraesCS4D02G066800	Balanced	Balanced	Balanced	Unbalanced	Un	Unbalanced
TraesCS4A02G247200	TraesCS4B02G067700	TraesCS4D02G066700	Balanced	Balanced	Balanced	Balanced	Un	Balanced
TraesCS4A02G247300	TraesCS4B02G067600	TraesCS4D02G066500	Balanced	Unbalanced	Balanced	Unbalanced	Un	Unbalanced
TraesCS4A02G247400	TraesCS4B02G067500	TraesCS4D02G066400	Unbalanced	Balanced	Balanced	Unbalanced	Un	Balanced
TraesCS4A02G247500	TraesCS4B02G067400	TraesCS4D02G066300	Balanced	Balanced	Un	Un	Un	Unbalanced
TraesCS4A02G247600	TraesCS4B02G067300	TraesCS4D02G066200	Unbalanced	Balanced	Balanced	Unbalanced	Un	Balanced
TraesCS4A02G247700	TraesCS4B02G067100	TraesCS4D02G066100	Balanced	Un	Balanced	Balanced	Un	Unbalanced
TraesCS4A02G247900	TraesCS4B02G067000	TraesCS4D02G066000	Un	Un	Un	Un	Un	Un
TraesCS4A02G248000	TraesCS4B02G066900	TraesCS4D02G065900	Un	Un	Unbalanced	Un	Un	Unbalanced
TraesCS4A02G248100	TraesCS4B02G066800	TraesCS4D02G065700	Balanced	Un	Balanced	Balanced	Un	Balanced
TraesCS4A02G248200	TraesCS4B02G066700	TraesCS4D02G065600	Balanced	Unbalanced	Un	Un	Un	Un
TraesCS4A02G248300	TraesCS4B02G066600	TraesCS4D02G065500	Balanced	Unbalanced	Balanced	Balanced	Un	Balanced
TraesCS4A02G248400	TraesCS4B02G066500	TraesCS4D02G065400	Un	Unbalanced	Unbalanced	Un	Un	Un
TraesCS4A02G248500	TraesCS4B02G066300	TraesCS4D02G065300	Un	Un	Unbalanced	Un	Un	Balanced
TraesCS4A02G248600	TraesCS4B02G066100	TraesCS4D02G065100	Un	Un	Balanced	Un	Balanced	Balanced
TraesCS4A02G248700	TraesCS4B02G066000	TraesCS4D02G065000	Un	Un	Unbalanced	Un	Balanced	Un
TraesCS4A02G248800	TraesCS4B02G065900	TraesCS4D02G064900	Balanced	Unbalanced	Balanced	Balanced	Un	Balanced
TraesCS4A02G248900	TraesCS4B02G065700	TraesCS4D02G064800	Un	Un	Balanced	Un	Balanced	Un
TraesCS4A02G249100	TraesCS4B02G065600	TraesCS4D02G064600	Un	Balanced	Balanced	Balanced	Un	Unbalanced
TraesCS4A02G249200	TraesCS4B02G065500	TraesCS4D02G064500	Unbalanced	Un	Un	Un	Un	Unbalanced
TraesCS4A02G249300	TraesCS4B02G065400	TraesCS4D02G064400	Balanced	Balanced	Balanced	Balanced	Un	Balanced
TraesCS4A02G249400	TraesCS4B02G065300	TraesCS4D02G064200	Balanced	Balanced	Balanced	Balanced	Un	Balanced
TraesCS4A02G249500	TraesCS4B02G065200	TraesCS4D02G064100	Un	Unbalanced	Balanced	Un	Un	Unbalanced
TraesCS4A02G249600	TraesCS4B02G065100	TraesCS4D02G064000	Unbalanced	Unbalanced	Balanced	Balanced	Un	Balanced
TraesCS4A02G250000	TraesCS4B02G064700	TraesCS4D02G063700	Un	Un	Balanced	Balanced	Un	Balanced
TraesCS4A02G250200	TraesCS4B02G064500	TraesCS4D02G063400	Unbalanced	Un	Balanced	Balanced	Un	Un
TraesCS4A02G250500	TraesCS4B02G064400	TraesCS4D02G063200	Un	Un	Unbalanced	Un	Un	Un
TraesCS4A02G250800	TraesCS4B02G064100	TraesCS4D02G063000	Balanced	Unbalanced	Balanced	Balanced	Un	Balanced
TraesCS4A02G251100	TraesCS4B02G063800	TraesCS4D02G062800	Un	Unbalanced	Balanced	Un	Balanced	Balanced
TraesCS4A02G251300	TraesCS4B02G063600	TraesCS4D02G062500	Un	Unbalanced	Balanced	Unbalanced	Un	Un
TraesCS4A02G251400	TraesCS4B02G063400	TraesCS4D02G062400	Un	Balanced	Un	Un	Balanced	Un
TraesCS4A02G251500	TraesCS4B02G063300	TraesCS4D02G062300	Un	Un	Balanced	Un	Unbalanced	Un
TraesCS4A02G252600	TraesCS4B02G062700	TraesCS4D02G061500	Un	Un	Balanced	Un	Unbalanced	Un
TraesCS4A02G252700	TraesCS4B02G062500	TraesCS4D02G061400	Balanced	Unbalanced	Balanced	Balanced	Un	Balanced
TraesCS4A02G253000	TraesCS4B02G062300	TraesCS4D02G061300	Balanced	Unbalanced	Balanced	Balanced	Un	Balanced
TraesCS4A02G253200	TraesCS4B02G062100	TraesCS4D02G061100	Unbalanced	Un	Un	Un	Un	Un
TraesCS4A02G253400	TraesCS4B02G062000	TraesCS4D02G061000	Balanced	Unbalanced	Balanced	Unbalanced	Un	Balanced
TraesCS4A02G253500	TraesCS4B02G061900	TraesCS4D02G060900	Balanced	Balanced	Balanced	Balanced	Un	Balanced
TraesCS4A02G253900	TraesCS4B02G060500	TraesCS4D02G060200	Balanced	Unbalanced	Balanced	Un	Un	Balanced
TraesCS4A02G254100	TraesCS4B02G060400	TraesCS4D02G060100	Balanced	Un	Balanced	Balanced	Un	Unbalanced
TraesCS4A02G254200	TraesCS4B02G060300	TraesCS4D02G060000	Balanced	Un	Balanced	Balanced	Un	Balanced
TraesCS4A02G254300	TraesCS4B02G060200	TraesCS4D02G059900	Unbalanced	Un	Unbalanced	Un	Un	Balanced
TraesCS4A02G255300	TraesCS4B02G059600	TraesCS4D02G059400	Unbalanced	Un	Balanced	Balanced	Un	Balanced
TraesCS4A02G255600	TraesCS4B02G059400	TraesCS4D02G059100	Balanced	Balanced	Balanced	Balanced	Un	Balanced
TraesCS4A02G255800	TraesCS4B02G059000	TraesCS4D02G058900	Unbalanced	Un	Unbalanced	Un	Un	Unbalanced
TraesCS4A02G255900	TraesCS4B02G058900	TraesCS4D02G058800	Balanced	Unbalanced	Balanced	Balanced	Un	Unbalanced
TraesCS4A02G256000	TraesCS4B02G058800	TraesCS4D02G058700	Balanced	Balanced	Balanced	Balanced	Un	Unbalanced
TraesCS4A02G256100	TraesCS4B02G058600	TraesCS4D02G058500	Unbalanced	Un	Balanced	Balanced	Un	Balanced
TraesCS4A02G256200	TraesCS4B02G058500	TraesCS4D02G058400	Unbalanced	Balanced	Balanced	Balanced	Un	Balanced
TraesCS4A02G256300	TraesCS4B02G058400	TraesCS4D02G058300	Balanced	Balanced	Balanced	Unbalanced	Un	Balanced
TraesCS4A02G256500	TraesCS4B02G058200	TraesCS4D02G058200	Balanced	Unbalanced	Balanced	Un	Balanced	Un
TraesCS4A02G256600	TraesCS4B02G058100	TraesCS4D02G058100	Balanced	Balanced	Balanced	Unbalanced	Un	Balanced
TraesCS4A02G256700	TraesCS4B02G057900	TraesCS4D02G058000	Un	Un	Balanced	Un	Balanced	Un
TraesCS4A02G256800	TraesCS4B02G057700	TraesCS4D02G057900	Balanced	Balanced	Unbalanced	Un	Un	Balanced
TraesCS4A02G256900	TraesCS4B02G057600	TraesCS4D02G057800	Balanced	Unbalanced	Unbalanced	Unbalanced	Un	Unbalanced
TraesCS4A02G257000	TraesCS4B02G057500	TraesCS4D02G057700	Unbalanced	Unbalanced	Un	Un	Unbalanced	Balanced
TraesCS4A02G257100	TraesCS4B02G057400	TraesCS4D02G057600	Balanced	Unbalanced	Balanced	Balanced	Un	Balanced
TraesCS4A02G257200	TraesCS4B02G057300	TraesCS4D02G057500	Balanced	Unbalanced	Balanced	Balanced	Unbalanced	Unbalanced
TraesCS4A02G257400	TraesCS4B02G057200	TraesCS4D02G057400	Balanced	Unbalanced	Balanced	Balanced	Un	Balanced
TraesCS4A02G257500	TraesCS4B02G057100	TraesCS4D02G057300	Balanced	Unbalanced	Balanced	Balanced	Unbalanced	Balanced
TraesCS4A02G257600	TraesCS4B02G056900	TraesCS4D02G057200	Un	Balanced	Unbalanced	Un	Balanced	Un
TraesCS4A02G257700	TraesCS4B02G056800	TraesCS4D02G057100	Unbalanced	Unbalanced	Balanced	Balanced	Un	Balanced
TraesCS4A02G257800	TraesCS4B02G056700	TraesCS4D02G057000	Balanced	Unbalanced	Balanced	Balanced	Un	Balanced
TraesCS4A02G257900	TraesCS4B02G056600	TraesCS4D02G056900	Balanced	Balanced	Unbalanced	Balanced	Un	Balanced
TraesCS4A02G258000	TraesCS4B02G056500	TraesCS4D02G056800	Un	Un	Balanced	Unbalanced	Un	Unbalanced
TraesCS4A02G258100	TraesCS4B02G056400	TraesCS4D02G056700	Unbalanced	Unbalanced	Balanced	Unbalanced	Un	Balanced
TraesCS4A02G258200	TraesCS4B02G056200	TraesCS4D02G056600	Balanced	Unbalanced	Balanced	Balanced	Un	Balanced
TraesCS4A02G258300	TraesCS4B02G056100	TraesCS4D02G056500	Balanced	Unbalanced	Balanced	Unbalanced	Un	Unbalanced
TraesCS4A02G258900	TraesCS4B02G055800	TraesCS4D02G056200	Unbalanced	Unbalanced	Balanced	Unbalanced	Un	Unbalanced
TraesCS4A02G259100	TraesCS4B02G055600	TraesCS4D02G055900	Unbalanced	Balanced	Balanced	Balanced	Un	Balanced
TraesCS4A02G259300	TraesCS4B02G055400	TraesCS4D02G055500	Unbalanced	Unbalanced	Balanced	Un	Unbalanced	Balanced
TraesCS4A02G259500	TraesCS4B02G055100	TraesCS4D02G055300	Unbalanced	Unbalanced	Balanced	Un	Un	Balanced
TraesCS4A02G259600	TraesCS4B02G055000	TraesCS4D02G055100	Balanced	Unbalanced	Unbalanced	Un	Un	Unbalanced
TraesCS4A02G259800	TraesCS4B02G054900	TraesCS4D02G055000	Un	Un	Balanced	Un	Balanced	Unbalanced
TraesCS4A02G259900	TraesCS4B02G054800	TraesCS4D02G054900	Un	Un	Balanced	Balanced	Balanced	Unbalanced
TraesCS4A02G260000	TraesCS4B02G054600	TraesCS4D02G054700	Balanced	Balanced	Balanced	Un	Balanced	Balanced
TraesCS4A02G260100	TraesCS4B02G054500	TraesCS4D02G054600	Balanced	Balanced	Balanced	Balanced	Un	Unbalanced
TraesCS4A02G260200	TraesCS4B02G054400	TraesCS4D02G054500	Balanced	Unbalanced	Balanced	Unbalanced	Un	Balanced
TraesCS4A02G260300	TraesCS4B02G054300	TraesCS4D02G054400	Balanced	Unbalanced	Balanced	Balanced	Un	Unbalanced
TraesCS4A02G260600	TraesCS4B02G054000	TraesCS4D02G054000	Balanced	Unbalanced	Balanced	Balanced	Un	Unbalanced
TraesCS4A02G260800	TraesCS4B02G053800	TraesCS4D02G053800	Balanced	Balanced	Balanced	Unbalanced	Un	Balanced
TraesCS4A02G260900	TraesCS4B02G053700	TraesCS4D02G053700	Balanced	Unbalanced	Unbalanced	Un	Un	Balanced
TraesCS4A02G261000	TraesCS4B02G053600	TraesCS4D02G053600	Balanced	Unbalanced	Unbalanced	Balanced	Un	Unbalanced
TraesCS4A02G261600	TraesCS4B02G053000	TraesCS4D02G053300	Balanced	Balanced	Balanced	Balanced	Un	Unbalanced
TraesCS4A02G262100	TraesCS4B02G052800	TraesCS4D02G053000	Balanced	Balanced	Balanced	Un	Un	Balanced
TraesCS4A02G262200	TraesCS4B02G052600	TraesCS4D02G052800	Balanced	Unbalanced	Unbalanced	Unbalanced	Un	Unbalanced
TraesCS4A02G262300	TraesCS4B02G052500	TraesCS4D02G052700	Balanced	Unbalanced	Balanced	Balanced	Un	Balanced
TraesCS4A02G262500	TraesCS4B02G052400	TraesCS4D02G052600	Unbalanced	Un	Balanced	Un	Balanced	Un
TraesCS4A02G262600	TraesCS4B02G052300	TraesCS4D02G052500	Unbalanced	Unbalanced	Balanced	Un	Balanced	Balanced
TraesCS4A02G262700	TraesCS4B02G052200	TraesCS4D02G052400	Balanced	Balanced	Balanced	Unbalanced	Un	Unbalanced
TraesCS4A02G262800	TraesCS4B02G052100	TraesCS4D02G052300	Un	Un	Un	Un	Balanced	Un
TraesCS4A02G262900	TraesCS4B02G052000	TraesCS4D02G052200	Unbalanced	Un	Balanced	Un	Un	Unbalanced
TraesCS4A02G263100	TraesCS4B02G051900	TraesCS4D02G052100	Balanced	Balanced	Unbalanced	Unbalanced	Un	Balanced
TraesCS4A02G263200	TraesCS4B02G051600	TraesCS4D02G051900	Balanced	Unbalanced	Balanced	Balanced	Un	Unbalanced
TraesCS4A02G263300	TraesCS4B02G051500	TraesCS4D02G051600	Unbalanced	Un	Unbalanced	Un	Balanced	Un
TraesCS4A02G263400	TraesCS4B02G051400	TraesCS4D02G051500	Un	Un	Un	Un	Un	Un
TraesCS4A02G263800	TraesCS4B02G051200	TraesCS4D02G051300	Un	Unbalanced	Balanced	Un	Balanced	Un
TraesCS4A02G264000	TraesCS4B02G050900	TraesCS4D02G051000	Unbalanced	Balanced	Balanced	Balanced	Un	Balanced
TraesCS4A02G264200	TraesCS4B02G050700	TraesCS4D02G050900	Balanced	Un	Un	Un	Un	Un
TraesCS4A02G264400	TraesCS4B02G050600	TraesCS4D02G050800	Balanced	Unbalanced	Balanced	Balanced	Un	Unbalanced
TraesCS4A02G264500	TraesCS4B02G050500	TraesCS4D02G050700	Balanced	Unbalanced	Balanced	Balanced	Un	Balanced
TraesCS4A02G264600	TraesCS4B02G050400	TraesCS4D02G050600	Balanced	Unbalanced	Un	Balanced	Un	Un
TraesCS4A02G264700	TraesCS4B02G050300	TraesCS4D02G050500	Unbalanced	Un	Balanced	Balanced	Un	Unbalanced
TraesCS4A02G264800	TraesCS4B02G050200	TraesCS4D02G050400	Balanced	Balanced	Unbalanced	Unbalanced	Un	Balanced
TraesCS4A02G264900	TraesCS4B02G049900	TraesCS4D02G050300	Un	Un	Unbalanced	Un	Unbalanced	Un
TraesCS4A02G265100	TraesCS4B02G049800	TraesCS4D02G050200	Unbalanced	Unbalanced	Unbalanced	Balanced	Un	Unbalanced
TraesCS4A02G265200	TraesCS4B02G049600	TraesCS4D02G050000	Un	Unbalanced	Balanced	Balanced	Un	Unbalanced
TraesCS4A02G265300	TraesCS4B02G049500	TraesCS4D02G049900	Balanced	Unbalanced	Balanced	Balanced	Un	Balanced
TraesCS4A02G265400	TraesCS4B02G049400	TraesCS4D02G049700	Balanced	Unbalanced	Balanced	Balanced	Balanced	Balanced
TraesCS4A02G265800	TraesCS4B02G049100	TraesCS4D02G049200	Balanced	Unbalanced	Balanced	Balanced	Balanced	Unbalanced
TraesCS4A02G265900	TraesCS4B02G049000	TraesCS4D02G049100	Un	Un	Balanced	Un	Unbalanced	Balanced
TraesCS4A02G266100	TraesCS4B02G048900	TraesCS4D02G048800	Un	Un	Unbalanced	Un	Un	Unbalanced
TraesCS4A02G266200	TraesCS4B02G048100	TraesCS4D02G048500	Un	Un	Balanced	Un	Balanced	Un
TraesCS4A02G266400	TraesCS4B02G047900	TraesCS4D02G047800	Balanced	Balanced	Balanced	Balanced	Un	Unbalanced
TraesCS4A02G266500	TraesCS4B02G047800	TraesCS4D02G047700	Unbalanced	Unbalanced	Balanced	Unbalanced	Un	Unbalanced
TraesCS4A02G266600	TraesCS4B02G047700	TraesCS4D02G047600	Balanced	Unbalanced	Balanced	Balanced	Un	Balanced
TraesCS4A02G266700	TraesCS4B02G047600	TraesCS4D02G047500	Unbalanced	Unbalanced	Balanced	Balanced	Un	Balanced
TraesCS4A02G266800	TraesCS4B02G047500	TraesCS4D02G047507	Unbalanced	Unbalanced	Balanced	Unbalanced	Un	Unbalanced
TraesCS4A02G266900	TraesCS4B02G047400	TraesCS4D02G047400	Un	Unbalanced	Un	Un	Un	Un
TraesCS4A02G267000	TraesCS4B02G047300	TraesCS4D02G047300	Balanced	Unbalanced	Balanced	Balanced	Un	Balanced
TraesCS4A02G267100	TraesCS4B02G047200	TraesCS4D02G047200	Unbalanced	Unbalanced	Balanced	Balanced	Un	Balanced
TraesCS4A02G267300	TraesCS4B02G047100	TraesCS4D02G046900	Balanced	Balanced	Balanced	Balanced	Un	Balanced
TraesCS4A02G267400	TraesCS4B02G047000	TraesCS4D02G046800	Unbalanced	Un	Unbalanced	Un	Balanced	Un
TraesCS4A02G267500	TraesCS4B02G046900	TraesCS4D02G046700	Balanced	Unbalanced	Unbalanced	Unbalanced	Un	Balanced
TraesCS4A02G267600	TraesCS4B02G046800	TraesCS4D02G046600	Un	Unbalanced	Balanced	Balanced	Un	Balanced
TraesCS4A02G267700	TraesCS4B02G046700	TraesCS4D02G046500	Unbalanced	Un	Balanced	Balanced	Un	Un
TraesCS4A02G267800	TraesCS4B02G046600	TraesCS4D02G045500	Balanced	Unbalanced	Balanced	Balanced	Un	Balanced
TraesCS4A02G267900	TraesCS4B02G046500	TraesCS4D02G045600	Balanced	Balanced	Balanced	Un	Un	Unbalanced
TraesCS4A02G268000	TraesCS4B02G046400	TraesCS4D02G045700	Unbalanced	Unbalanced	Unbalanced	Balanced	Un	Unbalanced
TraesCS4A02G268100	TraesCS4B02G046300	TraesCS4D02G045800	Balanced	Balanced	Balanced	Balanced	Un	Unbalanced
TraesCS4A02G268200	TraesCS4B02G046100	TraesCS4D02G045900	Balanced	Un	Balanced	Unbalanced	Un	Unbalanced
TraesCS4A02G268200	TraesCS4B02G046100	TraesCS4D02G045900	Balanced	Un	Balanced	Unbalanced	Un	Unbalanced
TraesCS4A02G268300	TraesCS4B02G045900	TraesCS4D02G046100	Balanced	Unbalanced	Balanced	Balanced	Un	Balanced
TraesCS4A02G268500	TraesCS4B02G045700	TraesCS4D02G046200	Balanced	Balanced	Balanced	Un	Unbalanced	Balanced
TraesCS4A02G268600	TraesCS4B02G045600	TraesCS4D02G046300	Balanced	Balanced	Balanced	Balanced	Un	Balanced
TraesCS4A02G268700	TraesCS4B02G045500	TraesCS4D02G046400	Balanced	Balanced	Balanced	Balanced	Un	Balanced
TraesCS4A02G268800	TraesCS4B02G045400	TraesCS4D02G045300	Unbalanced	Unbalanced	Balanced	Un	Un	Unbalanced
TraesCS4A02G268900	TraesCS4B02G045300	TraesCS4D02G045200	Balanced	Un	Balanced	Balanced	Un	Balanced
TraesCS4A02G269000	TraesCS4B02G045200	TraesCS4D02G045100	Un	Un	Un	Un	Un	Un
TraesCS4A02G269200	TraesCS4B02G045000	TraesCS4D02G044700	Unbalanced	Unbalanced	Un	Balanced	Un	Un
TraesCS4A02G269300	TraesCS4B02G044800	TraesCS4D02G044400	Unbalanced	Unbalanced	Unbalanced	Un	Balanced	Unbalanced
TraesCS4A02G269400	TraesCS4B02G044600	TraesCS4D02G042100	Un	Unbalanced	Balanced	Un	Balanced	Un
TraesCS4A02G269700	TraesCS4B02G044400	TraesCS4D02G041800	Balanced	Unbalanced	Unbalanced	Balanced	Un	Unbalanced
TraesCS4A02G269900	TraesCS4B02G044200	TraesCS4D02G041700	Balanced	Un	Unbalanced	Unbalanced	Un	Balanced
TraesCS4A02G270000	TraesCS4B02G044100	TraesCS4D02G041600	Unbalanced	Unbalanced	Balanced	Unbalanced	Un	Balanced
TraesCS4A02G270100	TraesCS4B02G044000	TraesCS4D02G041500	Unbalanced	Balanced	Unbalanced	Balanced	Un	Unbalanced
TraesCS4A02G270200	TraesCS4B02G043900	TraesCS4D02G041400	Unbalanced	Unbalanced	Balanced	Unbalanced	Un	Unbalanced
TraesCS4A02G270400	TraesCS4B02G043700	TraesCS4D02G041200	Balanced	Balanced	Balanced	Balanced	Un	Unbalanced
TraesCS4A02G270500	TraesCS4B02G043600	TraesCS4D02G041100	Balanced	Unbalanced	Balanced	Unbalanced	Un	Unbalanced
TraesCS4A02G270600	TraesCS4B02G043500	TraesCS4D02G041000	Balanced	Unbalanced	Balanced	Balanced	Un	Balanced
TraesCS4A02G270700	TraesCS4B02G043400	TraesCS4D02G040900	Balanced	Unbalanced	Balanced	Balanced	Un	Balanced
TraesCS4A02G270800	TraesCS4B02G043300	TraesCS4D02G040800	Unbalanced	Unbalanced	Unbalanced	Un	Balanced	Unbalanced
TraesCS4A02G270900	TraesCS4B02G043200	TraesCS4D02G040700	Balanced	Un	Unbalanced	Balanced	Un	Balanced
TraesCS4A02G271000	TraesCS4B02G043100	TraesCS4D02G040400	Unbalanced	Unbalanced	Balanced	Balanced	Un	Balanced
TraesCS4A02G271100	TraesCS4B02G043000	TraesCS4D02G040300	Balanced	Unbalanced	Balanced	Unbalanced	Un	Balanced
TraesCS4A02G271200	TraesCS4B02G042900	TraesCS4D02G040200	Balanced	Unbalanced	Unbalanced	Unbalanced	Un	Balanced
TraesCS4A02G271300	TraesCS4B02G042700	TraesCS4D02G040100	Un	Un	Balanced	Un	Balanced	Un
TraesCS4A02G271400	TraesCS4B02G042600	TraesCS4D02G040000	Balanced	Un	Unbalanced	Balanced	Un	Balanced
TraesCS4A02G271500	TraesCS4B02G042500	TraesCS4D02G039900	Un	Balanced	Balanced	Un	Un	Un
TraesCS4A02G271600	TraesCS4B02G042400	TraesCS4D02G039700	Balanced	Unbalanced	Balanced	Unbalanced	Un	Balanced
TraesCS4A02G271700	TraesCS4B02G042300	TraesCS4D02G039500	Unbalanced	Balanced	Balanced	Unbalanced	Un	Unbalanced
TraesCS4A02G271800	TraesCS4B02G042200	TraesCS4D02G039400	Un	Unbalanced	Balanced	Balanced	Unbalanced	Unbalanced
TraesCS4A02G271900	TraesCS4B02G042100	TraesCS4D02G039300	Balanced	Unbalanced	Unbalanced	Unbalanced	Un	Unbalanced
TraesCS4A02G272000	TraesCS4B02G042000	TraesCS4D02G039200	Balanced	Unbalanced	Balanced	Balanced	Un	Unbalanced
TraesCS4A02G272100	TraesCS4B02G041900	TraesCS4D02G039100	Balanced	Unbalanced	Balanced	Balanced	Un	Balanced
TraesCS4A02G272200	TraesCS4B02G041800	TraesCS4D02G039000	Balanced	Balanced	Balanced	Balanced	Un	Balanced
TraesCS4A02G272500	TraesCS4B02G041600	TraesCS4D02G038900	Balanced	Unbalanced	Balanced	Balanced	Un	Balanced
TraesCS4A02G272600	TraesCS4B02G041500	TraesCS4D02G038800	Unbalanced	Unbalanced	Balanced	Balanced	Un	Balanced
TraesCS4A02G272700	TraesCS4B02G041400	TraesCS4D02G038700	Balanced	Unbalanced	Balanced	Balanced	Un	Balanced
TraesCS4A02G272800	TraesCS4B02G041200	TraesCS4D02G038500	Balanced	Balanced	Balanced	Unbalanced	Un	Balanced
TraesCS4A02G273100	TraesCS4B02G040900	TraesCS4D02G038300	Balanced	Unbalanced	Balanced	Balanced	Un	Balanced
TraesCS4A02G273200	TraesCS4B02G040800	TraesCS4D02G038200	Balanced	Balanced	Balanced	Balanced	Un	Balanced
TraesCS4A02G273300	TraesCS4B02G040700	TraesCS4D02G038100	Unbalanced	Un	Un	Un	Un	Un
TraesCS4A02G273500	TraesCS4B02G040200	TraesCS4D02G037800	Un	Un	Un	Un	Balanced	Un
TraesCS4A02G273600	TraesCS4B02G040100	TraesCS4D02G037700	Unbalanced	Balanced	Balanced	Balanced	Un	Balanced
TraesCS4A02G274200	TraesCS4B02G039400	TraesCS4D02G036500	Balanced	Unbalanced	Balanced	Balanced	Un	Balanced
TraesCS4A02G274300	TraesCS4B02G039300	TraesCS4D02G036400	Balanced	Unbalanced	Unbalanced	Unbalanced	Un	Balanced
TraesCS4A02G274600	TraesCS4B02G039200	TraesCS4D02G036300	Balanced	Balanced	Unbalanced	Balanced	Un	Unbalanced
TraesCS4A02G274700	TraesCS4B02G039100	TraesCS4D02G036200	Balanced	Balanced	Balanced	Balanced	Un	Balanced
TraesCS4A02G274900	TraesCS4B02G039000	TraesCS4D02G036100	Unbalanced	Unbalanced	Unbalanced	Unbalanced	Un	Balanced
TraesCS4A02G275000	TraesCS4B02G038500	TraesCS4D02G035400	Unbalanced	Balanced	Balanced	Unbalanced	Un	Balanced
TraesCS4A02G275100	TraesCS4B02G038600	TraesCS4D02G035500	Balanced	Balanced	Balanced	Unbalanced	Un	Un
TraesCS4A02G275200	TraesCS4B02G038700	TraesCS4D02G035600	Balanced	Balanced	Balanced	Balanced	Un	Balanced
TraesCS4A02G275200	TraesCS4B02G038700	TraesCS4D02G035600	Balanced	Unbalanced	Balanced	Balanced	Un	Balanced
TraesCS4A02G275300	TraesCS4B02G038800	TraesCS4D02G035700	Unbalanced	Balanced	Balanced	Un	Un	Un
TraesCS4A02G275300	TraesCS4B02G038800	TraesCS4D02G035700	Unbalanced	Unbalanced	Balanced	Un	Un	Un
TraesCS4A02G275400	TraesCS4B02G038900	TraesCS4D02G035800	Unbalanced	Unbalanced	Unbalanced	Unbalanced	Unbalanced	Unbalanced
TraesCS4A02G275500	TraesCS4B02G038200	TraesCS4D02G035900	Balanced	Balanced	Balanced	Balanced	Un	Balanced
TraesCS4A02G275600	TraesCS4B02G038100	TraesCS4D02G036000	Unbalanced	Balanced	Balanced	Balanced	Un	Unbalanced
TraesCS4A02G275700	TraesCS4B02G038000	TraesCS4D02G035300	Balanced	Balanced	Balanced	Balanced	Un	Unbalanced
TraesCS4A02G275900	TraesCS4B02G037800	TraesCS4D02G035100	Balanced	Unbalanced	Balanced	Un	Un	Unbalanced
TraesCS4A02G276100	TraesCS4B02G037600	TraesCS4D02G035000	Un	Unbalanced	Balanced	Un	Unbalanced	Un
TraesCS4A02G276300	TraesCS4B02G037400	TraesCS4D02G034700	Balanced	Balanced	Balanced	Balanced	Un	Balanced
TraesCS4A02G276400	TraesCS4B02G037300	TraesCS4D02G034600	Unbalanced	Un	Balanced	Balanced	Un	Unbalanced
TraesCS4A02G276500	TraesCS4B02G037200	TraesCS4D02G034500	Balanced	Balanced	Unbalanced	Balanced	Un	Un
TraesCS4A02G276600	TraesCS4B02G037100	TraesCS4D02G034400	Unbalanced	Balanced	Balanced	Balanced	Un	Balanced
TraesCS4A02G276700	TraesCS4B02G037000	TraesCS4D02G034300	Balanced	Balanced	Balanced	Balanced	Un	Balanced
TraesCS4A02G276800	TraesCS4B02G036900	TraesCS4D02G034200	Balanced	Unbalanced	Balanced	Balanced	Un	Balanced
TraesCS4A02G276900	TraesCS4B02G036800	TraesCS4D02G034100	Balanced	Unbalanced	Balanced	Balanced	Un	Balanced
TraesCS4A02G277100	TraesCS4B02G035800	TraesCS4D02G034000	Balanced	Unbalanced	Balanced	Unbalanced	Un	Balanced
TraesCS4A02G277200	TraesCS4B02G035700	TraesCS4D02G033800	Unbalanced	Unbalanced	Balanced	Un	Balanced	Un
TraesCS4A02G277500	TraesCS4B02G035600	TraesCS4D02G033600	Unbalanced	Unbalanced	Balanced	Unbalanced	Un	Balanced
TraesCS4A02G277600	TraesCS4B02G035500	TraesCS4D02G033500	Balanced	Balanced	Balanced	Balanced	Un	Balanced
TraesCS4A02G277700	TraesCS4B02G035400	TraesCS4D02G033400	Unbalanced	Unbalanced	Balanced	Balanced	Un	Balanced
TraesCS4A02G277800	TraesCS4B02G035300	TraesCS4D02G033300	Balanced	Unbalanced	Balanced	Balanced	Un	Balanced
TraesCS4A02G277900	TraesCS4B02G035200	TraesCS4D02G033200	Un	Un	Balanced	Un	Balanced	Un
TraesCS4A02G278100	TraesCS4B02G034900	TraesCS4D02G033100	Un	Un	Balanced	Un	Un	Un
TraesCS4A02G278300	TraesCS4B02G034600	TraesCS4D02G033000	Balanced	Un	Balanced	Balanced	Balanced	Balanced
TraesCS4A02G278500	TraesCS4B02G034500	TraesCS4D02G032900	Un	Un	Un	Un	Un	Un
TraesCS4A02G278800	TraesCS4B02G034100	TraesCS4D02G032600	Balanced	Unbalanced	Un	Un	Un	Un
TraesCS4A02G279100	TraesCS4B02G033400	TraesCS4D02G032000	Unbalanced	Un	Unbalanced	Un	Unbalanced	Un
TraesCS4A02G279200	TraesCS4B02G033300	TraesCS4D02G031800	Balanced	Un	Un	Un	Balanced	Un
TraesCS4A02G279400	TraesCS4B02G033000	TraesCS4D02G031500	Un	Un	Un	Un	Balanced	Un
TraesCS4A02G279500	TraesCS4B02G032900	TraesCS4D02G031400	Unbalanced	Un	Balanced	Unbalanced	Un	Balanced
TraesCS4A02G279600	TraesCS4B02G032800	TraesCS4D02G031200	Balanced	Un	Balanced	Balanced	Un	Balanced
TraesCS4A02G279700	TraesCS4B02G032600	TraesCS4D02G030300	Un	Un	Un	Un	Un	Un
TraesCS4A02G279800	TraesCS4B02G032500	TraesCS4D02G030200	Balanced	Unbalanced	Balanced	Unbalanced	Un	Balanced
TraesCS4A02G280000	TraesCS4B02G032400	TraesCS4D02G030100	Balanced	Un	Unbalanced	Unbalanced	Balanced	Balanced
TraesCS4A02G280500	TraesCS4B02G032200	TraesCS4D02G030000	Balanced	Balanced	Balanced	Balanced	Balanced	Balanced
TraesCS4A02G280700	TraesCS4B02G032100	TraesCS4D02G029800	Balanced	Un	Balanced	Balanced	Un	Unbalanced
TraesCS4A02G280800	TraesCS4B02G032000	TraesCS4D02G029700	Unbalanced	Balanced	Balanced	Unbalanced	Un	Unbalanced
TraesCS4A02G281300	TraesCS4B02G031700	TraesCS4D02G029400	Unbalanced	Unbalanced	Balanced	Balanced	Un	Unbalanced
TraesCS4A02G281500	TraesCS4B02G031500	TraesCS4D02G029200	Balanced	Unbalanced	Balanced	Balanced	Un	Balanced
TraesCS4A02G281600	TraesCS4B02G031400	TraesCS4D02G029100	Un	Unbalanced	Unbalanced	Un	Unbalanced	Balanced
TraesCS4A02G281700	TraesCS4B02G031300	TraesCS4D02G028900	Balanced	Un	Unbalanced	Balanced	Un	Unbalanced
TraesCS4A02G281800	TraesCS4B02G031200	TraesCS4D02G028800	Unbalanced	Balanced	Balanced	Un	Un	Balanced
TraesCS4A02G281900	TraesCS4B02G031100	TraesCS4D02G028700	Un	Un	Unbalanced	Un	Balanced	Un
TraesCS4A02G282400	TraesCS4B02G030900	TraesCS4D02G028400	Balanced	Balanced	Balanced	Balanced	Un	Balanced
TraesCS4A02G282500	TraesCS4B02G030800	TraesCS4D02G028300	Balanced	Balanced	Balanced	Balanced	Un	Unbalanced
TraesCS4A02G282600	TraesCS4B02G029100	TraesCS4D02G028200	Un	Balanced	Balanced	Balanced	Un	Balanced
TraesCS4A02G282600	TraesCS4B02G030700	TraesCS4D02G028200	Un	Un	Un	Un	Un	Un
TraesCS4A02G282700	TraesCS4B02G030600	TraesCS4D02G028100	Balanced	Balanced	Balanced	Balanced	Un	Balanced
TraesCS4A02G282800	TraesCS4B02G030500	TraesCS4D02G028000	Balanced	Unbalanced	Unbalanced	Balanced	Un	Balanced
TraesCS4A02G283400	TraesCS4B02G030100	TraesCS4D02G027600	Un	Balanced	Balanced	Un	Balanced	Balanced
TraesCS4A02G283500	TraesCS4B02G029200	TraesCS4D02G027100	Balanced	Unbalanced	Balanced	Balanced	Un	Balanced
TraesCS4A02G283600	TraesCS4B02G029300	TraesCS4D02G027000	Balanced	Unbalanced	Balanced	Balanced	Un	Unbalanced
TraesCS4A02G283700	TraesCS4B02G029400	TraesCS4D02G026900	Unbalanced	Unbalanced	Balanced	Unbalanced	Un	Balanced
TraesCS4A02G283900	TraesCS4B02G029600	TraesCS4D02G026800	Unbalanced	Balanced	Balanced	Unbalanced	Un	Unbalanced
TraesCS4A02G283900	TraesCS4B02G029600	TraesCS4D02G026800	Unbalanced	Unbalanced	Balanced	Unbalanced	Un	Unbalanced
TraesCS4A02G284000	TraesCS4B02G029700	TraesCS4D02G026700	Unbalanced	Unbalanced	Balanced	Unbalanced	Un	Balanced
TraesCS4A02G284200	TraesCS4B02G028900	TraesCS4D02G026500	Balanced	Unbalanced	Balanced	Balanced	Un	Balanced
TraesCS4A02G284400	TraesCS4B02G028700	TraesCS4D02G026300	Balanced	Unbalanced	Balanced	Balanced	Un	Un
TraesCS4A02G284500	TraesCS4B02G028600	TraesCS4D02G026200	Balanced	Un	Balanced	Unbalanced	Un	Unbalanced
TraesCS4A02G284600	TraesCS4B02G028500	TraesCS4D02G026100	Balanced	Unbalanced	Balanced	Unbalanced	Un	Un
TraesCS4A02G285200	TraesCS4B02G026800	TraesCS4D02G024500	Un	Balanced	Balanced	Un	Balanced	Un
TraesCS4A02G285300	TraesCS4B02G026900	TraesCS4D02G024600	Un	Un	Un	Un	Un	Un
TraesCS4A02G285700	TraesCS4B02G027100	TraesCS4D02G024900	Un	Unbalanced	Unbalanced	Un	Balanced	Un
TraesCS4A02G285800	TraesCS4B02G027200	TraesCS4D02G025000	Balanced	Balanced	Unbalanced	Unbalanced	Un	Balanced
TraesCS4A02G285800	TraesCS4B02G027200	TraesCS4D02G025000	Balanced	Unbalanced	Unbalanced	Unbalanced	Un	Balanced
TraesCS4A02G286000	TraesCS4B02G027400	TraesCS4D02G025100	Balanced	Unbalanced	Balanced	Balanced	Un	Balanced
TraesCS4A02G286100	TraesCS4B02G027500	TraesCS4D02G025200	Balanced	Balanced	Balanced	Balanced	Un	Balanced
TraesCS4A02G286400	TraesCS4B02G027800	TraesCS4D02G025300	Balanced	Unbalanced	Balanced	Balanced	Un	Balanced
TraesCS4A02G286500	TraesCS4B02G027900	TraesCS4D02G025400	Balanced	Unbalanced	Unbalanced	Unbalanced	Un	Balanced
TraesCS4A02G286600	TraesCS4B02G028000	TraesCS4D02G025500	Balanced	Unbalanced	Unbalanced	Unbalanced	Un	Balanced
TraesCS4A02G286700	TraesCS4B02G028100	TraesCS4D02G025700	Balanced	Balanced	Balanced	Balanced	Un	Unbalanced
TraesCS4A02G286800	TraesCS4B02G027000	TraesCS4D02G024700	Un	Un	Unbalanced	Un	Unbalanced	Un
TraesCS4A02G287200	TraesCS4B02G026900	TraesCS4D02G024600	Un	Un	Un	Un	Balanced	Un
TraesCS4A02G287500	TraesCS4B02G026800	TraesCS4D02G024500	Un	Unbalanced	Balanced	Un	Balanced	Un
TraesCS4A02G287900	TraesCS4B02G026700	TraesCS4D02G024400	Unbalanced	Balanced	Unbalanced	Balanced	Un	Balanced
TraesCS4A02G288400	TraesCS4B02G026500	TraesCS4D02G023900	Un	Un	Balanced	Un	Unbalanced	Un
TraesCS4A02G288500	TraesCS4B02G026400	TraesCS4D02G023800	Balanced	Unbalanced	Balanced	Balanced	Un	Unbalanced
TraesCS4A02G288600	TraesCS4B02G026200	TraesCS4D02G023600	Balanced	Unbalanced	Balanced	Balanced	Un	Balanced
TraesCS4A02G288700	TraesCS4B02G026100	TraesCS4D02G023500	Un	Unbalanced	Un	Un	Balanced	Un
TraesCS4A02G288800	TraesCS4B02G026000	TraesCS4D02G023400	Balanced	Balanced	Balanced	Balanced	Un	Balanced
TraesCS4A02G289000	TraesCS4B02G025900	TraesCS4D02G023200	Un	Un	Balanced	Un	Unbalanced	Un
TraesCS4A02G289200	TraesCS4B02G025700	TraesCS4D02G022800	Balanced	Unbalanced	Balanced	Unbalanced	Un	Balanced
TraesCS4A02G289300	TraesCS4B02G025600	TraesCS4D02G022700	Unbalanced	Unbalanced	Balanced	Balanced	Un	Balanced
TraesCS4A02G289400	TraesCS4B02G025500	TraesCS4D02G022600	Unbalanced	Balanced	Balanced	Balanced	Un	Unbalanced
TraesCS4A02G289500	TraesCS4B02G025400	TraesCS4D02G022500	Un	Un	Balanced	Un	Unbalanced	Un
TraesCS4A02G289600	TraesCS4B02G025200	TraesCS4D02G022400	Balanced	Balanced	Balanced	Balanced	Un	Balanced
TraesCS4A02G290300	TraesCS4B02G023900	TraesCS4D02G021500	Un	Balanced	Balanced	Unbalanced	Balanced	Unbalanced
TraesCS4A02G290400	TraesCS4B02G023800	TraesCS4D02G021400	Balanced	Unbalanced	Balanced	Unbalanced	Un	Unbalanced
TraesCS4A02G290500	TraesCS4B02G023700	TraesCS4D02G021300	Un	Balanced	Balanced	Un	Balanced	Balanced
TraesCS4A02G290600	TraesCS4B02G023600	TraesCS4D02G021200	Unbalanced	Unbalanced	Balanced	Balanced	Un	Balanced
TraesCS4A02G290600	TraesCS4B02G023600	TraesCS5D02G014800	Unbalanced	Unbalanced	Balanced	Balanced	Un	Balanced
TraesCS4A02G290700	TraesCS4B02G023300	TraesCS4D02G021100	Un	Un	Balanced	Un	Balanced	Un
TraesCS4A02G290800	TraesCS4B02G023200	TraesCS4D02G021000	Unbalanced	Unbalanced	Unbalanced	Un	Un	Unbalanced
TraesCS4A02G290800	TraesCS4B02G023200	TraesCS5D02G015700	Unbalanced	Unbalanced	Unbalanced	Un	Un	Balanced
TraesCS4A02G291100	TraesCS4B02G023100	TraesCS4D02G020700	Unbalanced	Un	Unbalanced	Un	Un	Un
TraesCS4A02G291100	TraesCS4B02G023100	TraesCS5D02G016100	Un	Un	Unbalanced	Un	Balanced	Un
TraesCS4A02G291200	TraesCS4B02G023000	TraesCS4D02G020600	Un	Balanced	Balanced	Un	Balanced	Un
TraesCS4A02G291200	TraesCS4B02G023000	TraesCS5D02G016200	Balanced	Unbalanced	Balanced	Unbalanced	Unbalanced	Balanced
TraesCS4A02G291300	TraesCS4B02G022900	TraesCS4D02G020500	Unbalanced	Unbalanced	Balanced	Balanced	Un	Balanced
TraesCS4A02G291300	TraesCS4B02G022900	TraesCS5D02G016300	Un	Unbalanced	Balanced	Unbalanced	Un	Unbalanced
TraesCS4A02G291400	TraesCS4B02G022500	TraesCS4D02G020400	Un	Un	Balanced	Un	Balanced	Un
TraesCS4A02G291400	TraesCS4B02G022500	TraesCS5D02G016800	Unbalanced	Balanced	Balanced	Un	Balanced	Unbalanced
TraesCS4A02G291600	TraesCS4B02G022400	TraesCS4D02G020200	Balanced	Unbalanced	Balanced	Balanced	Unbalanced	Balanced
TraesCS4A02G291700	TraesCS4B02G022300	TraesCS4D02G020100	Unbalanced	Balanced	Balanced	Unbalanced	Un	Balanced
TraesCS4A02G291900	TraesCS4B02G022000	TraesCS4D02G019800	Un	Un	Un	Un	Balanced	Un
TraesCS4A02G292200	TraesCS4B02G021900	TraesCS4D02G019600	Un	Un	Unbalanced	Un	Balanced	Un
TraesCS4A02G292300	TraesCS4B02G021800	TraesCS4D02G019500	Un	Un	Un	Un	Balanced	Un
TraesCS4A02G292400	TraesCS4B02G021700	TraesCS4D02G019400	Un	Un	Balanced	Un	Balanced	Un
TraesCS4A02G292500	TraesCS4B02G021600	TraesCS4D02G019300	Un	Un	Unbalanced	Un	Balanced	Un
TraesCS4A02G292800	TraesCS4B02G020900	TraesCS4D02G018700	Un	Un	Unbalanced	Un	Balanced	Balanced
TraesCS4A02G293000	TraesCS4B02G020300	TraesCS4D02G018500	Unbalanced	Balanced	Balanced	Un	Un	Balanced
TraesCS4A02G293500	TraesCS4B02G020100	TraesCS4D02G018300	Unbalanced	Unbalanced	Balanced	Un	Un	Balanced
TraesCS4A02G293600	TraesCS4B02G019400	TraesCS4D02G018200	Unbalanced	Unbalanced	Balanced	Unbalanced	Unbalanced	Balanced
TraesCS4A02G293700	TraesCS4B02G019600	TraesCS4D02G018100	Balanced	Unbalanced	Balanced	Un	Un	Unbalanced
TraesCS4A02G293800	TraesCS4B02G019700	TraesCS4D02G018000	Unbalanced	Unbalanced	Balanced	Balanced	Unbalanced	Unbalanced
TraesCS4A02G293800	TraesCS4B02G019700	TraesCS4D02G018000	Unbalanced	Unbalanced	Balanced	Balanced	Unbalanced	Unbalanced
TraesCS4A02G293900	TraesCS4B02G019800	TraesCS4D02G017900	Un	Balanced	Balanced	Un	Un	Un
TraesCS4A02G294000	TraesCS4B02G019900	TraesCS4D02G017800	Balanced	Unbalanced	Balanced	Unbalanced	Un	Balanced
TraesCS4A02G294100	TraesCS4B02G020000	TraesCS4D02G017700	Balanced	Unbalanced	Balanced	Balanced	Un	Unbalanced
TraesCS4A02G294200	TraesCS4B02G019300	TraesCS4D02G017600	Un	Un	Unbalanced	Un	Balanced	Un
TraesCS4A02G294500	TraesCS4B02G019000	TraesCS4D02G017400	Balanced	Unbalanced	Unbalanced	Unbalanced	Un	Balanced
TraesCS4A02G294800	TraesCS4B02G018800	TraesCS4D02G017000	Balanced	Unbalanced	Balanced	Unbalanced	Un	Balanced
TraesCS4A02G294900	TraesCS4B02G018700	TraesCS4D02G016900	Balanced	Balanced	Balanced	Balanced	Un	Unbalanced
TraesCS4A02G295000	TraesCS4B02G018600	TraesCS4D02G016800	Unbalanced	Balanced	Balanced	Balanced	Un	Balanced
TraesCS4A02G295100	TraesCS4B02G018500	TraesCS4D02G016700	Unbalanced	Balanced	Unbalanced	Un	Un	Balanced
TraesCS4A02G295300	TraesCS4B02G018400	TraesCS4D02G016600	Unbalanced	Unbalanced	Balanced	Unbalanced	Un	Unbalanced
TraesCS4A02G295400	TraesCS4B02G018300	TraesCS4D02G016500	Unbalanced	Balanced	Unbalanced	Un	Balanced	Balanced
TraesCS4A02G295700	TraesCS4B02G018200	TraesCS4D02G016400	Unbalanced	Un	Balanced	Balanced	Un	Balanced
TraesCS4A02G296000	TraesCS4B02G017600	TraesCS4D02G016000	Un	Balanced	Balanced	Un	Balanced	Un
TraesCS4A02G296200	TraesCS4B02G017400	TraesCS4D02G015900	Balanced	Unbalanced	Balanced	Balanced	Un	Unbalanced
TraesCS4A02G296300	TraesCS4B02G017300	TraesCS4D02G015600	Unbalanced	Unbalanced	Unbalanced	Un	Balanced	Un
TraesCS4A02G296500	TraesCS4B02G017200	TraesCS4D02G015500	Unbalanced	Balanced	Balanced	Balanced	Un	Unbalanced
TraesCS4A02G296600	TraesCS4B02G017100	TraesCS4D02G015400	Balanced	Balanced	Balanced	Un	Un	Un
TraesCS4A02G296700	TraesCS4B02G017000	TraesCS4D02G015300	Unbalanced	Unbalanced	Balanced	Unbalanced	Un	Balanced
TraesCS4A02G296800	TraesCS4B02G016700	TraesCS4D02G015000	Un	Balanced	Balanced	Un	Unbalanced	Un
TraesCS4A02G297100	TraesCS4B02G016500	TraesCS4D02G014900	Un	Balanced	Unbalanced	Un	Un	Un
TraesCS4A02G297300	TraesCS4B02G016400	TraesCS4D02G014800	Balanced	Unbalanced	Balanced	Unbalanced	Un	Balanced
TraesCS4A02G297500	TraesCS4B02G016200	TraesCS4D02G014600	Un	Unbalanced	Unbalanced	Un	Unbalanced	Balanced
TraesCS4A02G297600	TraesCS4B02G016100	TraesCS4D02G014500	Unbalanced	Unbalanced	Balanced	Balanced	Un	Balanced
TraesCS4A02G297700	TraesCS4B02G016000	TraesCS4D02G014400	Balanced	Unbalanced	Balanced	Balanced	Un	Balanced
TraesCS4A02G297800	TraesCS4B02G015900	TraesCS4D02G014300	Balanced	Unbalanced	Balanced	Balanced	Un	Unbalanced
TraesCS4A02G297900	TraesCS4B02G015800	TraesCS4D02G014200	Unbalanced	Unbalanced	Balanced	Balanced	Un	Unbalanced
TraesCS4A02G298000	TraesCS4B02G015700	TraesCS4D02G014000	Unbalanced	Unbalanced	Unbalanced	Balanced	Un	Unbalanced
TraesCS4A02G298100	TraesCS4B02G015600	TraesCS4D02G013900	Balanced	Unbalanced	Balanced	Balanced	Unbalanced	Unbalanced
TraesCS4A02G298200	TraesCS4B02G015500	TraesCS4D02G013600	Unbalanced	Unbalanced	Balanced	Un	Un	Unbalanced
TraesCS4A02G298300	TraesCS4B02G015300	TraesCS4D02G013500	Un	Unbalanced	Balanced	Un	Balanced	Un
TraesCS4A02G298400	TraesCS4B02G015200	TraesCS4D02G013300	Unbalanced	Unbalanced	Balanced	Balanced	Un	Unbalanced
TraesCS4A02G298500	TraesCS4B02G015000	TraesCS4D02G013200	Balanced	Unbalanced	Balanced	Balanced	Un	Balanced
TraesCS4A02G298600	TraesCS4B02G014900	TraesCS4D02G013100	Un	Un	Un	Un	Unbalanced	Un
TraesCS4A02G298700	TraesCS4B02G014700	TraesCS4D02G012900	Balanced	Balanced	Unbalanced	Unbalanced	Un	Unbalanced
TraesCS4A02G298900	TraesCS4B02G014500	TraesCS4D02G012700	Unbalanced	Unbalanced	Balanced	Unbalanced	Un	Unbalanced
TraesCS4A02G299000	TraesCS4B02G014400	TraesCS4D02G012600	Un	Unbalanced	Balanced	Unbalanced	Un	Balanced
TraesCS4A02G299100	TraesCS4B02G014300	TraesCS4D02G012500	Balanced	Unbalanced	Balanced	Unbalanced	Un	Unbalanced
TraesCS4A02G299200	TraesCS4B02G014200	TraesCS4D02G012400	Balanced	Un	Balanced	Balanced	Un	Unbalanced
TraesCS4A02G299300	TraesCS4B02G014100	TraesCS4D02G012300	Balanced	Unbalanced	Balanced	Balanced	Un	Balanced
TraesCS4A02G299600	TraesCS4B02G014000	TraesCS4D02G011900	Un	Unbalanced	Balanced	Un	Balanced	Un
TraesCS4A02G299800	TraesCS4B02G013800	TraesCS4D02G011700	Balanced	Un	Balanced	Balanced	Un	Balanced
TraesCS4A02G299900	TraesCS4B02G013700	TraesCS4D02G011500	Un	Un	Un	Un	Unbalanced	Un
TraesCS4A02G300300	TraesCS4B02G013500	TraesCS4D02G011300	Balanced	Unbalanced	Balanced	Balanced	Un	Balanced
TraesCS4A02G300400	TraesCS4B02G013400	TraesCS4D02G011200	Un	Unbalanced	Balanced	Balanced	Un	Unbalanced
TraesCS4A02G301100	TraesCS4B02G013200	TraesCS4D02G010900	Un	Un	Unbalanced	Un	Un	Un
TraesCS4A02G301600	TraesCS4B02G013100	TraesCS4D02G010700	Unbalanced	Unbalanced	Balanced	Un	Un	Un
TraesCS4A02G301700	TraesCS4B02G012500	TraesCS4D02G010600	Un	Un	Unbalanced	Un	Balanced	Unbalanced
TraesCS4A02G302000	TraesCS4B02G012100	TraesCS4D02G010200	Balanced	Unbalanced	Balanced	Balanced	Un	Balanced
TraesCS4A02G302300	TraesCS4B02G011500	TraesCS4D02G009600	Un	Un	Unbalanced	Un	Balanced	Un
TraesCS4A02G302400	TraesCS4B02G011400	TraesCS4D02G009500	Un	Un	Unbalanced	Un	Unbalanced	Unbalanced
TraesCS4A02G302600	TraesCS4B02G010900	TraesCS4D02G009400	Un	Un	Unbalanced	Un	Balanced	Unbalanced
TraesCS4A02G303300	TraesCS4B02G010500	TraesCS4D02G009200	Balanced	Unbalanced	Balanced	Balanced	Un	Balanced
TraesCS4A02G303400	TraesCS4B02G010400	TraesCS4D02G009100	Balanced	Unbalanced	Un	Un	Un	Balanced
TraesCS4A02G303500	TraesCS4B02G010300	TraesCS4D02G008900	Balanced	Unbalanced	Balanced	Balanced	Un	Balanced
TraesCS4A02G304200	TraesCS4B02G006500	TraesCS4D02G008600	Un	Un	Balanced	Un	Un	Un
TraesCS4A02G304300	TraesCS4B02G006600	TraesCS4D02G008500	Unbalanced	Unbalanced	Balanced	Un	Un	Balanced
TraesCS4A02G306300	TraesCS4B02G008200	TraesCS4D02G007100	Balanced	Balanced	Balanced	Balanced	Un	Unbalanced
TraesCS4A02G306400	TraesCS4B02G008300	TraesCS4D02G007000	Unbalanced	Unbalanced	Balanced	Unbalanced	Un	Unbalanced
TraesCS4A02G306500	TraesCS4B02G008400	TraesCS4D02G006900	Balanced	Unbalanced	Balanced	Unbalanced	Un	Unbalanced
TraesCS4A02G307300	TraesCS4B02G009200	TraesCS4D02G006700	Balanced	Balanced	Balanced	Unbalanced	Un	Balanced
TraesCS4A02G307400	TraesCS4B02G009300	TraesCS4D02G006500	Unbalanced	Balanced	Unbalanced	Un	Unbalanced	Unbalanced
TraesCS4A02G307500	TraesCS4B02G009500	TraesCS4D02G006300	Unbalanced	Un	Balanced	Un	Balanced	Unbalanced
TraesCS4A02G307800	TraesCS4B02G009800	TraesCS4D02G006200	Unbalanced	Unbalanced	Unbalanced	Unbalanced	Balanced	Unbalanced
TraesCS4A02G307900	TraesCS4B02G009900	TraesCS4D02G006100	Balanced	Unbalanced	Unbalanced	Balanced	Un	Unbalanced
TraesCS4A02G308400	TraesCS4B02G006200	TraesCS4D02G005900	Un	Unbalanced	Balanced	Balanced	Un	Balanced
TraesCS4A02G308700	TraesCS4B02G005800	TraesCS4D02G005600	Unbalanced	Unbalanced	Unbalanced	Un	Un	Un
TraesCS4A02G308800	TraesCS4B02G005700	TraesCS4D02G005500	Un	Un	Un	Un	Unbalanced	Un
TraesCS4A02G308900	TraesCS4B02G005600	TraesCS4D02G005300	Un	Un	Unbalanced	Un	Balanced	Un
TraesCS4A02G310600	TraesCS4B02G003600	TraesCS4D02G003600	Balanced	Unbalanced	Balanced	Balanced	Un	Unbalanced
TraesCS4A02G310700	TraesCS4B02G003500	TraesCS4D02G003500	Unbalanced	Balanced	Balanced	Balanced	Un	Unbalanced
TraesCS4A02G311000	TraesCS4B02G003300	TraesCS4D02G002800	Un	Unbalanced	Balanced	Un	Balanced	Un
TraesCS4A02G311100	TraesCS4B02G003200	TraesCS4D02G002900	Unbalanced	Unbalanced	Balanced	Balanced	Un	Unbalanced
TraesCS4A02G311200	TraesCS4B02G003100	TraesCS4D02G003000	Balanced	Unbalanced	Balanced	Unbalanced	Un	Balanced
TraesCS4A02G311200	TraesCS4B02G003100	TraesCS4D02G003000	Balanced	Unbalanced	Balanced	Unbalanced	Un	Balanced
TraesCS4A02G311300	TraesCS4B02G003000	TraesCS4D02G003100	Balanced	Balanced	Balanced	Unbalanced	Un	Balanced
TraesCS4A02G311400	TraesCS4B02G002900	TraesCS4D02G002700	Balanced	Unbalanced	Balanced	Unbalanced	Un	Balanced
TraesCS4A02G311400	TraesCS4B02G002900	TraesCS4D02G003200	Unbalanced	Balanced	Balanced	Balanced	Un	Balanced
TraesCS4A02G311700	TraesCS4B02G000500	TraesCS4D02G002500	Balanced	Unbalanced	Unbalanced	Unbalanced	Un	Unbalanced
TraesCS4A02G312000	TraesCS4B02G000700	TraesCS4D02G002200	Un	Un	Un	Un	Balanced	Un
TraesCS4A02G312100	TraesCS4B02G000800	TraesCS4D02G002100	Balanced	Balanced	Balanced	Un	Un	Unbalanced
TraesCS4A02G312200	TraesCS4B02G000900	TraesCS4D02G002000	Unbalanced	Unbalanced	Balanced	Unbalanced	Un	Balanced
TraesCS4A02G312300	TraesCS4B02G001000	TraesCS4D02G001900	Unbalanced	Unbalanced	Balanced	Un	Un	Unbalanced
TraesCS4A02G312400	TraesCS4B02G001100	TraesCS4D02G001800	Un	Un	Unbalanced	Un	Balanced	Un
TraesCS4A02G312500	TraesCS4B02G001200	TraesCS4D02G001700	Un	Un	Un	Un	Un	Un
TraesCS4A02G313300	TraesCS5B02G566400	TraesCS5D02G558700	Unbalanced	Unbalanced	Balanced	Un	Balanced	Un
TraesCS4A02G313500	TraesCS5B02G566200	TraesCS5D02G558600	Un	Un	Unbalanced	Balanced	Un	Unbalanced
TraesCS4A02G313600	TraesCS5B02G566100	TraesCS5D02G558500	Unbalanced	Balanced	Balanced	Unbalanced	Un	Unbalanced
TraesCS4A02G313700	TraesCS5B02G566000	TraesCS5D02G558400	Unbalanced	Unbalanced	Unbalanced	Unbalanced	Un	Unbalanced
TraesCS4A02G314500	TraesCS5B02G565300	TraesCS5D02G549200	Un	Balanced	Balanced	Un	Un	Unbalanced
TraesCS4A02G315300	TraesCS5B02G564200	TraesCS5D02G550500	Balanced	Unbalanced	Balanced	Balanced	Un	Balanced
TraesCS4A02G315400	TraesCS5B02G564000	TraesCS5D02G550600	Un	Un	Balanced	Un	Balanced	Un
TraesCS4A02G315500	TraesCS5B02G563900	TraesCS5D02G550700	Unbalanced	Balanced	Balanced	Unbalanced	Unbalanced	Balanced
TraesCS4A02G315700	TraesCS5B02G563800	TraesCS5D02G551200	Balanced	Unbalanced	Balanced	Balanced	Un	Unbalanced
TraesCS4A02G315800	TraesCS5B02G563700	TraesCS5D02G551300	Unbalanced	Unbalanced	Un	Unbalanced	Un	Un
TraesCS4A02G316200	TraesCS5B02G563300	TraesCS5D02G566500	Un	Un	Balanced	Un	Balanced	Un
TraesCS4A02G316400	TraesCS5B02G562700	TraesCS5D02G566700	Un	Unbalanced	Un	Un	Balanced	Un
TraesCS4A02G316600	TraesCS5B02G562500	TraesCS5D02G566900	Un	Balanced	Unbalanced	Un	Un	Un
TraesCS4A02G316700	TraesCS5B02G562300	TraesCS5D02G567100	Unbalanced	Balanced	Balanced	Un	Unbalanced	Balanced
TraesCS4A02G316800	TraesCS5B02G562100	TraesCS5D02G567300	Balanced	Unbalanced	Balanced	Balanced	Un	Balanced
TraesCS4A02G317200	TraesCS5B02G562000	TraesCS5D02G567500	Unbalanced	Un	Balanced	Un	Unbalanced	Un
TraesCS4A02G317700	TraesCS5B02G561600	TraesCS5D02G568200	Unbalanced	Un	Balanced	Un	Balanced	Balanced
TraesCS4A02G317800	TraesCS5B02G561500	TraesCS5D02G568300	Balanced	Unbalanced	Unbalanced	Balanced	Un	Balanced
TraesCS4A02G317900	TraesCS5B02G561300	TraesCS5D02G568400	Balanced	Unbalanced	Balanced	Balanced	Un	Unbalanced
TraesCS4A02G318200	TraesCS5B02G561200	TraesCS5D02G568600	Balanced	Balanced	Balanced	Balanced	Un	Balanced
TraesCS4A02G318300	TraesCS5B02G560700	TraesCS5D02G568700	Balanced	Balanced	Un	Un	Balanced	Un
TraesCS4A02G318800	TraesCS5B02G560600	TraesCS5D02G569600	Unbalanced	Balanced	Balanced	Balanced	Un	Unbalanced
TraesCS4A02G318900	TraesCS5B02G560500	TraesCS5D02G569700	Un	Unbalanced	Balanced	Unbalanced	Un	Unbalanced
TraesCS4A02G319000	TraesCS5B02G560400	TraesCS5D02G569800	Balanced	Unbalanced	Balanced	Balanced	Un	Balanced
TraesCS4A02G319100	TraesCS5B02G560300	TraesCS5D02G566200	Balanced	Unbalanced	Balanced	Un	Un	Balanced
TraesCS4A02G319300	TraesCS5B02G559900	TraesCS5D02G565900	Balanced	Un	Balanced	Balanced	Un	Unbalanced
TraesCS4A02G319500	TraesCS5B02G559600	TraesCS5D02G565800	Balanced	Balanced	Balanced	Balanced	Un	Balanced
TraesCS4A02G319700	TraesCS5B02G559400	TraesCS5D02G565600	Un	Balanced	Un	Un	Un	Un
TraesCS4A02G319800	TraesCS5B02G559300	TraesCS5D02G565400	Unbalanced	Unbalanced	Balanced	Unbalanced	Un	Balanced
TraesCS4A02G319900	TraesCS5B02G559200	TraesCS5D02G565300	Balanced	Unbalanced	Balanced	Un	Balanced	Balanced
TraesCS4A02G320000	TraesCS5B02G559100	TraesCS5D02G565200	Balanced	Unbalanced	Unbalanced	Unbalanced	Un	Balanced
TraesCS4A02G320200	TraesCS5B02G559000	TraesCS5D02G564800	Balanced	Balanced	Balanced	Balanced	Un	Balanced
TraesCS4A02G320500	TraesCS5B02G558300	TraesCS5D02G564700	Unbalanced	Unbalanced	Balanced	Unbalanced	Un	Balanced
TraesCS4A02G320600	TraesCS5B02G558200	TraesCS5D02G564600	Un	Unbalanced	Un	Un	Balanced	Balanced
TraesCS4A02G320800	TraesCS5B02G558100	TraesCS5D02G564500	Un	Unbalanced	Unbalanced	Unbalanced	Balanced	Unbalanced
TraesCS4A02G321000	TraesCS5B02G557900	TraesCS5D02G564300	Un	Un	Unbalanced	Un	Balanced	Un
TraesCS4A02G321300	TraesCS5B02G557500	TraesCS5D02G551800	Balanced	Balanced	Balanced	Unbalanced	Un	Balanced
TraesCS4A02G321400	TraesCS5B02G557400	TraesCS5D02G552000	Balanced	Unbalanced	Unbalanced	Un	Un	Un
TraesCS4A02G322300	TraesCS5B02G556200	TraesCS5D02G553300	Unbalanced	Unbalanced	Balanced	Balanced	Un	Unbalanced
TraesCS4A02G322400	TraesCS5B02G556000	TraesCS5D02G553500	Unbalanced	Balanced	Balanced	Unbalanced	Un	Balanced
TraesCS4A02G322500	TraesCS5B02G555900	TraesCS5D02G553600	Unbalanced	Unbalanced	Unbalanced	Unbalanced	Un	Unbalanced
TraesCS4A02G322600	TraesCS5B02G555800	TraesCS5D02G553700	Balanced	Unbalanced	Balanced	Balanced	Un	Balanced
TraesCS4A02G323400	TraesCS5B02G555000	TraesCS5D02G553900	Unbalanced	Balanced	Unbalanced	Un	Unbalanced	Unbalanced
TraesCS4A02G323500	TraesCS5B02G554900	TraesCS5D02G554000	Unbalanced	Unbalanced	Balanced	Unbalanced	Unbalanced	Balanced
TraesCS4A02G323700	TraesCS5B02G554600	TraesCS5D02G554100	Balanced	Unbalanced	Balanced	Balanced	Un	Balanced
TraesCS4A02G323800	TraesCS5B02G554500	TraesCS5D02G554300	Unbalanced	Balanced	Balanced	Unbalanced	Un	Unbalanced
TraesCS4A02G324000	TraesCS5B02G554400	TraesCS5D02G554400	Unbalanced	Unbalanced	Balanced	Balanced	Un	Balanced
TraesCS4A02G324500	TraesCS5B02G537000	TraesCS5D02G555100	Balanced	Unbalanced	Balanced	Balanced	Un	Balanced
TraesCS4A02G324600	TraesCS5B02G537200	TraesCS5D02G555300	Balanced	Balanced	Balanced	Unbalanced	Un	Unbalanced
TraesCS4A02G324700	TraesCS5B02G537300	TraesCS5D02G555400	Un	Un	Un	Un	Balanced	Un
TraesCS4A02G324800	TraesCS5B02G537400	TraesCS5D02G555600	Balanced	Balanced	Balanced	Unbalanced	Un	Unbalanced
TraesCS4A02G325000	TraesCS5B02G537800	TraesCS5D02G556300	Unbalanced	Un	Balanced	Balanced	Unbalanced	Balanced
TraesCS4A02G325400	TraesCS5B02G538300	TraesCS5D02G556600	Unbalanced	Un	Un	Un	Balanced	Un
TraesCS4A02G325500	TraesCS5B02G538400	TraesCS5D02G556700	Balanced	Unbalanced	Balanced	Balanced	Un	Unbalanced
TraesCS4A02G325600	TraesCS5B02G538500	TraesCS5D02G556800	Balanced	Unbalanced	Balanced	Balanced	Un	Balanced
TraesCS4A02G325700	TraesCS5B02G538600	TraesCS5D02G556900	Un	Un	Balanced	Un	Unbalanced	Balanced
TraesCS4A02G325800	TraesCS5B02G538700	TraesCS5D02G557000	Unbalanced	Unbalanced	Balanced	Balanced	Un	Unbalanced
TraesCS4A02G326000	TraesCS5B02G538900	TraesCS5D02G557100	Balanced	Balanced	Balanced	Balanced	Un	Balanced
TraesCS4A02G326100	TraesCS5B02G539000	TraesCS5D02G557200	Balanced	Unbalanced	Balanced	Balanced	Un	Unbalanced
TraesCS4A02G326200	TraesCS5B02G539100	TraesCS5D02G557300	Un	Unbalanced	Balanced	Balanced	Un	Balanced
TraesCS4A02G326300	TraesCS5B02G539200	TraesCS5D02G549000	Unbalanced	Balanced	Un	Un	Un	Un
TraesCS4A02G326300	TraesCS5B02G539200	TraesCS5D02G557400	Balanced	Balanced	Un	Un	Un	Un
TraesCS4A02G326700	TraesCS5B02G539600	TraesCS5D02G548700	Un	Un	Un	Un	Balanced	Un
TraesCS4A02G327100	TraesCS5B02G540400	TraesCS5D02G547600	Unbalanced	Unbalanced	Unbalanced	Un	Un	Un
TraesCS4A02G327300	TraesCS5B02G541500	TraesCS5D02G546600	Balanced	Balanced	Unbalanced	Un	Balanced	Un
TraesCS4A02G327600	TraesCS5B02G541800	TraesCS5D02G546200	Un	Un	Un	Un	Balanced	Un
TraesCS4A02G327900	TraesCS5B02G542100	TraesCS5D02G545800	Unbalanced	Un	Un	Un	Balanced	Un
TraesCS4A02G328000	TraesCS5B02G542200	TraesCS5D02G545700	Un	Un	Balanced	Un	Balanced	Un
TraesCS4A02G328200	TraesCS5B02G542300	TraesCS5D02G545500	Unbalanced	Unbalanced	Balanced	Balanced	Un	Balanced
TraesCS4A02G328400	TraesCS5B02G542400	TraesCS5D02G545300	Un	Unbalanced	Balanced	Unbalanced	Un	Balanced
TraesCS4A02G328600	TraesCS5B02G542600	TraesCS5D02G545200	Balanced	Unbalanced	Balanced	Balanced	Un	Balanced
TraesCS4A02G328700	TraesCS5B02G542700	TraesCS5D02G545100	Balanced	Unbalanced	Balanced	Balanced	Un	Unbalanced
TraesCS4A02G328900	TraesCS5B02G543300	TraesCS5D02G544900	Unbalanced	Unbalanced	Balanced	Balanced	Un	Balanced
TraesCS4A02G329000	TraesCS5B02G543400	TraesCS5D02G544800	Balanced	Balanced	Balanced	Balanced	Un	Balanced
TraesCS4A02G329300	TraesCS5B02G543700	TraesCS5D02G544000	Balanced	Unbalanced	Balanced	Balanced	Un	Balanced
TraesCS4A02G329400	TraesCS5B02G544000	TraesCS5D02G543800	Unbalanced	Un	Un	Un	Un	Un
TraesCS4A02G329600	TraesCS5B02G544500	TraesCS5D02G543600	Balanced	Unbalanced	Balanced	Unbalanced	Un	Balanced
TraesCS4A02G330000	TraesCS5B02G544800	TraesCS5D02G542700	Un	Un	Balanced	Un	Un	Un
TraesCS4A02G330400	TraesCS5B02G545200	TraesCS5D02G542300	Balanced	Unbalanced	Balanced	Unbalanced	Un	Un
TraesCS4A02G330800	TraesCS5B02G545500	TraesCS5D02G542100	Un	Un	Un	Un	Balanced	Un
TraesCS4A02G330900	TraesCS5B02G545600	TraesCS5D02G542000	Un	Un	Un	Un	Balanced	Un
TraesCS4A02G331900	TraesCS5B02G546700	TraesCS5D02G540800	Balanced	Unbalanced	Balanced	Balanced	Un	Balanced
TraesCS4A02G332000	TraesCS5B02G546900	TraesCS5D02G540700	Un	Balanced	Balanced	Unbalanced	Un	Balanced
TraesCS4A02G332300	TraesCS5B02G547100	TraesCS5D02G541300	Un	Un	Balanced	Unbalanced	Unbalanced	Unbalanced
TraesCS4A02G332900	TraesCS5B02G553200	TraesCS5D02G539700	Unbalanced	Un	Unbalanced	Balanced	Balanced	Balanced
TraesCS4A02G332900	TraesCS5B02G553200	TraesCS5D02G541800	Unbalanced	Un	Unbalanced	Balanced	Balanced	Unbalanced
TraesCS4A02G333200	TraesCS5B02G552900	TraesCS5D02G539000	Un	Un	Unbalanced	Un	Balanced	Unbalanced
TraesCS4A02G333300	TraesCS5B02G552800	TraesCS5D02G538900	Un	Un	Balanced	Un	Balanced	Un
TraesCS4A02G333400	TraesCS5B02G552600	TraesCS5D02G538800	Balanced	Unbalanced	Balanced	Balanced	Un	Balanced
TraesCS4A02G333500	TraesCS5B02G552100	TraesCS5D02G538600	Unbalanced	Balanced	Un	Un	Balanced	Un
TraesCS4A02G333800	TraesCS5B02G551900	TraesCS5D02G538300	Unbalanced	Unbalanced	Unbalanced	Un	Unbalanced	Balanced
TraesCS4A02G333900	TraesCS5B02G551800	TraesCS5D02G538200	Balanced	Unbalanced	Balanced	Balanced	Un	Unbalanced
TraesCS4A02G334000	TraesCS5B02G551100	TraesCS5D02G538000	Un	Un	Un	Un	Un	Un
TraesCS4A02G334100	TraesCS5B02G551000	TraesCS5D02G537800	Un	Un	Un	Un	Unbalanced	Un
TraesCS4A02G334400	TraesCS5B02G550900	TraesCS5D02G537700	Balanced	Unbalanced	Balanced	Balanced	Un	Balanced
TraesCS4A02G334500	TraesCS5B02G550700	TraesCS5D02G537500	Un	Un	Un	Un	Unbalanced	Un
TraesCS4A02G334600	TraesCS5B02G550600	TraesCS5D02G537400	Un	Un	Balanced	Un	Balanced	Unbalanced
TraesCS4A02G334800	TraesCS5B02G550300	TraesCS5D02G537300	Unbalanced	Un	Balanced	Balanced	Un	Unbalanced
TraesCS4A02G334900	TraesCS5B02G550000	TraesCS5D02G536900	Balanced	Unbalanced	Balanced	Balanced	Un	Balanced
TraesCS4A02G335300	TraesCS5B02G549800	TraesCS5D02G536800	Unbalanced	Unbalanced	Balanced	Unbalanced	Un	Balanced
TraesCS4A02G335400	TraesCS5B02G549700	TraesCS5D02G536700	Balanced	Un	Balanced	Balanced	Un	Unbalanced
TraesCS4A02G335500	TraesCS5B02G535300	TraesCS5D02G532400	Balanced	Unbalanced	Balanced	Balanced	Un	Balanced
TraesCS4A02G335800	TraesCS5B02G535600	TraesCS5D02G532600	Un	Un	Unbalanced	Un	Un	Unbalanced
TraesCS4A02G335900	TraesCS5B02G535800	TraesCS5D02G533100	Un	Un	Balanced	Un	Un	Unbalanced
TraesCS4A02G336000	TraesCS5B02G535900	TraesCS5D02G533200	Un	Un	Balanced	Un	Un	Un
TraesCS4A02G336300	TraesCS5B02G536100	TraesCS5D02G533600	Un	Unbalanced	Balanced	Balanced	Balanced	Unbalanced
TraesCS4A02G336400	TraesCS5B02G536200	TraesCS5D02G533700	Un	Unbalanced	Balanced	Unbalanced	Unbalanced	Balanced
TraesCS4A02G336800	TraesCS5B02G536500	TraesCS5D02G534000	Balanced	Unbalanced	Balanced	Balanced	Un	Balanced
TraesCS4A02G336900	TraesCS5B02G536600	TraesCS5D02G534100	Balanced	Unbalanced	Balanced	Balanced	Un	Balanced
TraesCS4A02G337000	TraesCS5B02G536700	TraesCS5D02G534200	Unbalanced	Balanced	Unbalanced	Un	Balanced	Unbalanced
TraesCS4A02G337300	TraesCS5B02G536900	TraesCS5D02G534400	Unbalanced	Unbalanced	Balanced	Balanced	Balanced	Un
TraesCS4A02G337800	TraesCS5B02G547400	TraesCS5D02G534600	Balanced	Unbalanced	Unbalanced	Unbalanced	Un	Balanced
TraesCS4A02G338000	TraesCS5B02G547500	TraesCS5D02G534700	Un	Un	Un	Un	Balanced	Un
TraesCS4A02G338200	TraesCS5B02G547600	TraesCS5D02G534800	Un	Un	Unbalanced	Un	Balanced	Un
TraesCS4A02G338300	TraesCS5B02G547700	TraesCS5D02G534900	Un	Un	Balanced	Un	Balanced	Un
TraesCS4A02G338800	TraesCS5B02G548100	TraesCS5D02G535100	Un	Un	Balanced	Un	Balanced	Un
TraesCS4A02G338900	TraesCS5B02G548200	TraesCS5D02G535300	Un	Balanced	Balanced	Unbalanced	Un	Balanced
TraesCS4A02G339100	TraesCS5B02G548400	TraesCS5D02G535400	Un	Un	Balanced	Un	Balanced	Un
TraesCS4A02G339200	TraesCS5B02G548500	TraesCS5D02G535500	Un	Un	Un	Un	Balanced	Un
TraesCS4A02G339300	TraesCS5B02G548900	TraesCS5D02G535800	Balanced	Unbalanced	Balanced	Balanced	Un	Unbalanced
TraesCS4A02G339400	TraesCS5B02G549000	TraesCS5D02G535900	Unbalanced	Un	Un	Un	Un	Un
TraesCS4A02G339500	TraesCS5B02G549100	TraesCS5D02G536000	Unbalanced	Balanced	Balanced	Balanced	Un	Balanced
TraesCS4A02G339600	TraesCS5B02G549200	TraesCS5D02G536100	Balanced	Balanced	Balanced	Balanced	Un	Balanced
TraesCS4A02G339700	TraesCS5B02G549300	TraesCS5D02G536200	Unbalanced	Unbalanced	Balanced	Un	Unbalanced	Balanced
TraesCS4A02G339900	TraesCS5B02G549500	TraesCS5D02G536500	Unbalanced	Unbalanced	Balanced	Un	Un	Balanced
TraesCS4A02G340000	TraesCS5B02G549600	TraesCS5D02G536600	Un	Un	Un	Un	Unbalanced	Un
TraesCS4A02G340100	TraesCS5B02G534800	TraesCS5D02G532300	Un	Un	Balanced	Un	Un	Unbalanced
TraesCS4A02G340400	TraesCS5B02G534700	TraesCS5D02G532200	Unbalanced	Balanced	Balanced	Unbalanced	Unbalanced	Balanced
TraesCS4A02G340600	TraesCS5B02G534400	TraesCS5D02G532100	Balanced	Unbalanced	Balanced	Balanced	Un	Balanced
TraesCS4A02G340800	TraesCS5B02G533900	TraesCS5D02G531900	Un	Un	Un	Un	Unbalanced	Un
TraesCS4A02G341000	TraesCS5B02G533600	TraesCS5D02G531800	Unbalanced	Unbalanced	Balanced	Unbalanced	Un	Balanced
TraesCS4A02G341100	TraesCS5B02G533400	TraesCS5D02G531600	Unbalanced	Balanced	Balanced	Balanced	Un	Balanced
TraesCS4A02G341200	TraesCS5B02G533300	TraesCS5D02G531500	Un	Balanced	Balanced	Un	Unbalanced	Un
TraesCS4A02G341500	TraesCS5B02G533100	TraesCS5D02G531400	Unbalanced	Unbalanced	Unbalanced	Un	Unbalanced	Un
TraesCS4A02G341600	TraesCS5B02G533000	TraesCS5D02G531300	Balanced	Unbalanced	Balanced	Balanced	Un	Balanced
TraesCS4A02G341700	TraesCS5B02G532900	TraesCS5D02G531200	Balanced	Balanced	Balanced	Balanced	Un	Balanced
TraesCS4A02G341900	TraesCS5B02G532800	TraesCS5D02G531100	Unbalanced	Unbalanced	Unbalanced	Unbalanced	Un	Balanced
TraesCS4A02G342300	TraesCS5B02G532400	TraesCS5D02G530800	Balanced	Unbalanced	Unbalanced	Un	Un	Balanced
TraesCS4A02G342600	TraesCS5B02G532100	TraesCS5D02G530400	Balanced	Un	Unbalanced	Balanced	Un	Un
TraesCS4A02G342700	TraesCS5B02G532000	TraesCS5D02G530300	Balanced	Unbalanced	Balanced	Balanced	Un	Unbalanced
TraesCS4A02G342800	TraesCS5B02G531900	TraesCS5D02G530200	Balanced	Unbalanced	Balanced	Unbalanced	Un	Balanced
TraesCS4A02G342900	TraesCS5B02G531800	TraesCS5D02G530100	Un	Un	Unbalanced	Un	Balanced	Un
TraesCS4A02G343300	TraesCS5B02G531400	TraesCS5D02G529700	Balanced	Unbalanced	Balanced	Unbalanced	Un	Unbalanced
TraesCS4A02G343400	TraesCS5B02G531300	TraesCS5D02G529600	Unbalanced	Unbalanced	Balanced	Balanced	Un	Balanced
TraesCS4A02G343500	TraesCS5B02G530800	TraesCS5D02G529500	Balanced	Unbalanced	Balanced	Un	Un	Unbalanced
TraesCS4A02G343600	TraesCS5B02G530600	TraesCS5D02G529400	Un	Un	Un	Un	Un	Un
TraesCS4A02G343700	TraesCS5B02G530500	TraesCS5D02G529200	Un	Un	Balanced	Un	Balanced	Un
TraesCS4A02G343800	TraesCS5B02G530100	TraesCS5D02G529100	Balanced	Un	Balanced	Balanced	Un	Balanced
TraesCS4A02G344300	TraesCS5B02G527200	TraesCS5D02G526500	Balanced	Un	Balanced	Unbalanced	Balanced	Unbalanced
TraesCS4A02G344600	TraesCS5B02G527800	TraesCS5D02G526600	Unbalanced	Un	Unbalanced	Un	Balanced	Un
TraesCS4A02G344800	TraesCS5B02G527600	TraesCS5D02G526900	Un	Un	Unbalanced	Un	Un	Un
TraesCS4A02G344900	TraesCS5B02G528100	TraesCS5D02G527100	Balanced	Unbalanced	Balanced	Balanced	Balanced	Balanced
TraesCS4A02G345000	TraesCS5B02G528400	TraesCS5D02G527700	Un	Un	Unbalanced	Un	Balanced	Un
TraesCS4A02G345000	TraesCS5B02G528400	TraesCS5D02G527700	Un	Un	Unbalanced	Un	Balanced	Un
TraesCS4A02G345100	TraesCS5B02G528700	TraesCS5D02G527800	Un	Un	Un	Un	Balanced	Un
TraesCS4A02G345200	TraesCS5B02G528800	TraesCS5D02G527900	Unbalanced	Unbalanced	Balanced	Balanced	Un	Balanced
TraesCS4A02G345300	TraesCS5B02G529000	TraesCS5D02G528000	Un	Un	Un	Un	Un	Un
TraesCS4A02G345500	TraesCS5B02G529300	TraesCS5D02G528400	Balanced	Balanced	Unbalanced	Balanced	Un	Balanced
TraesCS4A02G345700	TraesCS5B02G527100	TraesCS5D02G526800	Unbalanced	Unbalanced	Unbalanced	Un	Balanced	Unbalanced
TraesCS4A02G346200	TraesCS5B02G526700	TraesCS5D02G526000	Unbalanced	Un	Balanced	Unbalanced	Un	Unbalanced
TraesCS4A02G346900	TraesCS5B02G526500	TraesCS5D02G525400	Unbalanced	Unbalanced	Unbalanced	Un	Un	Balanced
TraesCS4A02G347600	TraesCS5B02G526000	TraesCS5D02G524800	Unbalanced	Un	Un	Unbalanced	Un	Un
TraesCS4A02G347800	TraesCS5B02G525600	TraesCS5D02G524600	Unbalanced	Balanced	Un	Un	Unbalanced	Un
TraesCS4A02G347900	TraesCS5B02G525200	TraesCS5D02G523900	Balanced	Unbalanced	Balanced	Un	Un	Unbalanced
TraesCS4A02G348600	TraesCS5B02G524200	TraesCS5D02G523500	Balanced	Un	Balanced	Balanced	Un	Unbalanced
TraesCS4A02G348700	TraesCS5B02G524100	TraesCS5D02G523100	Unbalanced	Un	Balanced	Un	Balanced	Balanced
TraesCS4A02G348800	TraesCS5B02G523900	TraesCS5D02G522900	Unbalanced	Un	Balanced	Un	Balanced	Unbalanced
TraesCS4A02G349000	TraesCS5B02G523800	TraesCS5D02G522700	Balanced	Un	Balanced	Unbalanced	Un	Balanced
TraesCS4A02G349200	TraesCS5B02G523600	TraesCS5D02G522500	Balanced	Un	Balanced	Unbalanced	Balanced	Balanced
TraesCS4A02G349400	TraesCS5B02G523300	TraesCS5D02G522400	Unbalanced	Balanced	Balanced	Balanced	Un	Balanced
TraesCS4A02G349500	TraesCS5B02G523200	TraesCS5D02G522300	Un	Un	Unbalanced	Un	Balanced	Balanced
TraesCS4A02G350000	TraesCS5B02G523000	TraesCS5D02G521800	Unbalanced	Balanced	Balanced	Balanced	Un	Balanced
TraesCS4A02G350200	TraesCS5B02G522900	TraesCS5D02G521600	Balanced	Un	Balanced	Un	Balanced	Un
TraesCS4A02G350700	TraesCS5B02G522400	TraesCS5D02G521100	Un	Un	Balanced	Un	Balanced	Un
TraesCS4A02G351500	TraesCS5B02G522000	TraesCS5D02G520900	Unbalanced	Unbalanced	Balanced	Un	Balanced	Balanced
TraesCS4A02G351600	TraesCS5B02G521800	TraesCS5D02G520500	Un	Un	Un	Un	Un	Un
TraesCS4A02G351900	TraesCS5B02G521500	TraesCS5D02G520200	Unbalanced	Balanced	Balanced	Balanced	Un	Balanced
TraesCS4A02G352100	TraesCS5B02G519300	TraesCS5D02G518600	Balanced	Balanced	Balanced	Balanced	Un	Balanced
TraesCS4A02G352200	TraesCS5B02G519400	TraesCS5D02G518700	Balanced	Balanced	Unbalanced	Unbalanced	Un	Balanced
TraesCS4A02G352300	TraesCS5B02G519500	TraesCS5D02G518800	Balanced	Unbalanced	Balanced	Balanced	Un	Balanced
TraesCS4A02G352400	TraesCS5B02G519600	TraesCS5D02G518900	Un	Unbalanced	Un	Un	Balanced	Un
TraesCS4A02G352400	TraesCS5B02G521000	TraesCS5D02G518900	Unbalanced	Balanced	Un	Un	Unbalanced	Un
TraesCS4A02G352700	TraesCS5B02G519700	TraesCS5D02G519100	Unbalanced	Unbalanced	Unbalanced	Un	Un	Unbalanced
TraesCS4A02G352800	TraesCS5B02G520000	TraesCS5D02G519300	Un	Un	Un	Un	Balanced	Un
TraesCS4A02G352800	TraesCS5B02G520000	TraesCS5D02G519300	Un	Un	Un	Un	Balanced	Un
TraesCS4A02G352900	TraesCS5B02G520200	TraesCS5D02G519400	Un	Unbalanced	Balanced	Un	Balanced	Un
TraesCS4A02G353000	TraesCS5B02G520300	TraesCS5D02G519500	Unbalanced	Balanced	Balanced	Balanced	Un	Unbalanced
TraesCS4A02G353100	TraesCS5B02G520400	TraesCS5D02G519600	Unbalanced	Un	Unbalanced	Un	Balanced	Unbalanced
TraesCS4A02G353200	TraesCS5B02G520500	TraesCS5D02G519700	Balanced	Unbalanced	Balanced	Balanced	Un	Balanced
TraesCS4A02G353400	TraesCS5B02G520700	TraesCS5D02G519900	Balanced	Balanced	Balanced	Balanced	Un	Balanced
TraesCS4A02G353500	TraesCS5B02G519200	TraesCS5D02G518500	Un	Unbalanced	Balanced	Balanced	Unbalanced	Balanced
TraesCS4A02G353700	TraesCS5B02G518900	TraesCS5D02G518100	Un	Un	Un	Un	Unbalanced	Un
TraesCS4A02G354100	TraesCS5B02G518400	TraesCS5D02G517900	Un	Un	Balanced	Un	Balanced	Unbalanced
TraesCS4A02G354200	TraesCS5B02G518200	TraesCS5D02G517800	Balanced	Unbalanced	Balanced	Unbalanced	Un	Balanced
TraesCS4A02G354300	TraesCS5B02G518100	TraesCS5D02G517700	Un	Unbalanced	Balanced	Unbalanced	Un	Unbalanced
TraesCS4A02G354500	TraesCS5B02G517900	TraesCS5D02G517600	Balanced	Unbalanced	Balanced	Unbalanced	Un	Balanced
TraesCS4A02G355000	TraesCS5B02G517500	TraesCS5D02G517200	Balanced	Balanced	Balanced	Balanced	Un	Balanced
TraesCS4A02G355100	TraesCS5B02G517400	TraesCS5D02G517100	Unbalanced	Unbalanced	Balanced	Balanced	Un	Balanced
TraesCS4A02G355300	TraesCS5B02G517000	TraesCS5D02G517000	Balanced	Unbalanced	Balanced	Balanced	Balanced	Balanced
TraesCS4A02G355500	TraesCS5B02G516800	TraesCS5D02G516800	Unbalanced	Unbalanced	Unbalanced	Unbalanced	Un	Balanced
TraesCS4A02G355600	TraesCS5B02G516600	TraesCS5D02G516700	Balanced	Unbalanced	Balanced	Unbalanced	Un	Balanced
TraesCS4A02G355700	TraesCS5B02G516400	TraesCS5D02G516500	Unbalanced	Unbalanced	Balanced	Balanced	Un	Balanced
TraesCS4A02G355800	TraesCS5B02G516300	TraesCS5D02G516400	Unbalanced	Unbalanced	Un	Un	Un	Un
TraesCS4A02G355900	TraesCS5B02G516200	TraesCS5D02G516300	Balanced	Unbalanced	Balanced	Balanced	Un	Balanced
TraesCS4A02G356100	TraesCS5B02G516100	TraesCS5D02G516200	Balanced	Unbalanced	Balanced	Unbalanced	Un	Balanced
TraesCS4A02G356200	TraesCS5B02G516000	TraesCS5D02G516100	Unbalanced	Unbalanced	Balanced	Balanced	Un	Balanced
TraesCS4A02G356300	TraesCS5B02G515900	TraesCS5D02G516000	Balanced	Unbalanced	Balanced	Balanced	Un	Balanced
TraesCS4A02G356400	TraesCS5B02G515800	TraesCS5D02G515900	Balanced	Unbalanced	Unbalanced	Balanced	Un	Balanced
TraesCS4A02G357100	TraesCS5B02G515600	TraesCS5D02G515800	Balanced	Balanced	Balanced	Balanced	Un	Unbalanced
TraesCS4A02G357200	TraesCS5B02G515500	TraesCS5D02G515700	Unbalanced	Unbalanced	Balanced	Unbalanced	Un	Unbalanced
TraesCS4A02G357300	TraesCS5B02G515200	TraesCS5D02G515400	Unbalanced	Unbalanced	Balanced	Balanced	Un	Unbalanced
TraesCS4A02G357400	TraesCS5B02G515100	TraesCS5D02G515300	Unbalanced	Unbalanced	Balanced	Un	Un	Un
TraesCS4A02G357500	TraesCS5B02G515000	TraesCS5D02G515100	Unbalanced	Un	Balanced	Unbalanced	Un	Balanced
TraesCS4A02G358100	TraesCS5B02G514400	TraesCS5D02G514800	Balanced	Unbalanced	Balanced	Balanced	Un	Unbalanced
TraesCS4A02G358300	TraesCS5B02G514100	TraesCS5D02G514600	Un	Un	Un	Un	Balanced	Un
TraesCS4A02G358400	TraesCS5B02G514000	TraesCS5D02G514500	Unbalanced	Balanced	Balanced	Balanced	Un	Balanced
TraesCS4A02G358500	TraesCS5B02G513000	TraesCS5D02G513400	Un	Un	Unbalanced	Un	Un	Un
TraesCS4A02G358600	TraesCS5B02G512900	TraesCS5D02G513500	Unbalanced	Unbalanced	Balanced	Balanced	Un	Balanced
TraesCS4A02G358700	TraesCS5B02G513100	TraesCS5D02G513600	Unbalanced	Unbalanced	Balanced	Balanced	Un	Unbalanced
TraesCS4A02G358800	TraesCS5B02G513200	TraesCS5D02G513700	Balanced	Unbalanced	Balanced	Balanced	Un	Unbalanced
TraesCS4A02G358900	TraesCS5B02G513300	TraesCS5D02G513800	Unbalanced	Unbalanced	Unbalanced	Balanced	Un	Unbalanced
TraesCS4A02G359000	TraesCS5B02G513500	TraesCS5D02G514000	Balanced	Unbalanced	Balanced	Balanced	Un	Balanced
TraesCS4A02G359000	TraesCS5B02G513500	TraesCS5D02G514000	Balanced	Balanced	Balanced	Balanced	Un	Balanced
TraesCS4A02G359100	TraesCS5B02G513600	TraesCS5D02G514100	Un	Un	Un	Un	Un	Un
TraesCS4A02G359200	TraesCS5B02G513700	TraesCS5D02G514200	Balanced	Un	Balanced	Un	Un	Balanced
TraesCS4A02G359500	TraesCS5B02G512800	TraesCS5D02G513300	Balanced	Unbalanced	Balanced	Balanced	Balanced	Unbalanced
TraesCS4A02G360100	TraesCS5B02G512200	TraesCS5D02G512800	Un	Unbalanced	Un	Un	Un	Un
TraesCS4A02G361000	TraesCS5B02G511900	TraesCS5D02G512400	Un	Un	Unbalanced	Un	Balanced	Unbalanced
TraesCS4A02G361100	TraesCS5B02G511800	TraesCS5D02G512300	Balanced	Balanced	Unbalanced	Balanced	Un	Unbalanced
TraesCS4A02G361200	TraesCS5B02G511700	TraesCS5D02G512200	Un	Un	Balanced	Un	Balanced	Balanced
TraesCS4A02G361300	TraesCS5B02G511600	TraesCS5D02G512100	Balanced	Balanced	Balanced	Balanced	Un	Balanced
TraesCS4A02G361400	TraesCS5B02G511500	TraesCS5D02G512000	Un	Un	Balanced	Un	Balanced	Balanced
TraesCS4A02G361600	TraesCS5B02G511300	TraesCS5D02G511500	Balanced	Unbalanced	Balanced	Balanced	Balanced	Balanced
TraesCS4A02G361800	TraesCS5B02G511100	TraesCS5D02G511400	Un	Un	Balanced	Un	Unbalanced	Balanced
TraesCS4A02G361900	TraesCS5B02G510900	TraesCS5D02G511200	Balanced	Balanced	Balanced	Balanced	Un	Balanced
TraesCS4A02G363100	TraesCS5B02G510700	TraesCS5D02G510500	Un	Unbalanced	Unbalanced	Balanced	Unbalanced	Balanced
TraesCS4A02G363300	TraesCS5B02G510100	TraesCS5D02G510200	Unbalanced	Unbalanced	Un	Balanced	Un	Balanced
TraesCS4A02G363400	TraesCS5B02G510000	TraesCS5D02G510100	Balanced	Balanced	Balanced	Balanced	Un	Balanced
TraesCS4A02G363500	TraesCS5B02G509900	TraesCS5D02G510000	Balanced	Unbalanced	Balanced	Unbalanced	Un	Balanced
TraesCS4A02G363600	TraesCS5B02G509800	TraesCS5D02G509900	Un	Unbalanced	Unbalanced	Unbalanced	Unbalanced	Balanced
TraesCS4A02G363800	TraesCS5B02G509500	TraesCS5D02G509600	Balanced	Unbalanced	Balanced	Balanced	Un	Unbalanced
TraesCS4A02G364200	TraesCS5B02G509200	TraesCS5D02G509200	Balanced	Unbalanced	Balanced	Balanced	Un	Unbalanced
TraesCS4A02G364400	TraesCS5B02G509100	TraesCS5D02G509100	Balanced	Un	Balanced	Balanced	Un	Unbalanced
TraesCS4A02G364500	TraesCS5B02G509000	TraesCS5D02G509000	Un	Un	Un	Un	Un	Balanced
TraesCS4A02G364600	TraesCS5B02G508900	TraesCS5D02G508900	Balanced	Unbalanced	Balanced	Unbalanced	Un	Unbalanced
TraesCS4A02G364700	TraesCS5B02G508800	TraesCS5D02G508800	Balanced	Unbalanced	Balanced	Unbalanced	Un	Unbalanced
TraesCS4A02G364800	TraesCS5B02G508700	TraesCS5D02G508500	Unbalanced	Unbalanced	Balanced	Unbalanced	Un	Unbalanced
TraesCS4A02G365000	TraesCS5B02G508500	TraesCS5D02G508400	Un	Un	Unbalanced	Un	Balanced	Unbalanced
TraesCS4A02G365200	TraesCS5B02G508200	TraesCS5D02G508200	Balanced	Unbalanced	Balanced	Balanced	Un	Balanced
TraesCS4A02G365300	TraesCS5B02G508000	TraesCS5D02G508100	Un	Balanced	Balanced	Un	Balanced	Un
TraesCS4A02G365400	TraesCS5B02G507800	TraesCS5D02G507900	Un	Unbalanced	Balanced	Un	Balanced	Un
TraesCS4A02G365600	TraesCS5B02G507600	TraesCS5D02G507700	Unbalanced	Unbalanced	Balanced	Un	Balanced	Un
TraesCS4A02G365800	TraesCS5B02G507400	TraesCS5D02G507400	Un	Un	Balanced	Un	Balanced	Unbalanced
TraesCS4A02G366000	TraesCS5B02G507300	TraesCS5D02G507100	Unbalanced	Balanced	Unbalanced	Un	Balanced	Unbalanced
TraesCS4A02G366100	TraesCS5B02G507200	TraesCS5D02G507000	Balanced	Unbalanced	Balanced	Balanced	Un	Balanced
TraesCS4A02G366200	TraesCS5B02G507100	TraesCS5D02G506900	Balanced	Unbalanced	Balanced	Balanced	Un	Unbalanced
TraesCS4A02G366600	TraesCS5B02G506300	TraesCS5D02G506700	Unbalanced	Un	Balanced	Balanced	Un	Balanced
TraesCS4A02G367200	TraesCS5B02G505400	TraesCS5D02G506200	Balanced	Unbalanced	Balanced	Balanced	Un	Balanced
TraesCS4A02G367400	TraesCS5B02G505300	TraesCS5D02G506000	Balanced	Unbalanced	Balanced	Balanced	Un	Balanced
TraesCS4A02G367500	TraesCS5B02G505200	TraesCS5D02G505900	Balanced	Unbalanced	Balanced	Balanced	Un	Unbalanced
TraesCS4A02G367600	TraesCS5B02G505000	TraesCS5D02G505800	Un	Un	Un	Un	Un	Un
TraesCS4A02G368200	TraesCS5B02G504400	TraesCS5D02G505100	Unbalanced	Un	Unbalanced	Un	Un	Balanced
TraesCS4A02G368500	TraesCS5B02G504100	TraesCS5D02G504900	Unbalanced	Balanced	Unbalanced	Un	Un	Un
TraesCS4A02G368600	TraesCS5B02G504000	TraesCS5D02G504800	Un	Unbalanced	Unbalanced	Un	Balanced	Unbalanced
TraesCS4A02G368700	TraesCS5B02G503900	TraesCS5D02G504700	Balanced	Unbalanced	Balanced	Unbalanced	Un	Balanced
TraesCS4A02G368800	TraesCS5B02G503800	TraesCS5D02G504600	Balanced	Unbalanced	Balanced	Unbalanced	Un	Balanced
TraesCS4A02G369100	TraesCS5B02G503500	TraesCS5D02G504300	Unbalanced	Un	Unbalanced	Un	Balanced	Un
TraesCS4A02G369500	TraesCS5B02G503200	TraesCS5D02G504100	Balanced	Balanced	Balanced	Balanced	Unbalanced	Balanced
TraesCS4A02G369700	TraesCS5B02G502900	TraesCS5D02G503900	Un	Un	Balanced	Un	Balanced	Un
TraesCS4A02G404000	TraesCS4B02G303500	TraesCS4D02G301900	Balanced	Unbalanced	Balanced	Balanced	Un	Balanced
TraesCS4A02G404100	TraesCS4B02G303600	TraesCS4D02G302000	Un	Un	Un	Un	Balanced	Un
TraesCS4A02G404500	TraesCS4B02G304300	TraesCS4D02G302500	Balanced	Balanced	Balanced	Un	Unbalanced	Un
TraesCS4A02G404600	TraesCS4B02G304400	TraesCS4D02G302600	Un	Unbalanced	Balanced	Un	Un	Balanced
TraesCS4A02G404700	TraesCS4B02G304500	TraesCS4D02G302700	Un	Unbalanced	Unbalanced	Un	Unbalanced	Un
TraesCS4A02G404900	TraesCS4B02G304700	TraesCS4D02G302900	Un	Un	Unbalanced	Un	Un	Un
TraesCS4A02G405600	TraesCS4B02G305200	TraesCS4D02G303300	Unbalanced	Balanced	Balanced	Un	Un	Balanced
TraesCS4A02G405800	TraesCS4B02G305300	TraesCS4D02G303500	Unbalanced	Unbalanced	Balanced	Unbalanced	Un	Unbalanced
TraesCS4A02G405900	TraesCS4B02G305400	TraesCS4D02G303600	Unbalanced	Unbalanced	Balanced	Un	Un	Balanced
TraesCS4A02G406000	TraesCS4B02G305500	TraesCS4D02G303700	Un	Unbalanced	Unbalanced	Un	Unbalanced	Balanced
TraesCS4A02G406100	TraesCS4B02G305600	TraesCS4D02G303800	Balanced	Unbalanced	Balanced	Un	Un	Un
TraesCS4A02G406300	TraesCS4B02G305800	TraesCS4D02G304000	Balanced	Unbalanced	Balanced	Balanced	Un	Balanced
TraesCS4A02G406400	TraesCS4B02G305900	TraesCS4D02G304100	Balanced	Unbalanced	Unbalanced	Balanced	Un	Balanced
TraesCS4A02G406500	TraesCS4B02G306000	TraesCS4D02G304200	Unbalanced	Un	Balanced	Balanced	Un	Balanced
TraesCS4A02G406600	TraesCS4B02G306100	TraesCS4D02G304300	Balanced	Unbalanced	Balanced	Balanced	Un	Unbalanced
TraesCS4A02G406900	TraesCS4B02G306200	TraesCS4D02G304400	Unbalanced	Balanced	Balanced	Balanced	Un	Balanced
TraesCS4A02G407100	TraesCS4B02G306300	TraesCS4D02G304500	Balanced	Balanced	Balanced	Balanced	Un	Balanced
TraesCS4A02G407200	TraesCS4B02G306400	TraesCS4D02G304600	Unbalanced	Un	Balanced	Unbalanced	Un	Unbalanced
TraesCS4A02G407300	TraesCS4B02G306500	TraesCS4D02G304700	Unbalanced	Unbalanced	Unbalanced	Un	Balanced	Un
TraesCS4A02G407500	TraesCS4B02G306900	TraesCS4D02G305100	Unbalanced	Unbalanced	Balanced	Un	Unbalanced	Unbalanced
TraesCS4A02G407600	TraesCS4B02G307000	TraesCS4D02G305200	Balanced	Un	Balanced	Unbalanced	Un	Balanced
TraesCS4A02G407700	TraesCS4B02G307100	TraesCS4D02G305300	Un	Un	Balanced	Un	Balanced	Un
TraesCS4A02G407800	TraesCS4B02G307200	TraesCS4D02G305400	Un	Un	Unbalanced	Un	Balanced	Balanced
TraesCS4A02G407900	TraesCS4B02G307400	TraesCS4D02G305500	Un	Unbalanced	Unbalanced	Un	Balanced	Un
TraesCS4A02G408000	TraesCS4B02G307500	TraesCS4D02G305700	Balanced	Un	Balanced	Balanced	Un	Balanced
TraesCS4A02G408100	TraesCS4B02G308400	TraesCS4D02G307000	Un	Un	Balanced	Un	Unbalanced	Un
TraesCS4A02G408200	TraesCS4B02G308500	TraesCS4D02G306800	Un	Unbalanced	Balanced	Un	Unbalanced	Un
TraesCS4A02G408400	TraesCS4B02G308700	TraesCS4D02G306700	Un	Unbalanced	Unbalanced	Un	Unbalanced	Unbalanced
TraesCS4A02G408500	TraesCS4B02G308800	TraesCS4D02G306600	Unbalanced	Unbalanced	Balanced	Un	Un	Unbalanced
TraesCS4A02G409300	TraesCS4B02G309100	TraesCS4D02G307300	Unbalanced	Unbalanced	Balanced	Balanced	Un	Balanced
TraesCS4A02G409400	TraesCS4B02G309300	TraesCS4D02G307500	Un	Un	Unbalanced	Un	Un	Un
TraesCS4A02G409500	TraesCS4B02G309400	TraesCS4D02G307600	Unbalanced	Un	Unbalanced	Un	Balanced	Un
TraesCS4A02G409700	TraesCS4B02G309500	TraesCS4D02G307700	Unbalanced	Un	Balanced	Balanced	Un	Balanced
TraesCS4A02G409800	TraesCS4B02G309600	TraesCS4D02G307800	Un	Un	Balanced	Un	Balanced	Un
TraesCS4A02G410100	TraesCS4B02G309800	TraesCS4D02G308000	Balanced	Balanced	Balanced	Balanced	Un	Unbalanced
TraesCS4A02G410200	TraesCS4B02G310300	TraesCS4D02G308200	Un	Un	Balanced	Un	Unbalanced	Un
TraesCS4A02G410300	TraesCS4B02G310400	TraesCS4D02G308300	Balanced	Unbalanced	Balanced	Balanced	Un	Balanced
TraesCS4A02G410400	TraesCS4B02G310500	TraesCS4D02G308400	Unbalanced	Unbalanced	Balanced	Balanced	Un	Balanced
TraesCS4A02G410500	TraesCS4B02G310600	TraesCS4D02G308500	Balanced	Un	Unbalanced	Unbalanced	Un	Unbalanced
TraesCS4A02G410600	TraesCS4B02G310700	TraesCS4D02G308600	Un	Unbalanced	Balanced	Un	Un	Unbalanced
TraesCS4A02G410700	TraesCS4B02G310800	TraesCS4D02G308700	Balanced	Un	Balanced	Unbalanced	Un	Balanced
TraesCS4A02G410800	TraesCS4B02G310900	TraesCS4D02G308800	Unbalanced	Balanced	Unbalanced	Unbalanced	Un	Un
TraesCS4A02G410900	TraesCS4B02G311000	TraesCS4D02G308900	Unbalanced	Unbalanced	Balanced	Balanced	Un	Unbalanced
TraesCS4A02G411000	TraesCS4B02G311100	TraesCS4D02G309000	Balanced	Balanced	Balanced	Balanced	Un	Balanced
TraesCS4A02G411100	TraesCS4B02G311200	TraesCS4D02G309100	Un	Un	Balanced	Un	Un	Un
TraesCS4A02G411400	TraesCS4B02G311500	TraesCS4D02G309200	Balanced	Unbalanced	Balanced	Balanced	Un	Balanced
[truncated: 14,774 more rows]
