# Supplementary material for: Epigenomic identification of vernalization cis-regulatory elements in winter wheat
Source: Genome Biol. 2024 Jul 30;25:200. doi: 10.1186/s13059-024-03342-3 (PMC11290141; doi:10.1186/s13059-024-03342-3)
Supplement: Supplementary file 11 — Additional file 11: Table S10. Vernalization related distal regulatory elements without H3K4me3. [file 13059_2024_3342_MOESM11_ESM.xlsx]

## Sheet: Leaf induced
Additional file 11: Table S10: Vernalization related distal regulatory elements(nK4-dACRs).
chr	start	end
1A	110062950	110063564
1A	128494105	128494555
1A	137855054	137855904
1A	162999887	163000127
1A	224093200	224093750
1A	227105	227445
1A	235841250	235841900
1A	235846780	235847122
1A	238081299	238082049
1A	241335700	241336350
1A	243498413	243498963
1A	264394747	264395197
1A	27274497	27274747
1A	279834996	279835246
1A	281362373	281362623
1A	28740483	28740924
1A	298653578	298653828
1A	308783102	308783452
1A	316953168	316953718
1A	336316914	336317164
1A	338838836	338839386
1A	3433209	3433659
1A	348395968	348396510
1A	349350249	349351699
1A	349354257	349354607
1A	349354857	349355307
1A	353635956	353636206
1A	362679122	362679372
1A	363170107	363170357
1A	363448505	363448853
1A	368972780	368973130
1A	381100932	381101582
1A	381150024	381150374
1A	387937512	387938055
1A	38851510	38851747
1A	38857230	38857780
1A	390636441	390636691
1A	396239974	396240524
1A	398810448	398810796
1A	426641729	426641951
1A	430196622	430196972
1A	440147765	440148164
1A	444421154	444421404
1A	444425189	444426339
1A	444428110	444428360
1A	446105979	446106229
1A	452290724	452290966
1A	45501018	45501468
1A	457012756	457013006
1A	457014156	457014606
1A	457036686	457036936
1A	459196179	459196629
1A	461547290	461547940
1A	464897074	464897324
1A	465474071	465474421
1A	473973342	473973892
1A	474296270	474297299
1A	474375811	474376361
1A	474444295	474444645
1A	476985391	476985741
1A	477755070	477755420
1A	479211161	479211558
1A	483864628	483864878
1A	486941281	486941731
1A	487560833	487561383
1A	48791688	48791938
1A	488243479	488243829
1A	490086167	490086604
1A	492023844	492024094
1A	494063482	494063732
1A	494148692	494149291
1A	49524030	49524251
1A	499198951	499199701
1A	499790128	499790378
1A	499800727	499801077
1A	499801827	499802177
1A	500043936	500044240
1A	504415427	504415677
1A	504573942	504574192
1A	504642989	504643339
1A	505738840	505739490
1A	505740340	505740890
1A	505922123	505922573
1A	505937377	505937627
1A	506258441	506258791
1A	506269963	506270513
1A	506273563	506274613
1A	508126341	508126691
1A	514987816	514988166
1A	517478885	517479335
1A	517479687	517479935
1A	517480385	517481937
1A	518102726	518103276
1A	518469468	518469718
1A	518603089	518603639
1A	518603889	518604828
1A	518659041	518659491
1A	520772373	520772623
1A	524395249	524395799
1A	525433642	525433892
1A	530155778	530156128
1A	531615126	531615754
1A	531615126	531615754
1A	531874086	531874936
1A	531992545	531993484
1A	533169936	533170186
1A	533218941	533219177
1A	534957292	534957642
1A	534971792	534972542
1A	540180615	540182165
1A	540205669	540205918
1A	540282104	540282454
1A	540289924	540290474
1A	542765489	542766039
1A	544147243	544147893
1A	544160075	544160425
1A	544169319	544170169
1A	544170719	544170969
1A	544638492	544639242
1A	546420069	546420419
1A	547882827	547883177
1A	547902594	547902844
1A	547919093	547919337
1A	549615674	549615924
1A	550335662	550335912
1A	552147225	552147865
1A	552149142	552149692
1A	554046165	554046458
1A	554046738	554047115
1A	554444808	554445058
1A	554540872	554541422
1A	559032098	559032648
1A	559053530	559054180
1A	560412724	560413374
1A	560415614	560415964
1A	560433971	560434521
1A	562069546	562069793
1A	562892809	562893659
1A	562897865	562898215
1A	563281234	563281584
1A	563282138	563282484
1A	566033512	566033962
1A	566046917	566047267
1A	566060921	566061171
1A	566086250	566087600
1A	566091618	566091968
1A	567832138	567832677
1A	568003258	568003708
1A	568761777	568762327
1A	568762677	568762916
1A	571908050	571908400
1A	572564870	572565120
1A	573934121	573934571
1A	574220816	574221066
1A	574496034	574496384
1A	574676750	574677000
1A	575470978	575471628
1A	577391231	577391681
1A	577804805	577805855
1A	577824595	577825245
1A	577826941	577827191
1A	579073873	579074623
1A	580655958	580656308
1A	581861435	581861885
1A	586976754	586977004
1A	588293678	588293902
1A	588665826	588666072
1A	589876573	589877023
1A	591295854	591296304
1A	592144248	592144498
1A	592149743	592150177
1A	592302564	592303114
1A	592304783	592305191
1A	63511441	63512291
1A	63737399	63738149
1A	63752687	63753637
1A	63850148	63850598
1A	63853545	63854095
1A	65890802	65891052
1A	65904217	65904467
1A	67464026	67464476
1A	74427678	74428028
1A	79090417	79091467
1A	99855457	99855807
1B	154784828	154785669
1B	182225047	182225357
1B	22144069	22144419
1B	251153863	251154113
1B	265973973	265975223
1B	269297242	269297792
1B	288371971	288372221
1B	298199226	298199676
1B	312556491	312556735
1B	317434915	317435265
1B	336614641	336614891
1B	343987055	343987305
1B	348332573	348333223
1B	348902947	348903197
1B	363088343	363088693
1B	375266102	375266814
1B	375863096	375863346
1B	376047522	376048861
1B	376053326	376053576
1B	390396713	390397225
1B	409831311	409831761
1B	433044934	433045284
1B	466940151	466940501
1B	466941451	466941761
1B	473872379	473873229
1B	474114611	474115161
1B	480474749	480475199
1B	481278410	481279460
1B	481600126	481600376
1B	483880856	483881506
1B	483885973	483886223
1B	484502765	484503115
1B	484503965	484504315
1B	489540023	489540573
1B	494065290	494065540
1B	498069878	498070128
1B	500533522	500533972
1B	504510173	504510423
1B	515461276	515461626
1B	520404481	520405231
1B	527381079	527381326
1B	530055603	530056153
1B	531596180	531596630
1B	531694371	531694721
1B	531735257	531735607
1B	531735957	531736507
1B	532387923	532388273
1B	532394569	532395009
1B	540133177	540133427
1B	540444810	540445160
1B	540714879	540715114
1B	540734933	540735283
1B	543038132	543038382
1B	546255578	546256028
1B	548673335	548674785
1B	548889127	548890377
1B	548893056	548907606
1B	551872802	551873252
1B	552277856	552278146
1B	552279356	552279606
1B	552947975	552948725
1B	552949475	552949725
1B	552960659	552961509
1B	552961759	552962509
1B	553007666	553010016
1B	561248388	561249138
1B	561249488	561249717
1B	561510422	561510951
1B	562368949	562369184
1B	563059757	563060057
1B	566691951	566692801
1B	567028292	567028642
1B	567971018	567971468
1B	567973053	567973903
1B	570020030	570020452
1B	570478588	570479138
1B	572259007	572259257
1B	573944492	573944979
1B	582728306	582728536
1B	584136001	584136433
1B	585821360	585821610
1B	589499075	589499525
1B	591361196	591361546
1B	592352954	592353167
1B	592656723	592657073
1B	593493557	593493907
1B	596118002	596118214
1B	600593006	600594597
1B	601245299	601245749
1B	601250562	601250774
1B	605569043	605569493
1B	605976193	605976443
1B	606585651	606585901
1B	612205557	612206307
1B	613929339	613929789
1B	619097425	619097675
1B	619098406	619098615
1B	619099571	619099821
1B	623668772	623669022
1B	626811136	626811386
1B	630563038	630563254
1B	633107706	633108156
1B	633268765	633269515
1B	633290424	633290974
1B	636870679	636871022
1B	637812110	637812500
1B	639062086	639062336
1B	644297471	644297821
1B	644302111	644302461
1B	644565590	644566040
1B	645483534	645483784
1B	645728729	645728939
1B	647521042	647521342
1B	649223268	649223718
1B	649223968	649224218
1B	649285997	649287347
1B	649365895	649366345
1B	655068469	655068919
1B	655791372	655791904
1B	655792254	655793404
1B	655794454	655794804
1B	655795054	655795604
1B	655799054	655799304
1B	655800154	655800904
1B	655803653	655803903
1B	655806720	655807870
1B	655830902	655832052
1B	658511446	658511796
1B	658521519	658522261
1B	658522911	658523161
1B	659677082	659677300
1B	659687237	659687487
1B	659972952	659973302
1B	659995085	659995635
1B	660667416	660668066
1B	660872543	660872893
1B	661922391	661922941
1B	662213786	662214136
1B	662241688	662242209
1B	662484571	662485021
1B	662525440	662525690
1B	662702492	662702942
1B	662717324	662717838
1B	664775607	664776357
1B	664969184	664969424
1B	665055790	665056040
1B	668137606	668138043
1B	668243470	668244220
1B	668286630	668286980
1B	669806579	669807029
1B	670277572	670277822
1B	670371436	670371686
1B	671609166	671610116
1B	671611718	671611968
1B	671612518	671612768
1B	671614318	671615268
1B	671994869	671995092
1B	672930832	672932382
1B	672962058	672963408
1B	673495469	673495819
1B	674954877	674955327
1B	676173757	676174107
1B	679037362	679037812
1B	682464024	682464674
1B	682464924	682465274
1B	682482259	682482909
1B	682483359	682483909
1B	684088258	684088708
1B	684299001	684299248
1B	685242330	685242580
1B	68672886	68673336
1B	686832105	686832355
1B	686876375	686876625
1B	686879833	686880183
1B	686916860	686917310
1B	686920450	686921000
1B	687258849	687259333
1B	688400433	688400883
1B	688757069	688757391
1B	689488879	689489671
1B	689823305	689823855
1B	70180677	70181727
1D	10377925	10378175
1D	104293736	104293986
1D	105156195	105156532
1D	109276325	109277275
1D	114368122	114368672
1D	115376553	115376803
1D	116930936	116931786
1D	130190901	130191122
1D	143599195	143599645
1D	144204985	144205993
1D	144939881	144940131
1D	14660828	14661178
1D	161258375	161258625
1D	163118947	163119297
1D	165186153	165187003
1D	165187553	165191303
1D	170227887	170228184
1D	17254234	17254684
1D	180206028	180206378
1D	19006627	19006835
1D	191863733	191864753
1D	192365019	192365569
1D	192419494	192420944
1D	192574792	192575042
1D	192628719	192629269
1D	194930094	194930544
1D	195007201	195007451
1D	200088943	200089393
1D	203258768	203259218
1D	203312429	203312670
1D	206077149	206077399
1D	206108272	206108622
1D	206111275	206111725
1D	206112475	206112825
1D	206969562	206970912
1D	2098004	2098254
1D	211721380	211721630
1D	2153440	2154190
1D	21660929	21661679
1D	225429167	225429617
1D	229043548	229043798
1D	232119415	232119765
1D	232138818	232139468
1D	233324242	233324740
1D	2478130	2478580
1D	255505435	255505685
1D	25962612	25963362
1D	270214479	270214929
1D	272332774	272333224
1D	276770750	276772100
1D	277082256	277082506
1D	277083056	277083286
1D	277087426	277088276
1D	28015393	28015643
1D	282131765	282132215
1D	303522386	303522836
1D	308477253	308478503
1D	31052862	31053189
1D	318940037	318940887
1D	319356968	319357418
1D	328913373	328913823
1D	332417818	332418068
1D	332418318	332418746
1D	332676738	332677288
1D	349247187	349248037
1D	351259588	351259938
1D	351437027	351437277
1D	351539646	351539996
1D	351911897	351912147
1D	356219472	356219722
1D	359602068	359602418
1D	361210150	361210500
1D	361491850	361492300
1D	362054622	362055272
1D	365755907	365756657
1D	366479226	366479576
1D	366653992	366654242
1D	371587545	371587894
1D	373454867	373455117
1D	374364378	374364828
1D	375212455	375213005
1D	375213326	375213705
1D	375213955	375214567
1D	375252903	375253391
1D	375967187	375967537
1D	377798728	377799552
1D	386371714	386372064
1D	387186393	387187143
1D	387189008	387189358
1D	391092194	391092544
1D	391093630	391093880
1D	391237456	391237806
1D	393432724	393432974
1D	400964965	400965315
1D	400965565	400966015
1D	400966965	400967776
1D	401022456	401023006
1D	403710750	403711300
1D	404151551	404151801
1D	404152051	404152501
1D	406656506	406656756
1D	408147331	408148281
1D	408148531	408148781
1D	408149031	408149381
1D	408236752	408237102
1D	409808486	409809419
1D	410068656	410069006
1D	410238276	410239126
1D	410264263	410265313
1D	410265763	410266413
1D	410280531	410280741
1D	410281191	410282641
1D	410454506	410455343
1D	410456293	410456843
1D	410460134	410460544
1D	412085351	412085801
1D	417921305	417921555
1D	420778332	420778582
1D	420779332	420779782
1D	42144368	42144900
1D	422381833	422383083
1D	422688892	422689330
1D	427739296	427739846
1D	427954971	427955221
1D	430561967	430562217
1D	430860225	430860775
1D	432026956	432027506
1D	433247729	433247979
1D	433408290	433409540
1D	433409790	433410040
1D	433506980	433507330
1D	433508180	433508630
1D	433508880	433509130
1D	435507380	435508130
1D	439019997	439020347
1D	444887987	444888837
1D	445097766	445098012
1D	446758887	446759237
1D	446793544	446793894
1D	447539063	447539412
1D	448027371	448028221
1D	449681729	449681979
1D	450113850	450114200
1D	450206831	450207081
1D	450574600	450574950
1D	451067142	451067492
1D	453127403	453127713
1D	453131992	453132327
1D	453195096	453195546
1D	453217128	453217378
1D	453231636	453231884
1D	454482355	454482705
1D	454498793	454499143
1D	454807440	454807790
1D	455089788	455090238
1D	457083855	457084105
1D	457084555	457085105
1D	457250955	457251205
1D	461046871	461047895
1D	462467957	462468307
1D	462989550	462989800
1D	463985161	463985656
1D	463985961	463986376
1D	464444632	464444982
1D	465396875	465397325
1D	465397714	465397964
1D	465991677	465992027
1D	467239708	467240358
1D	467585039	467585289
1D	468573705	468573955
1D	468574204	468574554
1D	469044847	469045062
1D	469781331	469781881
1D	470130219	470130846
1D	470416664	470417674
1D	470909308	470909538
1D	471615996	471616212
1D	471654374	471655224
1D	471663369	471664419
1D	471668117	471670963
1D	471744137	471744887
1D	471745383	471746133
1D	471752372	471752822
1D	471755252	471756102
1D	472375820	472376170
1D	474358905	474359655
1D	474370862	474371412
1D	474372477	474372712
1D	474431359	474431609
1D	474433563	474433813
1D	475209920	475210640
1D	475848093	475848343
1D	476107691	476107941
1D	476432266	476432563
1D	476461597	476462147
1D	476462397	476463847
1D	476678011	476678261
1D	479781872	479782422
1D	479810704	479810907
1D	480812277	480812710
1D	481460823	481461673
1D	481548214	481548464
1D	481679711	481680361
1D	482213863	482214197
1D	483301997	483302747
1D	483396269	483396619
1D	483399437	483399787
1D	483409361	483409563
1D	483433124	483433374
1D	483705204	483705454
1D	485577315	485577765
1D	487889596	487890046
1D	489544134	489544739
1D	489710208	489710558
1D	490950506	490950956
1D	490952807	490953557
1D	491645659	491646309
1D	491923900	491924150
1D	492124939	492125289
1D	492600721	492601371
1D	492603115	492603565
1D	492979433	492979883
1D	493225237	493225587
1D	493634449	493634651
1D	493821579	493821929
1D	493869824	493870074
1D	493897446	493897996
1D	493916725	493916949
1D	493919764	493920214
1D	494041569	494041803
1D	494448591	494448841
1D	518512	518862
1D	520312	520562
1D	52328319	52329369
1D	52354956	52355369
1D	52650182	52650532
1D	52973051	52973573
1D	56754248	56754798
1D	63629526	63629776
1D	64146887	64147137
1D	64430053	64430403
1D	65089658	65090308
1D	6636709	6637059
1D	84805182	84806128
1D	94047703	94048853
1D	94055161	94055611
2A	100866568	100867018
2A	103144614	103144864
2A	1107173	1107923
2A	110925105	110925755
2A	11238492	11238742
2A	115441667	115441917
2A	116043070	116043520
2A	116043770	116044220
2A	117169624	117170118
2A	12156359	12156900
2A	12194483	12194712
2A	12195962	12197012
2A	12202918	12203268
2A	12322327	12322544
2A	12346919	12347269
2A	12441570	12441811
2A	125266517	125266967
2A	12579313	12579963
2A	12582297	12582647
2A	12614112	12614862
2A	12716518	12716968
2A	12999991	13000403
2A	13427613	13427863
2A	135183059	135184009
2A	13796130	13796680
2A	13852558	13853108
2A	13922800	13923419
2A	13924472	13925122
2A	141535716	141536266
2A	141537109	141538359
2A	14236198	14236631
2A	142704678	142705493
2A	14416904	14417217
2A	14417768	14418718
2A	14420668	14421318
2A	144266461	144266679
2A	14573040	14573390
2A	14588353	14588854
2A	14600771	14601221
2A	1491662	1492112
2A	15332701	15332951
2A	154163212	154163762
2A	15586539	15586889
2A	157539884	157540534
2A	15841506	15841756
2A	15939560	15939810
2A	163467478	163468128
2A	16563981	16564331
2A	16564881	16565165
2A	166917070	166917320
2A	168938448	168939198
2A	16968636	16968986
2A	17048339	17048589
2A	171963109	171963559
2A	175742044	175742494
2A	178109299	178109649
2A	17866205	17866455
2A	18278187	18278437
2A	18309612	18309837
2A	185344597	185345147
2A	19119130	19119580
2A	1923824	1924474
2A	19377044	19377694
2A	19442473	19443018
2A	200336134	200336684
2A	214070105	214070955
2A	214242181	214242831
2A	241976322	241976572
2A	24526976	24527326
2A	266009	266859
2A	268109	268559
2A	28729674	28729921
2A	29256158	29256708
2A	30823628	30824078
2A	32559649	32559999
2A	32562666	32563016
2A	343438758	343439208
2A	343441204	343441654
2A	343891948	343892998
2A	34641888	34642138
2A	34660466	34660716
2A	381492699	381492949
2A	383361252	383361502
2A	383630926	383631643
2A	404924171	404925321
2A	40645543	40645793
2A	40646043	40646993
2A	40647243	40647593
2A	40647843	40649693
2A	409181041	409181291
2A	410880631	410880881
2A	410883461	410884611
2A	4176092	4176542
2A	4177392	4178042
2A	420218380	420218830
2A	43395647	43396086
2A	459500037	459500374
2A	461976585	461977035
2A	490256457	490256707
2A	491573955	491574505
2A	497979907	497980157
2A	5130146	5130593
2A	5180880	5181119
2A	519591	519841
2A	52017638	52017971
2A	528892601	528893151
2A	534436543	534436793
2A	543624261	543625811
2A	549673124	549673374
2A	549673624	549674074
2A	55869321	55869671
2A	5593801	5594351
2A	5615361	5615711
2A	572695977	572696480
2A	57539394	57539644
2A	576063592	576064242
2A	576654880	576655430
2A	583171428	583171678
2A	583172228	583173078
2A	583173528	583174178
2A	58381034	58381384
2A	58562732	58563182
2A	58617670	58618520
2A	58664113	58664363
2A	589770195	589770445
2A	59156004	59156354
2A	59377198	59377439
2A	59560956	59561206
2A	598148507	598149731
2A	601763867	601764317
2A	602455059	602455409
2A	608893490	608894140
2A	611742365	611742615
2A	617667125	617668075
2A	62299686	62300136
2A	623167179	623167497
2A	625127061	625127511
2A	625281553	625281903
2A	632499986	632500436
2A	632500886	632501136
2A	635718121	635718971
2A	646726204	646726654
2A	650237104	650238616
2A	652376614	652378364
2A	652387788	652388038
2A	652523971	652524721
2A	653032382	653033532
2A	653375727	653375977
2A	657911920	657912270
2A	665847074	665847300
2A	666982776	666983226
2A	673281738	673281988
2A	673324024	673324374
2A	678956355	678956605
2A	679003977	679004327
2A	680281544	680282494
2A	680285955	680286205
2A	680286655	680288005
2A	680291258	680292086
2A	680293436	680294586
2A	680350541	680351447
2A	680351918	680353098
2A	680360712	680361162
2A	680361503	680361753
2A	680363503	680363753
2A	681200394	681200744
2A	684205003	684205453
2A	684369178	684369413
2A	687033571	687033797
2A	69333652	69334002
2A	697294012	697294312
2A	699436864	699437314
2A	702934051	702934306
2A	703115553	703115803
2A	703343561	703343811
2A	703680330	703680580
2A	704696851	704697101
2A	706882484	706882934
2A	706883184	706883634
2A	708055728	708055978
2A	711644113	711644763
2A	711658066	711658616
2A	71633661	71633911
2A	71634761	71635011
2A	719502762	719503666
2A	719717421	719717771
2A	722127441	722127691
2A	724030574	724030824
2A	726394252	726394672
2A	726573875	726574381
2A	726965914	726966264
2A	728807230	728807480
2A	729825751	729826901
2A	731200440	731201490
2A	732576004	732576317
2A	734099195	734099545
2A	734542511	734543461
2A	735935875	735936225
2A	737415185	737415635
2A	738065702	738066052
2A	738736846	738737135
2A	738973905	738974455
2A	739466930	739467180
2A	739470164	739470402
2A	739473773	739474023
2A	739831089	739831381
2A	741242317	741242553
2A	744297647	744297997
2A	744951378	744951828
2A	745678195	745679145
2A	74976655	74977405
2A	751225562	751225912
2A	751386659	751387305
2A	751389655	751390096
2A	751752743	751753072
2A	751997448	751997798
2A	753594434	753594984
2A	755271178	755271428
2A	756137400	756137750
2A	757980775	757981625
2A	757989119	757990092
2A	758085460	758085710
2A	758092842	758093292
2A	758112098	758112548
2A	758575724	758576066
2A	762744714	762744964
2A	768988578	768989025
2A	768992140	768992390
2A	769759157	769759499
2A	769783903	769784353
2A	769821266	769821616
2A	769858747	769858997
2A	769859747	769860097
2A	769968772	769969122
2A	7732650	7732900
2A	773796327	773796551
2A	773797001	773797251
2A	773851259	773851709
2A	775104591	775105141
2A	775179878	775180225
2A	775180475	775180725
2A	775194044	775194428
2A	775334993	775335543
2A	775432593	775433643
2A	775434302	775434643
2A	775603511	775603961
2A	775607250	775607700
2A	778869726	778870074
2A	80599401	80599651
2A	8187809	8188657
2A	83713518	83714068
2A	88733581	88735431
2A	88742687	88743137
2A	89737798	89738348
2A	98157871	98158221
2A	98158471	98158921
2B	104588238	104588588
2B	10791608	10791858
2B	108907078	108908028
2B	11195086	11195736
2B	115236213	115236563
2B	131602098	131602548
2B	13196445	13196795
2B	13271658	13271903
2B	13296455	13296972
2B	13827589	13828431
2B	138812955	138813605
2B	140216088	140216538
2B	140530222	140530620
2B	142739388	142739938
2B	14354452	14355102
2B	150891799	150892049
2B	152650687	152650901
2B	155172594	155172925
2B	157832070	157832320
2B	165138676	165138926
2B	165139376	165139626
2B	1664544	1664994
2B	17859407	17859857
2B	190058252	190059202
2B	19386468	19386718
2B	19387568	19387918
2B	20350752	20351002
2B	20351752	20352202
2B	20702641	20703091
2B	207694919	207695169
2B	214839397	214839647
2B	21543275	21543525
2B	21543975	21544225
2B	215500905	215501455
2B	21998653	21998973
2B	21999323	21999573
2B	221928383	221928633
2B	22313255	22313505
2B	223411384	223411704
2B	22990333	22990683
2B	23042840	23043090
2B	23306059	23306295
2B	236849633	236849883
2B	24147645	24147895
2B	24194998	24195617
2B	24203061	24203411
2B	243698719	243699338
2B	24520257	24520607
2B	254618448	254619398
2B	290878591	290878941
2B	30990710	30991060
2B	310923802	310924052
2B	314762492	314762942
2B	31501548	31501798
2B	31509087	31509337
2B	316006694	316006914
2B	326079968	326080318
2B	330070761	330071079
2B	331234653	331235178
2B	33844724	33844974
2B	34093986	34095136
2B	345659606	345659940
2B	35401674	35401891
2B	358665886	358666336
2B	363481247	363481497
2B	367278634	367278884
2B	367711477	367712327
2B	367713114	367716664
2B	367718895	367726345
2B	367727236	367729786
2B	367733295	367733845
2B	367734195	367735345
2B	373111029	373112179
2B	373290490	373290940
2B	373291215	373291940
2B	373295709	373296959
2B	373317229	373317479
2B	373320908	373321158
2B	373344483	373344733
2B	374068020	374068383
2B	374068902	374069252
2B	374254308	374254558
2B	374255008	374255258
2B	381502174	381502624
2B	384333689	384334239
2B	384336182	384336832
2B	387124408	387124658
2B	397941158	397941561
2B	40456494	40456742
2B	40456992	40457542
2B	40506139	40506389
2B	406691839	406692289
2B	408288683	408289033
2B	411031070	411031320
2B	416051967	416052817
2B	421091973	421092423
2B	42273361	42273897
2B	433118735	433119785
2B	435682185	435682735
2B	436265171	436265421
2B	436533214	436533664
2B	437387457	437388029
2B	454677817	454678367
2B	45783603	45783853
2B	461102108	461102758
2B	47245317	47245737
2B	474344244	474344494
2B	4760781	4761131
2B	482724794	482725244
2B	486199035	486199485
2B	486199935	486200385
2B	51153071	51153421
2B	517433771	517434621
2B	519021672	519021922
2B	520196505	520196755
2B	523268423	523269073
2B	528825462	528826112
2B	539385222	539385972
2B	540441676	540442021
2B	54333618	54333900
2B	556220514	556220764
2B	56231161	56231811
2B	563684989	563685239
2B	5654199	5654727
2B	566634310	566635016
2B	572170057	572170307
2B	575881496	575882137
2B	58316790	58317140
2B	584729815	584730065
2B	585898851	585899101
2B	587466316	587466566
2B	58984522	58985072
2B	590853024	590853374
2B	590924931	590925381
2B	592765661	592766111
2B	592769033	592769583
2B	592911361	592911711
2B	597280317	597280667
2B	602190409	602190745
2B	607488708	607488958
2B	609151361	609151890
2B	615304446	615305127
2B	632021137	632021487
2B	640701334	640701684
2B	640703613	640703851
2B	640742766	640743277
2B	640982025	640982240
2B	65462484	65462934
2B	658450329	658450579
2B	658485188	658486238
2B	659657279	659657929
2B	661842668	661843774
2B	662353190	662353840
2B	662900308	662900541
2B	662907165	662907375
2B	664457468	664457718
2B	665182678	665182928
2B	667241493	667242143
2B	668201809	668202059
2B	671738806	671739056
2B	671904376	671904626
2B	672063976	672064226
2B	672085617	672085967
2B	672339916	672340266
2B	673233506	673233856
2B	673245421	673246012
2B	673609309	673609559
2B	676017338	676017688
2B	680709912	680710362
2B	681401800	681402631
2B	68213866	68214216
2B	687502206	687502856
2B	687607152	687607602
2B	687612813	687613163
2B	69262865	69263215
2B	693738047	693738597
2B	695385762	695386012
2B	695446596	695446846
2B	706177881	706178331
2B	706717497	706717747
2B	706718597	706719247
2B	708190847	708191128
2B	711719551	711720769
2B	711721077	711721401
2B	713925725	713926275
2B	713969503	713969753
2B	713996554	713996904
2B	716184869	716185319
2B	716599302	716599936
2B	717771981	717772331
2B	726543438	726543688
2B	727214791	727215033
2B	731209360	731209888
2B	732023972	732024222
2B	733994902	733995552
2B	734778722	734779031
2B	740070160	740070369
2B	742035179	742035529
2B	742038049	742038299
2B	746273336	746273686
2B	746275636	746276286
2B	748695396	748695846
2B	748938625	748939075
2B	749040109	749040759
2B	750032515	750033365
2B	750052949	750056099
2B	754015807	754016234
2B	755580605	755581155
2B	765878408	765878622
2B	765899025	765899375
2B	765902177	765902427
2B	768558943	768559493
2B	769261405	769262055
2B	769895558	769895808
2B	769916909	769917659
2B	769918509	769918759
2B	769919709	769920259
2B	769942933	769943232
2B	769968443	769968793
2B	770026941	770027491
2B	770029918	770030168
2B	770656389	770657239
2B	772336856	772337606
2B	772355205	772355555
2B	772381960	772382210
2B	773655646	773656096
2B	775486006	775486356
2B	776405435	776405785
2B	776912670	776913020
2B	777607601	777608551
2B	779052030	779052980
2B	779066837	779067887
2B	779195215	779195538
2B	779248202	779248748
2B	779955096	779955346
2B	782132467	782133317
2B	782544244	782544994
2B	782545244	782545494
2B	782545844	782546194
2B	782850254	782850795
2B	783235264	783237814
2B	784182912	784183162
2B	784977603	784977853
2B	785026178	785027528
2B	785543569	785544708
2B	785621149	785621399
2B	785878189	785878439
2B	786042619	786042869
2B	786057830	786058380
2B	786122248	786122498
2B	787053769	787053986
2B	789449759	789450309
2B	789535766	789536216
2B	790580813	790581056
2B	790812203	790812453
2B	792687378	792687828
2B	794326199	794326449
2B	795470413	795470963
2B	795485153	795486003
2B	799305740	799306090
2B	8331323	8331873
2B	83579441	83579791
2B	88830287	88830837
2B	90467823	90468073
2B	91773305	91773555
2B	92493337	92493787
2B	92513596	92513946
2B	92514702	92515152
2B	92537180	92537430
2B	92541860	92542201
2B	92603287	92604037
2B	92615216	92616266
2B	92616516	92616761
2B	92617616	92617866
2B	98906624	98906974
2D	101991608	101992130
2D	104263970	104264420
2D	104920412	104920762
2D	114527508	114528002
2D	114639349	114639599
2D	114643386	114643736
2D	114668683	114668933
2D	114669183	114669633
2D	117183767	117184317
2D	118248552	118249102
2D	121052032	121052382
2D	121363461	121364011
2D	121369092	121369305
2D	128390971	128391421
2D	130660663	130661013
2D	130776046	130776496
2D	130776897	130777447
2D	13206088	13206338
2D	13295673	13296013
2D	133784482	133784932
2D	133785482	133786132
2D	13447229	13447479
2D	13484811	13485023
2D	13485273	13485523
2D	139504436	139504686
2D	139743457	139743799
2D	14230032	14230265
2D	148250687	148252437
2D	14839574	14839924
2D	155444433	155444683
2D	158192809	158193159
2D	158249716	158250666
2D	160342408	160342958
2D	165439172	165439422
2D	165439672	165440022
2D	170085443	170085867
2D	175528692	175528942
2D	17807553	17807903
2D	180212615	180212865
2D	180887569	180887819
2D	187585890	187586440
2D	194674687	194675337
2D	197840473	197841223
2D	197865307	197865757
2D	206245394	206245644
2D	206245894	206246144
2D	20851838	20852288
2D	2091670	2091920
2D	22443463	22444113
2D	22661948	22662190
2D	22664579	22665029
2D	234357757	234358107
2D	243139034	243139684
2D	244757393	244757943
2D	245330484	245331034
2D	2501621	2501871
2D	253621902	253622189
2D	253822863	253823413
2D	253843466	253843716
2D	253850696	253850946
2D	257234495	257234745
2D	2665963	2666166
2D	268123	268552
2D	269002	269952
2D	274416351	274416601
2D	274417251	274423501
2D	27828190	27828840
2D	2823465	2824015
2D	28623925	28624275
2D	293864018	293864268
2D	297171325	297171575
2D	298299874	298300124
2D	303511910	303512160
2D	304266878	304267228
2D	309127231	309127481
2D	31025266	31025616
2D	313798751	313798953
2D	332508445	332508695
2D	33317409	33317650
2D	35071105	35071855
2D	353551683	353552033
2D	354325236	354326286
2D	35439458	35439908
2D	358095576	358095826
2D	364970938	364971162
2D	365029176	365029526
2D	365944890	365945636
2D	367097640	367098290
2D	378732993	378733443
2D	389282957	389283207
2D	428569160	428569410
2D	430012530	430013672
2D	43184876	43185081
2D	432044783	432045284
2D	439827637	439828387
2D	441534590	441534840
2D	446276480	446276998
2D	458499266	458500016
2D	460991572	460991818
2D	46698605	46698955
2D	468942195	468942645
2D	474507618	474508105
2D	474642487	474643437
2D	475132815	475133465
2D	480327846	480328396
2D	481451553	481451803
2D	482680416	482681166
2D	483070821	483071071
2D	48395253	48395503
2D	491426796	491427246
2D	502496543	502496993
2D	502640282	502640632
2D	505799864	505800299
2D	506754604	506754854
2D	507865996	507866646
2D	507876428	507877278
2D	509123382	509123632
2D	509244063	509244713
2D	5103168	5103418
2D	5103668	5104018
2D	517267970	517268520
2D	518365912	518366362
2D	52254464	52254714
2D	524130906	524131279
2D	5258194	5258444
2D	528468509	528468859
2D	528622191	528622441
2D	531343529	531343979
2D	53194710	53195260
2D	533089989	533090639
2D	5331338	5331884
2D	535754456	535754906
2D	535755156	535755406
2D	53794017	53794267
2D	537946433	537946683
2D	538057779	538058072
2D	54296938	54297388
2D	543170986	543171236
2D	543832174	543832524
2D	543836509	543836759
2D	545953903	545954330
2D	545954680	545955030
2D	548943023	548943251
2D	55368452	55368802
2D	553767507	553767757
2D	556709943	556710262
2D	557262678	557263128
2D	560983789	560984299
2D	56099263	56099813
2D	562344404	562344654
2D	562578272	562578522
2D	562855989	562856238
2D	562886512	562886962
2D	567015592	567016742
2D	568136035	568136285
2D	568137223	568137573
2D	568786681	568786928
2D	571967104	571967330
2D	572370578	572370928
2D	572371918	572373068
2D	572374118	572375768
2D	573454307	573454557
2D	573842701	573843051
2D	585500921	585501326
2D	585661053	585661603
2D	587278512	587278762
2D	58784855	58785105
2D	588240177	588240827
2D	588242589	588242839
2D	589249094	589249344
2D	589532427	589532777
2D	589644441	589644791
2D	589692188	589692538
2D	589694514	589695464
2D	589696538	589697788
2D	59151145	59151395
2D	592098984	592099634
2D	594199387	594199637
2D	59457084	59457422
2D	59460471	59460721
2D	59465707	59465957
2D	59468679	59469529
2D	59471285	59471735
2D	595152729	595153579
2D	595205579	595205929
2D	59546580	59547130
2D	59826212	59826862
2D	600328131	600328351
2D	602575330	602575580
2D	603391888	603392153
2D	605640086	605640436
2D	607309056	607309306
2D	610713715	610714165
2D	611070525	611070775
2D	611880236	611880486
2D	613316717	613317300
2D	615393836	615394277
2D	616196912	616197662
2D	616203804	616204954
2D	616207187	616207813
2D	616215795	616216212
2D	616216731	616217045
2D	617122065	617122715
2D	618072856	618073106
2D	619714568	619715115
2D	619715665	619716315
2D	619935345	619935563
2D	620213849	620214166
2D	621451287	621451637
2D	621506692	621507127
2D	622837007	622837257
2D	623302559	623303109
2D	627100169	627100518
2D	627138459	627139909
2D	627309537	627309787
2D	627323786	627324036
2D	627324286	627324536
2D	627327108	627327758
2D	627352594	627353327
2D	627521354	627522695
2D	627564689	627565099
2D	627594179	627594629
2D	627641199	627642139
2D	627845121	627845330
2D	627845752	627846171
2D	627930360	627930710
2D	628832161	628832511
2D	628833051	628833501
2D	629714739	629714989
2D	630126740	630127090
2D	630617642	630617892
2D	632069999	632070749
2D	633691997	633692247
2D	634478014	634478464
2D	636041600	636041850
2D	638172805	638173255
2D	638344848	638345198
2D	638443476	638444226
2D	639715442	639715692
2D	639885132	639885382
2D	639931246	639931496
2D	641249896	641250333
2D	642833023	642833558
2D	643245133	643245469
2D	643254558	643255008
2D	643334562	643336969
2D	643337519	643338469
2D	643442388	643442738
2D	644488467	644488717
2D	644549185	644549635
2D	645274255	645274476
2D	645603458	645604608
2D	645992191	645992514
2D	646429602	646430001
2D	6479673	6479923
2D	648898890	648899540
2D	649070640	649071290
2D	649075575	649076818
2D	649079532	649079782
2D	649128555	649129505
2D	649365133	649365711
2D	649380976	649381426
2D	649394143	649394493
2D	649695269	649695679
2D	649740679	649742209
2D	649742459	649742695
2D	650461606	650461856
2D	650465637	650465847
2D	650468214	650468464
2D	650559891	650560741
2D	650853536	650853886
2D	6960348	6960798
2D	71949270	71949699
2D	75282935	75283185
2D	75283635	75284185
2D	77386434	77387084
2D	77390349	77390799
2D	77399140	77400090
2D	79922365	79922915
2D	80099236	80099486
2D	82235238	82236163
2D	85857710	85859060
2D	8639228	8639475
2D	8640859	8641075
2D	8655239	8655789
2D	8712529	8713153
2D	90218619	90218869
2D	95195016	95195266
2D	95218206	95218956
2D	97247472	97247822
2D	99188567	99189017
2D	99203538	99204045
3A	101029	101479
3A	101270177	101270527
3A	101979289	101979939
3A	102102018	102102461
3A	102104596	102105343
3A	102531857	102532307
3A	104381	104731
3A	106560950	106561800
3A	109905	110655
3A	110008850	110009300
3A	110324291	110324503
3A	111005	111355
3A	114767292	114767742
3A	116288882	116289132
3A	116289682	116289932
3A	120659	120909
3A	12335423	12335773
3A	12336981	12337531
3A	12347510	12347760
3A	12371475	12372025
3A	12408340	12408690
3A	127267837	127268087
3A	128073295	128074745
3A	128075095	128075445
3A	128214155	128214357
3A	12912682	12912932
3A	12924867	12925217
3A	12940012	12940262
3A	12940612	12940857
3A	12949637	12950187
3A	12953102	12953952
3A	13249109	13249359
3A	13322454	13322704
3A	13346915	13347544
3A	136504	136954
3A	162385733	162386383
3A	163097557	163098065
3A	165289655	165290097
3A	17572609	17572959
3A	182615804	182616154
3A	1931148	1931498
3A	19632188	19632638
3A	197857849	197858199
3A	198718	198968
3A	19978333	19978568
3A	20153720	20153968
3A	20387334	20387784
3A	20388034	20388284
3A	20408252	20409402
3A	205702842	205703192
3A	208797648	208797898
3A	210794	211044
3A	21472884	21473328
3A	22039151	22039479
3A	22040751	22041001
3A	22046567	22047006
3A	22376413	22376963
3A	22437065	22437415
3A	224808785	224809135
3A	22505484	22505734
3A	22550380	22551214
3A	22555497	22556130
3A	22557280	22559330
3A	225873519	225873969
3A	23467334	23467676
3A	235365509	235366057
3A	23816738	23816988
3A	24052931	24053281
3A	251370783	251371033
3A	264383608	264383849
3A	27657847	27658597
3A	27677999	27678377
3A	27724901	27725295
3A	282795153	282795603
3A	282798520	282798970
3A	282805297	282805747
3A	30552367	30552881
3A	30744460	30744878
3A	30761453	30761703
3A	30963507	30964418
3A	312017487	312017737
3A	32162933	32163583
3A	32419559	32422809
3A	32423139	32423689
3A	33966654	33967104
3A	341661211	341661761
3A	341664081	341664331
3A	353189973	353190322
3A	356528705	356529455
3A	356532305	356533155
3A	356533805	356534155
3A	357085988	357086438
3A	360718347	360718597
3A	371158018	371158268
3A	384182981	384183231
3A	391494458	391494708
3A	391495058	391495308
3A	41125625	41125875
3A	426878203	426878453
3A	427350236	427350963
3A	444531638	444532188
3A	44585150	44585400
3A	457497765	457498215
3A	457668768	457669618
3A	472898308	472898758
3A	478245689	478245939
3A	49468749	49468999
3A	502406515	502406791
3A	507263118	507263548
3A	532660406	532660756
3A	533066987	533067237
3A	536781347	536781797
3A	541213543	541213969
3A	544144956	544145306
3A	55218293	55219543
3A	568647900	568648150
3A	571387131	571387765
3A	573107492	573107942
3A	573109492	573109742
3A	573675180	573675430
3A	579517340	579517590
3A	580641037	580641887
3A	580642337	580642987
3A	580643437	580643887
3A	583811196	583811546
3A	586575280	586575706
3A	588839323	588839570
3A	592486312	592486762
3A	594575566	594575816
3A	597923069	597923411
3A	601153511	601153961
3A	603921154	603921404
3A	60514272	60514522
3A	608097906	608098256
3A	608098906	608099456
3A	608144627	608145519
3A	608180676	608181026
3A	608182101	608182551
3A	608694599	608694849
3A	609825288	609825540
3A	610057288	610057538
3A	610057288	610057538
3A	61333050	61333598
3A	61333948	61334398
3A	613346269	613346519
3A	615710187	615710937
3A	616717316	616719249
3A	616729646	616730796
3A	617443329	617443679
3A	625564794	625565144
3A	629623756	629624706
3A	629650989	629652539
3A	629661126	629661876
3A	632035228	632035478
3A	637287172	637287422
3A	639408137	639408487
3A	640759237	640759487
3A	647137127	647137577
3A	650052725	650053475
3A	653910279	653910629
3A	653920935	653921472
3A	653930932	653931482
3A	662503387	662504492
3A	662505983	662506491
3A	663286576	663286826
3A	663287784	663287988
3A	66503795	66504045
3A	665999930	666000180
3A	666240198	666240595
3A	667437760	667438010
3A	669592015	669592365
3A	671002125	671002375
3A	67115468	67115818
3A	67116068	67116418
3A	672542538	672542788
3A	674477350	674477700
3A	674572859	674573909
3A	674599022	674599264
3A	674766035	674766585
3A	679689790	679690440
3A	680757790	680758740
3A	682248098	682248304
3A	682311601	682311851
3A	683066886	683067236
3A	686815776	686816026
3A	688879112	688879362
3A	690211255	690212005
3A	693647064	693647388
3A	694845767	694846117
3A	69501971	69502221
3A	702047392	702047842
3A	706839564	706840114
3A	711089566	711089816
3A	711369771	711370021
3A	711370271	711370721
3A	711497052	711497501
3A	714954059	714954309
3A	715161183	715162087
3A	715183733	715183983
3A	715184833	715185183
3A	715185774	715186917
3A	71524488	71525038
3A	715348412	715348629
3A	715354051	715355601
3A	715355851	715356101
3A	715366859	715368109
3A	716202315	716203265
3A	716251473	716251718
3A	716382644	716383094
3A	716396432	716396677
3A	716527925	716528175
3A	716529325	716530475
3A	716531025	716533275
3A	716566099	716566549
3A	716640908	716641258
3A	716662556	716662806
3A	71782812	71783162
3A	71784612	71784862
3A	718841540	718841990
3A	721357323	721357556
3A	724187147	724187397
3A	724193401	724194351
3A	724194601	724195651
3A	725070474	725070707
3A	725476416	725476866
3A	7266502	7266714
3A	727391136	727391686
3A	727643167	727643617
3A	729326524	729327288
3A	732463396	732463746
3A	733987356	733987606
3A	734020311	734020787
3A	734167186	734167436
3A	735881572	735881822
3A	735882527	735882977
3A	736155758	736156408
3A	737679219	737679669
3A	738039522	738039972
3A	738142708	738143658
3A	738315182	738315732
3A	739525655	739526005
3A	739526270	739526805
3A	739541245	739541688
3A	740107798	740108043
3A	740320036	740320486
3A	743451013	743451463
3A	743451713	743452163
3A	743485803	743486053
3A	743537061	743537303
3A	743640795	743641145
3A	744429983	744430205
3A	745525580	745525830
3A	749483110	749483744
3A	749489318	749489768
3A	750727392	750727742
3A	75397176	75397388
3A	84182000	84182250
3A	94165527	94165877
3A	9465735	9466085
3B	101696517	101696767
3B	101697917	101698167
3B	10237659	10237909
3B	10256699	10257304
3B	10620317	10620767
3B	10621017	10621267
3B	106911482	106911832
3B	109093833	109094083
3B	109955337	109955687
3B	144081491	144081828
3B	149230888	149232238
3B	158721561	158721805
3B	166679751	166680001
3B	172442574	172442824
3B	18852190	18852540
3B	188852826	188853076
3B	189495093	189496043
3B	19277113	19278063
3B	19383708	19384054
3B	197770109	197770317
3B	20323999	20324649
3B	2036507	2037242
3B	204762408	204762858
3B	20550864	20551483
3B	20805569	20805819
3B	20806069	20806519
3B	20808269	20808619
3B	21144809	21145459
3B	21149440	21149690
3B	21150140	21150390
3B	21628457	21628707
3B	21640667	21640917
3B	21641167	21641417
3B	21864433	21864983
3B	21866446	21866696
3B	21921784	21922634
3B	21946986	21947636
3B	21947986	21948236
3B	21949757	21950007
3B	21959458	21959808
3B	21965153	21965403
3B	226517813	226518063
3B	23162697	23162947
3B	23381559	23381909
3B	242753223	242753755
3B	243786174	243786424
3B	24563607	24564128
3B	24746374	24746924
3B	252924849	252925599
3B	253494857	253495107
3B	27479881	27480931
3B	27501801	27502251
3B	27507540	27507954
3B	284558357	284558607
3B	308396815	308397165
3B	312139663	312139913
3B	317617798	317618148
3B	328464519	328464769
3B	335120973	335121223
3B	335124976	335125285
3B	335828575	335828925
3B	344325750	344326100
3B	347119633	347119883
3B	347120133	347120483
3B	351986513	351986763
3B	351998273	351998623
3B	355455532	355455782
3B	360091062	360091312
3B	367649345	367649595
3B	368920140	368921190
3B	37259601	37260551
3B	378733163	378733613
3B	37962408	37962658
3B	380873912	380874208
3B	389060411	389060661
3B	39347425	39347664
3B	39353847	39354097
3B	39354447	39354897
3B	39913968	39914318
3B	405245095	405245345
3B	405643972	405644322
3B	406628811	406629361
3B	409535204	409535554
3B	41022293	41022943
3B	41248929	41249179
3B	413413344	413414194
3B	43730275	43730525
3B	444123692	444123942
3B	445154406	445155156
3B	445309564	445310014
3B	44764273	44764923
3B	44769731	44770081
3B	454611476	454611726
3B	454614390	454615440
3B	498341454	498341804
3B	544799050	544799471
3B	547322756	547323006
3B	55004161	55004911
3B	578636211	578636461
3B	590495772	590496222
3B	5920769	5921219
3B	593865179	593865797
3B	597057954	597058804
3B	611170684	611171034
3B	622749624	622749901
3B	623668310	623668560
3B	627196780	627197130
3B	630597908	630598458
3B	630598808	630599058
3B	631576460	631576710
3B	641809470	641809720
3B	642839165	642839415
3B	644926130	644926480
3B	648824571	648825021
3B	648893852	648895002
3B	648902950	648903700
3B	648919695	648920045
3B	648920495	648921645
3B	648921895	648922145
3B	651412814	651413064
3B	654642985	654643235
3B	654643485	654643935
3B	655330192	655330542
3B	659598751	659599501
3B	662806684	662806934
3B	671875029	671875279
3B	67382126	67382976
3B	67400018	67400268
3B	676268833	676269083
3B	676269433	676269683
3B	683030313	683031063
3B	684106504	684106754
3B	6977992	6978507
3B	697948336	697949086
3B	697973293	697973543
3B	698624254	698624495
3B	705823970	705824220
3B	710414128	710414378
3B	713287740	713288490
3B	715004098	715004848
3B	715005895	715006929
3B	715062933	715063283
3B	715181972	715182322
3B	715946082	715946732
3B	718798133	718798683
3B	718799769	718800119
3B	718800369	718800919
3B	718801235	718802085
3B	718846211	718846461
3B	719813802	719814052
3B	719913045	719913495
3B	720189227	720189477
3B	720237244	720238194
3B	723270061	723270455
3B	723472947	723473297
3B	723652159	723652547
3B	728998147	728998797
3B	729038437	729038787
3B	731275795	731276002
3B	731472397	731472898
3B	732299462	732299812
3B	734747111	734747561
3B	737760443	737760993
3B	739559909	739560159
3B	749997456	749997906
3B	750006620	750006870
3B	751804374	751804624
3B	754767154	754767804
3B	755477731	755477981
3B	757478601	757478851
3B	761679791	761679998
3B	767294275	767294481
3B	767302305	767302855
3B	774813577	774813922
3B	774815062	774815412
3B	774822854	774823604
3B	775248484	775249434
3B	775260348	775261898
3B	775262261	775264611
3B	775269538	775270088
3B	775270338	775270588
3B	775272815	775273265
3B	775274745	775275295
3B	776173421	776173781
3B	776500776	776500981
3B	776539861	776540211
3B	776544182	776544432
3B	776544682	776545132
3B	776547120	776547370
3B	776549390	776549767
3B	777350162	777351012
3B	778004245	778004995
3B	780096235	780096785
3B	780345105	780345455
3B	78291063	78291513
3B	784068568	784068818
3B	784169533	784170283
3B	785503420	785503770
3B	786785237	786785678
3B	789535067	789535617
3B	791595890	791596340
3B	791751476	791751922
3B	791752999	791753349
3B	79279990	79280940
3B	79282090	79282340
3B	795172370	795172920
3B	796282555	796283305
3B	796512208	796512658
3B	798447066	798447316
3B	798447552	798447802
3B	798450119	798450669
3B	80157724	80158074
3B	801664665	801664915
3B	802705252	802706402
3B	802721421	802721748
3B	802742521	802743171
3B	807538813	807539063
3B	808982680	808982930
3B	809100667	809101017
3B	809486178	809486828
3B	810098119	810098362
3B	810128174	810128422
3B	810176725	810178275
3B	810262990	810263268
3B	810547436	810548086
3B	814634529	814634779
3B	817171812	817172762
3B	819561652	819562079
3B	819805556	819805792
3B	821020476	821021326
3B	822214056	822214406
3B	823813321	823814571
3B	82444357	82444907
3B	825590563	825590794
3B	828104871	828105221
3B	829009906	829010256
3B	829126105	829126455
3B	829544932	829545482
3B	829969730	829970050
3B	83314814	83315064
3B	9105110	9105753
3B	96708758	96709108
3D	102199477	102199727
3D	103370038	103370462
3D	104396191	104396541
3D	114201376	114201826
3D	120306452	120306702
3D	122667493	122667743
3D	1301996	1302224
3D	1303574	1303916
3D	130495607	130495857
3D	130946536	130946986
3D	130947336	130949686
3D	13173664	13173914
3D	1327473	1328523
3D	13322894	13323544
3D	14165087	14165437
3D	14245022	14245372
3D	142728305	142728755
3D	14315035	14315285
3D	14786870	14787320
3D	14806292	14806742
3D	14814536	14814995
3D	15874816	15875044
3D	158814130	158814680
3D	158815730	158816380
3D	158817358	158817808
3D	16017054	16017268
3D	16045452	16045802
3D	160624462	160624712
3D	16267776	16268025
3D	165938336	165938686
3D	165938936	165939186
3D	179088889	179089921
3D	179090171	179090621
3D	18444487	18444737
3D	187847308	187847558
3D	18789601	18789851
3D	188364204	188364654
3D	188365204	188365454
3D	196984178	196984428
3D	19987612	19988162
3D	20002238	20002488
3D	200469839	200470089
3D	209695380	209697130
3D	21712975	21713425
3D	228200336	228200686
3D	23167752	23168702
3D	23238662	23239412
3D	23262617	23262867
3D	234800867	234801117
3D	234801482	234802232
3D	234810274	234811124
3D	254725858	254726108
3D	259524637	259524849
3D	267603525	267603844
3D	268523928	268524278
3D	275632875	275633125
3D	275776796	275777346
3D	276742036	276742285
3D	277241575	277242525
3D	288545230	288545880
3D	30002840	30003090
3D	300154206	300154556
[truncated: 2,637 more rows]

## Sheet: Leaf repressed
chr	start	end
1A	103687131	103687381
1A	10477626	10478076
1A	107528422	107528772
1A	1647011	1647658
1A	221817056	221817306
1A	22595893	22596143
1A	23414967	23415193
1A	239869348	239869598
1A	240494261	240494477
1A	277651842	277652240
1A	278230163	278230413
1A	28935886	28936136
1A	28974019	28974269
1A	292497498	292497848
1A	297740475	297740725
1A	301208278	301208728
1A	303781682	303782032
1A	306142915	306143365
1A	31247054	31247304
1A	312613195	312613445
1A	312722725	312722975
1A	312726154	312726404
1A	312743868	312744315
1A	312744665	312744915
1A	319337067	319338017
1A	319338267	319339217
1A	32105719	32106169
1A	32375769	32376119
1A	326323174	326323566
1A	326328526	326329234
1A	338241394	338241644
1A	341153228	341154378
1A	341179284	341180234
1A	34271897	34272114
1A	344492091	344492541
1A	350403633	350403883
1A	351598130	351598380
1A	364894023	364894673
1A	366115073	366115323
1A	370099877	370100227
1A	371949188	371949438
1A	371949788	371950038
1A	372248220	372248570
1A	387934805	387935355
1A	387936505	387937055
1A	38845354	38846204
1A	38854730	38855380
1A	38856130	38856380
1A	38860030	38860480
1A	388938419	388938669
1A	390696928	390697278
1A	390698228	390700778
1A	390702928	390703478
1A	390705728	390706078
1A	392081415	392081665
1A	399485678	399486828
1A	399488108	399488528
1A	404923346	404923678
1A	405088842	405089092
1A	425859722	425859951
1A	427953113	427953863
1A	430200770	430201020
1A	430201270	430201620
1A	432965015	432965265
1A	440148897	440149147
1A	440150520	440150947
1A	447009647	447009897
1A	447106715	447106965
1A	447716644	447717394
1A	453528254	453528501
1A	456937458	456937908
1A	458515968	458516318
1A	458516568	458516818
1A	462010902	462011152
1A	462120422	462120672
1A	463405097	463405547
1A	465457955	465458705
1A	469658408	469659158
1A	471709403	471709653
1A	472528287	472528537
1A	474442395	474442845
1A	474564728	474565778
1A	474774892	474776042
1A	474777297	474777542
1A	477936384	477936734
1A	478261697	478262594
1A	487480440	487480890
1A	492649518	492649868
1A	493584122	493585072
1A	493585422	493585672
1A	493588122	493588672
1A	493939801	493940036
1A	496070843	496071393
1A	496078185	496078535
1A	496080085	496080335
1A	496080585	496080808
1A	496469950	496470700
1A	496472928	496473261
1A	496623421	496623971
1A	497215890	497216340
1A	498160097	498160647
1A	500351051	500351273
1A	502686190	502686417
1A	508565492	508565730
1A	510820527	510821954
1A	512475194	512475644
1A	518726679	518726990
1A	520922161	520922611
1A	521540729	521540979
1A	522518744	522519094
1A	528641324	528641574
1A	534249867	534250608
1A	534253367	534253617
1A	535439657	535440689
1A	541726033	541726283
1A	548738816	548739366
1A	549877659	549878009
1A	550537548	550537795
1A	551823609	551823859
1A	551977175	551977625
1A	552256703	552257173
1A	552277276	552277526
1A	557867485	557868235
1A	557883332	557884082
1A	557939911	557940461
1A	557997477	557997727
1A	558040484	558040834
1A	558166716	558166953
1A	558944655	558945105
1A	559573990	559574209
1A	559576616	559576866
1A	559622827	559623077
1A	562151697	562151947
1A	562305868	562307718
1A	562308168	562309418
1A	562472160	562473310
1A	562484397	562484831
1A	562776425	562777067
1A	562777325	562777675
1A	562777925	562778273
1A	565416489	565416728
1A	566351391	566351941
1A	566369627	566370077
1A	566370927	566371177
1A	566380934	566381184
1A	568785213	568785460
1A	56914055	56914484
1A	570241584	570241934
1A	571639208	571640529
1A	572228854	572229804
1A	572239722	572240272
1A	573713170	573713520
1A	574494534	574494784
1A	575454401	575455102
1A	575460179	575460429
1A	578790249	578790499
1A	578823287	578823837
1A	579953519	579953969
1A	580280568	580280818
1A	580561286	580562136
1A	581845226	581845476
1A	581845826	581846276
1A	581848330	581848656
1A	581849206	581849456
1A	581859835	581860585
1A	581861035	581861285
1A	584483510	584483860
1A	589505798	589506148
1A	592137930	592138280
1A	65867124	65867874
1A	66697664	66698014
1A	66885365	66885615
1A	76503838	76504145
1A	82960716	82960966
1A	90998719	90999039
1A	97569323	97569573
1B	265661487	265661737
1B	290697285	290697535
1B	300579786	300580136
1B	300751180	300751430
1B	317483019	317483269
1B	325488181	325488531
1B	340379400	340379950
1B	340380737	340381087
1B	340427477	340428027
1B	344327432	344327782
1B	353496140	353496690
1B	357338382	357338832
1B	359594042	359594392
1B	364909552	364911302
1B	365456920	365457253
1B	380643678	380644528
1B	382690093	382690343
1B	382693993	382694443
1B	394075088	394075738
1B	397662915	397663265
1B	401333737	401334087
1B	402786250	402787000
1B	405520782	405521032
1B	405977670	405978020
1B	418164513	418164963
1B	418167949	418168399
1B	418817542	418818492
1B	420588046	420591875
1B	420658305	420658541
1B	420658991	420659300
1B	420692353	420692580
1B	422551791	422552041
1B	427467767	427468017
1B	429963671	429963917
1B	430152400	430153050
1B	431057727	431058077
1B	445587570	445588020
1B	452768551	452768801
1B	457009936	457010186
1B	463560034	463560284
1B	467192362	467192812
1B	467196574	467197124
1B	470904950	470905200
1B	472962744	472962994
1B	473496431	473496664
1B	475478114	475478850
1B	478564452	478564702
1B	480831268	480832618
1B	487954410	487954860
1B	489687054	489687260
1B	491043677	491043927
1B	491044377	491044827
1B	491077671	491078121
1B	494235495	494236299
1B	494236649	494236999
1B	497851282	497851632
1B	499901894	499903544
1B	499903794	499905044
1B	500917075	500917425
1B	503629692	503630142
1B	504083917	504084167
1B	504084617	504085067
1B	504258232	504258479
1B	504515177	504515427
1B	505619790	505619998
1B	505690003	505690253
1B	507549265	507549479
1B	510249187	510249637
1B	512456960	512457839
1B	517345926	517346369
1B	529994803	529995753
1B	531113046	531113896
1B	531114346	531115428
1B	531122394	531122944
1B	532689213	532689463
1B	533981414	533981664
1B	534176561	534176811
1B	535545266	535545916
1B	535552387	535553337
1B	536759948	536760498
1B	536762698	536763048
1B	537314215	537314665
1B	540332211	540332961
1B	542195538	542195888
1B	543039560	543039810
1B	544451779	544452229
1B	544489573	544489923
1B	556105569	556105819
1B	558513439	558514489
1B	561253220	561253570
1B	563068377	563068683
1B	566035891	566036341
1B	574637754	574638004
1B	576201953	576202503
1B	577969174	577969424
1B	578641887	578642137
1B	581591224	581591800
1B	581688102	581688352
1B	592027668	592028118
1B	593224526	593225276
1B	594654057	594654407
1B	595682867	595683996
1B	596116564	596117014
1B	600595678	600595897
1B	601251924	601252474
1B	605260065	605260315
1B	614781540	614781971
1B	615210669	615210919
1B	615388506	615388856
1B	615426836	615427086
1B	622486642	622487492
1B	624965841	624966191
1B	625275723	625276132
1B	626782198	626782533
1B	629267080	629267430
1B	629268179	629268529
1B	630471962	630472393
1B	630930076	630930518
1B	633106510	633107040
1B	633287498	633287942
1B	633859681	633859931
1B	635931690	635932040
1B	636257905	636258755
1B	642111464	642111714
1B	642149797	642150320
1B	642399330	642400980
1B	642650848	642651198
1B	643582337	643583587
1B	646555589	646555939
1B	648708351	648709001
1B	648796784	648797034
1B	649034914	649035364
1B	649042206	649042956
1B	649186657	649186863
1B	649190953	649191303
1B	649221468	649222218
1B	649292208	649292658
1B	649309352	649309602
1B	653221917	653222167
1B	654256571	654256814
1B	654851246	654851796
1B	655832402	655832752
1B	656451772	656452022
1B	656455026	656455576
1B	656610734	656610951
1B	656614594	656614844
1B	662233587	662233937
1B	662699692	662700642
1B	662719988	662721038
1B	665285034	665285384
1B	665286965	665287185
1B	665288225	665288472
1B	666273551	666273882
1B	666557803	666558030
1B	667642512	667642861
1B	668074893	668075143
1B	668085275	668085525
1B	668085777	668086025
1B	668250970	668251420
1B	669068884	669069134
1B	670372236	670372786
1B	671995742	671996192
1B	672133372	672133620
1B	673187278	673187511
1B	674688917	674689567
1B	674791248	674792598
1B	674802774	674803424
1B	674803774	674805224
1B	676063786	676064383
1B	678111985	678112435
1B	679107720	679107970
1B	681076840	681077290
1B	683523809	683524059
1B	684731752	684732002
1B	684867475	684867712
1B	686686485	686686935
1B	686868981	686869297
1B	688230238	688230785
1B	688758441	688758691
1B	689824105	689824555
1B	689825205	689825455
1D	10282958	10283501
1D	10441052	10441302
1D	110049601	110049827
1D	11674783	11675033
1D	15317705	15318355
1D	16398648	16398998
1D	17966487	17966867
1D	203157635	203157921
1D	203905602	203905852
1D	204890038	204890788
1D	206043174	206043524
1D	208186090	208186840
1D	22393576	22394026
1D	22394476	22395026
1D	22847916	22848166
1D	229062358	229062708
1D	231460419	231460669
1D	234745725	234746240
1D	234746595	234747145
1D	234747395	234747945
1D	239583197	239583647
1D	24213466	24214016
1D	2453745	2453995
1D	249568748	249569198
1D	254661430	254662180
1D	25470636	25470986
1D	256277337	256277887
1D	259682330	259682680
1D	259683130	259683480
1D	260888585	260888815
1D	261829091	261829451
1D	270511044	270511335
1D	280044597	280045447
1D	28025293	28025543
1D	28065385	28065635
1D	288352780	288353011
1D	2891435	2892149
1D	2903604	2904143
1D	290440729	290440979
1D	293791747	293791997
1D	295260510	295260860
1D	298021759	298022209
1D	298343887	298344237
1D	298599900	298600150
1D	300320671	300321121
1D	308475453	308475703
1D	308476153	308476403
1D	308476653	308477103
1D	310841266	310841616
1D	310841866	310842216
1D	310853769	310854619
1D	310856269	310857519
1D	311985242	311985592
1D	315011205	315011455
1D	318149483	318149833
1D	318150883	318151133
1D	318363972	318364422
1D	318364672	318364922
1D	321268494	321268744
1D	32505790	32506040
1D	32519199	32519949
1D	32755895	32756745
1D	32756995	32757445
1D	32760177	32760427
1D	335037440	335038090
1D	335407543	335408158
1D	33631922	33632772
1D	340547867	340548117
1D	340651060	340651810
1D	346365708	346366058
1D	346868982	346870032
1D	347274780	347275130
1D	350042301	350042651
1D	350617430	350617863
1D	352409060	352409510
1D	357443614	357443864
1D	357444114	357444764
1D	357445714	357446264
1D	361390858	361391308
1D	362249521	362249771
1D	362253451	362253701
1D	362500666	362500916
1D	362572945	362573195
1D	363625483	363625703
1D	366707226	366707976
1D	370319201	370319451
1D	370913442	370913992
1D	374367135	374367428
1D	375639897	375640647
1D	375641097	375641647
1D	375641997	375642747
1D	375979727	375980277
1D	377370892	377371742
1D	377796887	377797137
1D	378730736	378730985
1D	379908005	379908255
1D	391641791	391642241
1D	391646711	391647761
1D	39510628	39511278
1D	39571687	39571937
1D	396196879	396197089
1D	3978035	3978244
1D	397980839	397981589
1D	398876625	398876868
1D	399245168	399246118
1D	400023136	400023386
1D	400025336	400025786
1D	403715739	403716089
1D	406846847	406847097
1D	413875439	413876089
1D	416269646	416270196
1D	416849881	416850331
1D	41985589	41985917
1D	420881136	420881486
1D	421844072	421844322
1D	423916854	423917104
1D	424634269	424634519
1D	425293192	425293832
1D	426582330	426582780
1D	426931248	426931688
1D	427884311	427884561
1D	430476997	430477433
1D	439220115	439221165
1D	443180891	443181741
1D	447539694	447539913
1D	449596276	449596526
1D	453234054	453234304
1D	457219724	457220374
1D	461298702	461298952
1D	461749757	461750107
1D	464729664	464729914
1D	464869706	464870356
1D	465395475	465395825
1D	465398414	465398864
1D	465528074	465528624
1D	466974205	466974755
1D	466992399	466992749
1D	469076539	469076847
1D	469204002	469205552
1D	469207102	469207552
1D	469391600	469392350
1D	469465769	469466819
1D	469582163	469582572
1D	469582776	469583713
1D	469605468	469606018
1D	469777346	469777562
1D	469820287	469820637
1D	470534426	470534804
1D	471129435	471129785
1D	472300546	472301749
1D	472305291	472306341
1D	472355745	472356795
1D	472374920	472375255
1D	472377320	472377770
1D	475807593	475808343
1D	476447935	476448285
1D	476460197	476461347
1D	476498171	476498721
1D	476675911	476676261
1D	478273874	478274124
1D	478334388	478334638
1D	478337339	478337568
1D	479124139	479124389
1D	479789191	479789541
1D	479795430	479795639
1D	481652082	481652332
1D	481660979	481661229
1D	481678011	481678261
1D	482021500	482021741
1D	482228697	482229016
1D	483394337	483394687
1D	483444349	483444697
1D	4839384	4839834
1D	483968966	483969216
1D	483969466	483969716
1D	484424935	484425185
1D	484429894	484430244
1D	484430594	484431744
1D	484433910	484434144
1D	484544546	484545386
1D	484545636	484546986
1D	484547236	484547486
1D	486312140	486312440
1D	486312840	486313090
1D	486748063	486749186
1D	489705408	489706258
1D	489708908	489709158
1D	489713588	489713931
1D	49230746	49231096
1D	492903125	492903475
1D	493819749	493819999
1D	50709605	50709955
1D	59510296	59510546
1D	59531233	59531583
1D	59534228	59534578
1D	62424246	62424496
1D	62678504	62678754
1D	67229188	67229638
1D	68193781	68194231
1D	68439515	68440165
1D	8020537	8020987
1D	8021337	8021787
1D	8076176	8076386
1D	8107472	8107722
1D	8462625	8463575
1D	8464125	8464475
1D	85652747	85653197
1D	86145475	86146025
1D	86147677	86147923
1D	86211894	86214244
1D	86214994	86215444
1D	87098444	87098788
1D	8931173	8931623
2A	100223404	100223650
2A	100821375	100821625
2A	101100782	101101432
2A	101408652	101409073
2A	103791625	103791875
2A	104671918	104672168
2A	108261105	108261539
2A	10895601	10895851
2A	112740160	112740410
2A	114843706	114844231
2A	115720743	115720993
2A	117167131	117167774
2A	118309491	118309727
2A	120444459	120445509
2A	120445759	120447709
2A	121277815	121278465
2A	127995653	127996120
2A	127996870	127997120
2A	13086230	13086599
2A	135173502	135174852
2A	135187876	135188626
2A	135877957	135878607
2A	146781818	146782368
2A	146782618	146783368
2A	148021707	148021957
2A	15277974	15279224
2A	15280774	15281024
2A	15283299	15283507
2A	15283757	15284007
2A	15317344	15317758
2A	153449821	153450071
2A	15352586	15352836
2A	15362311	15362761
2A	15363811	15364148
2A	15364511	15364761
2A	15370705	15371655
2A	159628439	159628689
2A	15968241	15968791
2A	160196468	160196899
2A	160708261	160708511
2A	161508589	161508839
2A	161624696	161625046
2A	161626689	161626939
2A	164302812	164303862
2A	16795107	16795422
2A	16795607	16795827
2A	17051100	17051434
2A	172067717	172067967
2A	17746352	17746802
2A	177987727	177987951
2A	17915397	17915647
2A	17975412	17975662
2A	182697699	182698049
2A	18410086	18410513
2A	192131819	192132069
2A	197221776	197222275
2A	199111924	199112774
2A	20277541	20278183
2A	20285436	20286119
2A	20948074	20948524
2A	21046436	21046786
2A	2317999	2318875
2A	232390349	232391899
2A	233195870	233196220
2A	2459010	2459254
2A	26366391	26366988
2A	26379577	26380027
2A	277158152	277158387
2A	29254067	29255008
2A	29724773	29725723
2A	29726973	29727423
2A	29770629	29770879
2A	31847930	31848180
2A	383630293	383630843
2A	392997670	392998020
2A	409134877	409135093
2A	420136268	420136518
2A	420137568	420137795
2A	422920651	422921283
2A	422926129	422926568
2A	423030920	423031170
2A	429407722	429407972
2A	43204943	43205293
2A	442722206	442722456
2A	448565855	448566105
2A	45112721	45113141
2A	45188857	45189392
2A	477129928	477130178
2A	48572961	48573911
2A	48785162	48785612
2A	48802988	48803638
2A	498587906	498588356
2A	498845290	498845740
2A	499218497	499219147
2A	499219480	499219751
2A	499570842	499571260
2A	499646723	499647861
2A	499722711	499722961
2A	50090701	50091015
2A	50130790	50131140
2A	50137703	50137953
2A	502273228	502273564
2A	51187244	51188192
2A	514717709	514717969
2A	51594497	51594747
2A	5181969	5182719
2A	5184676	5185226
2A	52265308	52265617
2A	523455808	523456058
2A	52397648	52398098
2A	523994361	523994611
2A	52406074	52406557
2A	524138614	524139250
2A	524139614	524139864
2A	526886172	526886622
2A	52743027	52743477
2A	533043520	533043970
2A	53616421	53616768
2A	5376234	5376440
2A	53942869	53943519
2A	54536653	54537003
2A	5533280	5533626
2A	553436514	553436964
2A	55561721	55561971
2A	55562921	55564871
2A	55568518	55569068
2A	55569418	55569968
2A	55571596	55571846
2A	55847197	55848147
2A	559088349	559088599
2A	570611890	570612209
2A	578373260	578373519
2A	57904018	57904468
2A	585801167	585801617
2A	586460926	586461876
2A	59328947	59329279
2A	596361285	596361635
2A	598979522	598979772
2A	600402483	600403433
2A	60092965	60094112
2A	603766674	603767124
2A	604973910	604974233
2A	607466295	607466645
2A	607467295	607467745
2A	615298290	615298540
2A	619316	619648
2A	623740396	623740938
2A	62374514	62374764
2A	624354882	624355332
2A	624467430	624467780
2A	632498186	632498436
2A	635517610	635517860
2A	637231714	637231964
2A	637684518	637685168
2A	637691606	637694656
2A	637696106	637696956
2A	644402639	644403489
2A	644404039	644404889
2A	651131333	651131929
2A	651808597	651809847
2A	652871707	652872057
2A	652996663	652997813
2A	653423094	653423444
2A	654690253	654690776
2A	655423380	655423630
2A	655425080	655425430
2A	656231914	656232364
2A	657508390	657508640
2A	657950461	657951311
2A	657951561	657952411
2A	660268922	660269272
2A	660518514	660518964
2A	660552385	660552635
2A	661567958	661568270
2A	661568858	661569808
2A	669344751	669345101
2A	67139071	67139321
2A	672122383	672122733
2A	672399681	672400164
2A	676233981	676234731
2A	676235381	676235624
2A	676402092	676403142
2A	676403892	676404642
2A	676449395	676449941
2A	676451712	676452145
2A	678014350	678014700
2A	678021235	678021552
2A	678172946	678173196
2A	683718460	683719010
2A	684894789	684895308
2A	684896722	684897039
2A	68509124	68509574
2A	685369720	685370149
2A	685935311	685935861
2A	687035471	687036521
2A	687036902	687037121
2A	687062701	687062992
2A	693270268	693270618
2A	69342363	69342813
2A	698138914	698139264
2A	702590614	702590839
2A	703086906	703087356
2A	703349647	703349997
2A	706329787	706330237
2A	706525596	706525846
2A	706928731	706929181
2A	708178034	708180384
2A	708180834	708181184
2A	709252868	709253118
2A	709741625	709741875
2A	709749420	709749670
2A	711512525	711513175
2A	712286241	712286491
2A	715296853	715297203
2A	715384305	715385055
2A	715385305	715386255
2A	715386905	715387216
2A	718251228	718251678
2A	719502162	719502612
2A	720678342	720678692
2A	722125856	722126091
2A	722127841	722128191
2A	722496046	722496396
2A	724724440	724724790
2A	724725639	724726689
2A	726546454	726546704
2A	726557870	726558220
2A	726671526	726671776
2A	728927360	728927710
2A	728927960	728928210
2A	729330614	729331064
2A	729573794	729574005
2A	731256288	731256776
2A	732596396	732596640
2A	733442991	733443441
2A	733492822	733493372
2A	733493627	733493941
2A	733494563	733495213
2A	733511988	733512238
2A	735683728	735684378
2A	735690623	735690973
2A	735747986	735748360
2A	735754924	735755274
2A	735768949	735769699
2A	735770538	735771188
2A	735959094	735959340
2A	736471868	736472118
2A	737386414	737386624
2A	737476753	737477103
2A	738716408	738716958
2A	738724844	738725694
2A	738726444	738726694
2A	738733954	738734304
2A	738741290	738741704
2A	738790617	738790851
2A	738907021	738907571
2A	738917529	738918141
2A	739829531	739830163
2A	744296447	744296697
2A	744368554	744368773
2A	746928437	746928687
2A	752018684	752018934
2A	753746017	753746767
2A	753935519	753935769
2A	753936019	753936469
2A	755665340	755665690
2A	755757224	755759229
2A	755764884	755766434
2A	755807938	755808388
2A	755848266	755848516
2A	755853218	755854068
2A	755854318	755854668
2A	756812937	756813587
2A	757813632	757813982
2A	757992216	757992530
2A	758896634	758896876
2A	758897226	758897776
2A	758939530	758939780
2A	758940030	758940280
2A	761315186	761315836
2A	761316086	761316536
2A	764473500	764474050
2A	765780652	765780941
2A	766161861	766162311
2A	766212119	766212369
2A	767311148	767311597
2A	767318995	767319645
2A	768034802	768035020
2A	768104415	768104775
2A	768191295	768191517
2A	768249133	768249583
2A	7684137	7684342
2A	768989275	768989525
2A	769504400	769505250
2A	769505600	769505831
2A	769506200	769507044
2A	7695576	7696326
2A	770379985	770380344
2A	77190297	77190647
2A	772432688	772433548
2A	774535394	774535844
2A	774798224	774798428
2A	774805643	774805993
2A	774807999	774808549
2A	774809959	774810349
2A	775294670	775295020
2A	775362863	775363104
2A	775375549	775375899
2A	776149213	776149663
2A	78504751	78505301
2A	78551579	78552029
2A	78552279	78552529
2A	86976708	86976958
2A	87868967	87869217
2A	89772787	89773237
2A	89920607	89920857
2A	92323301	92324151
2A	92324626	92324951
2A	92325901	92326151
2A	93897711	93898361
2A	98879237	98879587
2A	9953429	9953779
2B	100330095	100330931
2B	104802451	104802679
2B	105752867	105753117
2B	106942839	106943289
2B	107523198	107523448
2B	108649970	108650620
2B	11366810	11367660
2B	11376494	11376844
2B	117900709	117900959
2B	119791745	119792295
2B	12169679	12169929
2B	128310017	128310367
2B	132061093	132061512
2B	13485150	13485400
2B	13485750	13486100
2B	139368012	139368362
2B	142744397	142744747
2B	144611409	144611617
2B	144612267	144612617
2B	146446230	146446480
2B	146446935	146447957
2B	147487264	147487514
2B	147488203	147488453
2B	14761205	14761755
2B	152191810	152192052
2B	152848818	152849268
2B	152860423	152861073
2B	153706342	153706589
2B	154568027	154568420
2B	157680019	157680669
2B	158001031	158001581
2B	159849681	159849931
2B	159850127	159850531
2B	166972771	166973021
2B	1680648	1680898
2B	170780827	170781277
2B	170781727	170782077
2B	181355260	181355810
2B	182029533	182030483
2B	182032233	182032483
2B	182033333	182033583
2B	184402466	184402916
2B	191728067	191728317
2B	195520777	195521227
2B	195538518	195538813
2B	197712002	197712252
2B	198653668	198654418
2B	198657121	198657371
2B	199465696	199466146
2B	211645083	211645633
2B	2124249	2124899
2B	2217633	2217983
2B	227681294	227681688
2B	230065191	230065541
2B	2357971	2358521
2B	2364155	2364405
2B	236680012	236680362
2B	23889300	23889550
2B	23900788	23901438
2B	23907529	23907779
2B	23916802	23917913
2B	23923667	23924517
2B	239421624	239421874
2B	23976289	23976830
2B	23978716	23979439
2B	239863475	239863925
2B	23988538	23988788
2B	2411766	2412216
2B	2412566	2413439
2B	243705538	243705788
2B	245293349	245293599
2B	24538494	24538722
2B	257529440	257529790
2B	257532485	257532935
2B	257900762	257901012
2B	261045911	261046161
2B	264574791	264575041
2B	264580034	264580384
2B	2694494	2694744
2B	28327315	28327865
2B	31818436	31818686
2B	323001023	323001373
2B	32592312	32592562
2B	32919208	32919858
2B	32976442	32976692
2B	33584073	33584323
2B	34070646	34070896
2B	359069514	359069764
2B	359305545	359306095
2B	37072568	37073018
2B	374250132	374250682
2B	374255908	374256158
2B	38065329	38065650
2B	381338639	381339089
2B	381339780	381340030
2B	381546357	381547907
2B	383138683	383139133
2B	383139883	383140333
2B	390579690	390580040
2B	39154252	39154602
2B	39208610	39208845
2B	394145587	394145893
2B	39436876	39437280
2B	39466283	39466533
2B	401802949	401803172
2B	401803449	401803699
2B	424522645	424522895
2B	437240522	437240772
2B	437385457	437386982
2B	437818551	437819201
2B	438029406	438030056
2B	438604202	438604452
2B	438613103	438613853
2B	446077491	446077789
2B	462061266	462061616
2B	467927792	467928242
2B	470909342	470909592
2B	473305126	473305476
2B	477400665	477401115
2B	484114783	484115033
2B	499558211	499558461
2B	500644279	500644529
2B	500990359	500990809
2B	505507681	505508531
2B	511983034	511983284
2B	512631064	512632111
2B	520211666	520211884
2B	522104297	522104547
2B	528824562	528825012
2B	531160791	531161241
2B	534222199	534222449
2B	537343651	537344401
2B	537863531	537863781
2B	542350745	542351195
2B	544962489	544962830
2B	547433031	547433392
2B	549945670	549945920
2B	554719258	554719808
2B	563321039	563321289
2B	564816054	564816504
2B	564913623	564914173
2B	566405502	566405852
2B	566631848	566632098
2B	567039476	567039726
2B	57142535	57142782
2B	571526197	571526447
2B	575369810	575370760
2B	577443927	577444377
2B	578212556	578213006
2B	578213256	578214190
2B	578214556	578214906
2B	578215856	578216506
2B	5790565	5790785
2B	587417812	587418162
2B	587418412	587418762
2B	587419012	587419562
2B	589097642	589098292
2B	589118049	589118599
2B	590924237	590924581
2B	592582738	592583288
2B	593021147	593021797
2B	594125260	594125610
2B	597887363	597888313
2B	601935332	601936261
2B	602207661	602207911
2B	602754483	602754833
2B	605510890	605511996
2B	605513490	605513940
2B	605514489	605515439
2B	608199767	608200017
2B	608208793	608209043
2B	608471010	608471260
2B	608471710	608472060
2B	609077559	609078209
2B	611288961	611289611
2B	622653694	622653907
2B	623545239	623545689
2B	623578613	623579663
2B	624358608	624358858
2B	627063917	627064467
2B	62978688	62979038
2B	631849763	631850613
2B	631853222	631853672
2B	631998577	631998795
2B	632000559	632000895
2B	632001469	632001919
2B	632018686	632018888
2B	635223306	635223652
2B	64320032	64320281
2B	645649416	645650066
2B	646961992	646962542
2B	646962792	646963126
2B	646964392	646964642
2B	647737034	647737284
2B	648646933	648647676
2B	648942987	648943321
2B	64948033	64948683
2B	64954246	64954596
2B	652823216	652823966
2B	652824416	652824840
2B	652825110	652825666
2B	652841412	652842362
2B	653981789	653982039
2B	66016912	66017362
2B	664313434	664314284
2B	667242920	667243143
2B	672101828	672102119
2B	672104785	672104995
2B	673933208	673933558
2B	680082887	680083232
2B	680584169	680584541
2B	680760612	680761662
2B	682938987	682940257
2B	682943236	682943486
2B	682992298	682992567
2B	689331712	689332162
2B	690253038	690253688
2B	693719062	693720712
2B	693741198	693741548
2B	694246437	694246687
2B	694248517	694248767
2B	694252017	694252567
2B	694252817	694253067
2B	701091462	701091712
2B	706402065	706402476
2B	707632979	707633407
2B	710274015	710274865
2B	711307235	711307485
2B	714023278	714023728
2B	714024578	714024892
2B	71459269	71459619
2B	71460169	71460519
2B	716602376	716602596
2B	716966284	716966634
2B	716972954	716973404
2B	717049216	717049766
2B	717127601	717128002
2B	717342472	717342822
2B	717621942	717622192
2B	717643278	717643728
2B	717675213	717675634
2B	717796400	717796650
2B	717890688	717891038
2B	718940	719181
2B	721696624	721697174
2B	72177039	72177789
2B	72179959	72180309
2B	72189281	72189811
2B	729124825	729125354
2B	730605963	730606213
2B	732595184	732595481
2B	732639589	732641127
2B	732644720	732644948
2B	733859091	733859341
2B	733871856	733872306
2B	733872756	733874106
2B	733961583	733962033
2B	733963383	733963633
2B	733963983	733964333
2B	733996302	733996752
2B	733999268	734000101
2B	734055528	734056892
2B	734057052	734058478
2B	734716740	734716989
2B	734942204	734942454
2B	736401642	736401979
2B	738508935	738509485
2B	739388412	739388862
2B	739499273	739499552
2B	73987688	73988337
2B	740065660	740066610
2B	740221986	740222836
2B	741222733	741222983
2B	741970426	741970676
2B	74207803	74208353
2B	74375322	74375672
2B	746270436	746271086
2B	746271736	746271986
2B	746272536	746272786
2B	746688016	746688366
2B	7470725	7471475
2B	748079030	748079280
2B	749183054	749183404
2B	750674115	750674465
2B	750688865	750689115
2B	757350994	757351444
2B	762209936	762210160
2B	762456324	762456767
2B	763946077	763946327
2B	763963811	763964361
2B	763966512	763966862
2B	764739474	764740024
2B	764851770	764852120
2B	764917305	764917938
2B	764918188	764918438
2B	765037439	765038045
2B	766533023	766534173
2B	766552332	766554282
2B	766554732	766555082
2B	767025060	767026010
2B	767123265	767123915
2B	767124165	767124915
2B	767645630	767646016
2B	767646266	767646816
2B	767800248	767800880
2B	767959066	767959316
2B	768558543	768558793
2B	769918009	769918259
2B	769940682	769941132
2B	770023771	770024121
2B	772055755	772056105
2B	772057155	772058905
2B	772059355	772059705
2B	772145044	772145594
2B	772188986	772189336
2B	773526997	773527247
2B	776414451	776414701
2B	776990120	776990670
2B	780857742	780857992
2B	782549310	782549738
2B	782556345	782556595
2B	785243974	785244176
2B	786123348	786123598
2B	786125148	786125698
2B	786127248	786128098
2B	786144082	786144932
2B	787225487	787225902
2B	791414243	791415593
2B	791443699	791445349
2B	792692050	792692364
2B	792692887	792693237
2B	792995719	792996269
2B	79313660	79313881
2B	794320108	794320458
2B	794518423	794518654
2B	796972621	796972833
2B	800047344	800047794
2B	80053909	80054159
2B	80189925	80190275
2B	81392693	81392943
2B	81765450	81765900
2B	82075956	82076206
2B	83683565	83683815
2B	8545551	8545901
2B	85703149	85705399
2B	85708787	85709137
2B	85709787	85710237
2B	8615521	8615827
2B	8629770	8630120
2B	86536347	86538197
2B	87163339	87163949
2B	8736991	8737641
2B	90579024	90579474
2B	90750487	90750737
2B	91774404	91774854
2B	91777307	91778157
2B	92136061	92136411
2B	92168521	92168871
2B	92297633	92297883
2B	92539780	92540130
2B	94811346	94811583
2D	101691856	101692296
2D	101693537	101693987
2D	101885239	101885789
2D	101980624	101980862
2D	102091209	102091559
2D	103123027	103123465
2D	105052847	105053089
2D	11104632	11104882
2D	111140543	111140793
2D	112924226	112924476
2D	11584230	11584480
2D	116838003	116838407
2D	117117901	117118151
2D	123101774	123102124
2D	12417850	12418300
2D	12807375	12807825
2D	128358746	128358966
2D	128359216	128359466
2D	128360601	128361051
2D	128362314	128362551
2D	128363101	128364151
2D	13237437	13238787
2D	13239537	13239787
2D	13240670	13241420
2D	13242658	13243388
2D	13254139	13254468
2D	13255239	13255489
2D	13294107	13295023
2D	13317388	13317738
2D	13318688	13318938
2D	13404734	13404984
2D	134649760	134650010
2D	137570648	137571798
2D	13846717	13847267
2D	139445400	139445650
2D	150622377	150622627
2D	154187649	154189099
2D	154947975	154948625
2D	155079534	155079875
2D	15737679	15738010
2D	159345383	159346033
2D	16054241	16054491
2D	168013920	168014231
2D	168158479	168158829
2D	16854259	16854709
2D	18280592	18280838
2D	185370236	185370686
2D	186716527	186717077
2D	20065018	20065257
2D	2009267	2009506
2D	2038442	2038649
2D	206221584	206221934
2D	206244894	206245144
2D	2218137	2218987
2D	23935639	23936079
2D	23938229	23938479
2D	24219816	24220282
2D	243115529	243115879
2D	243118146	243118496
2D	2487838	2488388
2D	25334625	25334848
2D	261320979	261321529
2D	261814008	261814958
2D	27008222	27008972
2D	27009222	27009472
2D	2725699	2725949
2D	27486268	27487418
2D	27796784	27797166
2D	287144868	287145218
2D	29173148	29173798
2D	29754629	29754960
2D	304263198	304263548
2D	309121407	309121657
2D	313756557	313756907
2D	313821604	313822531
2D	315185101	315185351
2D	3217495	3218078
2D	324994388	324994632
2D	325051265	325051515
2D	325509765	325509985
2D	333543017	333543267
2D	333642127	333642677
2D	335407357	335407607
2D	340280019	340280269
2D	356745929	356746372
2D	357285790	357286040
2D	357286490	357286940
2D	359936641	359937091
2D	362286737	362287087
2D	368484654	368485078
2D	368485437	368485887
2D	368553400	368554250
2D	368791399	368791749
2D	368972704	368973254
2D	369235063	369235713
2D	369241201	369241551
2D	3730762	3731012
2D	37500361	37500611
2D	376362987	376363437
2D	37764604	37764854
2D	379670956	379671606
2D	379672523	379672873
2D	379674323	379675073
2D	387259025	387259275
2D	387481000	387481550
2D	393571606	393572356
2D	420564520	420564770
2D	42094802	42095446
2D	428574160	428574910
2D	431393075	431393425
2D	43297829	43298079
2D	43333139	43334089
2D	43337831	43338080
2D	433721304	433721954
2D	43783223	43783473
2D	441879243	441879493
2D	442055507	442055857
2D	442992480	442992708
2D	442993280	442993530
2D	44614135	44614385
2D	45050744	45051594
2D	45122281	45122631
2D	453551404	453551654
2D	45466045	45467095
2D	456499179	456499385
2D	456954852	456955702
2D	456961799	456962040
2D	460621825	460622039
2D	460993112	460993762
2D	461293753	461294103
2D	462193027	462193599
2D	46574729	46575279
2D	46721317	46721567
2D	474878796	474879046
2D	480964918	480965468
2D	481592437	481592887
2D	482412055	482412305
2D	483173970	483174620
2D	484786589	484786839
2D	490806183	490806710
2D	491372356	491372706
2D	492514831	492515881
2D	492522011	492522961
2D	492524792	492526542
2D	499895749	499896142
2D	499900135	499900482
2D	500151374	500151624
2D	500373695	500373933
2D	500660606	500661056
2D	501305451	501305801
2D	50345733	50345983
2D	50346735	50346985
2D	506451338	506451653
2D	506451821	506452271
2D	507463840	507464079
2D	508088203	508088553
2D	509381028	509381360
2D	50951758	50952253
2D	50967242	50967482
2D	50996671	50997021
2D	511443845	511444195
2D	511474199	511474649
2D	51170533	51170783
2D	51172895	51173345
2D	512106289	512106639
2D	512140197	512141047
2D	51245154	51245704
2D	512679670	512679920
2D	513947374	513948024
2D	513948574	513948924
2D	516375284	516375934
2D	516824540	516824790
2D	517195988	517196338
2D	517197901	517198169
2D	519179750	519180000
2D	520513154	520513504
2D	524561072	524561422
2D	52501861	52502111
2D	52582606	52583056
2D	526953899	526954449
2D	526956299	526956549
2D	526956799	526957149
2D	526957399	526958535
2D	528621191	528621441
2D	53154456	53155319
2D	531965264	531965914
2D	531966564	531967114
2D	532190316	532190566
2D	534510007	534510257
2D	534932639	534933389
2D	54013309	54013559
2D	540307795	540308245
2D	541479217	541479567
2D	542749136	542749386
2D	543422193	543422543
2D	545948195	545948830
2D	545951080	545951430
2D	546214912	546215162
2D	54667529	54667779
2D	548261899	548262149
2D	54878776	54881026
2D	54883513	54883963
2D	54887008	54887658
2D	557068797	557069147
2D	557879559	557879929
2D	560984989	560985239
2D	563278978	563279728
2D	563802462	563802812
2D	564099805	564100255
2D	566720185	566720435
2D	566721285	566721835
2D	567389359	567389695
2D	568274087	568274537
2D	568274787	568275237
2D	568932968	568934318
2D	569092409	569092759
2D	570999359	571000208
2D	571940890	571941140
2D	574358940	574359290
2D	577103115	577103365
2D	577104823	577105473
2D	577115923	577117073
2D	577306496	577307846
2D	577308096	577308446
2D	579375770	579376052
2D	579766227	579766677
2D	582150666	582151086
2D	585427407	585427857
2D	587280012	587280462
2D	589707032	589707261
2D	589710491	589711522
2D	58998533	58998783
2D	59000073	59000623
2D	590323949	590324999
2D	591120605	591120855
2D	59153445	59153795
2D	59167865	59168115
2D	591976646	591976896
2D	592140912	592141498
2D	59216213	59216463
2D	59222217	59222667
2D	592271459	592271709
2D	594195356	594195706
2D	594198087	594198337
2D	594386236	594386486
2D	594446390	594446840
2D	595092316	595092966
2D	596988155	596988705
2D	596992750	596993000
2D	59851388	59851638
2D	601017850	601018100
2D	602501679	602502077
2D	603389303	603389653
2D	603390303	603390753
2D	603394670	603394892
2D	603493182	603493932
2D	603495884	603496132
2D	603508509	603508910
2D	603512790	603513340
2D	603514948	603515157
2D	603515548	603516398
2D	603548720	603549870
2D	603550220	603551270
2D	603890816	603891066
2D	603920549	603920799
2D	605917900	605918217
2D	606732022	606733072
2D	606734915	606735439
2D	606911978	606912528
2D	606919070	606919620
2D	607083243	607083493
2D	607091797	607092347
2D	607145323	607145773
2D	607279883	607280633
2D	607496056	607496306
2D	611878036	611878426
2D	611879536	611879986
2D	611882336	611882786
2D	612199398	612200048
2D	613338064	613338614
2D	616564984	616565334
2D	619540710	619540960
2D	619541210	619541460
2D	6197311	6197552
2D	620251483	620251733
2D	621162570	621162820
2D	621507777	621508027
2D	621567575	621568071
2D	622292671	622292921
2D	623442306	623442756
2D	624563834	624565059
2D	624659128	624659678
2D	625086418	625086718
2D	625242996	625243246
2D	625383810	625384060
2D	627586654	627587004
2D	627975567	627976317
2D	629188248	629189798
2D	629192597	629193047
2D	632078395	632078845
2D	632132048	632132298
2D	634065154	634065404
2D	634069874	634070224
2D	636079015	636079265
2D	636195856	636196406
2D	637991971	637992421
2D	638398175	638398425
2D	639095739	639097283
2D	639120008	639120382
2D	639523660	639524010
2D	639624698	639625040
2D	639673345	639673695
2D	64073910	64074160
2D	641007986	641008624
2D	641009685	641009935
2D	641023392	641023742
2D	641378108	641378452
2D	641567260	641567510
2D	641616806	641617056
2D	641617306	641617856
2D	641618906	641619456
2D	641622595	641623345
2D	642178908	642179258
2D	643212056	643212421
2D	643663260	643663510
2D	644378343	644378893
2D	644379343	644380419
2D	644380585	644381193
2D	646010832	646011282
2D	647198957	647199207
2D	648258391	648258841
2D	648271959	648272186
2D	648451037	648451287
2D	648458446	648458996
2D	648463725	648464317
2D	649049033	649049257
2D	650214043	650215093
2D	650216760	650217610
2D	650224610	650225260
2D	650229684	650229934
2D	650774733	650775068
2D	651713454	651713804
2D	65558344	65558671
2D	6581934	6582384
2D	6835746	6836396
2D	6866602	6867352
2D	6868254	6868504
2D	6868954	6869395
2D	6877936	6878361
2D	6909301	6909923
2D	6952225	6952475
2D	69527051	69527401
2D	6963957	6964207
2D	6995945	6996995
2D	70527403	70527853
2D	7057348	7058098
2D	7097142	7097792
2D	7098142	7098892
2D	7101219	7101769
2D	7103433	7103969
2D	7118432	7119282
2D	7120232	7120782
2D	76649217	76649567
2D	77219133	77219483
2D	77394549	77394799
2D	77442967	77443317
2D	77556617	77556867
2D	78075452	78075702
2D	79376798	79377148
2D	8139814	8140464
2D	8141614	8142238
2D	8143900	8144421
2D	8154512	8154962
2D	8473059	8473297
2D	85706919	85707169
2D	86521348	86521898
2D	87424324	87424674
2D	8786045	8786395
2D	87979712	87979962
2D	89880250	89880600
2D	9087592	9087794
2D	93060371	93060621
2D	9367641	9368391
2D	94309613	94309846
2D	94323708	94325058
2D	9569320	9569532
3A	103962630	103963180
3A	109992751	109992999
3A	111894999	111895249
3A	114785767	114786217
3A	11829838	11830288
3A	11834013	11834463
3A	118629167	118629717
3A	118631957	118632187
3A	119388508	119388758
3A	119465339	119465589
3A	127266937	127267387
3A	12935774	12936124
3A	13321954	13322204
3A	13573846	13574496
3A	13575662	13576096
3A	141885994	141886344
3A	145264441	145264891
3A	146204700	146205150
3A	153093557	153094007
3A	153094357	153094607
3A	15799251	15799501
3A	163208924	163209174
3A	191478474	191478724
3A	1934426	1934858
3A	19888881	19889403
3A	20154818	20155568
3A	20162501	20162951
3A	20165552	20167102
3A	20169794	20170244
3A	20170694	20170944
3A	20322134	20322484
3A	20394961	20395411
3A	208228789	208229039
3A	208387192	208387542
3A	21232504	21232748
3A	213788663	213788913
3A	21406772	21407022
3A	22432248	22432598
3A	22441001	22441551
3A	22485125	22486061
3A	22503784	22504034
3A	22504784	22505034
3A	226646	227096
3A	22780591	22781241
3A	235203434	235203984
3A	24425419	24425969
3A	24430494	24430844
3A	24435645	24435949
3A	24437813	24438149
3A	25507959	25508606
3A	25544136	25544486
3A	27286711	27287202
3A	274755145	274755393
3A	30171424	30171674
3A	30551267	30551517
3A	30739268	30739488
3A	30743028	30744078
3A	30994309	30994559
3A	31227553	31227903
3A	31228253	31228503
3A	31236172	31237093
3A	31563449	31563799
3A	31572086	31572536
3A	31573804	31574054
3A	31574404	31574654
3A	31588738	31588988
3A	31682605	31682897
3A	32162333	32162583
3A	32243743	32244193
3A	32244443	32244793
3A	32393431	32393981
3A	336607214	336607964
3A	362819680	362820430
3A	372455370	372455720
3A	401475135	401475467
3A	41093853	41094103
3A	42047050	42047300
3A	420734004	420734254
3A	422038463	422038713
3A	424232727	424233377
3A	434445518	434445760
3A	436428856	436429106
3A	436430856	436431306
3A	436458328	436458678
3A	441193056	441193906
3A	444541660	444542010
3A	446990221	446990471
3A	44716445	44716695
3A	44718445	44719695
3A	44722937	44723764
3A	44724014	44724364
3A	44791418	44791965
3A	454421562	454421912
3A	458186095	458186645
3A	469876321	469876571
3A	475252775	475253425
3A	477133207	477133557
3A	478655021	478655424
3A	482398520	482398734
3A	490157336	490157671
3A	490829180	490829930
3A	496759707	496760357
3A	498255741	498256091
3A	502493539	502493789
3A	502498861	502499276
3A	502973147	502973397
3A	506474408	506474958
3A	507104962	507105412
3A	509552812	509553062
3A	510303656	510303906
3A	517124909	517125155
3A	517775027	517775477
3A	524753951	524754301
3A	524754551	524754901
3A	526516629	526516857
3A	528558823	528559273
3A	53177362	53177712
3A	532442464	532443014
3A	533641926	533642176
3A	536901753	536902103
3A	543740995	543741289
3A	543745045	543745695
3A	543746245	543746795
3A	551703051	551703801
3A	552761023	552761273
3A	557968559	557969109
3A	557969659	557970209
3A	568456897	568457347
3A	574179567	574180617
3A	574181367	574182417
3A	575753451	575753801
3A	57950774	57951324
3A	579515740	579516590
3A	583234327	583234777
3A	583907619	583907969
3A	587971348	587972198
3A	589387909	589388559
3A	594577071	594577321
3A	594578871	594579121
3A	595072081	595073031
3A	595103727	595104677
3A	595117980	595118225
3A	59524525	59525182
3A	595762175	595762825
3A	596759264	596759614
3A	597877212	597877462
3A	600665916	600666526
3A	601374547	601374897
3A	601386290	601386540
3A	601408003	601408353
3A	60525130	60525580
3A	606369655	606369905
3A	609911474	609912324
3A	611959902	611960352
3A	612756857	612758433
3A	613395694	613396093
3A	615929073	615930023
3A	616292502	616293452
3A	620456458	620456808
3A	621618667	621618917
3A	624935649	624936399
3A	626022264	626022714
3A	631342907	631343457
3A	63134415	63134765
3A	63172435	63172985
3A	633915964	633916314
3A	633916764	633917314
3A	633917564	633919014
3A	634087803	634088053
3A	634122690	634123340
3A	634123690	634124040
3A	634125354	634125804
3A	635511344	635511558
3A	635517308	635517651
3A	63552294	63552744
3A	635722204	635722654
3A	635723304	635723654
3A	637122428	637122678
3A	638189499	638190244
3A	63848894	63849128
3A	640624063	640624276
3A	640755715	640756065
3A	642344588	642345438
3A	643163793	643164121
3A	64734236	64734582
3A	647749681	647749908
3A	647760279	647760729
3A	649708113	649708463
3A	650419056	650419606
3A	653881261	653881990
3A	653883361	653883811
3A	653912561	653912810
3A	653923443	653923793
3A	653956290	653956850
3A	654810031	654810381
3A	657226461	657226811
3A	657303488	657303738
3A	660409561	660410476
3A	662824997	662825347
3A	662896245	662896624
3A	666238545	666238995
3A	669556246	669556596
3A	672616937	672617187
3A	672840690	672841040
3A	67302044	67302694
3A	673467484	673467934
3A	673470484	673471734
3A	673480818	673481668
3A	673482018	673482468
3A	673591763	673592213
3A	673603270	673603620
3A	673718723	673719130
3A	674464420	674464870
3A	674549900	674550350
3A	678734425	678734634
3A	681519624	681519888
3A	681704881	681705131
3A	68195145	68195395
3A	682274684	682274934
3A	682277756	682278106
3A	683067686	683068136
3A	68365667	68366317
3A	683726252	683727554
3A	686798850	686799200
3A	68863971	68864221
3A	690437820	690438055
3A	690469385	690470135
3A	692113157	692113595
3A	69286180	69286430
3A	693557223	693557573
3A	694540177	694540727
3A	698184445	698184895
3A	699158889	699159139
3A	703639368	703639918
3A	703647522	703647872
3A	703847150	703847732
3A	703848983	703849233
3A	704627328	704627569
3A	705785504	705785954
3A	705886256	705886606
3A	705886956	705887528
3A	705944160	705944410
3A	705944660	705945010
3A	708562210	708562560
3A	71126486	71126836
3A	711445330	711446232
3A	711491152	711492102
3A	711557355	711557607
3A	711561551	711562896
3A	711683116	711683966
3A	711685716	711686566
3A	711688716	711688966
3A	713111948	713112171
3A	715350356	715350606
3A	715935843	715937193
3A	716254073	716254623
3A	716255473	716255723
3A	716256073	716256323
3A	716644322	716644851
3A	716645093	716645472
3A	716646722	716646972
3A	716647422	716647672
3A	716651673	716653223
3A	71777137	71777387
3A	719479419	719479769
3A	719648410	719648760
3A	722236628	722237078
3A	722238923	722239173
3A	72408573	72408823
3A	727260589	727261139
3A	727272101	727272351
3A	727762581	727763363
3A	728331515	728331850
3A	728936517	728936767
3A	729302958	729303369
3A	729710327	729710656
3A	731793662	731794133
3A	731885413	731885963
3A	734460598	734460848
3A	734528560	734529210
3A	73603496	73603846
3A	738759451	738759673
3A	738850272	738850522
3A	741607203	741607453
3A	741614417	741614934
3A	743705308	743705587
3A	746437504	746437754
3A	746563507	746564057
3A	746565207	746565557
3A	746582561	746582811
3A	747672822	747673072
3A	76205210	76205460
3A	87928342	87929403
3A	87929853	87930528
3A	87964354	87964904
3A	88186667	88186906
3A	88195140	88195390
3A	88209840	88210390
3A	88554828	88555151
3A	90289473	90289723
3A	99253916	99254466
3B	102162315	102162765
3B	102977459	102977709
3B	105364355	105364605
3B	10638501	10638944
3B	111558016	111559366
3B	11632822	11633072
3B	120570929	120571379
3B	120575310	120575660
3B	120575978	120576360
3B	128572725	128573075
3B	129253449	129254099
3B	130055469	130055919
3B	130629164	130629514
3B	13504420	13504770
3B	13505320	13505570
3B	14993751	14994001
3B	14995175	14995425
3B	150892171	150892609
3B	151118496	151118846
3B	155628820	155630184
3B	156010376	156010588
3B	16208177	16208749
3B	162442021	162442371
3B	167065485	167065735
3B	172326993	172327243
3B	174784454	174784904
3B	183482133	183482357
3B	18743265	18743615
3B	18743965	18744215
3B	18746831	18747181
3B	18748031	18748456
3B	189121292	189121642
3B	190161265	190161515
3B	194276646	194276896
3B	194330187	194330635
3B	19744687	19745018
3B	20097211	20097761
3B	202521044	202521294
3B	20298991	20299741
3B	20572501	20573051
3B	20998047	20998897
3B	21147194	21147744
3B	21153320	21153590
3B	21164638	21165288
3B	21167179	21167959
3B	21450135	21450385
3B	2154916	2155266
3B	21980748	21980998
3B	224476530	224476980
3B	224477330	224477580
3B	224477830	224478080
3B	224478430	224478680
3B	224966917	224967267
3B	22669840	22670190
3B	235973840	235974090
3B	23722258	23723708
3B	23728648	23729598
3B	23730148	23730398
3B	23734248	23735043
[truncated: 3,966 more rows]

## Sheet: Axillary bud induced
chr	start	end
1A	1646911	1647661
1A	23414943	23415393
1A	240494242	240494492
1A	353636056	353636306
1A	462120322	462120672
1A	493585522	493585772
1A	504573942	504574192
1A	534972092	534972336
1A	540180815	540181465
1A	546419992	546420342
1A	559576616	559577066
1A	568762577	568763327
1A	574220832	574221066
1A	574676850	574677200
1A	577805142	577805455
1A	578788649	578790799
1A	580280372	580281318
1A	589505598	589506348
1A	592302764	592303114
1A	99854657	99856407
1B	154785119	154785369
1B	182225047	182225253
1B	548673335	548675985
1B	581591350	581591900
1B	591361304	591361646
1B	615426436	615427486
1B	644564898	644565840
1B	653221923	653222467
1B	659687137	659688087
1B	661922191	661923341
1B	666272957	666273882
1B	670371136	670371786
1B	682483559	682483809
1B	685241930	685242580
1B	689489121	689489371
1D	17966487	17967637
1D	2453255	2454695
1D	350617382	350618663
1D	362249421	362249971
1D	410068656	410069006
1D	430477083	430477333
1D	449595265	449596626
1D	454482355	454482662
1D	454498893	454499443
1D	467239608	467240058
1D	467584939	467585189
1D	474372362	474372912
1D	474433663	474433913
1D	479124139	479124589
1D	483394337	483395687
1D	8931373	8931823
2A	11238403	11238853
2A	13427313	13427863
2A	1491662	1491912
2A	166917077	166917320
2A	18308612	18310562
2A	233195570	233196120
2A	26366191	26367141
2A	29770729	29770979
2A	383361279	383361602
2A	4177692	4178042
2A	499647223	499647473
2A	5180817	5181119
2A	53616418	53616968
2A	656231714	656232564
2A	679003977	679004627
2A	720678342	720678592
2A	728927069	728927710
2A	728927960	728928410
2A	735935775	735936125
2A	736471768	736472218
2A	738740654	738741804
2A	738790717	738790927
2A	739473873	739474123
2A	751225662	751225920
2A	751386655	751387589
2A	757979786	757981625
2A	761315386	761316836
2A	768034702	768035152
2A	773796201	773796651
2A	773797001	773797327
2B	13196194	13197095
2B	13271653	13272103
2B	13296453	13296903
2B	13484950	13486700
2B	139368112	139368462
2B	152848818	152849068
2B	20350652	20352997
2B	20702444	20702994
2B	31501448	31501798
2B	345659590	345659940
2B	39466183	39466433
2B	437240422	437240872
2B	438613303	438613653
2B	462061266	462061590
2B	57142532	57142782
2B	602754583	602754918
2B	62978588	62979338
2B	668201714	668202059
2B	680584352	680584602
2B	706718497	706719047
2B	769919809	769920259
2B	775486131	775486356
2B	779195215	779195509
2B	779248002	779248752
2B	784182912	784183162
2B	789535966	789536316
2B	792995711	792996069
2B	795470501	795470951
2B	81392793	81393343
2B	91776907	91778857
2D	11584130	11584380
2D	180887569	180887819
2D	18280488	18281538
2D	2038399	2038749
2D	22664479	22665097
2D	23937629	23938879
2D	2487938	2488188
2D	268102	269152
2D	368972904	368973254
2D	43184585	43185126
2D	548942933	548943278
2D	564099005	564100955
2D	579766127	579766877
2D	585661053	585661603
2D	58998333	58999083
2D	59222017	59222467
2D	59465462	59466157
2D	603495782	603496232
2D	605640086	605640336
2D	616564984	616565434
2D	619714365	619715515
2D	619715765	619716215
2D	627309541	627309887
2D	627323698	627323948
2D	627324198	627324436
2D	632070156	632071406
2D	632078495	632079545
2D	636041700	636043205
2D	637991871	637992521
2D	639096433	639097483
2D	641567160	641567610
2D	643337119	643338369
2D	645991364	645993014
2D	650468114	650468401
2D	6581934	6582184
2D	6963557	6964307
2D	7056948	7058098
3A	101029	101417
3A	111105	111355
3A	12347110	12347760
3A	1934608	1934958
3A	19887153	19890503
3A	20408552	20409602
3A	224808805	224809055
3A	22503384	22504034
3A	22550672	22551022
3A	24052831	24053181
3A	571387215	571387465
3A	57950674	57951324
3A	594578371	594579021
3A	610057188	610057611
3A	610057188	610057611
3A	674598722	674599672
3A	682277156	682278306
3A	694845908	694846517
3A	702047369	702047719
3A	716646522	716647472
3A	727390536	727391786
3A	727643067	727643617
3A	735881572	735881799
3A	738143108	738143358
3A	739525655	739526805
3A	739525655	739526805
3A	744430064	744430305
3A	749483237	749483860
3B	20298391	20300330
3B	23381617	23381967
3B	24266710	24270460
3B	24563778	24564028
3B	27480281	27480631
3B	27501436	27502351
3B	27506240	27508190
3B	557121127	557121477
3B	5920875	5921319
3B	669321942	669323592
3B	669324842	669325392
3B	715005879	715006829
3B	721919668	721920194
3B	72945490	72946140
3B	740097488	740098338
3B	74288540	74289581
3B	751804174	751804524
3B	752126169	752126419
3B	755477531	755477881
3B	777195645	777196495
3B	777203827	777205317
3B	778004545	778004895
3B	798321443	798321893
3B	801963181	801963431
3B	803965120	803966370
3B	808982780	808983226
3B	809486278	809486828
3B	819561551	819561901
3B	823813344	823814171
3B	829544841	829545382
3B	94449341	94450391
3D	11565356	11565706
3D	1303674	1303924
3D	1326473	1328623
3D	13935138	13935588
3D	14198656	14199406
3D	14314135	14315485
3D	16017054	16017404
3D	16892921	16895971
3D	38902970	38903420
3D	424059099	424059749
3D	449338750	449339100
3D	452229915	452230165
3D	463119291	463120241
3D	46576914	46577164
3D	47487417	47488567
3D	483185052	483185552
3D	505934738	505935079
3D	505935729	505935979
3D	506878964	506879614
3D	515803707	515804408
3D	533688774	533689002
3D	545808982	545809232
3D	561004697	561005647
3D	581363320	581363670
3D	581544589	581545339
3D	582046986	582047236
3D	603524245	603525395
3D	605754999	605758349
3D	608395183	608395533
3D	62333806	62334656
3D	64121462	64121812
3D	8772319	8772969
4A	120198254	120198704
4A	120205404	120206254
4A	199579703	199579953
4A	3334821	3336266
4A	412307261	412307911
4A	4860760	4861210
4A	584713027	584715077
4A	595427210	595428160
4A	604831616	604831929
4A	685764737	685765487
4A	686554536	686554986
4A	695829227	695829554
4A	703899695	703900020
4A	717304222	717304772
4A	722891710	722892056
4A	73439906	73440156
4A	737859304	737860008
4A	738134454	738136704
4A	742544331	742545964
4A	744542584	744544334
4A	744545491	744546641
4A	78794040	78794590
4A	87241901	87242351
4A	937146	937896
4A	938961	939311
4A	940769	941119
4B	1098546	1099096
4B	287920526	287920776
4B	2884040	2884290
4B	39294781	39295018
4B	420437271	420437821
4B	464536833	464537283
4B	504768060	504768410
4B	586226060	586227110
4B	614120062	614121012
4B	619604150	619605300
4B	627051995	627052545
4B	630479727	630480077
4B	658653358	658653708
4B	661653128	661653878
4B	68074113	68074663
4B	71336644	71336890
4D	11871727	11873277
4D	11904120	11905270
4D	11909130	11909480
4D	163489107	163489457
4D	165633351	165633683
4D	165661511	165662061
4D	484379310	484380460
4D	494254591	494254841
4D	500539410	500539760
4D	500675000	500675350
4D	502654180	502654730
4D	503443634	503445460
4D	503856551	503858692
4D	504231498	504232048
4D	507786444	507786694
4D	690707	691501
4D	7045551	7045901
5A	230531850	230532400
5A	386156887	386158135
5A	523767775	523768225
5A	527388882	527389432
5A	527781757	527782407
5A	580488354	580489304
5A	594718312	594720262
5A	620741545	620742695
5A	657426484	657426987
5A	666289958	666291608
5A	666295973	666296423
5A	666296857	666297580
5A	666296857	666297580
5A	680632425	680632675
5A	706833187	706833437
5B	114930189	114930599
5B	11778054	11779104
5B	11793164	11793614
5B	15681142	15682392
5B	253138032	253138782
5B	415124133	415124583
5B	440022092	440025242
5B	493129621	493130271
5B	514282199	514282449
5B	556163657	556165307
5B	649006448	649007445
5B	652623564	652623914
5B	654921753	654923803
5B	674428882	674429432
5B	686410665	686411115
5B	691196754	691198104
5B	691281339	691281989
5B	691283611	691283861
5B	691446792	691447081
5B	693194512	693196062
5B	711615559	711615909
5B	9293855	9294957
5D	11923339	11924289
5D	11924539	11926189
5D	12039702	12040644
5D	12042249	12044260
5D	12044749	12045360
5D	12061024	12062574
5D	26861060	26861310
5D	29159525	29159975
5D	325658449	325658699
5D	396523956	396524206
5D	412063027	412063977
5D	419278824	419279374
5D	454403579	454404029
5D	456603050	456603300
5D	475352599	475353449
5D	477318364	477318714
5D	482170706	482170956
5D	495488776	495490326
5D	529977213	529977550
5D	537664052	537664402
5D	537688815	537689365
5D	544219485	544219935
5D	555998578	555999728
5D	556019553	556020003
5D	56511104	56511415
6A	1240230	1240946
6A	454780316	454780566
6A	469074073	469075123
6A	491040690	491041160
6A	499617810	499618160
6A	562476205	562477355
6A	580308027	580311077
6A	584885926	584886476
6A	586310481	586310831
6A	594617152	594617402
6A	597329664	597330514
6A	597335485	597335935
6A	611193007	611194857
6A	611431478	611433228
6A	614534764	614537644
6A	614543258	614544008
6A	614544753	614545303
6B	127052452	127053002
6B	143754714	143755364
6B	172018139	172018689
6B	172018939	172019389
6B	310748974	310749203
6B	40435854	40436104
6B	433031291	433031626
6B	450629757	450630183
6B	544788714	544789464
6B	544895212	544895531
6B	635182808	635183906
6B	640935	644685
6B	656534860	656537710
6B	668139082	668139378
6B	671140281	671141131
6B	674563713	674564263
6B	679256326	679256576
6B	694917795	694918245
6B	710009954	710010704
6B	715647495	715648439
6B	715662264	715664414
6B	715666127	715668040
6B	715669027	715669916
6B	715670266	715671916
6B	715959899	715960694
6B	88324020	88324970
6D	14896254	14897204
6D	14897880	14898404
6D	345060701	345060951
6D	393665779	393666129
6D	420532678	420533328
6D	434159089	434160239
6D	469046684	469047988
6D	469427263	469428413
6D	469435519	469436123
6D	469437900	469439450
6D	5158936	5162286
6D	5187485	5188335
6D	5190585	5191535
6D	8169095	8170945
7A	1244050	1244300
7A	129679	131629
7A	15202818	15203068
7A	1727241	1727491
7A	2198959	2199209
7A	25680087	25680537
7A	25722472	25722717
7A	25852125	25853075
7A	25866389	25867098
7A	26099449	26099889
7A	26773631	26774281
7A	29316207	29316848
7A	29545199	29545449
7A	34270117	34270367
7A	3743512	3744262
7A	38754943	38755393
7A	4026369	4026719
7A	48760714	48760964
7A	56084656	56085005
7A	5676415	5676665
7A	579500718	579501168
7A	657735073	657736123
7A	660163932	660164882
7A	660174730	660175180
7A	67656282	67656532
7A	681608619	681609069
7A	697128930	697129680
7A	699458785	699459335
7A	708558128	708558875
7A	708562608	708563058
7A	719976748	719977198
7A	724638625	724638940
7A	726004864	726005214
7A	734632829	734633479
7B	257320813	257321063
7B	5014565	5015115
7B	510624969	510625196
7B	5343367	5344017
7B	555422313	555422663
7B	583863177	583863427
7B	586236800	586237050
7B	586827752	586828102
7B	613154414	613154664
7B	625358670	625359820
7B	625358670	625359820
7B	631083987	631084896
7B	631316246	631316696
7B	65625462	65626212
7B	665197	665895
7B	667192568	667193118
7B	667459	668209
7B	686976747	686976984
7B	706490409	706490959
7B	712088254	712088504
7B	714510086	714511036
7B	716026527	716029177
7B	719644875	719645125
7B	74112607	74112874
7B	747175397	747176171
7D	10623682	10624032
7D	138777882	138778119
7D	15099787	15100737
7D	15101287	15102037
7D	165783683	165783933
7D	17230811	17231261
7D	18208015	18208665
7D	1952292	1952842
7D	21709858	21711608
7D	2365127	2367277
7D	26479452	26479802
7D	27816341	27816991
7D	28212721	28213571
7D	31409273	31410210
7D	347653560	347653797
7D	347666269	347666559
7D	391311628	391311978
7D	47657688	47658138
7D	516061540	516064890
7D	568972855	568973605
7D	573116474	573117684
7D	573198917	573199267
7D	574869886	574870236
7D	584236584	584236834
7D	593921927	593923177
7D	602174889	602175836
7D	605161201	605161651
7D	614309835	614310285
7D	615187239	615187483
7D	6243173	6243723
7D	625279900	625280210
7D	626488682	626489632
7D	628513586	628514104
7D	630229191	630229541
7D	633369563	633370476
7D	634420857	634422007
7D	635866457	635867307
7D	7195202	7195652

## Sheet: Axillary bud repressed
chr	start	end
1A	10477526	10478276
1A	341153228	341154078
1A	341179684	341179934
1A	390699228	390700378
1A	390702728	390703378
1A	444425105	444426439
1A	447716944	447717594
1A	453527951	453528501
1A	45500818	45501468
1A	474442595	474443045
1A	496623321	496624071
1A	557882832	557884182
1A	65867124	65868074
1B	380643778	380644328
1B	402785970	402786900
1B	420589225	420591675
1B	429963471	429963921
1B	475478400	475478850
1B	494236649	494237599
1B	499904394	499904944
1B	503629292	503629942
1B	515461376	515461726
1B	537314115	537314565
1B	592026568	592028718
1B	642149870	642150320
1B	678111785	678112235
1B	688229535	688230685
1D	204890238	204890688
1D	206111275	206112425
1D	259682530	259683480
1D	280044614	280045447
1D	293791647	293792097
1D	298020059	298022609
1D	303521686	303522636
1D	310853769	310854719
1D	318363872	318364222
1D	347274880	347275330
1D	362054422	362055472
1D	375640197	375640447
1D	447539463	447539813
1D	465395475	465395925
1D	475807893	475808543
1D	476447735	476448785
1D	476461197	476462047
1D	479795089	479795839
1D	59534028	59534578
1D	67228688	67230238
1D	8462725	8463675
1D	8464025	8464475
1D	84805182	84805732
1D	94056261	94056611
2A	108261105	108261655
2A	127996870	127997120
2A	135187976	135188626
2A	163467578	163468128
2A	18409886	18410536
2A	197221976	197222326
2A	214242481	214242731
2A	29727073	29727423
2A	499721911	499723261
2A	51187542	51188292
2A	526886172	526886422
2A	533043520	533043770
2A	53942122	53943572
2A	600402183	600403833
2A	607467195	607468145
2A	637684518	637685268
2A	644404039	644405089
2A	657950461	657950911
2A	683718360	683719010
2A	685369674	685370070
2A	722127641	722128191
2A	733442991	733443541
2A	746928437	746928687
2A	753745917	753746667
2A	753935419	753936369
2A	78504651	78505501
2A	98879337	98879687
2B	106942639	106943289
2B	166972571	166973121
2B	215501005	215501655
2B	230064791	230066241
2B	23889100	23889850
2B	23900788	23901638
2B	367714414	367715064
2B	367733321	367733845
2B	390579290	390580040
2B	433118735	433119585
2B	467927792	467928242
2B	477399665	477401915
2B	484114683	484115133
2B	512631061	512632211
2B	537343551	537344401
2B	544962380	544962930
2B	566631748	566632398
2B	578215956	578216706
2B	587417812	587419662
2B	592581638	592583488
2B	605510390	605512140
2B	605513490	605513840
2B	608199567	608199917
2B	611288861	611289711
2B	645649416	645650166
2B	648647133	648647583
2B	652824616	652824966
2B	673609209	673609559
2B	689331512	689332562
2B	690252738	690254088
2B	693718862	693720212
2B	694252717	694253267
2B	701091462	701091712
2B	707632657	707633507
2B	717643478	717643728
2B	72180059	72180709
2B	729124725	729125375
2B	750032815	750033301
2B	763945877	763946527
2B	763961711	763965061
2B	763966311	763967261
2B	776990320	776990570
2B	782543644	782544694
2B	782545444	782546594
2B	782549210	782549860
2B	782556345	782556795
2B	786143882	786144632
2B	82075756	82076706
2D	114527652	114528302
2D	158192709	158193259
2D	165438772	165440422
2D	168158179	168159029
2D	16853759	16854509
2D	261321079	261321329
2D	358094576	358095926
2D	431393175	431393625
2D	442055407	442055857
2D	456954752	456956102
2D	462193197	462193647
2D	474878698	474879046
2D	492515031	492515381
2D	499895849	499896199
2D	499900135	499900685
2D	507876528	507877178
2D	513947374	513948024
2D	519179350	519180800
2D	52582406	52583456
2D	540307595	540308345
2D	54887008	54887558
2D	587280112	587280362
2D	594195156	594195806
2D	595092316	595093066
2D	616197012	616197417
2D	616203904	616204654
2D	622292571	622293121
2D	639673145	639673895
2D	641622595	641623345
2D	648257991	648258941
2D	650216660	650217410
2D	6835846	6836396
2D	6868154	6868504
2D	6868954	6869404
2D	6909401	6910051
2D	77219033	77219583
2D	78075152	78075602
3A	127266337	127268487
3A	127266337	127268487
3A	153094357	153094607
3A	191478574	191478824
3A	27677599	27678449
3A	44718845	44719895
3A	44790718	44792068
3A	454421562	454422112
3A	475252775	475253225
3A	490829380	490829730
3A	510303756	510304106
3A	524754551	524754901
3A	574179667	574180317
3A	624935649	624936299
3A	654810031	654810481
3A	690469385	690470135
3A	711490952	711492002
3A	711556534	711557884
3A	87930053	87930403
3A	90289373	90289823
3B	109093933	109094383
3B	111557616	111560366
3B	162441921	162442371
3B	172326693	172327143
3B	172442274	172442724
3B	189495493	189495994
3B	194276646	194276896
3B	2154916	2155266
3B	235973640	235974190
3B	23734348	23735098
3B	242753123	242753773
3B	253494757	253495007
3B	389485183	389485633
3B	389500564	389501714
3B	405831033	405831283
3B	449308187	449308637
3B	457556790	457557340
3B	479879554	479879804
3B	493276524	493276774
3B	526801747	526803397
3B	531806423	531806673
3B	534172847	534173497
3B	545080092	545080442
3B	54807409	54807759
3B	54808709	54809659
3B	580521815	580522065
3B	739980906	739982656
3B	774822854	774823604
3B	78290463	78291313
3B	782997216	782997566
3B	784066068	784066718
3B	784073168	784073418
3D	111761842	111762592
3D	114201476	114201826
3D	120305252	120307102
3D	127649309	127650159
3D	136055096	136055646
3D	158531272	158532722
3D	295296611	295297561
3D	316544209	316544536
3D	3189249	3190099
3D	32463014	32463764
3D	356434369	356434619
3D	356436896	356437746
3D	379104607	379104957
3D	384557307	384557957
3D	403107571	403108321
3D	413997486	413998536
3D	452820897	452821147
3D	518174064	518175314
3D	524205864	524206214
3D	526184194	526184744
3D	539307378	539308328
3D	557702677	557703627
3D	575941155	575941405
3D	58374743	58375093
3D	610065685	610066635
3D	81740896	81741246
3D	82548264	82549214
4A	121903341	121903991
4A	122040540	122040990
4A	146953277	146954727
4A	154879051	154879701
4A	155287298	155288248
4A	34858879	34859429
4A	436438400	436438650
4A	463886663	463887213
4A	470960882	470961332
4A	503270726	503271676
4A	535040241	535040691
4A	546202319	546202569
4A	55952437	55952787
4A	563841150	563843000
4A	58560975	58561825
4A	58824090	58824440
4A	650049103	650049953
4A	650610855	650611305
4A	663310576	663311226
4A	669860942	669861192
4A	692764717	692764967
4A	738805460	738808810
4A	738805460	738808810
4A	738809260	738813210
4B	103060932	103061359
4B	185008111	185008761
4B	396521002	396521552
4B	397217679	397218174
4B	404869968	404871518
4B	425819302	425819852
4B	444105153	444105603
4B	453775553	453776403
4B	506611117	506611567
4B	506612717	506613267
4B	531945237	531945587
4B	531947134	531947584
4B	590133752	590134202
4B	590134652	590135002
4B	623176792	623177442
4B	635615665	635617915
4B	638435164	638435414
4B	653004947	653005297
4B	6549258	6549908
4B	655178134	655178784
4B	655179434	655180884
4B	662931037	662931585
4B	88231335	88231585
4D	104471897	104472447
4D	211377687	211378037
4D	32031316	32031866
4D	324468195	324470345
4D	324468195	324470345
4D	324473020	324473470
4D	343862633	343863383
4D	37919479	37920229
4D	394397107	394397557
4D	409164488	409165338
4D	409317965	409319715
4D	409317965	409319715
4D	417414303	417414853
4D	431026076	431027226
4D	440805806	440806156
4D	440821156	440821406
4D	449187979	449188429
4D	490283961	490284711
4D	509423507	509424157
4D	69114844	69115094
5A	12211597	12214147
5A	132298522	132298872
5A	340305642	340306292
5A	344326709	344326959
5A	344340812	344341162
5A	426567087	426567837
5A	426718511	426719061
5A	436820241	436821191
5A	444083280	444083930
5A	450882461	450884911
5A	452690794	452691744
5A	453893808	453894258
5A	460412047	460413297
5A	472467667	472468117
5A	485447188	485447999
5A	546506471	546508621
5A	546506471	546508621
5A	547587647	547588297
5A	54831762	54832212
5A	549403148	549404098
5A	549405765	549406015
5A	549421477	549423127
5A	549586046	549587196
5A	597306950	597307500
5A	622673964	622674714
5A	622721248	622721998
5A	626105436	626105786
5A	641113093	641113943
5A	666720834	666721384
5A	668149081	668150431
5A	674660178	674660728
5A	74470908	74471258
5A	98042409	98043159
5A	98366261	98366711
5B	110431884	110433234
5B	110628683	110629633
5B	21359708	21360258
5B	281145321	281145853
5B	293456748	293457098
5B	33610404	33610854
5B	339919928	339920278
5B	344629025	344629475
5B	367077896	367078146
5B	383203466	383204016
5B	408228651	408229001
5B	416879105	416879755
5B	416996885	416997235
5B	418913992	418914342
5B	424411903	424412953
5B	442756463	442756713
5B	457000001	457000451
5B	474971942	474973392
5B	529380593	529381243
5B	53032749	53033599
5B	554792520	554792770
5B	586856191	586856641
5B	640392044	640392594
5B	65483749	65484599
5B	660683775	660684425
5B	662661756	662662006
5B	673476863	673477104
5D	101774325	101775075
5D	102022860	102023110
5D	222744578	222744828
5D	234155094	234155344
5D	238223597	238223847
5D	247607420	247608070
5D	256183603	256183853
5D	298991521	298992171
5D	339649017	339649367
5D	350374552	350375002
5D	352152133	352152683
5D	353072282	353073332
5D	372303132	372303582
5D	379580498	379581248
5D	384746296	384746546
5D	435676090	435676340
5D	454095361	454096211
5D	458100295	458101445
5D	475192629	475194279
5D	489246431	489247181
5D	498430913	498431463
5D	509655579	509656229
5D	531509911	531511661
5D	553795878	553796228
5D	565233509	565233959
5D	67065489	67066139
6A	112584168	112586318
6A	11575532	11576182
6A	249290031	249290881
6A	431552022	431552372
6A	444704030	444704980
6A	458710617	458710867
6A	460276119	460276769
6A	471174722	471175172
6A	471175622	471176372
6A	471176822	471177372
6A	497994464	497995014
6A	532004842	532005192
6A	539720029	539720879
6A	547786286	547786936
6A	566442739	566443389
6A	566443639	566444089
6A	569600668	569601518
6A	583832101	583832451
6A	586301894	586302144
6A	591384761	591385311
6A	595986592	595988542
6A	595991588	595993038
6A	6007818	6008168
6A	607449077	607449827
6A	6296152	6296802
6A	6314792	6315442
6A	6321073	6321723
6A	6323164	6323714
6A	98920080	98920530
6B	10011479	10013129
6B	11960176	11960726
6B	12040129	12040839
6B	17494560	17495510
6B	176765879	176767529
6B	18569523	18570073
6B	18581886	18583236
6B	18673937	18674487
6B	18713696	18714446
6B	18715307	18716357
6B	18718288	18719838
6B	18720088	18723438
6B	18723788	18724738
6B	18724988	18726838
6B	18737137	18737487
6B	18765784	18767834
6B	18768084	18769034
6B	20743012	20744362
6B	297548298	297548546
6B	34936549	34937399
6B	474819669	474820519
6B	475037091	475037841
6B	501942674	501943424
6B	532332284	532332534
6B	532908823	532909173
6B	587413731	587415081
6B	623087219	623087969
6B	637870430	637872480
6B	640391345	640391995
6B	640392445	640393695
6B	684013607	684014757
6B	684017494	684018244
6B	684381196	684381946
6B	693075676	693076226
6B	9154375	9155185
6B	9312669	9313619
6B	9769196	9769546
6D	10089955	10090705
6D	100903393	100904043
6D	10093555	10093905
6D	10096252	10097202
6D	10112826	10113576
6D	10115584	10116334
6D	10126139	10127189
6D	118629226	118629976
6D	139362519	139362769
6D	15164811	15165861
6D	266296354	266297204
6D	307786481	307786831
6D	321171840	321172390
6D	321172940	321173762
6D	322710342	322711079
6D	336198036	336198386
6D	345059201	345059551
6D	392887909	392888459
6D	392903483	392904833
6D	401186779	401187029
6D	405676982	405677532
6D	41159299	41159849
6D	423083949	423084799
6D	423161895	423163345
6D	423165995	423167745
6D	425878838	425879365
6D	438818449	438818899
6D	440415501	440416799
6D	450526518	450527568
6D	455840736	455841086
6D	457344979	457345329
6D	470381352	470382702
6D	6432457	6433007
6D	6515941	6516391
6D	6533981	6534631
6D	6767438	6768188
6D	6838318	6839068
6D	68855839	68856989
6D	78338505	78339055
6D	95860743	95862593
6D	97253828	97254278
7A	120753071	120754021
7A	127156790	127157340
7A	130596379	130596829
7A	157415792	157417142
7A	219855050	219855400
7A	222233942	222234792
7A	223941895	223942345
7A	244595781	244596131
7A	256102068	256103318
7A	256178076	256178921
7A	261231983	261232633
7A	261794375	261795115
7A	293277887	293278096
7A	33664670	33665320
7A	37347308	37347658
7A	403363521	403363771
7A	449450292	449451542
7A	4706569	4709119
7A	4710225	4714975
7A	513211801	513212343
7A	528285594	528286144
7A	537642942	537643492
7A	537643742	537645092
7A	619884517	619885367
7A	635034707	635037457
7A	63798825	63799275
7A	685384361	685385311
7A	98082813	98083963
7B	104750570	104751220
7B	117656032	117656682
7B	117657137	117657887
7B	117659237	117659887
7B	15742528	15743629
7B	192088861	192089111
7B	19363591	19364141
7B	198959141	198959891
7B	221800790	221802340
7B	221834970	221835820
7B	244604685	244605235
7B	291569297	291569547
7B	291579932	291580682
7B	387425497	387426347
7B	395648592	395649042
7B	395734698	395735048
7B	41639196	41639446
7B	435818169	435818518
7B	468287844	468288594
7B	49008548	49009398
7B	549923315	549923539
7B	550450072	550450422
7B	580974989	580975239
7B	593015722	593016372
7B	593925794	593926244
7B	597142513	597142763
7B	613594442	613595292
7B	620990929	620995379
7B	629497141	629497491
7B	668898263	668898613
7B	706273177	706273427
7B	706351728	706352278
7D	111799587	111800137
7D	116610278	116610828
7D	155749088	155749338
7D	156100019	156100569
7D	156186459	156187009
7D	164538655	164539005
7D	203170901	203171251
7D	241943484	241944734
7D	27980785	27981135
7D	395969177	395969727
7D	4865272	4866521
7D	4867772	4871122
7D	530113878	530114128
7D	538322154	538322804
7D	538491637	538491987
7D	538666424	538666774
7D	572421215	572422065
7D	589884507	589884957
7D	614296614	614296864
7D	623345262	623346812
7D	623403010	623403660
7D	79980225	79980575

## Sheet: Shoot apex induced
chr	start	end
1A	1646911	1647561
1A	351597930	351598380
1A	372248120	372248570
1A	425859622	425859872
1A	505740240	505740690
1A	551823609	551823859
1A	551977175	551977525
1A	560434171	560434621
1B	548673735	548674185
1B	561253320	561253670
1B	661922391	661922941
1B	674805674	674806124
1B	676062819	676064383
1B	678111485	678113035
1D	203157635	203157885
1D	427884111	427884561
1D	470534482	470534732
1D	471654574	471654924
2A	120444759	120445109
2A	12196462	12197012
2A	172067717	172067967
2A	17915397	17915947
2A	498845190	498845740
2A	51594597	51594847
2A	52406074	52406324
2A	524139514	524139764
2A	55847597	55847847
2A	60093462	60094112
2A	669344751	669345101
2A	711512825	711513075
2A	735768949	735769699
2A	736471868	736472118
2A	89920607	89920957
2B	437385857	437386607
2B	54333518	54333768
2B	733961583	733961833
2B	733996502	733996752
2B	90750487	90750737
2D	168013981	168014231
2D	368528977	368529727
2D	379670956	379671306
2D	43297529	43298079
2D	43333539	43333989
2D	446276548	446276798
2D	500660706	500661036
2D	501305451	501305801
2D	505799949	505800599
2D	560983889	560984239
2D	569092509	569092753
2D	603548920	603549370
2D	611882036	611882786
2D	625086468	625086718
2D	7101319	7101669
2D	8786045	8786395
2D	87979712	87980057
3A	114785967	114786217
3A	22038851	22039501
3A	27677899	27678349
3A	42047050	42047400
3A	596759164	596759614
3A	612757547	612757897
3A	662503354	662504004
3A	683726304	683727654
3A	68863471	68864121
3A	716255273	716255723
3A	71782812	71783262
3A	71784512	71785162
3B	189121292	189121642
3B	258976771	258977021
3B	653624390	653624840
3B	679193074	679193424
3B	776543982	776544332
3D	137460840	137461090
3D	32393099	32393549
3D	32429098	32429548
3D	405837725	405837975
3D	515972666	515973216
3D	518171564	518172114
3D	538903295	538904145
3D	588604962	588605412
3D	604387342	604387592
3D	606802277	606802527
4A	100954593	100955143
4B	397217779	397218129
4B	43168790	43169340
4B	50454436	50454686
4B	554011799	554012149
4B	561507125	561507375
4D	449189479	449189929
4D	458104674	458105524
4D	461343784	461344334
4D	484757722	484758172
4D	484758722	484759072
4D	504589132	504589882
4D	509375273	509375523
5A	382111165	382111515
5A	413424621	413425071
5A	549586746	549587096
5A	597307150	597307600
5A	636641511	636641861
5A	641113593	641113943
5A	665353424	665353874
5A	665788876	665789826
5A	98366361	98366711
5B	372086201	372086651
5B	432146911	432147161
5B	470399504	470399754
5B	489346418	489346668
5B	529848761	529849011
5B	53033049	53033599
5B	544660894	544661344
5B	56912500	56912850
5B	580119477	580119827
5B	585264381	585264731
5B	77723573	77723923
5D	219647315	219647865
5D	387788530	387788780
5D	407860832	407861182
5D	423867160	423867410
5D	435224836	435225176
5D	464575554	464576204
5D	476788016	476788466
5D	498176296	498176646
5D	53684830	53685079
5D	70204062	70204312
6A	497994764	497995014
6A	502722029	502722279
6A	52911383	52911733
6A	549243246	549243496
6A	58051865	58052115
6A	608285782	608286232
6B	10012279	10012729
6B	118071325	118071575
6B	12040089	12040823
6B	155635537	155635787
6B	20742367	20744462
6B	544788814	544789064
6B	570903156	570903706
6B	602484655	602485105
6B	689941862	689942112
6B	697846266	697846516
6B	90179239	90179489
6B	9154435	9154985
6B	9312869	9313719
6B	9769218	9769446
6D	162111883	162112233
6D	344204612	344204862
6D	363447962	363448212
6D	423811975	423812325
6D	424175026	424175476
6D	425879015	425879265
6D	436924934	436925884
6D	441642488	441642738
6D	446518419	446518969
6D	461430207	461430457
6D	81581632	81581982
7A	100197071	100197921
7A	214896038	214896488
7A	664770323	664770573
7A	704616794	704617044
7A	704617494	704618044
7A	732909200	732909450
7B	139160838	139161188
7B	635112708	635113258
7B	71348450	71348800
7B	721699753	721700003
7B	721733640	721734090
7D	16930007	16930457
7D	263962655	263963105
7D	291491180	291491430
7D	572033551	572033801
7D	613107511	613107761
7D	623644804	623645154
7D	628164013	628164363
7D	63972953	63973403
7D	63990747	63991497
7D	76943277	76943527
7D	88072062	88072812
7D	97623231	97623581

## Sheet: Shoot apex repressed
chr	start	end
1A	162999887	163000118
1A	514987825	514988166
1A	546420169	546420419
1A	581845826	581846276
1B	154785019	154785269
1B	22143995	22144419
1B	567028292	567028642
1D	130190801	130191248
1D	161257875	161258678
1D	483399437	483399887
2A	15283457	15284007
2A	166917115	166917320
2A	18308612	18310162
2A	32562766	32563016
2A	490256457	490256780
2A	738725244	738725494
2A	755853418	755854168
2B	13271753	13271998
2B	13296455	13296903
2B	345659598	345659940
2B	411030870	411031320
2B	609151461	609151811
2B	767123565	767123915
2B	779194815	779195562
2B	782129782	782130032
2B	795470424	795470963
2B	795485453	795486388
2B	98906639	98907074
2D	43184676	43185221
2D	45466245	45466895
2D	518365912	518366362
2D	52254387	52254614
2D	627100268	627100618
2D	643245133	643245683
3A	22477998	22478248
3A	264383699	264383985
3A	41125425	41125875
3A	541213643	541213993
3A	571387117	571387849
3A	71524588	71524838
3A	746565207	746565657
3A	749489018	749489568
3A	94165527	94165877
3B	2036807	2037157
3B	389060211	389060561
3B	5920869	5921119
3B	790350555	790351105
3B	791753112	791753324
3B	800180486	800181236
3D	505884920	505885153
3D	524126630	524126880
3D	554940910	554941260
3D	613238173	613238823
4A	1623153	1623597
4A	604831622	604831928
4A	737859358	737860208
4B	277418337	277418787
4B	2812540	2812890
4B	2883918	2884747
4B	291806376	291806926
4B	309385741	309385975
4B	420437230	420437865
4B	654758862	654759312
4B	658651858	658653108
4B	658657774	658658524
4B	68074213	68074763
4D	163467964	163468199
4D	163489149	163489399
4D	165633349	165633683
4D	165661811	165662061
4D	500539310	500539760
5A	490625843	490626193
5A	510831847	510832482
5A	696931257	696931707
5B	15176416	15176666
5B	243098061	243098711
5B	253138019	253138769
5B	414400077	414400325
5B	583518139	583518489
5B	606950623	606951173
5B	669477526	669478276
5B	691197054	691197604
5B	691283467	691284017
5B	691392259	691392994
5B	691400302	691401052
5B	8348278	8348528
5B	9294307	9294657
5D	222644951	222645379
5D	23391396	23392946
5D	304808178	304808505
5D	419278924	419279374
5D	555998878	555999528
6A	212047798	212048248
6A	413655455	413655705
6B	11972878	11973528
6B	172019039	172019389
6B	268415111	268415661
6B	310748892	310749124
6B	433031286	433031684
6B	56257596	56258046
6B	687533209	687533759
6B	720565499	720565949
6D	256364454	256364904
7A	42282500	42283050
7A	56084655	56085005
7A	677951641	677951991
7A	694511245	694511694
7A	708558625	708559075
7A	726072283	726072533
7A	736678809	736679559
7B	279858908	279859247
7B	586827652	586828102
7B	736457206	736457753
7D	21094751	21095001
7D	227393071	227393314
7D	623403110	623403660
7D	629525925	629526375
