# Supplementary material for: Epigenomic identification of vernalization cis-regulatory elements in winter wheat
Source: Genome Biol. 2024 Jul 30;25:200. doi: 10.1186/s13059-024-03342-3 (PMC11290141; doi:10.1186/s13059-024-03342-3)
Supplement: Supplementary file 12 — Additional file 12: Table S11. Vernalization related distal regulatory elements with H3K4me3. [file 13059_2024_3342_MOESM12_ESM.xlsx]

## Sheet: Sheet1
Additional file 12: Table S11: Vernalization related distal regulatory elements(K4-dACRs).
Chr	Start	End
1A	118289610	118289960
1A	127129392	127129642
1A	129085652	129085902
1A	1645311	1646261
1A	173467663	173467913
1A	173779614	173779964
1A	174007063	174007313
1A	175795742	175795992
1A	184696011	184696261
1A	197253204	197253454
1A	204675541	204675791
1A	208702581	208702931
1A	21083231	21083478
1A	219986009	219986259
1A	219986709	219987004
1A	219996004	219996454
1A	220741708	220742258
1A	221673824	221674074
1A	221795011	221795461
1A	222377348	222377598
1A	225889585	225889933
1A	22617744	22618183
1A	227613763	227614213
1A	229579945	229580195
1A	235229378	235229728
1A	236942989	236943339
1A	241323332	241323582
1A	241324232	241324682
1A	243059055	243059305
1A	243144277	243144592
1A	251919212	251919549
1A	252798301	252798651
1A	252800501	252800951
1A	253903686	253904163
1A	2544528	2544778
1A	256737328	256737536
1A	277414040	277414390
1A	294140635	294140885
1A	30967955	30968223
1A	324396042	324396292
1A	324734383	324734633
1A	329635122	329635372
1A	337129826	337130876
1A	343020848	343021098
1A	343027701	343027951
1A	362585760	362586006
1A	362594250	362594462
1A	374933652	374934102
1A	396289691	396289941
1A	407520313	407520563
1A	40964387	40964824
1A	40965474	40965724
1A	416552473	416552706
1A	420524886	420525173
1A	426072989	426073239
1A	432882909	432883159
1A	460004504	460004854
1A	462783138	462783388
1A	467151753	467152003
1A	472151644	472151894
1A	474582474	474582724
1A	477698425	477698675
1A	477699525	477699775
1A	478544344	478544716
1A	491875729	491875979
1A	492785943	492786193
1A	495670858	495671108
1A	496075243	496075693
1A	498071417	498071740
1A	507878080	507878330
1A	519680554	519680904
1A	533901754	533902404
1A	533904754	533905104
1A	538178660	538179010
1A	541440481	541440711
1A	543760648	543760898
1A	543761148	543761398
1A	545633803	545634053
1A	546044688	546045138
1A	552278376	552278820
1A	552843521	552843771
1A	55959304	55959554
1A	578564726	578565076
1A	579830164	579831014
1A	581850006	581850256
1A	58254192	58254542
1A	586282809	586283059
1A	588913554	588913904
1A	60279261	60279511
1A	72607832	72608082
1A	77115582	77115932
1A	7839711	7839961
1A	90294404	90294733
1B	253578921	253579171
1B	255727962	255728212
1B	263941863	263942513
1B	278706155	278706605
1B	292057061	292057362
1B	294427734	294428084
1B	333646248	333646670
1B	336215971	336216221
1B	347558798	347559044
1B	349844569	349844819
1B	356983329	356983579
1B	357916329	357917137
1B	358962991	358963241
1B	383031956	383032206
1B	436666197	436666447
1B	442216798	442217048
1B	444978064	444978312
1B	457087247	457087497
1B	464269435	464269885
1B	466293351	466293601
1B	487064405	487065055
1B	489758855	489759105
1B	499900066	499900304
1B	517350228	517350569
1B	534151554	534151996
1B	535549997	535550447
1B	555776213	555776963
1B	565988399	565988649
1B	565993622	565994072
1B	566659252	566659532
1B	566993316	566993562
1B	578938302	578938552
1B	592030768	592031118
1B	595684510	595684882
1B	608355747	608356097
1B	619696076	619696526
1B	626076104	626076554
1B	629167036	629167486
1B	631490748	631491098
1B	633964736	633964986
1B	634682581	634682931
1B	635100601	635100855
1B	640876584	640876934
1B	645944722	645944972
1B	647461154	647461404
1B	660532044	660533191
1B	664770415	664770665
1B	666942402	666942952
1B	675322037	675322387
1B	680981355	680981605
1B	681344924	681345174
1B	683518496	683519046
1D	104891658	104892008
1D	11686621	11686871
1D	120040774	120040992
1D	139242561	139242811
1D	14440279	14440529
1D	19124773	19125123
1D	200465498	200465948
1D	204220991	204221241
1D	20706780	20707109
1D	208182390	208182640
1D	22099726	22099950
1D	246470632	246470858
1D	259593160	259594410
1D	259594660	259595110
1D	259595460	259595810
1D	264937199	264937449
1D	282368877	282369127
1D	293163162	293163512
1D	293163762	293164212
1D	294146625	294146875
1D	307421035	307421385
1D	307445761	307446065
1D	315676888	315677338
1D	318090793	318091043
1D	324396409	324396659
1D	348651506	348651756
1D	352719925	352720446
1D	356974337	356974687
1D	367421462	367421904
1D	368336506	368337056
1D	368652883	368653133
1D	369914521	369915071
1D	376863461	376863711
1D	377576478	377576906
1D	385046787	385047037
1D	395990372	395990922
1D	396320196	396320546
1D	398940386	398940836
1D	404274398	404274748
1D	415013938	415014165
1D	415669272	415669911
1D	416266846	416267196
1D	419476551	419476801
1D	435931929	435932179
1D	436857523	436857773
1D	436973406	436973656
1D	437541337	437541687
1D	439131101	439131351
1D	441733565	441733915
1D	452952969	452953309
1D	458890817	458891167
1D	466129779	466130129
1D	469881227	469881677
1D	469890627	469890847
1D	471079762	471080212
1D	475221447	475221797
1D	479879285	479879735
1D	481607319	481607669
1D	481837510	481837760
1D	485882376	485882726
1D	488099920	488100370
1D	488791399	488791749
1D	490495478	490495728
1D	492943025	492943275
1D	9241910	9242160
1D	92510210	92510460
2A	103208675	103209325
2A	108239685	108240035
2A	115428670	115429020
2A	116766296	116766546
2A	121552052	121552302
2A	12204718	12205168
2A	122353941	122354191
2A	122400625	122400875
2A	129754300	129754523
2A	13110500	13111350
2A	131316118	131316359
2A	141176922	141177172
2A	143431849	143432199
2A	145380681	145381031
2A	145381981	145382231
2A	148864002	148864252
2A	16136911	16137261
2A	16137611	16137861
2A	164305385	164307135
2A	164307485	164308019
2A	168942450	168942700
2A	171615354	171615604
2A	183626692	183626942
2A	184531074	184532024
2A	191605352	191605569
2A	19836880	19837130
2A	199086605	199086955
2A	206305155	206305805
2A	206545301	206545651
2A	214270356	214270601
2A	231411102	231411352
2A	25051045	25051795
2A	25052845	25053495
2A	25128170	25128420
2A	253758223	253758465
2A	261453542	261453778
2A	267869471	267869721
2A	271885462	271885712
2A	278411202	278411452
2A	28025542	28025792
2A	281781644	281782089
2A	301199643	301199893
2A	303779494	303779844
2A	305271382	305271618
2A	305317306	305317556
2A	309995795	309996045
2A	309996395	309996745
2A	342475071	342475421
2A	349314164	349314514
2A	353644936	353645186
2A	355387345	355387595
2A	359835875	359836125
2A	365636401	365636751
2A	375930266	375930516
2A	375981581	375981831
2A	380798180	380798430
2A	381709190	381709414
2A	383362979	383363329
2A	396398717	396398967
2A	398423297	398423742
2A	410888186	410888636
2A	413901458	413901708
2A	416426543	416426893
2A	419448405	419448955
2A	423780433	423780683
2A	424696171	424696421
2A	429284923	429285573
2A	429287623	429288073
2A	433801154	433801504
2A	438731754	438732104
2A	45523904	45524154
2A	455291936	455292285
2A	455292535	455292885
2A	457443788	457444238
2A	459505807	459506157
2A	460831987	460832237
2A	479274335	479274685
2A	485974905	485975155
2A	48983664	48983914
2A	50378446	50378696
2A	507703915	507704165
2A	508883808	508884131
2A	508884581	508884831
2A	508887895	508888113
2A	519350505	519350755
2A	520336203	520336453
2A	532312275	532312725
2A	532841082	532841432
2A	53325071	53325621
2A	53921981	53922254
2A	540773703	540774009
2A	543969607	543969857
2A	567353009	567353259
2A	568430961	568431298
2A	56904757	56905007
2A	571487998	571488248
2A	57646077	57646327
2A	5778202	5778652
2A	5779207	5779452
2A	582949015	582949265
2A	583164464	583164714
2A	583386791	583387028
2A	59326013	59326863
2A	593354211	593354422
2A	594775661	594775899
2A	599784554	599785104
2A	609734742	609734986
2A	625772864	625773105
2A	635477232	635477482
2A	637094677	637094927
2A	649695868	649696118
2A	654604112	654604329
2A	661796589	661796839
2A	674150593	674150843
2A	676246771	676247221
2A	691985198	691986048
2A	698947805	698948055
2A	698948305	698948655
2A	701231388	701231625
2A	703353112	703353862
2A	703355612	703356262
2A	703559728	703559978
2A	703701242	703701692
2A	707311612	707311962
2A	711461966	711462216
2A	713339455	713339705
2A	713444023	713444373
2A	718108527	718108777
2A	718368850	718369100
2A	721895045	721895295
2A	721992392	721992610
2A	724278119	724278476
2A	724976912	724977162
2A	725428488	725428738
2A	733505845	733506091
2A	734499963	734500813
2A	734501967	734502405
2A	735372034	735372384
2A	735963766	735964480
2A	738058425	738058775
2A	738061169	738061419
2A	742173877	742174327
2A	744820633	744821083
2A	752270562	752270995
2A	758891929	758892379
2A	758892888	758893436
2A	769158781	769159156
2A	774803043	774804293
2A	8026397	8026647
2A	93122187	93122637
2A	93895811	93896161
2B	118530791	118531341
2B	120176710	120176939
2B	130143583	130143833
2B	138076702	138077152
2B	142924239	142924489
2B	147497774	147497980
2B	147498830	147499180
2B	150895728	150895978
2B	151107905	151108155
2B	159008351	159008601
2B	170863698	170863924
2B	175063373	175063623
2B	18392731	18392947
2B	19351631	19351881
2B	19352231	19352581
2B	195662149	195664799
2B	212115055	212115705
2B	215588147	215588497
2B	226465359	226465709
2B	228092718	228093168
2B	228175264	228175514
2B	229550148	229550498
2B	231630857	231631307
2B	233727616	233727954
2B	2360371	2360821
2B	250282366	250282614
2B	257077235	257077482
2B	26253587	26253837
2B	266767376	266767626
2B	26931117	26931323
2B	30642721	30642971
2B	31068194	31068444
2B	32065877	32066090
2B	326085486	326085836
2B	33362393	33362643
2B	342308393	342308743
2B	352927821	352928071
2B	361633995	361634526
2B	367879622	367879872
2B	36838864	36839114
2B	371930340	371930590
2B	373395313	373395663
2B	374030082	374030332
2B	374419791	374420141
2B	376110391	376110641
2B	377535106	377535356
2B	383452474	383452924
2B	38413767	38414017
2B	384822423	384822673
2B	392871500	392871740
2B	401405958	401406308
2B	437243222	437243652
2B	438873404	438873754
2B	442326689	442327001
2B	477404865	477405275
2B	47934662	47934912
2B	486778593	486779243
2B	486779493	486779842
2B	490344577	490344927
2B	503435593	503435943
2B	518382587	518382937
2B	534235550	534235800
2B	545183377	545183627
2B	547222426	547222776
2B	553630316	553630566
2B	566473432	566473682
2B	572062558	572063008
2B	596091933	596092183
2B	627644597	627644947
2B	632391766	632392116
2B	634674234	634674684
2B	636767599	636767849
2B	650161594	650162144
2B	650162394	650162644
2B	653449882	653450932
2B	655609491	655609916
2B	656371995	656372322
2B	659079865	659080094
2B	66195366	66195579
2B	667276081	667276331
2B	66759284	66759634
2B	668117030	668117380
2B	671747486	671747836
2B	67276505	67276755
2B	672815717	672816167
2B	678031714	678032164
2B	681471645	681471995
2B	682131620	682132070
2B	682132720	682133570
2B	693301753	693302103
2B	705222657	705223007
2B	72170939	72171289
2B	72171839	72172589
2B	72426001	72426251
2B	72995444	72996282
2B	730139665	730139988
2B	733863424	733863674
2B	742766010	742766260
2B	744454448	744454798
2B	750143954	750144304
2B	762450119	762450469
2B	765035639	765035889
2B	766654697	766654947
2B	771775477	771776390
2B	772061779	772062329
2B	772063379	772064329
2B	772064579	772065229
2B	772384977	772385227
2B	772406772	772407095
2B	786137830	786139780
2B	786141882	786142532
2B	787520119	787520469
2B	787520919	787521469
2B	787987221	787987471
2B	790412526	790412976
2B	87872830	87873380
2B	98095545	98095895
2D	103147598	103147948
2D	104258976	104259326
2D	105855125	105855375
2D	111438100	111438330
2D	127163025	127163275
2D	13319688	13320238
2D	137559768	137560418
2D	137561025	137562575
2D	139037428	139037778
2D	139042028	139042678
2D	155060101	155060351
2D	159775620	159775870
2D	16842682	16843032
2D	169668412	169668659
2D	19452782	19453532
2D	234361870	234362320
2D	242080929	242081365
2D	242081715	242082065
2D	243119846	243120096
2D	244742429	244742679
2D	257232695	257233045
2D	263321243	263321489
2D	275000477	275000820
2D	278272452	278272802
2D	29300699	29300949
2D	300705726	300706076
2D	310092064	310092299
2D	312558781	312559031
2D	322347599	322347849
2D	324994888	324995138
2D	325249585	325250135
2D	32785072	32785422
2D	3307521	3307871
2D	3308221	3308671
2D	339423521	339423941
2D	356539486	356540036
2D	356725484	356726203
2D	356726497	356727026
2D	368796177	368796427
2D	390544566	390544816
2D	396897443	396897793
2D	405813276	405813526
2D	405877655	405877860
2D	420601869	420602417
2D	428580441	428580791
2D	43245286	43245536
2D	447368964	447369214
2D	447539782	447540032
2D	449569259	449569609
2D	458961333	458961583
2D	465177535	465177785
2D	473174343	473175285
2D	476336459	476336791
2D	476337141	476337643
2D	481449353	481449703
2D	481450753	481451303
2D	484020850	484021241
2D	48609879	48610329
2D	493617782	493618032
2D	493618382	493618632
2D	500493121	500493371
2D	502523059	502523309
2D	50343309	50344059
2D	504193056	504193406
2D	514663109	514663359
2D	515123433	515123683
2D	518501783	518502033
2D	519207551	519208701
2D	52489562	52489978
2D	532165983	532166233
2D	532166883	532167233
2D	547620010	547620260
2D	561489403	561489653
2D	561492103	561492353
2D	566317907	566318148
2D	569955880	569956118
2D	578330171	578330421
2D	581911311	581911561
2D	582555412	582555662
2D	585707973	585708211
2D	591571510	591571760
2D	598826402	598826852
2D	605739866	605740141
2D	60609952	60610202
2D	606589546	606589896
2D	608573187	608573537
2D	609492056	609492606
2D	610852953	610853503
2D	616521358	616521708
2D	619212348	619212698
2D	625154975	625155225
2D	629183448	629184998
2D	629186048	629186898
2D	629187348	629187998
2D	632295433	632295883
2D	638239445	638239695
2D	638606104	638606454
2D	640263114	640263818
2D	641412909	641413159
2D	644015407	644016393
2D	647185267	647185717
2D	647185967	647186217
2D	648804863	648805082
2D	649829681	649829931
2D	650219610	650221360
2D	66125738	66125988
2D	74383223	74383473
2D	78791744	78791994
2D	84888349	84888599
2D	84888949	84889399
2D	88661273	88661623
2D	91932830	91933080
2D	93859384	93859634
2D	94447257	94447607
3A	103774810	103775060
3A	106230564	106230814
3A	113988755	113989605
3A	114776857	114777107
3A	114777457	114777707
3A	135996729	135997079
3A	149543208	149543413
3A	150645177	150645427
3A	154111225	154111475
3A	175175793	175176176
3A	180071605	180071855
3A	214143056	214143306
3A	235367769	235368519
3A	23575146	23575379
3A	23575929	23576179
3A	23637017	23637267
3A	25815030	25815280
3A	25815530	25815780
3A	259187958	259188208
3A	270872494	270872744
3A	280078525	280078775
3A	287511037	287511287
3A	290810636	290810886
3A	29220732	29220982
3A	297730010	297730260
3A	30151858	30152208
3A	30152858	30153208
3A	304510668	304510918
3A	304555497	304555847
3A	310639662	310640012
3A	310770071	310770321
3A	314057283	314057633
3A	323382935	323383185
3A	325224071	325224321
3A	328013593	328013843
3A	330795785	330796135
3A	33150008	33150458
3A	331796075	331796325
3A	336003478	336003928
3A	337403420	337403870
3A	339342406	339342744
3A	351139135	351139385
3A	359637099	359638049
3A	383542099	383542349
3A	411956333	411956583
3A	41535587	41536037
3A	428000488	428000838
3A	443622315	443622555
3A	444991990	444992340
3A	464365988	464366238
3A	468182769	468183208
3A	477601793	477602043
3A	480981708	480982058
3A	483926898	483927148
3A	489908804	489909046
3A	496785432	496785882
3A	501467099	501467343
3A	505407882	505408232
3A	519844236	519844486
3A	525194274	525194624
3A	529411903	529412143
3A	542680386	542680636
3A	543022898	543023148
3A	543804871	543805121
3A	549337363	549337805
3A	558816074	558816324
3A	560137981	560138209
3A	565574477	565574827
3A	574968051	574968301
3A	581001775	581002025
3A	581870807	581871057
3A	583818344	583818594
3A	589381256	589381606
3A	594982129	594982379
3A	595748848	595749198
3A	597317511	597317761
3A	601372209	601372659
3A	601511756	601512006
3A	604546738	604546988
3A	609686521	609686771
3A	611094215	611095030
3A	620630646	620630996
3A	628652332	628652582
3A	628697348	628697557
3A	63479770	63480020
3A	642754768	642755018
3A	643164571	643164843
3A	65000034	65000384
3A	658507388	658507638
3A	658832406	658832656
3A	66370497	66370747
3A	667907571	667907821
3A	676061071	676061321
3A	678283651	678283901
3A	681649558	681650679
3A	690862123	690862473
3A	69102510	69102760
3A	693356377	693356795
3A	704344091	704346541
3A	707357229	707357479
3A	709203134	709203519
3A	709204269	709204519
3A	710831294	710832306
3A	710843717	710843967
3A	711390026	711390276
3A	713110921	713111598
3A	716570068	716570318
3A	727757418	727757660
3A	728998972	728999222
3A	738697229	738697479
3A	740021663	740021913
3A	740888367	740888617
3A	742251822	742252272
3A	746109513	746109763
3A	746218289	746218497
3A	88854355	88854705
3A	99581487	99582037
3B	111553119	111553669
3B	117547014	117547264
3B	120609572	120609890
3B	121575557	121575807
3B	125626865	125627115
3B	128952740	128952990
3B	131570480	131571030
3B	13945644	13945994
3B	152904347	152904597
3B	154191528	154192078
3B	197779480	197779730
3B	20921136	20921635
3B	229071169	229071519
3B	229499670	229499920
3B	231253545	231253795
3B	232562482	232562732
3B	232600741	232600991
3B	232776971	232777221
3B	235968805	235969355
3B	241086872	241087422
3B	254461763	254462077
3B	263114117	263114367
3B	271285099	271285349
3B	286216586	286216836
3B	28881086	28881328
3B	312140746	312141196
3B	31698598	31698848
3B	317614240	317614590
3B	324391985	324392235
3B	327981165	327981403
3B	327981953	327982203
3B	328610850	328611100
3B	329484712	329484954
3B	330781321	330781571
3B	342556982	342557232
3B	34653249	34653499
3B	350287737	350288087
3B	361834098	361834320
3B	367647040	367647290
3B	369197224	369197474
3B	377006623	377007173
3B	385757387	385757637
3B	385920782	385921028
3B	387731948	387732498
3B	390303958	390304208
3B	39613681	39613931
3B	406799566	406799815
3B	42344489	42344839
3B	427504975	427505225
3B	429528171	429528421
3B	430923320	430923565
3B	462032764	462032981
3B	54464086	54464336
3B	561483134	561483384
3B	58326272	58326622
3B	584080268	584080518
3B	58449349	58449590
3B	586143459	586143825
3B	587003072	587003322
3B	589561351	589561579
3B	593264438	593264674
3B	613749454	613749704
3B	614564481	614564831
3B	618470951	618471201
3B	619055695	619056045
3B	624405451	624405701
3B	629559719	629560369
3B	644314947	644315697
3B	647548719	647548929
3B	655349222	655350072
3B	673836539	673836789
3B	679524868	679525273
3B	687751353	687751803
3B	691444225	691444475
3B	693839350	693839600
3B	694869980	694870830
3B	699793549	699793999
3B	705562895	705563145
3B	706502198	706502648
3B	709312443	709312884
3B	711546545	711546795
3B	719445600	719445846
3B	731268593	731268943
3B	735998660	735999010
3B	736000060	736000510
3B	743118607	743118857
3B	745708443	745708891
3B	751203032	751203382
3B	758540183	758540433
3B	758639497	758639847
3B	758640697	758640947
3B	758641197	758641726
3B	759451914	759452264
3B	759707523	759707773
3B	759796585	759796835
3B	765390634	765391084
3B	765391434	765391958
3B	765393473	765394723
3B	765706678	765706928
3B	766393182	766393632
3B	794281224	794281953
3B	794282735	794283053
3B	800187335	800187585
3B	800649963	800650613
3B	800653212	800653662
3B	802925885	802926335
3B	808960464	808960914
3B	809167436	809167786
3B	810405822	810406572
3B	814837507	814837757
3B	81526257	81526507
3B	822831995	822833245
3B	87454374	87455124
3B	96435060	96435310
3B	99122198	99122448
3B	99805503	99805812
3D	1207565	1207915
3D	121667152	121667402
3D	127324626	127324876
3D	144812859	144813109
3D	156976298	156976548
3D	160631438	160631788
3D	17130273	17130523
3D	174422468	174422718
3D	188281766	188282116
3D	199637324	199637667
3D	200473071	200473321
3D	202770786	202771016
3D	209548658	209548907
3D	21707641	21708091
3D	220863405	220863655
3D	23548028	23548678
3D	23549628	23550078
3D	239651585	239651935
3D	244228670	244229120
3D	2520623	2520873
3D	2526320	2526570
3D	253533677	253533927
3D	255241297	255241547
3D	263095449	263095699
3D	266393855	266394105
3D	267608188	267608438
3D	270482542	270482792
3D	276436124	276436374
3D	277894191	277894488
3D	28985071	28985321
3D	294603692	294603942
3D	296285133	296285483
3D	307391191	307391441
3D	325183973	325184323
3D	329685598	329685948
3D	330999475	330999685
3D	350351650	350351900
3D	350354934	350355184
3D	362446342	362446592
3D	369479193	369479943
3D	380974132	380974882
3D	40013769	40014319
3D	404560631	404560981
3D	405650880	405651195
3D	405658120	405658470
3D	407622741	407623063
3D	408330022	408330272
3D	410031336	410031686
3D	413349713	413349947
3D	419681639	419682089
3D	419682439	419682789
3D	422757673	422757923
3D	422759055	422759305
3D	424062979	424063529
3D	428922667	428922917
3D	438002659	438002909
3D	449734513	449735063
3D	453143484	453143734
3D	45474293	45474743
3D	470534126	470534376
3D	470592915	470593265
3D	474211684	474212634
3D	476912903	476913336
3D	477080147	477080497
3D	482650949	482651199
3D	500601424	500602674
3D	523261376	523261926
3D	524221194	524221544
3D	531376117	531376467
3D	531376917	531377267
3D	531452193	531453043
3D	539484286	539484819
3D	545030978	545031379
3D	545177461	545177670
3D	549905078	549905328
3D	55607373	55607696
3D	557705977	557706227
3D	560956902	560957212
3D	561030288	561030738
3D	564939441	564939687
3D	565007163	565007506
3D	567249894	567250444
3D	573891604	573891954
3D	581864291	581865541
3D	582805983	582806233
3D	594965293	594965643
3D	597456540	597456790
3D	598942065	598942415
3D	600430358	600430808
3D	601909560	601910010
3D	601910260	601910510
3D	606173532	606174282
3D	607501365	607501815
3D	608955553	608955803
3D	609924019	609924244
3D	66146986	66147336
3D	66729020	66729268
3D	77388740	77389431
3D	7968188	7968676
3D	85909442	85909692
3D	87322128	87323049
3D	87727781	87728131
3D	88687089	88687439
3D	8989682	8990332
3D	94125302	94125652
4A	105787756	105788106
4A	124227420	124227670
4A	133184326	133184646
4A	13434381	13434631
4A	136858418	136858968
4A	137093401	137093651
4A	148914063	148914313
4A	15324217	15324467
4A	153462159	153462509
4A	15942175	15942425
4A	15942775	15943125
4A	186948611	186948861
4A	188749878	188750128
4A	200817004	200817254
4A	212631858	212632108
4A	226022265	226022515
4A	229684327	229684542
4A	232098704	232098926
4A	233419646	233419996
4A	238099975	238100225
4A	238287319	238287769
4A	239149258	239149808
4A	245008901	245009151
4A	248257561	248257811
4A	25031391	25031713
4A	25215300	25215650
4A	262454017	262454267
4A	276266819	276267169
4A	278328204	278328454
4A	278529679	278529929
4A	286214622	286214972
4A	287469915	287470165
4A	290095395	290095645
4A	292721535	292721785
4A	294774606	294774856
4A	298161068	298161318
4A	299082265	299082515
4A	302662227	302662577
4A	302728206	302728439
4A	323272048	323272598
4A	324013493	324013943
4A	327620513	327620763
4A	328175336	328175586
4A	331125227	331125877
4A	332357382	332357618
4A	336081886	336082136
4A	354730489	354730739
4A	357821689	357822039
4A	360500240	360500490
4A	37895203	37895453
4A	388731060	388731291
4A	389125570	389125883
4A	413938766	413939016
4A	422912461	422912811
4A	422914216	422914966
4A	428666806	428667046
4A	443136958	443137208
4A	465118541	465118791
4A	465269293	465269543
4A	483377398	483377748
4A	497256944	497257171
4A	501076855	501077105
4A	51375130	51375380
4A	515453848	515454061
4A	521860700	521861050
4A	524303636	524304086
4A	524484791	524485141
4A	537243818	537244368
4A	539708574	539708824
4A	553344941	553345291
4A	561677237	561677487
4A	562402956	562403206
4A	562450458	562450708
4A	569858831	569859181
4A	571067069	571067319
4A	583018864	583019114
4A	583437708	583437958
4A	590255201	590255851
4A	590980429	590980879
4A	594017896	594018146
4A	598523761	598524011
4A	599580722	599580972
4A	612517826	612518676
4A	624107669	624107995
4A	624125304	624125654
4A	625205130	625205380
4A	625734745	625735070
4A	62837550	62837791
4A	636046823	636047173
4A	640312130	640312380
4A	640894168	640894418
4A	664204979	664205229
4A	665021485	665022235
4A	669199238	669199588
4A	669200438	669200788
4A	671727668	671728118
4A	671728568	671728818
4A	674451813	674452663
4A	674460281	674460931
4A	674461813	674462363
4A	675947247	675947597
4A	675948047	675948297
4A	675948547	675949297
4A	692798164	692798514
4A	695915857	695916207
4A	696166734	696167184
4A	701627780	701628030
4A	701709169	701709719
4A	701710069	701710389
4A	701872001	701872251
4A	706656674	706656921
4A	708637066	708637716
4A	717821105	717821455
4A	718614864	718615314
4A	80132991	80133331
4A	93968483	93968690
4A	94814278	94814528
4B	107348343	107348593
4B	117042569	117042819
4B	127845603	127846553
4B	128477206	128477456
4B	134124826	134125176
4B	134598910	134599160
4B	145518161	145518611
4B	15404676	15404926
4B	155293116	155293366
4B	157883728	157883978
4B	165034196	165034446
4B	175853371	175853621
4B	178808560	178809010
4B	193482328	193482578
4B	211503438	211503688
4B	219274481	219274831
4B	220496422	220496772
4B	220497022	220497372
4B	251707372	251707622
4B	251832230	251832780
4B	284264928	284265178
4B	286991037	286991287
4B	294459172	294459422
4B	306323043	306323293
4B	326013044	326013294
4B	333515069	333515819
4B	346194103	346194353
4B	357818851	357819101
4B	358190535	358190785
4B	380746623	380746873
4B	380747423	380747673
4B	389753012	389753254
4B	396448269	396449319
4B	396450069	396450319
4B	401273683	401273933
4B	40650137	40650487
4B	422778662	422778912
4B	428399313	428399563
4B	429684874	429685224
4B	457871603	457872027
4B	468249060	468249486
4B	481578547	481578797
4B	489158959	489159379
4B	501711758	501712108
4B	502964044	502964594
4B	512910754	512911004
4B	527955565	527955915
4B	532625156	532625506
4B	534741452	534741679
4B	535220094	535220444
4B	537911071	537911621
4B	545448122	545448372
4B	55036616	55037566
4B	552024952	552025287
4B	562186856	562187306
4B	562194777	562195119
4B	569748477	569748727
4B	570889759	570890109
4B	575340611	575340861
4B	577026647	577027297
4B	57899960	57900410
4B	579888238	579888588
4B	579889138	579889582
4B	589812906	589813142
4B	591284084	591284434
4B	596278204	596278654
4B	602403817	602404067
4B	602405034	602405367
4B	602405817	602406067
4B	602874499	602874749
4B	615566854	615567098
4B	617690253	617690503
4B	624105730	624105980
4B	645066899	645067149
4B	649124105	649124355
4B	654095574	654096020
4B	661231596	661231846
4B	667690618	667690968
4B	72886365	72886715
4B	72887565	72888815
4B	91127269	91127519
4D	132934114	132934364
4D	13754143	13754393
4D	138688792	138689142
4D	15067671	15068021
4D	16115745	16115995
4D	163885403	163885653
4D	166593882	166594132
4D	20247527	20247977
4D	21154986	21155536
4D	211927937	211928187
4D	215439519	215440319
4D	223522942	223523592
4D	273299000	273299250
4D	274231827	274232277
4D	284695061	284695511
4D	31661647	31661997
4D	319086423	319086973
4D	319982883	319983367
4D	321900799	321901049
4D	333964225	333964675
4D	333965025	333965275
4D	338243528	338243878
4D	35612114	35612464
4D	378705507	378705757
4D	379696463	379696713
4D	38443601	38443851
4D	394401292	394401642
4D	406065400	406065750
4D	410093960	410094210
4D	415333103	415333422
4D	421086838	421087588
4D	430839403	430839853
4D	434401911	434402161
4D	440821956	440822206
4D	443719395	443719645
4D	450198969	450199419
4D	450503575	450503825
4D	471265470	471265849
4D	475025139	475025389
4D	475676726	475676976
4D	477366190	477366640
4D	484352109	484352641
4D	488682785	488683035
4D	490615502	490615852
4D	494040673	494041123
4D	497210628	497210978
4D	497614375	497614725
4D	501106542	501106792
4D	501108914	501109464
4D	501161838	501162088
4D	507475707	507475957
4D	51307967	51308217
4D	51867116	51867366
4D	6017400	6017650
4D	65471315	65471565
4D	97785021	97785371
4D	98300717	98301067
5A	104470539	104470789
5A	110282435	110282885
5A	116784600	116784850
5A	119023185	119023435
5A	12207196	12207447
5A	142066434	142066684
5A	142074487	142074737
5A	143732204	143732454
5A	154619066	154619416
5A	166985896	166986146
5A	18068665	18068915
5A	19163369	19164519
5A	19164769	19165019
5A	192356147	192356452
5A	196389783	196390120
5A	205135501	205136151
5A	219190401	219190651
5A	219530571	219530821
5A	219651122	219651472
5A	223346092	223346642
5A	226212538	226212988
5A	232012475	232012714
5A	234416560	234416810
5A	243734157	243734407
5A	244298827	244299077
5A	265341809	265342059
5A	265534351	265534601
5A	274792176	274792413
5A	275078396	275078946
5A	282576378	282576628
5A	283792925	283793153
5A	29129222	29129472
5A	293500462	293500712
5A	302115451	302115701
5A	315505723	315505973
5A	347270701	347270951
5A	348278330	348278680
5A	362903719	362903969
5A	366317434	366317884
5A	372920537	372920987
5A	37607743	37607972
5A	395507287	395507495
5A	399311997	399312234
5A	4092256	4092567
5A	427089886	427090236
5A	434890925	434891164
5A	437095140	437095590
5A	445011716	445011952
5A	450880861	450881074
5A	451121268	451121618
5A	462842579	462843886
5A	462844599	462844949
5A	473799506	473799756
5A	473931503	473931753
5A	479843097	479843505
5A	48339893	48340243
5A	48340993	48341243
5A	488610955	488611205
5A	490845848	490846098
5A	494002921	494003371
5A	511870035	511870281
5A	512069921	512070271
5A	517178077	517178327
5A	523020854	523021504
5A	523748280	523748520
5A	524233056	524233506
5A	533215476	533215726
5A	534417010	534417260
5A	547239739	547239949
5A	547314977	547315327
5A	547316377	547316627
5A	565558968	565559218
5A	567761165	567761515
5A	567762365	567762588
5A	569694727	569694977
5A	573302019	573302252
5A	574666239	574666489
5A	579311115	579311565
5A	585000436	585000673
5A	585003737	585003987
5A	595538001	595538350
5A	602833062	602833412
5A	605804087	605804437
5A	606043942	606044392
5A	606045342	606045892
5A	610676653	610677403
5A	610678253	610678503
5A	611997368	611997718
5A	617979870	617980220
5A	622375678	622376025
5A	622558491	622558941
5A	622559491	622560041
5A	627405725	627405967
5A	631659312	631659562
5A	638284609	638284859
5A	641108841	641109191
5A	648901204	648901410
5A	653057031	653057673
5A	653058631	653058881
5A	653881440	653881690
5A	653882540	653883090
5A	663864740	663864990
5A	664776178	664776428
5A	665078055	665078605
5A	667030240	667030490
5A	672750310	672750560
5A	679771359	679771677
5A	687287731	687287981
5A	688707560	688708010
5A	69235190	69235540
5A	85149376	85149825
5A	87413747	87413997
5A	98424941	98425491
5B	130319809	130320106
5B	130322209	130322759
5B	138136077	138136414
5B	163297402	163297852
5B	16444276	16444879
5B	17945248	17945498
5B	205405435	205406385
5B	215437989	215438339
5B	215735063	215735413
5B	248674030	248674280
5B	257024546	257024996
5B	261347496	261347746
5B	278878220	278878470
5B	303218643	303218893
5B	304764508	304764758
5B	355639875	355640225
5B	386862664	386863114
5B	387155282	387155495
5B	404439710	404439960
5B	405968709	405968959
5B	420461047	420461297
5B	427922711	427923561
5B	427924111	427924461
5B	439432384	439432634
5B	440191032	440191282
5B	444433172	444433422
5B	456509085	456509335
5B	469215862	469216091
5B	474975142	474975386
5B	474975642	474975892
5B	474976542	474976892
5B	479723079	479723329
5B	480282485	480282835
5B	485811468	485811818
5B	489108197	489108747
5B	490355152	490355402
5B	493091577	493091827
5B	51707915	51708158
5B	542101752	542102002
5B	544711640	544712090
5B	544712340	544712590
5B	547582992	547583440
5B	551519804	551520054
5B	55496346	55496596
5B	55497446	55497796
5B	55498046	55498292
5B	555010298	555010548
5B	555011898	555012132
5B	555012398	555012648
5B	555184022	555184372
5B	556638967	556639317
5B	56244525	56244743
5B	579151014	579151364
5B	587130603	587130853
5B	595376320	595376770
5B	595378320	595378570
5B	597790005	597790249
5B	602689560	602689810
5B	607217536	607217786
5B	611697505	611697755
5B	632341254	632341704
5B	640141543	640141893
5B	659077695	659077945
5B	661122323	661123170
5B	661123823	661124241
5B	663107278	663107528
5B	663854992	663855242
5B	663855692	663855942
5B	676713973	676714523
5B	680319235	680319485
5B	689920390	689920640
5B	690765045	690765295
5B	694313939	694314140
5B	705535444	705535794
5B	709251515	709252013
5B	710167730	710168580
5B	7139081	7139331
5B	87137616	87137819
5B	91006947	91007597
5D	104736435	104736685
5D	116974600	116975650
5D	129572144	129572493
5D	162499180	162499630
5D	170448846	170449096
5D	173677664	173677914
5D	179639609	179639844
5D	184114567	184115017
5D	198101126	198101476
5D	198105139	198105389
5D	198385234	198385684
5D	198464653	198464903
5D	205995121	205995371
5D	205996321	205997071
5D	218733495	218733845
5D	227591374	227591624
5D	234482225	234482575
5D	24796385	24796835
5D	24798685	24798935
5D	25581780	25582026
5D	26270727	26271077
5D	272664509	272664759
5D	275209410	275209760
5D	296880035	296880285
5D	327773025	327773275
5D	332375020	332375270
5D	332656857	332657107
5D	338410862	338411112
5D	34070402	34070652
5D	362896392	362896742
5D	365495821	365496261
5D	378669110	378669360
5D	380492183	380492533
5D	386759090	386759540
5D	386759857	386760191
5D	390952104	390952354
5D	409720121	409720371
5D	410192752	410193102
5D	420017011	420017361
5D	426995693	426995943
5D	430517873	430518423
5D	435216243	435216593
5D	435611356	435611906
5D	435613256	435613906
5D	449064819	449065969
5D	450853129	450853579
5D	451978868	451979118
5D	454097963	454098513
5D	458444970	458445220
5D	459339253	459339503
5D	469083745	469083995
5D	476457709	476458259
5D	476720063	476720513
5D	478006620	478006858
5D	484308743	484309093
5D	484404147	484404397
5D	495359139	495359489
5D	496070491	496070841
5D	496358274	496358524
5D	499683574	499683824
5D	509443410	509443660
5D	514556560	514556910
5D	517202169	517202519
5D	519792845	519793483
5D	522487909	522488625
5D	522489509	522490077
5D	524485383	524485833
5D	532684434	532684963
5D	53414553	53414803
5D	537077820	537078070
5D	539077909	539078315
5D	543060745	543061295
5D	544367711	544367961
5D	54449683	54449933
5D	544897379	544897829
5D	55019364	55019714
5D	553783619	553784169
5D	560430366	560431916
5D	562057751	562059001
5D	563442063	563442413
5D	64139316	64139566
5D	64140516	64140966
5D	7043874	7044224
5D	78444251	78444601
5D	9276667	9276917
5D	95085449	95085899
5D	98744400	98744650
6A	100233881	100234474
6A	115947176	115947526
6A	119189448	119189691
6A	131386454	131386704
6A	132941431	132942081
6A	133646758	133647181
6A	139680832	139681182
6A	154882155	154882405
6A	166113739	166113989
6A	186220176	186220399
6A	189382414	189382664
6A	196833590	196833912
6A	203504738	203504988
6A	208140634	208140884
6A	248634462	248634812
6A	255793634	255793884
6A	256754942	256755192
6A	259503036	259503358
6A	265995057	265995265
6A	273120929	273121168
6A	279080853	279081103
6A	279088693	279089043
6A	279745501	279745751
6A	290435381	290435595
6A	297585033	297585283
6A	299717140	299717470
6A	303252490	303252740
6A	330390658	330391208
6A	331577821	331578071
6A	36696345	36696593
6A	39285760	39286010
6A	39286260	39286510
6A	398459436	398459731
6A	406805461	406805711
6A	41083850	41084200
6A	431196150	431196400
6A	436018961	436019197
6A	439243782	439244032
6A	440739841	440740090
6A	440740540	440740890
6A	442086304	442086525
6A	442086747	442087297
6A	445183397	445183647
6A	447531164	447531414
6A	462751047	462751397
6A	46940546	46941396
6A	47786877	47787127
6A	491610920	491611170
6A	508290950	508291200
6A	511043947	511044197
6A	51361429	51361679
6A	513617341	513617561
6A	515298095	515298445
6A	51769950	51770200
6A	529846806	529847056
6A	539364546	539364796
6A	542251581	542251831
6A	54704401	54704632
6A	548604425	548604675
6A	552735742	552735992
6A	555604682	555605132
6A	560622885	560623135
6A	561432706	561433056
6A	566425046	566426096
6A	569678942	569679192
6A	573501826	573502076
6A	574710795	574711045
6A	574713421	574713734
6A	576053745	576054095
6A	576236188	576236438
6A	579406578	579407028
6A	579572153	579572470
6A	585466456	585467406
6A	585467856	585468106
6A	585874172	585874422
6A	586314744	586314994
6A	587787470	587787720
6A	587788170	587789320
6A	588349471	588349921
6A	58929390	58929640
6A	589949723	589949947
6A	60146577	60146927
6A	605235310	605235560
6A	607450477	607451927
6A	607453077	607453327
6A	608259853	608260103
6A	610671002	610671552
6A	614539241	614539691
6A	61706251	61706492
6A	617742839	617743074
6A	66442780	66443030
6A	70104245	70104595
6A	72492948	72493198
6A	73553645	73553941
6A	93984788	93985004
6B	101744862	101745212
6B	101745462	101745712
6B	103720453	103720803
6B	103721353	103721603
6B	107881669	107881919
6B	110874073	110874423
6B	11301466	11302016
6B	118045075	118045425
6B	11837295	11838039
6B	119828118	119828568
6B	119828783	119829129
6B	120683834	120684216
6B	128919956	128920306
6B	1295654	1295904
6B	1296354	1296604
6B	131686964	131687214
6B	138640935	138641185
6B	162545179	162545398
6B	164843097	164843647
6B	184012333	184012567
6B	197939029	197939479
6B	20745812	20746562
6B	20966036	20966386
6B	210290102	210290352
6B	22887197	22887647
6B	232863584	232863834
6B	232864384	232864634
6B	23347772	23348022
6B	247007982	247008232
6B	247043777	247044027
6B	247377692	247378042
6B	25967334	25967584
6B	26481426	26481776
6B	280087790	280088040
6B	281339424	281339674
6B	28494845	28495295
6B	288790765	288790993
6B	301423088	301423338
6B	301423788	301424038
6B	30248387	30248737
6B	30249287	30249537
6B	30638556	30638906
6B	30642639	30643189
6B	317059089	317059639
6B	323928930	323929180
6B	341547629	341547879
6B	35632680	35633130
6B	365615627	365615977
6B	366781600	366781950
6B	394003872	394004122
6B	398400400	398401050
6B	403078787	403079037
6B	455448257	455448460
6B	473636532	473636769
6B	502720277	502720507
6B	506022282	506022532
6B	506022715	506022932
6B	508197999	508198812
6B	508557621	508557971
6B	512207361	512207611
6B	51335780	51336030
6B	51531380	51531730
6B	51532080	51532430
6B	518019854	518020504
6B	521992058	521992608
6B	521993758	521994008
6B	544732087	544732337
6B	551023413	551023663
6B	554168169	554168419
6B	574939892	574940142
6B	576856836	576857086
6B	586571918	586572119
6B	594206835	594207185
6B	599815954	599816404
6B	603465890	603466340
6B	611344257	611344607
6B	613392423	613392973
6B	621550284	621550534
6B	625383448	625383698
6B	62538772	62539022
6B	626643743	626643993
6B	632231694	632232044
6B	636376074	636376324
6B	637369250	637369700
6B	637488477	637488727
6B	643572450	643572700
6B	64545156	64545806
6B	653051199	653051549
6B	653302520	653302770
6B	653308034	653308583
6B	653309533	653310183
6B	65697304	65697554
6B	657260722	657260972
6B	661042450	661044400
6B	661479210	661479458
6B	661480211	661480458
6B	661917010	661917660
6B	663859111	663859384
6B	664093130	664093354
6B	679849294	679849644
6B	67999976	68000522
6B	68000972	68001661
6B	68211481	68211831
6B	683476237	683476487
6B	685561810	685562160
6B	688863233	688863483
6B	695295523	695295773
6B	702271560	702271810
6B	702431016	702431770
6B	702432020	702432770
6B	702750379	702750629
6B	709011045	709011295
6B	715666290	715666740
6B	71592152	71592602
6B	716082836	716083186
6B	716290939	716291489
6B	78569259	78569509
6B	92459147	92459568
6D	110165505	110165728
6D	110318982	110319232
6D	112958739	112959289
6D	124951728	124951978
6D	129172880	129173130
6D	129616531	129616781
6D	132630861	132631111
6D	13758121	13758671
6D	144155729	144156079
6D	14899880	14900330
6D	170890954	170891177
6D	171917377	171917879
6D	183468362	183468612
6D	193397187	193397437
6D	199702391	199703141
6D	201151277	201151527
6D	203460502	203460852
6D	20810238	20810469
6D	222761689	222762024
6D	225614604	225614854
6D	23007725	23007975
6D	244612918	244613301
6D	263261386	263261736
6D	290753234	290753484
6D	292398582	292399021
6D	297315855	297316205
6D	307529675	307530425
6D	315101640	315101890
6D	316322810	316323960
6D	31815854	31816204
6D	32314869	32315203
6D	345789060	345789910
6D	35442711	35443161
6D	35443511	35443861
6D	35607433	35607783
6D	357872801	357873032
6D	358213660	358213910
6D	366699619	366699969
6D	366907894	366908144
6D	380491773	380492010
6D	381046795	381047042
6D	3823841	3824085
6D	386292071	386293421
6D	395902505	395902730
6D	400709597	400709847
6D	413016923	413017273
6D	414099294	414099544
6D	42401829	42402179
6D	425004871	425005182
6D	426972258	426972497
6D	429148460	429148910
6D	438535318	438535768
6D	439169590	439170140
6D	4422313	4422563
6D	445900833	445901083
6D	447792466	447792806
6D	448373045	448373395
6D	448657799	448658149
6D	449027501	449027951
6D	451023643	451023893
6D	452343274	452343524
6D	455734965	455735415
6D	456096827	456097077
6D	456465472	456465722
6D	460362350	460362700
6D	460872583	460873033
6D	460873883	460874333
6D	461683490	461683806
6D	461967647	461968097
6D	462301598	462301948
6D	462302798	462303148
6D	462849075	462850125
6D	469433737	469433987
6D	470383274	470384302
6D	470384852	470385521
6D	470975011	470975261
6D	5372831	5373181
6D	56299065	56299315
6D	60311185	60311604
6D	61959107	61959357
6D	64270826	64271076
6D	80633330	80633680
6D	8355219	8355469
6D	8355719	8356269
6D	8358019	8358469
6D	95861243	95861893
6D	97715906	97716156
7A	104339550	104339793
7A	104340143	104340493
7A	114688780	114689030
7A	116204358	116204608
7A	129818250	129818478
7A	146474121	146474471
7A	148364679	148364882
7A	155213851	155214101
7A	157042671	157043017
7A	159098921	159099171
7A	159738023	159738271
7A	179442229	179442679
7A	181951145	181951395
7A	182982141	182982391
7A	192610492	192610942
7A	195100497	195101147
7A	197273255	197273505
7A	207052769	207053119
7A	211739781	211740031
7A	214293247	214293597
7A	215890064	215890314
7A	219856950	219857300
7A	238584217	238584567
7A	250814068	250814318
7A	251754878	251755228
7A	260873778	260874128
7A	261050726	261050976
7A	27004765	27004991
7A	275491996	275492246
7A	275492696	275492946
7A	280090842	280091192
7A	287882276	287882926
7A	292954294	292954544
7A	301046270	301046520
7A	303837806	303838056
7A	316157603	316157848
7A	318800395	318800645
7A	319139288	319139538
7A	321652019	321652237
7A	322527775	322528025
7A	332636990	332637340
7A	332757371	332757619
7A	336789934	336790270
7A	350026116	350026866
7A	353068421	353068671
7A	356556698	356556948
7A	369431351	369431689
7A	374391178	374391428
7A	379367236	379367486
7A	380165636	380165986
7A	401653237	401653487
7A	408058850	408059100
7A	412728491	412729067
7A	42016339	42016760
7A	448433894	448434144
7A	448434894	448435344
7A	449863867	449864117
7A	456912732	456913182
7A	463544596	463544846
7A	465081542	465081792
7A	47394905	47395255
7A	477923191	477923436
7A	481244178	481244428
7A	48755130	48755780
7A	48756630	48757880
7A	489988833	489989083
7A	492511996	492512246
7A	501409530	501409755
7A	508738012	508738262
7A	513409827	513410377
7A	542044606	542044856
7A	547934611	547934961
7A	547935211	547935461
7A	548130341	548130567
7A	548131117	548131367
7A	559818548	559818751
7A	574931749	574931999
7A	575264561	575264811
7A	579557307	579557557
7A	605841269	605841619
7A	619593135	619594046
7A	62753330	62753855
7A	632041070	632041920
7A	63315592	63316033
7A	635030107	635030457
7A	638138227	638138677
7A	64773197	64773499
7A	649426271	649426921
7A	656032027	656032425
7A	656116702	656116952
7A	657733073	657734423
7A	657734673	657734923
7A	671647040	671647490
7A	674286128	674286378
7A	677821082	677821408
7A	681387057	681387307
7A	686320533	686320983
7A	688195403	688195753
7A	688354591	688354814
7A	688876014	688876429
7A	696993988	696994238
7A	705667468	705667718
7A	725106139	725106789
7A	726029917	726030267
7A	726030617	726031267
7A	727376639	727376989
7A	82188371	82188621
7A	85588294	85588644
7A	89026728	89026978
7A	89651403	89651653
7A	9190599	9190949
7A	93079445	93079686
7A	99589597	99589847
7B	10283409	10283659
7B	144914101	144914321
7B	161231436	161231886
7B	174725602	174725852
7B	175533106	175533456
7B	18314848	18315098
7B	192374068	192374304
7B	193954691	193955041
7B	20227575	20227891
7B	20228241	20228491
7B	215010123	215010373
7B	215308763	215309613
7B	22556410	22556860
7B	246024752	246025002
7B	254564665	254564985
7B	2758983	2759333
7B	29207494	29207713
7B	293134434	293134884
7B	300661175	300661425
7B	302101613	302101926
7B	302102276	302102726
7B	304528898	304529348
7B	314903938	314904188
7B	317242715	317242965
7B	317761578	317762228
7B	322389294	322389644
7B	322390194	322390444
7B	326117885	326118786
7B	336281004	336281214
7B	340506760	340507010
7B	363968713	363968943
7B	40087694	40088132
7B	414943594	414944038
7B	428487598	428488448
7B	445105437	445105677
7B	468150563	468150813
7B	468956842	468957092
7B	468957342	468957692
7B	482680385	482680935
7B	486725660	486725910
7B	491110088	491110338
7B	494418583	494419019
7B	501255074	501255324
7B	501580584	501580934
7B	505236100	505236350
7B	505439416	505439766
7B	505440116	505440327
7B	531591736	531591986
7B	536459094	536459537
7B	537188661	537188911
7B	541714500	541714850
7B	559713653	559714003
7B	577805297	577805747
7B	579781822	579782072
7B	586756876	586757126
7B	588261192	588261400
7B	589401501	589401924
7B	611296966	611297216
7B	61329393	61329643
7B	61329893	61330251
7B	613444200	613445150
7B	613463455	613463705
7B	613464455	613464705
7B	614734104	614734454
7B	616300967	616301317
7B	620994229	620994974
7B	620996166	620996479
7B	621335033	621335283
7B	625885063	625885313
7B	629432224	629432674
7B	635057847	635058297
7B	635058647	635058997
7B	646343106	646343356
7B	646487718	646488568
7B	659417762	659418312
7B	659432028	659432278
7B	667089298	667089648
7B	667291054	667291504
7B	667293054	667293304
7B	667293554	667293804
7B	667415256	667415706
7B	667674417	667674667
7B	68198147	68198397
7B	684398472	684398822
7B	685467356	685467606
7B	687300460	687300680
7B	687322363	687322813
7B	689178904	689179154
7B	691175414	691175664
7B	692715359	692715709
7B	692716259	692716809
7B	7207922	7208172
7B	730262021	730262271
7B	74204921	74205164
7B	747195971	747196721
7B	80027453	80027903
7B	80622452	80622702
7B	85036040	85036290
7B	85036840	85037190
7D	105358455	105358705
7D	105646760	105646997
7D	111362339	111362577
7D	114494444	114494794
7D	120302153	120302442
7D	121686613	121687024
7D	12434762	12435012
7D	128792245	128792594
7D	1302049	1302399
7D	139510375	139510725
7D	153416928	153417378
7D	164579505	164579755
7D	164763873	164764123
7D	170186436	170186686
7D	174810618	174810834
7D	175870597	175870847
7D	188166251	188166485
7D	192058126	192058376
7D	198730807	198731057
7D	20106220	20106670
7D	207201808	207202458
[truncated: 1,563 more rows]
