# Supplementary material for: Epigenomic identification of vernalization cis-regulatory elements in winter wheat
Source: Genome Biol. 2024 Jul 30;25:200. doi: 10.1186/s13059-024-03342-3 (PMC11290141; doi:10.1186/s13059-024-03342-3)
Supplement: Supplementary file 13 — Additional file 13: Table S12. Gene IDs of SPL genes in this study. [file 13059_2024_3342_MOESM13_ESM.xlsx]

## Sheet: SPL gene ID
Additional file 13: Table S12: Gene ID of SPL genes in this study.
TaSPL1A	TraesCS1A02G255300
TaSPL1B	TraesCS1B02G266100
TaSPL1D	TraesCS1D02G254700
TaSPL2A	TraesCS2A02G232400
TaSPL2B	TraesCS2B02G250900
TaSPL2D	TraesCS2D02G232800
TaSPL3A	TraesCS2A02G413900
TaSPL3B	TraesCS2B02G432700
TaSPL3D	TraesCS2D02G410700
TaSPL4A	TraesCS2A02G502300
TaSPL4B	TraesCS2B02G530400
TaSPL4D	TraesCS2D02G502900
TaSPL5A	TraesCS3A02G432500
TaSPL5B	TraesCS3B02G468400
TaSPL5D	TraesCS3D02G425800
TaSPL6A	TraesCS4A02G359500
TaSPL6B	TraesCS5B02G512800
TaSPL6D	TraesCS5D02G513300
TaSPL7A	TraesCS5A02G265900
TaSPL7B	TraesCS5B02G265600
TaSPL7D	TraesCS5D02G273900
TaSPL8A	TraesCS5A02G286700
TaSPL8B	TraesCS5B02G286000
TaSPL8D	TraesCS5D02G294400
TaSPL9A	TraesCS6A02G110100
TaSPL9B	TraesCS6B02G138400
TaSPL9D	TraesCS6D02G098500
TaSPL10A	TraesCS6A02G152000
TaSPL10B	TraesCS6B02G180300
TaSPL10D	TraesCS6D02G142100
TaSPL11A	TraesCS6A02G155300
TaSPL11B	TraesCS6B02G183400
TaSPL11D	TraesCS6D02G145200
TaSPL12A	TraesCS7A02G208000
TaSPL12B	TraesCS7B02G115200
TaSPL12D	TraesCS7D02G210400
TaSPL13A	TraesCS7A02G246500
TaSPL13B	TraesCS7B02G144900
TaSPL13D	TraesCS7D02G245200
TaSPL14A	TraesCS7A02G249100
TaSPL14B	TraesCS7B02G142200
TaSPL14D	TraesCS7D02G248000
TaSPL15A	TraesCS7A02G260500
TaSPL15B	TraesCS7B02G158500
TaSPL15D	TraesCS7D02G261500
TaSPL16A	TraesCS7A02G494800
TaSPL16D	TraesCS7D02G482200
TaSPL17A1	TraesCS7A02G494900
TaSPL17A2	TraesCS7B02G402400
TaSPL18A	TraesCS7A02G495000
TaSPL18D1	TraesCS7B02G402300
TaSPL18D2	TraesCS7D02G482400
TaSPL19B	TraesCS7B02G402200
TaSPL17A	TraesCS7A02G494900
TaSPL19B	TraesCS7B02G402200
