# Supplementary material for: Epigenomic identification of vernalization cis-regulatory elements in winter wheat
Source: Genome Biol. 2024 Jul 30;25:200. doi: 10.1186/s13059-024-03342-3 (PMC11290141; doi:10.1186/s13059-024-03342-3)
Supplement: Supplementary file 14 — Additional file 14: Table S13. Primers used for RT-qPCR, DAP-qPCR and vector construction. [file 13059_2024_3342_MOESM14_ESM.xlsx]

## Sheet: Primers
Additional file 14: Table S13: Primers used for RT-qPCR, DAP-qPCR and vectors construction.
Primer name	Primer Sequences (5'-3')	Description
P1-1-F	AAAATCCGGAGATTCGCACGTACGATCGTTCGACACGTCGACGCCCGG	EMSA
P1-1-R	CCGGGCGTCGACGTGTCGAACGATCGTACGTGCGAATCTCCGGATTTT
P1-1-Mut-F	AAAATCCGGAGATTCGCACaaaaGATCGTTCGACACGTCGACGCCCGG
P1-1-Mut-R	CCGGGCGTCGACGTGTCGAACGATCttttGTGCGAATCTCCGGATTTT
P1-2-F	CCCTTCTTCTAGGCCTAGGGTACAGTAGAATATTATGAAAGGAAAAAT
P1-2-R	ATTTTTCCTTTCATAATATTCTACTGTACCCTAGGCCTAGAAGAAGGG
P1-2-Mut-F	CCCTTCTTCTAGGCCTAGGaaaaAGTAGAATATTATGAAAGGAAAAAT
P1-2-Mut-R	ATTTTTCCTTTCATAATATTCTACTttttCCTAGGCCTAGAAGAAGGG
P2-F	GTGGCGGCAGCTTGGGTGGTGGCTGAGTCGGCGGCATCCATGCTTGAC
P2-R	GTCAAGCATGGATGCCGCCGACTCAGCCACCACCCAAGCTGCCGCCAC
P3-F	TCAGCGGAAATACTCTCTCGTACGTGTGTGGAGGCAAATCCAACTTC
P3-R	GAAGTTGGATTTGCCTCCACACACGTACGAGAGAGTATTTCCGCTGA
P4-F	AGCGGTTCAGACTGGTACACACACACGGTACGCGAACGAGAGCGACAC
P4-R	GTGTCGCTCTCGTTCGCGTACCGTGTGTGTGTACCAGTCTGAACCGCT
P5-F	AGTAGTACTGTAGTAATAAATCGCCCGTAGGAGTACCACTGGTAATGTG
P5-R	CACATTACCAGTGGTACTCCTACGGGCGATTTATTACTACAGTACTACT
P1-F	CACTATAGGGCGAATTGGGTACCCCTACTCCTAGGACTGGCGA	Primers to clone regulate elements into the pGreenII 0800-LUC vector for dual luciferase transcriptional activity assay in N. benthamiana leaves
P1-R	CATGGAATTCGATCTCCACCGCGGGTCTGGAGCATAGCCGCTGT
P2-F	CACTATAGGGCGAATTGGGTACCTGTCGTTCGAGCGCAGCAGAGAG
P2-R	CATGGAATTCGATCTCCACCGCGGTACCTCCCTCTGCCCTTGTTCAC
P3-F	CACTATAGGGCGAATTGGGTACCGCCCCGATTGAGGCAGACTCGT
P3-R	CATGGAATTCGATCTCCACCGCGGCTTCTCTCAGGCCTCTCGACGC
P4-F	CACTATAGGGCGAATTGGGTACCTCGGGATCGTGTGAATCTCTTGC
P4-R	CATGGAATTCGATCTCCACCGCGGACGTGGGCCTCTCGCCTTTTACCG
P5-F	CACTATAGGGCGAATTGGGTACCGACAATCCGAAAAGACCTACTCC
P5-R	CATGGAATTCGATCTCCACCGCGGGGTGAACAGTGGTGTCCTCATTC
P1-F(mini35S)	TACGCCAAGCTTGCATGCCTGCAGGGGTCATGATTCACATGTTC	Primers to clone regulate elements into the 35mini::LUC vector for dual luciferase transcriptional activity assay in wheat protoplasts
P1-R(mini35S)	GAAGGGTCTTGCAGATCCTCTAGACTCCGCTCGAGAACCGGGCC
P1-F(UTR)	TACGCCAAGCTTGCATGCCTGCAGGGGTCATGATTCACATGTT
P1-R(UTR)	TTTTTGGCGTCTTCCATGGTCGACCTCCGCTCGAGAACCGGGCC
P2-F	TACGCCAAGCTTGCATGCCTGCAGTGTCGTTCGAGCGCAGCAGAGAG
P2-R	GAAGGGTCTTGCAGATCCTCTAGATACCTCCCTCTGCCCTTGTTCAC
P3-F	TACGCCAAGCTTGCATGCCTGCAGGCCCCGATTGAGGCAGACTCGT
P3-R	GAAGGGTCTTGCAGATCCTCTAGACTTCTCTCAGGCCTCTCGACGC
P4-F	TACGCCAAGCTTGCATGCCTGCAGTCGGGATCGTGTGAATCTCTTGC
P4-R	GAAGGGTCTTGCAGATCCTCTAGAACGTGGGCCTCTCGCCTTTTACCG
P5-F	TACGCCAAGCTTGCATGCCTGCAGGACAATCCGAAAAGACCTACTCC
P5-R	GAAGGGTCTTGCAGATCCTCTAGAGGTGAACAGTGGTGTCCTCATTC
CK1-F	CACTATAGGGCGAATTGGGTACCTGCACGTGGACGGTGGAT
CK1-R	CATGGAATTCGATCTCCACCGCGGTGGTGACTGAAAGGCGGG
CK2-F	CACTATAGGGCGAATTGGGTACCTGCTATTTTCCGCTTCTGCAA
CK2-R	CATGGAATTCGATCTCCACCGCGGGCTGTCCGTGACCCTGCG
Primers used for RT-qPCR.
Primer name	Primer Sequences (5'-3')	Description
VRN1.BD_F	CAGCCTCAAACAAGCTCTTCT	VRN1.BD_F: primer for VRN1B and VRN1D[71]
VRN1.A_F	CAGCCTCAAACCAGCTCTTCA
VRN1.A_R	CTCTGCCCTCTCGCCTGT
VRN1.B_R	CTCTGCCCTCTCTCCTGA
VRN1.D_R	CTGCCCTCTCGCCTGC
VRN2-1_F	ATCACCTTCGCTGCTCTCTC	[11]
VRN2-1_R	CCCACATCGTGCCATTTTAC
VRN2-2_F	CCACCATCGTGCCATTCT
VRN2-2_R	CCCACCATCATCTCTGTATCAA
VRN3_F	CAGCAGCCCAGGGTTGAG	[7]
VRN3_R	ATCTGGGTCTACCATCACGAGTG
GADPH_F	TTAGACTTGCGAAGCCAGCA
GADPH_R	AAATGCCCTTGAGGTTTCCC
Quantification primers for DAP-seq libraries.
Primer name	Primer Sequences (5'-3')	Description
P1_F	GGCATCGTGTGGCTGCAGGA
P1_R	CGATCGTTCGACACGTCGACG
P2_F	AAGCCAGGCTGCCGAAGGTGTC
P2_R	GACGAGCCAATCACAGGGCTG
P3_F	GTGGGCTTGTGTCCGTGTCAGCC
P3_R	TCAGCCGATGGATGCAAAATGCA
P4_F	CATGCGCGTCGGTCCTTCGTGA
P4_R	GTGTGTGTACCAGTCTGAACCGC
P5_F	CTGTCATGGACGGCATCAGGAGGACC
P5_R	GTACGAGGCTCGGATACCCGTC
CK1_F	CTTTCGGCTCATCCGATAACGGC
CK1_R	GCTGAAGGCAAAGAACCGGCAT
